# Supplementary material for: Tetramethylphosphinane as a new secondary phosphine synthon
Source: Commun Chem. 2023 Apr 29;6:85. doi: 10.1038/s42004-023-00876-8 (PMC10148838; doi:10.1038/s42004-023-00876-8)
Supplement: Supplementary file 3 — Supplementary Data 2 [file 42004_2023_876_MOESM3_ESM.cif]

data_exp_113
_audit_creation_date               2019-07-11
_audit_creation_method
;
Olex2 1.2
(compiled 2018.05.29 svn.r3508 for OlexSys, GUI svn.r5506)
;
_shelx_SHELXL_version_number       '2016/6'
_audit_contact_author_address      ?
_audit_contact_author_email        ?
_audit_contact_author_name         ''
_audit_contact_author_phone        ?
_publ_contact_author_id_orcid      ?
_publ_section_references
;
Dolomanov, O.V., Bourhis, L.J., Gildea, R.J, Howard, J.A.K. & Puschmann, H.
 (2009), J. Appl. Cryst. 42, 339-341.

Sheldrick, G.M. (2015). Acta Cryst. A71, 3-8.

Sheldrick, G.M. (2015). Acta Cryst. C71, 3-8.
;
_chemical_name_common              ?
_chemical_name_systematic          ?
_chemical_formula_moiety           'C9 H17 O3 P, H2 O'
_chemical_formula_sum              'C9 H19 O4 P'
_chemical_formula_weight           222.21
_chemical_melting_point            ?
_chemical_oxdiff_formula           'C9 H17 O3 P1'
_chemical_oxdiff_usercomment       James
loop_
  _atom_type_symbol
  _atom_type_description
  _atom_type_scat_dispersion_real
  _atom_type_scat_dispersion_imag
  _atom_type_scat_source
 'C' 'C' 0.0181 0.0091 'International Tables Vol C Tables 4.2.6.8 and 6.1.1.4'
 'H' 'H' 0.0000 0.0000 'International Tables Vol C Tables 4.2.6.8 and 6.1.1.4'
 'O' 'O' 0.0492 0.0322 'International Tables Vol C Tables 4.2.6.8 and 6.1.1.4'
 'P' 'P' 0.2955 0.4335 'International Tables Vol C Tables 4.2.6.8 and 6.1.1.4'

_shelx_space_group_comment
;
The symmetry employed for this shelxl refinement is uniquely defined
by the following loop, which should always be used as a source of
symmetry information in preference to the above space-group names.
They are only intended as comments.
;
_space_group_crystal_system        'monoclinic'
_space_group_IT_number             14
_space_group_name_H-M_alt          'P 1 21/c 1'
_space_group_name_Hall             '-P 2ybc'
loop_
  _space_group_symop_operation_xyz
 'x, y, z'
 '-x, y+1/2, -z+1/2'
 '-x, -y, -z'
 'x, -y-1/2, z-1/2'

_cell_length_a                     9.9213(2)
_cell_length_b                     6.23820(10)
_cell_length_c                     20.3925(3)
_cell_angle_alpha                  90
_cell_angle_beta                   95.314(2)
_cell_angle_gamma                  90
_cell_volume                       1256.69(4)
_cell_formula_units_Z              4
_cell_measurement_reflns_used      9842
_cell_measurement_temperature      293(2)
_cell_measurement_theta_max        72.7260
_cell_measurement_theta_min        4.3300
_shelx_estimated_absorpt_T_max     0.671
_shelx_estimated_absorpt_T_min     0.427
_exptl_absorpt_coefficient_mu      1.884
_exptl_absorpt_correction_T_max    1.000
_exptl_absorpt_correction_T_min    0.184
_exptl_absorpt_correction_type     gaussian
_exptl_absorpt_process_details
;
CrysAlisPro 1.171.39.46 (Rigaku Oxford Diffraction, 2018)
Numerical absorption correction based on gaussian integration over
			a multifaceted crystal model
Empirical absorption correction using spherical harmonics,
 implemented in SCALE3 ABSPACK scaling algorithm.
;
_exptl_absorpt_special_details     ?
_exptl_crystal_colour              ?
_exptl_crystal_density_diffrn      1.174
_exptl_crystal_density_meas        ?
_exptl_crystal_density_method      ?
_exptl_crystal_description         needle
_exptl_crystal_F_000               480
loop_
  _exptl_crystal_face_index_h
  _exptl_crystal_face_index_k
  _exptl_crystal_face_index_l
  _exptl_crystal_face_perp_dist
 -1 -4 2 0.3333
 -1 0 13 0.1684
 1 4 2 0.3229
 1 0 -13 0.2600
 -6 0 -1 0.1277
 6 0 1 0.0760

_exptl_crystal_size_max            0.544
_exptl_crystal_size_mid            0.44
_exptl_crystal_size_min            0.23
loop_
  _exptl_oxdiff_crystal_face_indexfrac_h
  _exptl_oxdiff_crystal_face_indexfrac_k
  _exptl_oxdiff_crystal_face_indexfrac_l
  _exptl_oxdiff_crystal_face_x
  _exptl_oxdiff_crystal_face_y
  _exptl_oxdiff_crystal_face_z
 -0.7622 -3.9794 2.0117 -0.5610 0.1967 0.8041
 -1.0312 -0.2026 13.1884 -0.8579 0.3038 -0.4144
 0.5001 4.0069 1.5002 0.3414 -0.1189 -0.9324
 1.0106 0.0592 -13.2066 0.8434 -0.2987 0.4465
 -6.3250 0.1470 -1.2426 -0.3322 -0.9409 0.0654
 6.3331 -0.4141 0.7857 0.3331 0.9429 0.0091

_exptl_transmission_factor_max     ?
_exptl_transmission_factor_min     ?
_diffrn_reflns_av_R_equivalents    0.0352
_diffrn_reflns_av_unetI/netI       0.0183
_diffrn_reflns_Laue_measured_fraction_full  1.000
_diffrn_reflns_Laue_measured_fraction_max  0.991
_diffrn_reflns_limit_h_max         12
_diffrn_reflns_limit_h_min         -12
_diffrn_reflns_limit_k_max         7
_diffrn_reflns_limit_k_min         -7
_diffrn_reflns_limit_l_max         25
_diffrn_reflns_limit_l_min         -25
_diffrn_reflns_number              14627
_diffrn_reflns_point_group_measured_fraction_full  1.000
_diffrn_reflns_point_group_measured_fraction_max  0.991
_diffrn_reflns_theta_full          67.684
_diffrn_reflns_theta_max           72.755
_diffrn_reflns_theta_min           4.355
_diffrn_ambient_temperature        293(2)
_diffrn_detector                   'CCD plate'
_diffrn_detector_area_resol_mean   5.2945
_diffrn_detector_type              AtlasS2
_diffrn_measured_fraction_theta_full  1.000
_diffrn_measured_fraction_theta_max  0.991
_diffrn_measurement_details
;
List of Runs (angles in degrees, time in seconds):

  # Type    Start    End  Width  t~exp~   \w     \q     \k     \f   Frames
--------------------------------------------------------------------------
  1  \w   -120.00 -81.00   1.00    1.00    --  -37.50-125.00   0.00   39
  2  \w    -29.00  -2.00   1.00    1.00    --  -37.50 -57.00-120.00   27
  3  \w   -117.00 -73.00   1.00    1.00    --  -37.50-125.00-180.00   44
  4  \w   -133.00 -73.00   1.00    1.00    --  -37.50   0.00   0.00   60
  5  \w   -108.00 -67.00   1.00    1.00    --  -37.50 -57.00-120.00   41
  6  \w    -61.00  50.00   1.00    1.00    --  -37.50   0.00   0.00  111
  7  \w     29.00  85.00   1.00    1.00    --   37.50-125.00  30.00   56
  8  \w      8.00 119.00   1.00    1.00    --   37.50  77.00 -90.00  111
  9  \w     56.00  81.00   1.00    1.00    --   37.50  19.00 120.00   25
 10  \w     11.00  95.00   1.00    1.00    --   37.50  57.00  60.00   84
 11  \w     23.00  62.00   1.00    1.00    --   37.50-125.00 -60.00   39
 12  \w     29.00 100.00   1.00    1.00    --   37.50-125.00-120.00   71
 13  \w    -32.00  20.00   1.00    1.00    --   37.50  19.00 120.00   52
 14  \w     -1.00  96.00   1.00    1.00    --   37.50  77.00-180.00   97
 15  \w     74.00 121.00   1.00    1.00    --   37.50  38.00  60.00   47
 16  \w      3.00  55.00   1.00    1.00    --   37.50  38.00  60.00   52
 17  \w    -10.00  19.00   1.00    1.00    --   37.50 100.00 132.02   29
 18  \w    -47.00  64.00   1.00    1.00    --   37.50 -57.00  30.00  111
 19  \w     73.00 114.00   1.00    1.02    --  109.79  61.00  60.00   41
 20  \w     73.00 177.00   1.00    1.02    --  109.79  61.00-180.00  104
 21  \w     70.00 178.00   1.00    1.02    --  109.79  77.00   0.00  108
 22  \w     24.00 113.00   1.00    1.02    --  109.79-111.00 -30.00   89
 23  \w     70.00 147.00   1.00    1.02    --  109.79  77.00 -30.00   77
 24  \w     70.00 161.00   1.00    1.02    --  109.79  77.00 150.00   91
 25  \w    107.00 178.00   1.00    1.02    --  109.79  77.00-120.00   71
 26  \w    113.00 175.00   1.00    1.02    --  109.79  77.00 120.00   62
 27  \w     29.00  55.00   1.00    1.02    --  109.79-111.00-150.00   26
 28  \w    100.00 171.00   1.00    1.02    --  109.79 111.00 -90.00   71
 29  \w    100.00 177.00   1.00    1.02    --  109.79 111.00  30.00   77
 30  \w     70.00 172.00   1.00    1.02    --  109.79  77.00  90.00  102
 31  \w    100.00 171.00   1.00    1.02    --  109.79  77.00-150.00   71
 32  \w     70.00  96.00   1.00    1.02    --  109.79  77.00-120.00   26
 33  \w     70.00  96.00   1.00    1.02    --  109.79  77.00-150.00   26
 34  \w    115.00 141.00   1.00    1.02    --  109.79  77.00 -90.00   26
 35  \w     19.00 107.00   1.00    1.02    --  109.79 -94.00  60.00   88
 36  \w     70.00  97.00   1.00    1.02    --  109.79  77.00 120.00   27
 37  \w     74.00 101.00   1.00    1.02    --  109.79  61.00 -90.00   27
 38  \w     73.00  99.00   1.00    1.02    --  109.79  61.00-150.00   26
 39  \w     74.00 100.00   1.00    1.02    --  109.79  61.00 120.00   26
 40  \w     74.00 100.00   1.00    1.02    --  109.79  61.00  30.00   26
 41  \w     73.00 108.00   1.00    1.02    --  109.79  61.00 150.00   35
 42  \w     70.00  96.00   1.00    1.02    --  109.79  77.00 -90.00   26
 43  \w     74.00 100.00   1.00    1.02    --  109.79  61.00   0.00   26
 44  \w     70.00 111.00   1.00    1.02    --  109.79  77.00 -60.00   41
 45  \w     74.00 109.00   1.00    1.02    --  109.79  61.00 -60.00   35
 46  \w    126.00 178.00   1.00    1.02    --  109.79 111.00 -30.00   52
 47  \w     74.00 100.00   1.00    1.02    --  109.79  61.00-120.00   26
 48  \w     70.00 113.00   1.00    1.02    --  109.79  77.00  60.00   43
 49  \w    119.00 145.00   1.00    1.02    --  109.79  61.00 -30.00   26
 50  \w     73.00 105.00   1.00    1.02    --  109.79  61.00 -30.00   32
 51  \w     73.00  99.00   1.00    1.02    --  109.79  61.00  90.00   26
 52  \w    150.00 176.00   1.00    1.02    --  109.79 111.00 120.00   26
 53  \w     70.00  96.00   1.00    1.02    --  109.79  77.00-180.00   26
 54  \w     66.00 111.00   1.00    1.02    --  109.79-111.00-150.00   45
 55  \w    133.00 158.00   1.00    1.02    --  109.79  45.00  60.00   25
 56  \w     74.00 114.00   1.00    1.02    --  109.79  45.00  60.00   40
;
_diffrn_measurement_device         'four-circle diffractometer'
_diffrn_measurement_device_type    'SuperNova, Dual, Cu at home/near, AtlasS2'
_diffrn_measurement_method         '\w scans'
_diffrn_orient_matrix_type        
 'CrysAlisPro convention (1999,Acta A55,543-557)'
_diffrn_orient_matrix_UB_11        0.0662874000
_diffrn_orient_matrix_UB_12        0.0987716000
_diffrn_orient_matrix_UB_13        -0.0583496000
_diffrn_orient_matrix_UB_21        0.1408668000
_diffrn_orient_matrix_UB_22        -0.0596638000
_diffrn_orient_matrix_UB_23        0.0331314000
_diffrn_orient_matrix_UB_31        -0.0084492000
_diffrn_orient_matrix_UB_32        -0.2183684000
_diffrn_orient_matrix_UB_33        -0.0354358000
_diffrn_radiation_monochromator    mirror
_diffrn_radiation_probe            x-ray
_diffrn_radiation_type             CuK\a
_diffrn_radiation_wavelength       1.54184
_diffrn_source                     'micro-focus sealed X-ray tube'
_diffrn_source_type                'SuperNova (Cu) X-ray Source'
_reflns_Friedel_coverage           0.000
_reflns_Friedel_fraction_full      .
_reflns_Friedel_fraction_max       .
_reflns_number_gt                  2329
_reflns_number_total               2486
_reflns_odcompleteness_completeness  99.96
_reflns_odcompleteness_iscentric   1
_reflns_odcompleteness_theta       66.97
_reflns_special_details
;
 Reflections were merged by SHELXL according to the crystal
 class for the calculation of statistics and refinement.
 
 _reflns_Friedel_fraction is defined as the number of unique
 Friedel pairs measured divided by the number that would be
 possible theoretically, ignoring centric projections and
 systematic absences.
;
_reflns_threshold_expression       'I > 2\s(I)'
_computing_cell_refinement         'CrysAlisPro 1.171.39.46 (Rigaku OD, 2018)'
_computing_data_collection         'CrysAlisPro 1.171.39.46 (Rigaku OD, 2018)'
_computing_data_reduction          'CrysAlisPro 1.171.39.46 (Rigaku OD, 2018)'
_computing_molecular_graphics      'Olex2 (Dolomanov et al., 2009)'
_computing_publication_material    'Olex2 (Dolomanov et al., 2009)'
_computing_structure_refinement    'ShelXL (Sheldrick, 2015)'
_computing_structure_solution      'ShelXT (Sheldrick, 2015)'
_refine_diff_density_max           0.234
_refine_diff_density_min           -0.351
_refine_diff_density_rms           0.061
_refine_ls_extinction_coef         .
_refine_ls_extinction_method       none
_refine_ls_goodness_of_fit_ref     1.051
_refine_ls_hydrogen_treatment      mixed
_refine_ls_matrix_type             full
_refine_ls_number_parameters       147
_refine_ls_number_reflns           2486
_refine_ls_number_restraints       0
_refine_ls_R_factor_all            0.0530
_refine_ls_R_factor_gt             0.0514
_refine_ls_restrained_S_all        1.051
_refine_ls_shift/su_max            0.001
_refine_ls_shift/su_mean           0.000
_refine_ls_structure_factor_coef   Fsqd
_refine_ls_weighting_details      
 'w=1/[\s^2^(Fo^2^)+(0.0999P)^2^+0.2357P] where P=(Fo^2^+2Fc^2^)/3'
_refine_ls_weighting_scheme        calc
_refine_ls_wR_factor_gt            0.1457
_refine_ls_wR_factor_ref           0.1485
_refine_special_details            ?
_olex2_refinement_description
;
1. Fixed Uiso
 At 1.2 times of:
  All C(H) groups, All C(H,H) groups
 At 1.5 times of:
  All C(H,H,H) groups
2.a Secondary CH2 refined with riding coordinates:
 C2(H2A,H2B)
2.b Aromatic/amide H refined with riding coordinates:
 C4(H4)
2.c Idealised Me refined as rotating group:
 C8(H8A,H8B,H8C), C9(H9A,H9B,H9C), C6(H6A,H6B,H6C), C7(H7A,H7B,H7C)
;
_atom_sites_solution_hydrogens     mixed
_atom_sites_solution_primary       dual
_atom_sites_solution_secondary     ?
loop_
  _atom_site_label
  _atom_site_type_symbol
  _atom_site_fract_x
  _atom_site_fract_y
  _atom_site_fract_z
  _atom_site_U_iso_or_equiv
  _atom_site_adp_type
  _atom_site_occupancy
  _atom_site_site_symmetry_order
  _atom_site_calc_flag
  _atom_site_refinement_flags_posn
  _atom_site_refinement_flags_adp
  _atom_site_refinement_flags_occupancy
  _atom_site_disorder_assembly
  _atom_site_disorder_group
 P1 P 0.76775(4) 0.51334(7) 0.66675(2) 0.0463(2) Uani 1 1 d . . . . .
 O2 O 0.71676(16) 0.6712(3) 0.71763(8) 0.0707(4) Uani 1 1 d . . . . .
 O3 O 0.76631(18) 0.4124(3) 0.52056(7) 0.0759(5) Uani 1 1 d . . . . .
 O1 O 0.87748(14) 0.3666(2) 0.69202(8) 0.0731(4) Uani 1 1 d . . . . .
 C1 C 0.61638(16) 0.3717(3) 0.63417(8) 0.0494(4) Uani 1 1 d . . . . .
 C3 C 0.73037(19) 0.2301(3) 0.53200(8) 0.0544(4) Uani 1 1 d . . . . .
 C2 C 0.65229(19) 0.1840(3) 0.59072(8) 0.0547(4) Uani 1 1 d . . . . .
 H2A H 0.704375 0.081798 0.618549 0.066 Uiso 1 1 calc R . . . .
 H2B H 0.568506 0.113589 0.574633 0.066 Uiso 1 1 calc R . . . .
 C5 C 0.8302(2) 0.0365(4) 0.44003(11) 0.0627(5) Uani 1 1 d . . . . .
 C4 C 0.7591(2) 0.0425(3) 0.49276(10) 0.0623(5) Uani 1 1 d . . . . .
 H4 H 0.724077 -0.087326 0.505835 0.075 Uiso 1 1 calc R . . . .
 C8 C 0.5502(2) 0.2776(4) 0.69337(10) 0.0691(6) Uani 1 1 d . . . . .
 H8A H 0.614367 0.188389 0.718747 0.104 Uiso 1 1 calc GR . . . .
 H8B H 0.472734 0.193594 0.677727 0.104 Uiso 1 1 calc GR . . . .
 H8C H 0.522332 0.392210 0.720471 0.104 Uiso 1 1 calc GR . . . .
 C9 C 0.5192(2) 0.5302(4) 0.59676(13) 0.0719(6) Uani 1 1 d . . . . .
 H9A H 0.492380 0.637781 0.626628 0.108 Uiso 1 1 calc GR . . . .
 H9B H 0.440512 0.454878 0.577945 0.108 Uiso 1 1 calc GR . . . .
 H9C H 0.563761 0.597231 0.562315 0.108 Uiso 1 1 calc GR . . . .
 C6 C 0.8524(3) -0.1720(4) 0.40667(14) 0.0923(8) Uani 1 1 d . . . . .
 H6A H 0.809836 -0.285139 0.429071 0.138 Uiso 1 1 calc GR . . . .
 H6B H 0.947812 -0.199634 0.407753 0.138 Uiso 1 1 calc GR . . . .
 H6C H 0.814025 -0.165098 0.361752 0.138 Uiso 1 1 calc GR . . . .
 C7 C 0.8942(4) 0.2235(5) 0.41185(17) 0.1141(12) Uani 1 1 d . . . . .
 H7A H 0.835843 0.278635 0.375573 0.171 Uiso 1 1 calc GR . . . .
 H7B H 0.979070 0.181539 0.396639 0.171 Uiso 1 1 calc GR . . . .
 H7C H 0.909604 0.332491 0.444939 0.171 Uiso 1 1 calc GR . . . .
 O4 O 0.8760(2) 0.9698(3) 0.74916(14) 0.0979(8) Uani 1 1 d . . . . .
 H1 H 0.804(2) 0.637(4) 0.6223(10) 0.064(6) Uiso 1 1 d . . . . .
 H2 H 0.764(3) 0.776(6) 0.7262(15) 0.102(10) Uiso 1 1 d . . . . .
 H4A H 0.950(4) 0.926(6) 0.7628(17) 0.105(10) Uiso 1 1 d . . . . .
 H4B H 0.877(3) 1.070(5) 0.7326(14) 0.079(9) Uiso 1 1 d . . . . .

loop_
  _atom_site_aniso_label
  _atom_site_aniso_U_11
  _atom_site_aniso_U_22
  _atom_site_aniso_U_33
  _atom_site_aniso_U_23
  _atom_site_aniso_U_13
  _atom_site_aniso_U_12
 P1 0.0426(3) 0.0467(3) 0.0498(3) -0.00013(15) 0.00557(19) -0.00264(14)
 O2 0.0643(8) 0.0716(10) 0.0782(9) -0.0244(8) 0.0166(7) -0.0079(7)
 O3 0.1048(12) 0.0574(9) 0.0707(9) -0.0005(7) 0.0363(8) -0.0111(8)
 O1 0.0553(7) 0.0590(8) 0.1010(11) -0.0006(8) -0.0145(7) 0.0024(6)
 C1 0.0441(8) 0.0558(10) 0.0488(8) 0.0016(7) 0.0069(6) -0.0057(7)
 C3 0.0576(10) 0.0578(10) 0.0480(8) 0.0008(8) 0.0068(7) -0.0048(8)
 C2 0.0589(10) 0.0562(10) 0.0498(9) -0.0012(7) 0.0087(7) -0.0123(8)
 C5 0.0617(12) 0.0668(12) 0.0610(11) -0.0040(9) 0.0127(9) 0.0020(9)
 C4 0.0716(12) 0.0572(11) 0.0597(11) -0.0042(9) 0.0145(9) -0.0086(9)
 C8 0.0658(11) 0.0795(14) 0.0659(11) -0.0033(10) 0.0266(9) -0.0187(10)
 C9 0.0540(11) 0.0842(15) 0.0757(14) 0.0023(11) -0.0037(10) 0.0078(10)
 C6 0.106(2) 0.0831(17) 0.0931(17) -0.0263(14) 0.0375(15) -0.0039(15)
 C7 0.162(3) 0.0801(17) 0.114(2) 0.0030(16) 0.088(2) 0.0002(19)
 O4 0.0802(13) 0.0557(10) 0.147(2) 0.0121(11) -0.0465(13) -0.0087(9)

_geom_special_details
;
 All esds (except the esd in the dihedral angle between two l.s. planes)
 are estimated using the full covariance matrix.  The cell esds are taken
 into account individually in the estimation of esds in distances, angles
 and torsion angles; correlations between esds in cell parameters are only
 used when they are defined by crystal symmetry.  An approximate (isotropic)
 treatment of cell esds is used for estimating esds involving l.s. planes.
;
loop_
  _geom_bond_atom_site_label_1
  _geom_bond_atom_site_label_2
  _geom_bond_distance
  _geom_bond_site_symmetry_2
  _geom_bond_publ_flag
 P1 O2 1.5489(15) . ?
 P1 O1 1.4780(14) . ?
 P1 C1 1.8147(17) . ?
 P1 H1 1.27(2) . ?
 O2 H2 0.82(3) . ?
 O3 C3 1.221(3) . ?
 C1 C2 1.530(3) . ?
 C1 C8 1.543(2) . ?
 C1 C9 1.534(3) . ?
 C3 C2 1.513(2) . ?
 C3 C4 1.460(3) . ?
 C2 H2A 0.9700 . ?
 C2 H2B 0.9700 . ?
 C5 C4 1.340(3) . ?
 C5 C6 1.493(3) . ?
 C5 C7 1.471(4) . ?
 C4 H4 0.9300 . ?
 C8 H8A 0.9600 . ?
 C8 H8B 0.9600 . ?
 C8 H8C 0.9600 . ?
 C9 H9A 0.9600 . ?
 C9 H9B 0.9600 . ?
 C9 H9C 0.9600 . ?
 C6 H6A 0.9600 . ?
 C6 H6B 0.9600 . ?
 C6 H6C 0.9600 . ?
 C7 H7A 0.9600 . ?
 C7 H7B 0.9600 . ?
 C7 H7C 0.9600 . ?
 O4 H4A 0.80(4) . ?
 O4 H4B 0.71(3) . ?

loop_
  _geom_angle_atom_site_label_1
  _geom_angle_atom_site_label_2
  _geom_angle_atom_site_label_3
  _geom_angle
  _geom_angle_site_symmetry_1
  _geom_angle_site_symmetry_3
  _geom_angle_publ_flag
 O2 P1 C1 104.14(8) . . ?
 O2 P1 H1 102.8(10) . . ?
 O1 P1 O2 115.84(9) . . ?
 O1 P1 C1 112.58(9) . . ?
 O1 P1 H1 112.4(10) . . ?
 C1 P1 H1 108.2(10) . . ?
 P1 O2 H2 116(2) . . ?
 C2 C1 P1 110.82(12) . . ?
 C2 C1 C8 107.51(15) . . ?
 C2 C1 C9 112.01(16) . . ?
 C8 C1 P1 107.25(12) . . ?
 C9 C1 P1 109.20(14) . . ?
 C9 C1 C8 109.92(17) . . ?
 O3 C3 C2 120.56(17) . . ?
 O3 C3 C4 124.51(17) . . ?
 C4 C3 C2 114.93(17) . . ?
 C1 C2 H2A 107.7 . . ?
 C1 C2 H2B 107.7 . . ?
 C3 C2 C1 118.46(15) . . ?
 C3 C2 H2A 107.7 . . ?
 C3 C2 H2B 107.7 . . ?
 H2A C2 H2B 107.1 . . ?
 C4 C5 C6 120.1(2) . . ?
 C4 C5 C7 124.7(2) . . ?
 C7 C5 C6 115.2(2) . . ?
 C3 C4 H4 116.3 . . ?
 C5 C4 C3 127.3(2) . . ?
 C5 C4 H4 116.3 . . ?
 C1 C8 H8A 109.5 . . ?
 C1 C8 H8B 109.5 . . ?
 C1 C8 H8C 109.5 . . ?
 H8A C8 H8B 109.5 . . ?
 H8A C8 H8C 109.5 . . ?
 H8B C8 H8C 109.5 . . ?
 C1 C9 H9A 109.5 . . ?
 C1 C9 H9B 109.5 . . ?
 C1 C9 H9C 109.5 . . ?
 H9A C9 H9B 109.5 . . ?
 H9A C9 H9C 109.5 . . ?
 H9B C9 H9C 109.5 . . ?
 C5 C6 H6A 109.5 . . ?
 C5 C6 H6B 109.5 . . ?
 C5 C6 H6C 109.5 . . ?
 H6A C6 H6B 109.5 . . ?
 H6A C6 H6C 109.5 . . ?
 H6B C6 H6C 109.5 . . ?
 C5 C7 H7A 109.5 . . ?
 C5 C7 H7B 109.5 . . ?
 C5 C7 H7C 109.5 . . ?
 H7A C7 H7B 109.5 . . ?
 H7A C7 H7C 109.5 . . ?
 H7B C7 H7C 109.5 . . ?
 H4A O4 H4B 115(3) . . ?

_shelx_res_file
;
TITL exp_113_a.res in P2(1)/c
    exp_113.res
    created by SHELXL-2016/6 at 14:34:18 on 11-Jul-2019
REM Old TITL exp_113 in P2(1)/c
REM SHELXT solution in P2(1)/c
REM R1 0.179, Rweak 0.222, Alpha 0.037, Orientation as input
REM Formula found by SHELXT: C10 O3 P
CELL 1.54184 9.9213 6.2382 20.3925 90 95.314 90
ZERR 4 0.0002 0.0001 0.0003 0 0.002 0
LATT 1
SYMM -X,0.5+Y,0.5-Z
SFAC C H O P
UNIT 36 76 16 4

L.S. 4 0 0
PLAN  5
SIZE 0.23 0.44 0.544
BOND $H
list 4
fmap 2 53
ACTA
REM <olex2.extras>
REM <HklSrc "%.\\exp_113.hkl">
REM </olex2.extras>

WGHT    0.099900    0.235700
FVAR       0.87211
P1    4    0.767753    0.513339    0.666751    11.00000    0.04262    0.04674 =
         0.04978   -0.00013    0.00557   -0.00264
O2    3    0.716759    0.671190    0.717626    11.00000    0.06431    0.07157 =
         0.07818   -0.02443    0.01663   -0.00786
O3    3    0.766306    0.412440    0.520558    11.00000    0.10476    0.05744 =
         0.07069   -0.00052    0.03630   -0.01107
O1    3    0.877484    0.366621    0.692023    11.00000    0.05533    0.05899 =
         0.10097   -0.00059   -0.01455    0.00241
C1    1    0.616385    0.371656    0.634172    11.00000    0.04415    0.05581 =
         0.04876    0.00161    0.00690   -0.00572
C3    1    0.730374    0.230086    0.531998    11.00000    0.05761    0.05784 =
         0.04797    0.00084    0.00685   -0.00483
C2    1    0.652295    0.183966    0.590721    11.00000    0.05886    0.05622 =
         0.04984   -0.00121    0.00867   -0.01233
AFIX  23
H2A   2    0.704375    0.081798    0.618549    11.00000   -1.20000
H2B   2    0.568506    0.113589    0.574633    11.00000   -1.20000
AFIX   0
C5    1    0.830159    0.036474    0.440028    11.00000    0.06172    0.06684 =
         0.06096   -0.00397    0.01275    0.00197
C4    1    0.759071    0.042519    0.492758    11.00000    0.07162    0.05716 =
         0.05972   -0.00420    0.01447   -0.00861
AFIX  43
H4    2    0.724077   -0.087326    0.505835    11.00000   -1.20000
AFIX   0
C8    1    0.550206    0.277580    0.693369    11.00000    0.06582    0.07947 =
         0.06587   -0.00334    0.02658   -0.01865
AFIX 137
H8A   2    0.614367    0.188389    0.718747    11.00000   -1.50000
H8B   2    0.472734    0.193594    0.677727    11.00000   -1.50000
H8C   2    0.522332    0.392210    0.720471    11.00000   -1.50000
AFIX   0
C9    1    0.519160    0.530228    0.596764    11.00000    0.05402    0.08417 =
         0.07573    0.00234   -0.00365    0.00777
AFIX 137
H9A   2    0.492380    0.637781    0.626628    11.00000   -1.50000
H9B   2    0.440512    0.454878    0.577945    11.00000   -1.50000
H9C   2    0.563761    0.597231    0.562315    11.00000   -1.50000
AFIX   0
C6    1    0.852448   -0.171960    0.406673    11.00000    0.10603    0.08307 =
         0.09310   -0.02629    0.03749   -0.00388
AFIX 137
H6A   2    0.809836   -0.285139    0.429071    11.00000   -1.50000
H6B   2    0.947812   -0.199634    0.407753    11.00000   -1.50000
H6C   2    0.814025   -0.165098    0.361752    11.00000   -1.50000
AFIX   0
C7    1    0.894233    0.223528    0.411847    11.00000    0.16246    0.08014 =
         0.11367    0.00296    0.08808    0.00017
AFIX 137
H7A   2    0.835843    0.278635    0.375573    11.00000   -1.50000
H7B   2    0.979070    0.181539    0.396639    11.00000   -1.50000
H7C   2    0.909604    0.332491    0.444939    11.00000   -1.50000
AFIX   0

O4    3    0.875979    0.969824    0.749155    11.00000    0.08015    0.05568 =
         0.14715    0.01208   -0.04653   -0.00868
H1    2    0.803601    0.637195    0.622313    11.00000    0.06436
H2    2    0.764214    0.776002    0.726186    11.00000    0.10193
H4A   2    0.949517    0.925760    0.762791    11.00000    0.10495
H4B   2    0.876689    1.069962    0.732577    11.00000    0.07904
HKLF 4


REM  exp_113_a.res in P2(1)/c
REM R1 =  0.0514 for    2329 Fo > 4sig(Fo)  and  0.0530 for all    2486 data
REM    147 parameters refined using      0 restraints

END

WGHT      0.0999      0.2357

REM Highest difference peak  0.234,  deepest hole -0.351,  1-sigma level  0.061
Q1    1   0.8583  0.3588  0.7376  11.00000  0.05    0.23
Q2    1   0.9255  0.9542  0.7153  11.00000  0.05    0.22
Q3    1   0.9089  0.1953  0.3613  11.00000  0.05    0.21
Q4    1   0.8259  0.3404  0.5451  11.00000  0.05    0.21
Q5    1   0.9092  0.9600  0.7807  11.00000  0.05    0.20
;
_shelx_res_checksum                72925
_shelx_hkl_file
;
   0   0  -2   42.58    0.96
   0   0   2   40.64    1.01
   0   0  -3    0.03    0.08
   0   0   3    0.08    0.09
   0   0   3    0.46    0.14
   0   0  -3    0.48    0.12
   0   0  -4   19.78    0.84
   0   0   4   19.97    1.02
   0   0  -5    0.37    0.14
   0   0   5    0.07    0.12
   0   0   5    0.24    0.16
   0   0  -5   -0.07    0.20
   0   0  -6    7.53    0.76
   0   0  -6    7.76    0.80
   0   0   6    7.93    0.70
   0   0  -7    0.11    0.16
   0   0  -7   -0.09    0.19
   0   0  -7    0.28    0.24
   0   0   7    0.41    0.17
   0   0  -8   88.68    3.26
   0   0  -8   89.35    3.02
   0   0   8   92.10    2.81
   0   0  -9    0.16    0.28
   0   0  -9    0.02    0.27
   0   0 -10  467.25    9.21
   0   0 -10  451.73    8.29
   0   0 -11    0.02    0.25
   0   0 -11    0.04    0.26
   0   0  12  587.93   12.38
   0   0 -12  611.86   11.95
   0   0  13   -0.17    0.50
   0   0 -13    0.28    0.31
   0   0  14   73.28    4.46
   0   0 -14   80.77    4.44
   0   0  14   74.62    4.35
   0   0  15    0.01    0.48
   0   0 -15    0.01    0.38
   0   0  15   -0.24    0.42
   0   0 -16  111.19    5.71
   0   0  16  106.69    5.69
   0   0 -16  124.17    6.07
   0   0 -17    0.04    0.66
   0   0 -17    0.73    0.49
   0   0  17   -0.04    0.37
   0   0  18   10.78    1.76
   0   0  18   11.46    1.76
   0   0 -18   10.00    1.87
   0   0 -18    8.60    1.58
   0   0  19   -0.05    0.47
   0   0  19   -0.85    0.72
   0   0 -19   -0.06    0.57
   0   0 -19   -0.36    0.81
   0   0  19   -0.40    0.66
   0   0 -20   16.10    2.13
   0   0  20   17.52    2.13
   0   0 -20   18.82    2.41
   0   0  20   18.59    2.30
   0   0  20   17.74    2.20
   0   0 -21   -0.34    0.51
   0   0  21   -0.16    0.41
   0   0  21   -0.24    0.66
   0   0 -21    0.06    0.59
   0   0  21    0.06    0.48
   0   0 -22    0.08    0.57
   0   0  22    0.33    0.34
   0   0 -22   -0.28    0.58
   0   0  22    1.33    0.70
   0   0  22    0.62    0.40
   0   0 -23   -0.10    0.31
   0   0 -23    0.20    0.48
   0   0  23   -0.14    0.34
   0   0  23   -0.18    0.27
   0   0  23    0.09    0.56
   0   0  23    0.01    0.37
   0   0 -24   12.83    1.48
   0   0  24   15.89    1.55
   0   0  24   16.34    1.57
   0   0  24   16.51    1.59
   0   0  25    0.11    0.18
   0  -1   0    0.58    0.15
   0  -1   0    0.71    0.17
   0   1   0    0.55    0.09
   0  -1   0    0.03    0.09
   0   1  -1  576.62    6.73
   0  -1  -1  588.65    6.73
   0  -1   1  588.42    6.75
   0  -1   1  603.03    7.25
   0   1   1  588.44    5.58
   0  -1  -2 1684.70   16.12
   0   1  -2 1713.75   16.99
   0  -1  -3 5457.43   50.68
   0  -1  -3 5548.36   51.81
   0   1  -3 5750.89   52.71
   0   1   3 5377.70   51.27
   0  -1   3 6002.14   53.62
   0  -1   3 5864.69   52.97
   0   1  -3 5908.95   53.57
   0  -1  -4    0.29    0.13
   0  -1  -4    0.17    0.29
   0  -1   4    0.53    0.30
   0   1  -4    0.03    0.14
   0   1  -4    0.66    0.30
   0  -1   5 1536.99   16.04
   0  -1  -5 1405.20   14.50
   0   1  -5 1506.28   16.76
   0  -1  -5 1380.86   14.46
   0  -1  -5 1452.15   15.93
   0   1   5 1404.57   14.95
   0   1   5 1371.74   15.58
   0  -1  -5 1476.32   15.76
   0   1  -5 1440.63   15.09
   0   1  -6  185.85    4.57
   0  -1  -6  167.03    3.46
   0   1  -6  191.30    3.72
   0  -1  -6  176.86    4.47
   0  -1  -6  172.90    3.27
   0  -1  -6  183.05    4.15
   0  -1  -6  190.39    4.11
   0  -1   6  189.59    4.16
   0   1   6  191.90    4.29
   0  -1  -7  231.37    4.15
   0   1  -7  252.37    4.74
   0  -1  -7  225.46    5.53
   0  -1  -7  227.26    4.55
   0  -1  -7  258.56    5.31
   0   1  -7  249.98    5.75
   0  -1   7  250.24    5.14
   0  -1  -7  257.43    5.19
   0  -1  -8  246.89    5.38
   0  -1  -8  209.29    4.71
   0  -1   8  237.01    5.21
   0  -1  -8  219.87    4.27
   0   1  -8  235.91    5.90
   0  -1  -8  208.60    5.63
   0   1   8  233.02    5.26
   0   1  -8  235.14    5.00
   0   1   9  298.64    6.27
   0  -1   9  301.33    6.29
   0   1  -9  281.53    6.46
   0  -1  -9  313.86    6.56
   0   1  -9  298.09    7.11
   0   1   9  290.35    6.10
   0  -1  -9  272.30    5.88
   0  -1  -9  262.58    6.84
   0   1  10    0.25    0.22
   0  -1  10    0.11    0.17
   0  -1 -10    1.33    0.45
   0   1  10    0.33    0.33
   0   1 -10    0.55    0.39
   0  -1 -10    0.50    0.44
   0  -1 -10    0.49    0.29
   0   1  11   25.82    2.23
   0  -1 -11   23.11    2.18
   0   1 -11   27.63    2.31
   0   1  11   28.69    2.12
   0  -1 -11   25.95    2.03
   0   1  12  458.58   10.05
   0  -1  12  497.05   11.54
   0   1 -12  546.22   11.01
   0   1 -12  501.05   11.12
   0  -1 -12  506.59   10.30
   0  -1  12  484.73    9.94
   0   1  12  471.76   10.89
   0  -1 -12  432.91   10.85
   0   1 -13    1.72    0.62
   0   1 -13    1.13    0.58
   0  -1 -13    0.02    0.27
   0  -1  13   -0.22    0.65
   0   1  13    0.05    0.51
   0  -1 -13   -0.09    0.43
   0  -1 -14    4.33    1.15
   0  -1  14    6.12    1.32
   0   1 -14    6.64    1.19
   0   1 -14    5.54    1.23
   0   1  14    5.37    1.25
   0   1 -15  333.43   10.11
   0  -1  15  318.82   10.51
   0   1  15  311.64   10.12
   0   1 -15  339.73    9.52
   0  -1 -15  305.92   10.39
   0  -1  16   38.90    3.31
   0  -1 -16   42.03    3.52
   0  -1  16   45.74    3.53
   0   1  16   40.29    3.26
   0  -1 -16   44.13    3.76
   0  -1  16   43.46    3.50
   0  -1  16   42.54    3.43
   0   1 -16   42.12    3.50
   0   1 -16   44.63    3.69
   0  -1  17    1.14    0.70
   0   1  17    0.81    0.61
   0   1 -17    1.46    0.72
   0  -1  17    0.94    0.50
   0  -1  17    0.24    0.49
   0  -1 -17    1.33    0.84
   0  -1  17    1.31    0.75
   0  -1 -17    0.49    0.39
   0  -1  18    0.40    0.69
   0  -1 -18   -0.12    0.49
   0   1 -18    0.30    0.63
   0   1 -18    0.01    0.47
   0   1  18   -0.10    0.59
   0  -1  18   -0.22    0.47
   0   1  18    0.14    0.45
   0  -1  18    1.10    0.73
   0  -1 -18    0.49    0.66
   0  -1 -19    0.52    0.65
   0   1 -19    1.57    0.98
   0  -1 -19    1.92    0.94
   0  -1  19    1.11    0.77
   0  -1  19    2.86    1.03
   0   1  19    1.00    0.53
   0   1 -19    0.52    0.51
   0  -1  19    0.98    0.57
   0   1  20   92.10    4.94
   0  -1 -20   93.21    5.50
   0   1 -20  107.20    5.64
   0  -1  20   97.34    4.95
   0   1  20   89.92    4.69
   0  -1 -20   96.96    5.25
   0  -1  20   98.46    5.25
   0  -1  20  108.00    5.41
   0   1 -20   87.78    4.83
   0  -1  21   85.26    4.59
   0  -1  21   83.71    4.36
   0  -1 -21   85.67    4.67
   0   1  21   82.00    4.38
   0  -1 -21   81.76    4.91
   0   1 -21   96.50    5.08
   0  -1  21   89.96    4.76
   0  -1  21   90.69    4.73
   0   1  21   92.71    4.73
   0   1 -21   84.54    4.48
   0  -1  22   -0.42    0.52
   0  -1  22    0.88    0.45
   0   1  22    0.19    0.37
   0  -1  22    0.59    0.42
   0   1 -22    0.03    0.56
   0  -1 -22    0.34    0.49
   0   1  22    1.57    0.68
   0   1 -22    0.42    0.36
   0  -1  22    0.37    0.37
   0  -1 -22    0.44    0.45
   0  -1  23    7.06    1.12
   0   1 -23    6.71    1.10
   0   1 -23    8.98    1.38
   0  -1  23    6.24    1.03
   0  -1  23    7.92    1.20
   0   1  23    8.17    1.20
   0   1  23    7.67    1.17
   0  -1 -23    5.54    1.06
   0   1  24    0.87    0.44
   0  -1 -24    0.75    0.41
   0  -1  24    0.40    0.25
   0   1  24    0.79    0.38
   0   1 -24    1.28    0.47
   0   1  24    0.59    0.31
   0  -1  24    0.61    0.39
   0   1 -24    1.03    0.39
   0   1  24    0.86    0.44
   0   2   0  813.80   10.95
   0  -2   0  813.89   10.40
   0  -2   0  787.61   10.38
   0  -2   0  815.12   10.10
   0  -2  -1   30.33    1.72
   0   2   1   27.01    0.76
   0   2  -1   30.97    1.77
   0  -2   1   30.33    1.52
   0  -2   1   29.12    1.66
   0   2  -1   31.24    1.68
   0   2   1   33.38    1.86
   0  -2  -1   31.48    1.60
   0   2   1   28.42    1.06
   0  -2  -1   32.00    1.63
   0   2  -1   26.12    1.25
   0  -2   1   31.11    1.69
   0  -2   2   40.71    2.00
   0   2   2   44.68    1.03
   0  -2   2   48.34    1.91
   0   2   2   36.46    1.42
   0   2   2   35.45    1.28
   0  -2  -2   39.49    2.03
   0  -2   2   33.89    0.89
   0   2  -2   38.90    1.92
   0  -2  -2   38.55    1.81
   0  -2  -2   39.10    1.77
   0   2  -2   35.45    1.63
   0   2   3  178.30    3.56
   0  -2  -3  200.42    4.22
   0   2   3  181.17    3.12
   0  -2   3  193.14    4.82
   0   2  -3  196.30    4.33
   0   2  -3  199.87    4.61
   0  -2  -3  200.60    4.91
   0  -2  -3  210.46    4.61
   0   2  -4  164.47    4.21
   0  -2  -4  175.39    4.81
   0  -2  -4  163.50    3.77
   0  -2  -4  175.71    4.33
   0   2  -4  173.77    4.32
   0   2  -5    0.98    0.33
   0   2   5    0.89    0.29
   0  -2  -5    2.24    0.48
   0  -2   5    0.77    0.40
   0  -2  -5    1.84    0.57
   0  -2  -5    0.80    0.41
   0  -2  -6  823.33   10.70
   0  -2  -6  829.73   13.10
   0  -2   6  853.89   12.27
   0   2   6  812.45   11.24
   0   2  -6  841.30   12.44
   0   2   6  877.45   11.52
   0   2  -6  840.84   11.71
   0  -2  -6  856.11   12.15
   0   2   7  817.95   11.95
   0  -2   7  824.20   12.24
   0   2  -7  803.28   12.67
   0  -2  -7  800.35   11.97
   0   2   7  773.20   11.49
   0   2  -7  811.38   11.56
   0  -2  -7  782.00   13.09
   0   2   8  177.44    5.20
   0  -2  -8  169.21    5.71
   0   2  -8  169.75    4.69
   0   2  -8  172.21    5.43
   0   2   8  169.41    4.90
   0  -2   8  168.91    5.05
   0   2  -9  279.53    7.45
   0  -2  -9  279.87    6.84
   0   2  -9  277.98    6.54
   0  -2  -9  269.71    7.81
   0   2   9  274.26    6.87
   0  -2   9  282.16    6.94
   0   2  10  658.36   12.16
   0   2 -10  674.31   11.78
   0  -2  10  658.70   11.96
   0   2 -10  660.13   12.69
   0  -2  10  636.09   12.59
   0  -2 -10  623.01   13.14
   0  -2  11   44.89    2.97
   0   2  11   35.16    2.76
   0  -2 -11   45.56    3.41
   0  -2  11   45.64    3.23
   0   2 -11   46.78    3.19
   0   2 -12  835.31   15.34
   0  -2  12  808.35   15.58
   0   2  13    7.13    1.35
   0   2  13    6.81    1.36
   0  -2  13    5.77    1.30
   0  -2 -13    4.62    1.20
   0   2 -13    5.76    1.23
   0   2  14   35.04    3.22
   0  -2 -14   30.62    3.32
   0  -2  14   29.36    3.03
   0   2 -14   39.59    3.43
   0   2  14   34.58    3.22
   0   2 -14   36.27    3.23
   0  -2  15   17.73    2.20
   0  -2  15   22.49    2.52
   0  -2  15   17.27    2.17
   0  -2 -15   20.31    2.49
   0  -2 -15   20.03    2.46
   0  -2 -15   15.81    2.28
   0  -2 -16    9.57    1.85
   0  -2  16   10.15    1.72
   0  -2 -16    9.75    1.78
   0  -2 -16   11.07    1.88
   0   2 -16   10.02    1.83
   0  -2  16    9.56    1.67
   0  -2  16   11.03    1.82
   0   2 -17  220.24    8.60
   0  -2  17  247.83    8.74
   0  -2 -17  246.61    8.93
   0  -2 -17  211.29    8.92
   0  -2  17  226.03    8.35
   0   2 -17  216.94    8.08
   0   2 -17  253.21    9.01
   0  -2 -17  214.02    8.28
   0  -2  17  236.83    8.34
   0  -2 -18  334.41   10.43
   0   2 -18  349.93   10.59
   0  -2  18  317.75    9.67
   0   2 -18  290.53    9.36
   0  -2  18  327.24   10.07
   0  -2 -18  300.87    9.72
   0  -2 -18  265.39   10.07
   0  -2  18  335.47   10.25
   0  -2  19    0.53    0.58
   0   2 -19    1.19    0.79
   0  -2  19    1.92    0.75
   0  -2  19    0.08    0.47
   0  -2 -19    1.15    0.74
   0   2  19    0.09    0.38
   0  -2 -19    0.75    0.61
   0  -2 -19    1.44    0.91
   0  -2  20    4.57    1.02
   0   2 -20    5.06    1.28
   0  -2 -20    5.28    1.25
   0  -2 -20    5.50    1.23
   0  -2  20    4.57    1.09
   0  -2 -20    4.03    1.18
   0   2  20    4.85    1.09
   0  -2  20    5.24    1.17
   0  -2  21    4.75    1.04
   0   2 -21    4.31    1.08
   0   2  21    3.26    0.81
   0  -2 -21    2.55    0.69
   0  -2 -21    2.13    0.76
   0  -2  21    4.09    0.98
   0  -2  22   19.24    1.89
   0   2  22   22.23    2.05
   0   2  22   22.38    1.97
   0   2 -22   26.64    2.37
   0   2  23    4.48    0.87
   0   2 -23    4.32    0.91
   0  -2  23    2.80    0.64
   0   2 -24   11.89    1.26
   0   2  24   12.74    1.23
   0   2  24   12.22    1.18
   0   3   0   -0.05    0.31
   0   3   0    0.23    0.20
   0  -3   0    0.86    0.26
   0  -3   1  167.25    5.15
   0   3  -1  178.78    5.57
   0   3   1  165.20    5.03
   0   3  -1  165.76    5.07
   0  -3   1  175.95    4.90
   0  -3  -1  168.30    4.89
   0   3   1  180.17    5.60
   0   3  -2    4.49    0.82
   0  -3  -2    4.53    0.79
   0  -3   2    4.71    0.77
   0  -3  -2    3.97    0.72
   0   3   2    4.29    0.76
   0   3  -3  202.96    5.71
   0  -3   3  199.78    5.99
   0   3  -3  190.43    4.87
   0  -3  -3  202.14    6.10
   0  -3   3  202.83    5.37
   0  -3  -3  208.94    5.64
   0  -3  -3  200.05    5.48
   0   3   3  197.23    5.54
   0   3   4   33.23    2.57
   0  -3   4   26.00    2.13
   0   3   4   28.67    2.06
   0  -3  -4   27.25    1.94
   0   3  -4   25.63    1.79
   0  -3  -4   28.39    2.04
   0  -3   4   28.91    1.98
   0   3  -4   29.30    2.11
   0  -3  -4   26.53    2.22
   0  -3   5  771.45   13.83
   0   3  -5  782.71   12.52
   0  -3  -5  825.67   12.68
   0  -3  -5  807.03   13.11
   0   3  -5  828.26   13.25
   0   3   5  818.19   13.07
   0  -3  -5  832.77   14.47
   0  -3   5  818.87   12.70
   0  -3   6   31.10    2.53
   0   3  -6   32.08    2.25
   0   3   6   32.73    2.28
   0  -3  -6   31.18    2.26
   0  -3  -6   30.21    2.53
   0   3  -6   33.95    2.33
   0  -3  -7   96.97    4.11
   0   3  -7   98.72    4.21
   0   3   7   80.82    3.67
   0  -3   7   94.92    4.64
   0   3  -7  112.23    4.39
   0  -3  -7   95.86    4.68
   0  -3  -8    9.58    1.55
   0  -3  -8    8.09    1.24
   0  -3   8    8.08    1.51
   0   3  -8    9.08    1.36
   0   3  -8    7.85    1.22
   0   3   8    5.90    1.13
   0   3  -9  343.73    9.08
   0  -3  -9  356.77    8.88
   0  -3  -9  358.87   10.33
   0   3  -9  355.88    8.78
   0  -3 -10   80.87    4.97
   0   3 -10   82.05    4.46
   0   3  10   97.69    5.09
   0  -3 -10   85.25    4.32
   0   3 -10   87.02    4.32
   0   3  10   98.39    4.80
   0   3 -11  402.26   10.84
   0   3  11  466.45   11.54
   0  -3 -11  399.29   12.05
   0   3  11  472.19   12.24
   0  -3 -12    1.94    0.86
   0   3  12    2.83    0.93
   0   3 -12    1.54    0.74
   0   3 -13   66.99    4.54
   0  -3 -13   65.93    4.67
   0   3 -13   78.53    5.50
   0  -3  13   61.73    4.08
   0  -3 -13   74.19    4.84
   0   3 -13   71.47    4.62
   0  -3 -13   56.73    3.82
   0  -3  13   67.46    4.40
   0   3 -14    6.04    1.69
   0  -3 -14    3.83    1.23
   0  -3  14    4.83    1.17
   0  -3  14    6.03    1.35
   0  -3 -14    5.75    1.44
   0  -3 -14    5.42    1.40
   0   3 -14    4.68    1.29
   0  -3  15  620.07   14.74
   0  -3 -15  645.36   15.24
   0   3 -15  647.51   15.34
   0  -3 -16   34.82    3.34
   0  -3  16   34.48    3.22
   0   3 -16   31.67    3.77
   0   3 -17    2.79    1.07
   0  -3  17    3.42    1.02
   0  -3 -17    3.14    1.05
   0   3 -17    3.90    1.69
   0   3 -18    2.83    0.82
   0   3 -18    2.06    1.08
   0  -3  18    3.95    1.13
   0  -3 -18    3.19    0.97
   0  -3 -19   10.63    1.61
   0  -3  19    9.60    1.49
   0  -3  20    0.84    0.52
   0  -3 -20    0.41    0.36
   0   3 -20    0.27    0.44
   0   3 -21   26.72    2.31
   0   3  21   22.48    1.95
   0  -3 -21   20.78    1.92
   0  -3  21   22.65    1.97
   0   3  22    0.54    0.38
   0   3 -22    0.61    0.37
   0  -3 -22    0.47    0.32
   0  -3  22    0.20    0.23
   0   3 -23    5.89    0.85
   0  -4   0  352.22    8.94
   0   4   0  372.25    9.53
   0  -4   1   68.85    3.73
   0   4  -1   71.74    3.96
   0   4   1   71.34    3.98
   0   4   1   76.73    4.52
   0  -4  -1   70.13    3.77
   0   4   2   11.86    1.64
   0   4  -2   11.81    1.61
   0  -4  -2   11.13    1.49
   0  -4   2   11.18    1.49
   0  -4   3    3.80    0.91
   0   4   3    4.82    1.18
   0  -4  -3    5.39    1.07
   0   4  -3    4.17    0.96
   0   4   3    4.47    1.01
   0  -4   4    6.03    1.31
   0   4   4    9.03    1.66
   0  -4  -4    7.93    1.34
   0   4  -4    6.70    1.26
   0  -4   4   11.92    1.63
   0   4   4    6.27    1.27
   0   4   5  733.09   16.13
   0   4  -5  614.65   12.78
   0  -4   5  629.25   12.57
   0  -4   5  571.58   13.35
   0  -4  -5  593.70   12.50
   0  -4  -6   41.73    3.15
   0   4   6   50.04    3.58
   0   4  -6   42.41    3.17
   0  -4   7   16.26    2.22
   0   4   7   20.69    2.81
   0  -4  -7   17.20    2.06
   0   4  -7   17.72    2.09
   0  -4   8   92.66    5.46
   0  -4  -8  100.40    5.86
   0  -4  -8   97.40    5.00
   0   4  -8   99.21    5.14
   0   4  -9   36.03    3.13
   0  -4   9   33.76    3.34
   0  -4 -10   75.85    4.96
   0  -4 -10   75.17    5.05
   0  -4 -10   74.02    4.29
   0  -4  10   91.43    5.25
   0   4 -10   87.49    5.08
   0   4 -10   82.87    4.98
   0  -4 -11   34.33    2.96
   0   4 -11   36.86    3.42
   0  -4 -11   38.71    3.65
   0  -4  11   42.21    3.61
   0  -4 -11   44.15    3.78
   0   4 -11   39.73    3.50
   0   4 -12  271.44    9.51
   0  -4 -12  270.11    8.66
   0   4 -12  304.92   11.33
   0  -4 -12  296.19   10.01
   0   4 -12  289.89    9.67
   0  -4  12  288.45    9.62
   0  -4 -13    0.57    0.71
   0   4 -13    0.71    0.69
   0  -4 -13    0.42    0.65
   0  -4  13    1.31    0.64
   0   4 -13    1.46    1.13
   0   4 -13    1.04    0.84
   0  -4 -14   73.52    4.44
   0   4 -14   81.52    5.08
   0  -4 -14   77.67    4.97
   0   4 -14   87.27    6.07
   0  -4  14   82.04    4.87
   0   4 -15   50.80    4.70
   0   4 -15   52.79    4.08
   0  -4  15   52.03    3.77
   0   4 -15   55.35    4.33
   0  -4 -15   51.34    3.92
   0   4 -16   21.48    3.01
   0  -4 -16   23.20    2.54
   0  -4  16   25.27    2.54
   0  -4  17    3.68    0.98
   0   4 -17    5.51    1.37
   0  -4  17    4.65    1.08
   0  -4 -17    5.05    1.20
   0   4 -17    5.94    1.63
   0   4 -18   48.17    3.86
   0  -4  18   45.78    3.03
   0  -4 -18   51.88    3.41
   0  -4  18   56.12    3.39
   0   4 -18   60.71    3.78
   0  -4 -19    0.24    0.33
   0  -4  19    0.55    0.32
   0  -4 -20    0.20    0.27
   0  -4  20    0.32    0.31
   0   4 -20    0.01    0.38
   0   4 -21    0.00    0.23
   0  -4 -21    0.59    0.31
   0  -5   0    0.46    0.37
   0  -5   0   10.56    1.64
   0  -5  -1   37.14    3.07
   0  -5   1   42.80    3.39
   0  -5  -1   40.29    3.33
   0  -5   1   33.63    3.03
   0  -5   1   37.33    3.16
   0  -5   2  207.66    7.64
   0  -5   2  193.17    7.34
   0  -5   2  195.49    7.43
   0  -5  -2  174.96    6.78
   0  -5  -2  182.05    7.27
   0  -5  -3  331.44   10.06
   0  -5  -3  312.26    9.67
   0  -5   3  340.28   10.02
   0  -5  -3  346.16   10.36
   0  -5  -3  318.26    9.15
   0  -5   3  332.06    9.70
   0  -5   3  337.77   10.07
   0  -5   4    3.24    0.90
   0  -5  -4    1.48    0.68
   0  -5   4    1.95    0.91
   0  -5   4    1.99    0.83
   0  -5  -4    2.31    0.82
   0  -5  -4    2.12    0.83
   0  -5   4    2.38    0.83
   0  -5  -4    2.68    0.92
   0  -5   5   69.56    4.44
   0  -5  -5   70.30    4.57
   0  -5  -5   76.28    4.89
   0  -5  -5   66.43    3.97
   0  -5  -5   69.90    4.45
   0  -5  -5   65.17    3.97
   0  -5   5   64.38    4.08
   0  -5   5   63.17    3.93
   0  -5  -6   20.89    2.26
   0  -5   6   24.93    2.73
   0   5  -6   24.54    2.65
   0  -5   6   23.29    2.54
   0  -5   6   19.65    2.18
   0  -5  -6   22.27    2.54
   0  -5  -6   24.39    2.80
   0  -5  -6   23.72    2.65
   0  -5   6   19.64    2.21
   0  -5   7    8.53    1.58
   0  -5  -7    8.67    1.66
   0  -5  -7   10.28    1.55
   0  -5  -7    9.23    1.70
   0   5  -7    7.39    1.46
   0  -5   7    7.97    1.59
   0  -5  -8   -0.16    0.58
   0  -5   8    0.23    0.52
   0  -5  -8    0.32    0.51
   0  -5   8    0.35    0.45
   0  -5  -8   -0.29    0.67
   0   5  -8    0.26    0.62
   0  -5   9  126.95    6.15
   0  -5  -9  125.79    6.43
   0  -5  -9  109.16    5.31
   0   5  -9  117.70    6.05
   0   5  -9  104.70    5.69
   0  -5  -9  114.66    5.90
   0  -5 -10   81.40    4.59
   0  -5  10  101.50    5.44
   0  -5 -10  100.57    5.73
   0   5 -10   95.76    5.44
   0   5 -10   87.66    5.23
   0  -5 -11    9.58    1.83
   0  -5 -11    9.19    1.57
   0   5 -11    8.61    1.66
   0   5 -11    9.40    1.91
   0  -5  11    8.10    1.48
   0  -5  11   10.35    1.73
   0   5 -11   10.19    1.82
   0  -5  12    0.08    0.45
   0   5 -12    1.52    0.80
   0   5 -12    1.18    0.82
   0  -5 -12    1.14    0.69
   0  -5 -12    1.04    0.68
   0  -5  12    1.02    0.64
   0   5 -12    1.42    0.99
   0  -5  13    9.59    1.55
   0  -5 -13    9.71    1.76
   0   5 -13    8.85    1.85
   0  -5  13    7.54    1.32
   0   5 -13    9.31    1.63
   0  -5 -13    8.47    1.48
   0   5 -14    5.74    1.60
   0   5 -14    3.60    0.98
   0  -5 -14    4.46    1.20
   0  -5  14    2.15    0.71
   0  -5  14    4.60    1.04
   0   5 -14    4.57    1.17
   0  -5  15   37.35    2.79
   0   5 -15   38.97    3.34
   0  -5 -15   37.88    2.99
   0   5 -16    1.41    0.76
   0   5 -16    1.30    0.79
   0  -5 -16    1.27    0.66
   0  -5  16    1.23    0.61
   0   5 -16    0.83    0.88
   0   5 -17   27.03    2.36
   0  -5  17   25.37    2.01
   0   5 -17   23.21    2.09
   0   5 -17   23.59    2.45
   0  -5 -17   23.55    2.05
   0   5 -18    0.62    0.41
   0  -5 -19   17.18    1.36
   0  -6   0  140.69    6.11
   0  -6   0  149.23    6.11
   0  -6  -1   30.03    2.71
   0  -6  -1   25.91    2.50
   0  -6  -1   31.31    2.84
   0  -6   1   33.01    2.91
   0  -6   1   28.05    2.74
   0  -6  -2  117.04    5.28
   0  -6  -2  118.87    5.63
   0  -6  -2  105.56    4.99
   0  -6   2  117.46    5.44
   0  -6   2  129.84    5.72
   0  -6  -3   13.23    1.90
   0  -6   3   12.39    1.67
   0  -6  -3    9.66    1.49
   0  -6   3   11.48    1.67
   0  -6  -3   11.36    1.61
   0  -6  -4   53.14    3.47
   0  -6  -4   61.21    4.09
   0  -6  -4   56.53    3.86
   0  -6   4   64.39    4.06
   0   6  -5   85.37    5.01
   0  -6   5   85.66    4.69
   0  -6  -5   73.62    4.08
   0  -6  -5   72.31    4.45
   0  -6  -5   85.39    4.76
   0  -6  -6    4.09    1.13
   0  -6  -6    5.03    1.19
   0  -6  -6    3.76    0.99
   0  -6   6    4.33    1.15
   0   6  -6    3.37    1.04
   0  -6  -7   32.81    2.87
   0  -6   7   39.70    3.14
   0  -6  -7   35.62    3.06
   0  -6  -7   31.62    2.62
   0   6  -7   37.40    3.22
   0   6  -8   22.39    2.45
   0  -6  -8   17.84    1.94
   0  -6  -8   17.40    2.14
   0  -6  -8   20.60    2.27
   0  -6   8   23.99    2.42
   0  -6  -9    2.21    0.70
   0  -6  -9    1.79    0.72
   0  -6   9    2.17    0.78
   0   6  -9    1.50    0.77
   0   6  -9    2.63    0.90
   0  -6  -9    1.31    0.62
   0  -6  10    4.14    0.99
   0  -6 -10    3.78    0.95
   0  -6 -10    2.95    0.87
   0   6 -10    2.71    0.95
   0   6 -10    2.78    1.12
   0   6 -11    0.61    0.45
   0   6 -11    1.08    0.89
   0  -6 -11    1.12    0.57
   0  -6  11    0.48    0.44
   0  -6 -11    0.36    0.58
   0   6 -12   78.37    4.96
   0  -6 -12   62.66    3.57
   0  -6  12   67.54    3.48
   0   6 -12   69.26    4.00
   0  -6 -12   53.90    3.03
   0  -6 -13    5.85    1.05
   0  -6  13    6.08    1.01
   0   6 -13    6.62    1.51
   0   6 -13    6.26    1.28
   0  -6  14    1.64    0.46
   0  -6 -14    2.20    0.64
   0   6 -14    1.94    0.76
   0   6 -14    1.31    0.59
   0   6 -14    2.13    0.94
   0  -6  15    2.63    0.55
   0  -6 -15    2.30    0.56
   0   6 -15    2.48    0.71
   0   6 -15    1.22    0.56
   0   6 -15    2.65    0.75
   0  -7   0    0.03    0.30
   0  -7   1   20.70    1.76
   0  -7  -1   20.98    1.79
   0  -7  -2   25.22    1.97
   0  -7   2   25.16    1.90
   0  -7   3   62.03    3.15
   0  -7  -3   44.10    2.59
   0  -7  -4   16.61    1.58
   0  -7   4   21.95    1.87
   0   7  -5    4.29    1.27
   0  -7  -5    3.87    0.79
   0  -7   5    5.18    0.89
   0  -7  -6   11.75    1.27
   0  -7   6   15.95    1.50
   0   7  -7    3.08    0.97
   0  -7  -7    1.75    0.50
   0  -7   7    2.42    0.61
   0  -7  -8   22.28    1.61
   0  -7   8   32.10    2.00
   0   7  -9   29.58    2.83
   0   7  -9   25.85    2.49
   0  -7   9   19.96    1.50
   0  -7  10    1.12    0.33
   0   7 -10    2.05    0.87
   0   7 -10    0.19    0.36
  -1   0  25    0.18    0.20
  -1   0  25    0.26    0.25
   1   0 -25    0.29    0.29
   1   0 -24    0.46    0.29
  -1   0  24    0.61    0.30
  -1   0  24    0.18    0.31
  -1   0  23   -0.01    0.39
   1   0 -23   -0.48    0.42
  -1   0  23    0.11    0.32
  -1   0  23   -0.08    0.34
  -1   0  23    0.08    0.27
  -1   0  22   78.66    4.11
  -1   0  22   73.30    3.88
   1   0 -22   71.20    3.84
   1   0 -22   81.59    4.52
  -1   0  22   84.43    4.21
  -1   0  22   71.77    3.90
   1   0 -21    0.21    0.50
   1   0 -21    0.69    0.51
  -1   0  21    0.08    0.47
  -1   0  21    0.39    0.52
   1   0 -20   17.40    2.11
  -1   0  20   15.28    1.96
   1   0 -20   18.64    2.33
  -1   0  20   17.89    2.11
  -1   0  19    0.20    0.52
  -1   0  19   -0.31    0.58
   1   0 -19   -0.35    0.70
   1   0 -19    0.78    0.58
  -1   0  18   35.13    2.93
   1   0 -18   30.16    2.88
  -1   0  18   35.20    3.02
  -1   0  18   33.65    3.04
   1   0 -18   38.27    3.34
   1   0 -17    0.53    0.62
  -1   0  17    0.40    0.44
   1   0 -17    1.95    0.74
  -1   0  16   76.95    4.50
  -1   0  16   78.35    4.68
   1   0 -16   76.56    4.60
  -1   0  15    0.10    0.40
   1   0 -15   -0.25    0.46
  -1   0  15    0.73    0.51
   1   0 -14  536.46   12.88
  -1   0  14  545.44   12.66
  -1   0  14  506.98   11.66
  -1   0  13    0.19    0.43
   1   0 -13    0.31    0.36
   1   0 -12    0.85    0.44
  -1   0  12    1.43    0.53
   1   0 -12    0.59    0.34
   1   0 -11    0.04    0.18
   1   0 -11    0.47    0.39
   1   0 -11    0.21    0.29
  -1   0  11   -0.14    0.33
   1   0 -10  680.55   10.76
   1   0 -10  694.17   11.94
  -1   0  10  612.05   10.98
  -1   0  10  659.44   11.57
   1   0 -10  664.55   10.12
  -1   0  10  633.68   10.88
   1   0  -9   -0.17    0.15
  -1   0   9    0.00    0.24
   1   0  -9    0.19    0.27
  -1   0   8 1187.20   13.52
  -1   0   8 1211.65   15.88
   1   0  -8 1200.26   15.56
  -1   0   8 1195.25   15.67
   1   0  -8 1190.43   14.23
  -1   0   7    0.33    0.19
   1   0  -7   -0.11    0.17
  -1   0   7    0.06    0.18
   1   0  -6 3118.27   29.58
  -1   0   6 3059.03   28.80
  -1   0   6 3132.91   31.20
  -1   0   5    0.19    0.17
  -1   0   5    0.03    0.16
  -1   0   4 9604.14   81.82
  -1   0   4 8694.86   79.91
  -1   0   4 9999.00   82.35
   1   0  -4 9595.38   83.42
   1   0  -4 9142.80   80.58
  -1   0   3    0.07    0.07
   1   0  -3    0.07    0.19
   1   0  -3    0.14    0.10
   1   0  -2 4269.41   38.53
  -1   0   2 4637.24   38.49
   1   0  -1    0.29    0.07
   1   0  -1    0.32    0.11
  -1   0   0   92.00    1.64
   1   0   0   95.54    1.62
   1   0   0   98.08    1.83
  -1   0  -1    0.06    0.05
  -1   0  -1    0.33    0.07
   1   0   2 3552.98   31.94
  -1   0  -2 3588.28   31.91
  -1   0  -2 3677.40   32.44
   1   0   2 3414.53   31.22
  -1   0  -2 3508.65   31.25
  -1   0  -3    0.27    0.14
   1   0   3    0.19    0.17
  -1   0  -3    0.49    0.15
   1   0   3    0.07    0.09
   1   0   4 2294.29   24.22
  -1   0  -4 2450.06   23.32
  -1   0  -5    2.89    0.44
   1   0   5   -0.09    0.21
   1   0   6 1088.79   13.36
  -1   0  -6 1069.40   13.27
  -1   0  -7    0.76    0.23
  -1   0  -7   -0.12    0.21
  -1   0  -7    0.43    0.28
   1   0   7    0.14    0.24
   1   0   8  728.32   10.73
  -1   0  -8  732.78   11.03
  -1   0  -9    0.22    0.27
   1   0   9    0.05    0.21
  -1   0  -9    0.08    0.13
  -1   0  -9   -0.01    0.30
   1   0  10    3.82    0.75
  -1   0 -10    2.65    0.63
  -1   0 -10    3.66    0.70
   1   0  11   -0.12    0.41
  -1   0 -11    0.66    0.49
  -1   0 -11    0.02    0.23
  -1   0 -12  507.30   10.60
  -1   0 -12  480.88   10.07
  -1   0 -13   -0.15    0.27
   1   0  13   -0.19    0.39
  -1   0 -13    0.08    0.32
   1   0  14  201.48    7.28
  -1   0 -14  201.22    6.80
  -1   0 -15    0.34    0.37
   1   0  15   -0.29    0.40
   1   0  15   -0.06    0.40
   1   0  16   11.58    1.82
  -1   0 -16   10.02    1.79
   1   0  16   11.45    1.85
  -1   0 -16    9.15    1.78
   1   0  17   -0.39    0.61
  -1   0 -17    0.72    0.54
   1   0  17    0.23    0.42
  -1   0 -17    0.16    0.48
   1   0  18    2.23    0.82
  -1   0 -18    2.30    0.91
   1   0  18    2.08    0.92
  -1   0 -18    4.07    1.06
   1   0  19    0.05    0.54
   1   0  19    0.29    0.47
   1   0  19   -0.03    0.55
  -1   0 -19    0.21    0.74
  -1   0 -19    0.10    0.74
   1   0  20    2.54    0.94
  -1   0 -20    3.28    1.14
   1   0  20    2.46    0.94
   1   0  20    4.57    1.23
   1   0  20    3.22    0.93
  -1   0 -20    2.34    0.99
   1   0  21    0.07    0.53
  -1   0 -21    0.94    0.70
   1   0  21    1.02    0.70
   1   0  21    0.11    0.58
  -1   0 -21   -0.13    0.62
   1   0  22  208.73    7.06
  -1   0 -22  208.82    7.11
   1   0  22  192.83    6.51
   1   0  22  209.07    7.01
  -1   0 -23    0.44    0.45
   1   0  23    0.29    0.42
   1   0  23    0.50    0.45
   1   0  23    0.69    0.60
  -1   0 -23    0.45    0.36
  -1   0 -24   -0.10    0.32
   1   0  24    0.72    0.40
   1   0  24    0.12    0.23
   1   0  24   -0.19    0.30
   1   0  24   -0.27    0.29
  -1   1  25   10.57    1.06
  -1  -1  24    0.95    0.36
   1   1 -24    1.55    0.56
  -1   1  24    1.20    0.41
  -1   1  24    1.38    0.46
  -1   1  24    1.06    0.44
   1  -1 -24    0.87    0.45
  -1  -1  24    0.86    0.35
  -1   1  23    3.26    0.75
  -1   1  23    4.98    0.93
   1   1 -23    3.72    0.78
  -1  -1  23    4.80    0.97
   1   1 -23    4.44    1.00
  -1   1  23    3.39    0.76
  -1  -1  23    4.77    0.94
   1  -1 -23    4.67    1.02
   1   1 -22    0.39    0.48
  -1   1  22    0.15    0.32
  -1  -1  22   -0.61    0.68
  -1   1  22    0.41    0.38
   1   1 -22    0.74    0.49
  -1  -1  22    0.34    0.42
   1  -1 -22   -0.18    0.52
  -1  -1  22    0.33    0.34
   1  -1 -21   21.04    2.24
  -1   1  21   19.79    2.05
   1   1 -21   18.04    1.99
  -1   1  21   20.76    2.21
  -1  -1  21   20.40    2.06
   1   1 -21   23.02    2.40
  -1  -1  21   21.06    2.26
  -1  -1  21   21.27    2.24
  -1  -1  21   23.08    2.34
   1  -1 -21   21.49    2.47
  -1  -1  20    7.72    1.54
  -1  -1  20    8.04    1.40
  -1   1  20    8.79    1.51
  -1  -1  20   10.45    1.68
   1  -1 -20    9.54    1.77
   1   1 -20    8.82    1.48
   1   1 -20    8.94    1.65
  -1   1  20    8.30    1.44
  -1  -1  20    9.76    1.61
   1  -1 -20    8.77    1.58
   1  -1 -19  243.77    8.97
   1   1 -19  216.68    7.78
  -1   1  19  224.47    7.83
  -1  -1  19  221.78    7.62
  -1  -1  19  257.49    8.43
  -1  -1  19  243.86    8.24
   1  -1 -19  241.30    8.34
   1   1 -19  252.00    8.52
  -1  -1  18  101.25    5.12
  -1  -1  18  109.14    5.45
   1   1 -18  117.59    5.75
   1  -1 -18  111.20    5.99
  -1  -1  18  107.90    5.45
   1   1 -18   98.13    5.22
   1  -1 -18  111.68    5.65
  -1   1  18  101.86    5.29
   1  -1 -17   52.11    3.85
  -1  -1  17   46.19    3.42
   1  -1 -17   52.56    4.07
  -1   1  17   47.92    3.60
   1   1 -17   51.51    3.79
  -1  -1  17   54.27    3.79
  -1  -1  17   56.28    3.88
   1   1 -17   48.72    3.65
   1  -1 -16    4.53    1.27
  -1  -1  16    2.81    0.91
   1   1 -16    2.64    0.89
  -1  -1  16    3.88    0.97
   1  -1 -16    3.28    0.98
  -1  -1  16    4.01    0.95
  -1   1  16    4.08    0.99
   1  -1 -15   70.88    4.78
  -1  -1  15   72.95    4.74
  -1   1  15   74.44    4.63
   1   1 -15   73.34    4.79
  -1  -1  15   68.40    4.38
   1   1 -14   34.89    3.16
  -1  -1  14   34.58    2.97
   1   1 -14   41.25    2.81
  -1   1  14   39.30    3.18
  -1  -1  14   36.58    3.20
   1  -1 -14   37.88    3.34
  -1   1  13  228.79    7.53
   1   1 -13  237.24    8.14
   1   1 -13  237.35    6.71
  -1  -1  13  241.74    7.71
   1  -1 -13  237.83    8.02
  -1  -1  13  240.10    7.91
  -1   1  13  249.68    7.35
  -1   1  12   -0.18    0.30
  -1  -1  12    1.33    0.51
   1   1 -12    1.73    0.56
  -1   1  12    0.74    0.32
   1  -1 -12    0.74    0.54
   1   1 -12    0.43    0.41
  -1   1  11   74.00    3.35
   1  -1 -11   69.61    3.76
  -1   1  11   70.59    3.61
   1   1 -11   72.84    3.87
  -1  -1  11   72.81    3.77
   1   1 -11   75.69    3.42
  -1   1  10   52.60    2.59
   1  -1 -10   36.18    2.21
  -1  -1  10   50.69    2.39
   1   1 -10   46.69    3.10
  -1  -1  10   52.05    2.93
   1  -1 -10   38.02    2.37
   1   1 -10   51.39    3.09
  -1   1  10   49.41    2.79
   1  -1 -10   49.31    2.97
  -1   1   9  134.35    4.40
  -1  -1   9  139.50    4.86
   1  -1  -9  128.74    4.03
  -1  -1   9  142.75    3.92
  -1  -1   9  148.39    4.75
   1   1  -9  152.86    4.90
   1  -1  -9  142.32    4.36
  -1   1   9  152.25    4.21
  -1  -1   8    2.02    0.53
   1  -1  -8    1.03    0.38
  -1   1   8    0.35    0.24
   1   1  -8    1.08    0.48
   1  -1  -8    0.70    0.53
  -1  -1   8    0.42    0.24
  -1   1   8    0.68    0.41
  -1   1   8    0.36    0.19
  -1  -1   7 2638.30   27.51
  -1  -1   7 2588.05   25.89
   1  -1  -7 2380.97   26.22
   1  -1  -7 2482.23   27.59
  -1  -1   7 2665.73   28.60
  -1   1   7 2416.56   24.47
  -1   1   7 2625.65   27.14
  -1   1   7 2482.39   26.09
  -1   1   7 2655.49   26.19
   1   1  -7 2699.65   26.69
  -1  -1   6  425.94    6.50
   1  -1  -6  410.79    6.80
  -1   1   6  423.13    6.50
  -1  -1   6  444.57    7.28
  -1   1   6  436.97    6.61
  -1   1   6  434.97    7.10
  -1  -1   6  441.02    7.93
   1  -1  -6  420.08    7.46
   1  -1  -5 2917.57   30.08
  -1   1   5 3214.04   29.88
   1   1  -5 3221.24   30.14
  -1   1   5 3089.67   30.46
   1  -1  -5 2899.54   30.94
  -1  -1   5 3289.55   32.05
  -1   1   5 3107.72   29.65
  -1   1   5 3071.81   28.95
  -1  -1   5 3225.49   30.75
  -1  -1   4   35.31    0.86
  -1   1   4   31.28    0.99
  -1  -1   4   33.18    1.41
  -1   1   4   33.95    1.42
  -1  -1   4   35.85    1.76
  -1   1   4   34.93    1.23
   1   1  -4   33.65    1.38
   1  -1  -4   39.32    1.57
   1  -1  -4   43.26    1.78
  -1   1   4   37.28    1.42
  -1   1   3  848.95    9.52
  -1  -1   3  872.58   10.53
  -1   1   3  805.80    8.71
  -1   1   3  819.24    9.37
   1   1  -3  819.20    9.49
   1  -1  -3  837.23    9.68
  -1   1   3  837.39    9.82
  -1  -1   3  856.46    8.77
  -1  -1   3  800.09    8.68
  -1  -1   3  833.07    9.32
   1  -1  -3  825.76   10.09
   1  -1  -3  845.56    9.87
  -1   1   2  538.46    6.38
   1  -1  -2  539.37    7.06
   1   1  -2  517.68    6.37
   1  -1  -2  533.11    6.67
  -1   1   2  542.45    6.74
  -1  -1   2  530.74    6.15
  -1  -1   2  538.94    5.60
  -1  -1   2  527.96    6.48
   1  -1  -2  537.59    7.01
  -1  -1   2  537.75    6.48
  -1  -1   2  565.70    7.23
  -1   1   2  505.97    5.76
  -1  -1   1 5442.11   48.61
   1  -1  -1 5138.43   48.66
  -1  -1   1 5515.75   48.36
  -1   1   1 4984.14   47.94
  -1  -1   1 5176.42   47.39
  -1  -1   1 5987.64   49.58
   1   1  -1 5963.54   49.26
   1  -1  -1 5528.02   49.39
  -1  -1   1 5937.70   49.38
  -1   1   1 5815.63   49.00
   1   1  -1 5503.58   48.58
  -1   1   0 1822.28   17.66
   1  -1   0 1781.65   17.26
   1   1   0 1841.60   17.87
  -1  -1   0 1755.09   16.85
  -1   1   0 1802.93   17.15
   1  -1   0 1830.52   18.37
   1  -1   0 1798.13   16.76
  -1  -1   0 1854.17   17.50
  -1  -1   0 1948.96   18.69
   1  -1   0 1950.92   18.14
  -1  -1   0 1784.05   16.75
   1   1   0 1906.13   17.82
  -1   1   0 1783.61   17.34
  -1  -1  -1 1021.09   11.32
   1   1   1  996.16   10.76
  -1  -1  -1 1009.16   11.21
  -1   1  -1 1030.74   10.71
   1  -1   1 1147.49   11.67
   1   1   1 1058.02   10.88
  -1  -1  -1 1080.08   11.94
   1  -1   1  976.34   10.10
  -1   1  -1  983.55   10.58
  -1   1  -1  981.69   10.62
   1  -1   1 1022.02   11.76
  -1   1  -1 1055.26   11.58
  -1   1  -1 1040.14   11.34
   1  -1   2 4128.42   37.75
   1   1   2 4012.90   36.76
   1   1   2 4033.01   36.64
  -1   1  -2 4047.97   37.24
  -1  -1  -2 4060.64   37.55
  -1   1  -2 4100.14   37.79
  -1  -1  -3  861.39    9.98
   1   1   3  804.65    8.85
  -1   1  -3  837.37    9.91
   1   1   3  860.50    9.79
   1   1   3  811.35    9.47
  -1  -1  -3  785.70    8.34
   1  -1   3  819.24    8.57
  -1  -1  -3  801.72   10.07
   1  -1   3  849.32   10.13
  -1   1  -4   29.87    1.48
  -1  -1  -4   27.26    1.44
   1  -1   4   27.26    1.11
   1   1   4   26.40    0.97
  -1   1  -4   35.02    1.44
  -1  -1  -4   29.11    1.40
   1   1   4   31.29    1.49
  -1  -1  -4   29.63    0.99
  -1  -1  -4   30.74    1.44
   1   1   4   27.00    1.31
  -1  -1  -4   31.66    1.70
  -1  -1  -5    1.42    0.24
  -1  -1  -5    1.53    0.41
  -1  -1  -5    1.23    0.32
   1   1   5    1.50    0.22
  -1  -1  -5    2.19    0.49
   1   1   5    1.06    0.28
   1   1   5    1.22    0.41
  -1   1  -5    2.32    0.46
  -1  -1  -5    1.31    0.36
  -1  -1  -6  180.06    4.17
   1   1   6  184.13    4.75
  -1   1  -6  163.74    3.45
  -1  -1  -6  186.30    4.37
  -1  -1  -6  163.53    3.24
  -1  -1  -6  175.94    4.63
  -1   1  -6  181.40    4.42
  -1  -1  -6  168.16    4.33
  -1  -1  -7 3505.48   34.78
  -1  -1  -7 3447.75   33.10
  -1  -1  -7 3448.44   35.83
   1   1   7 3337.02   36.32
  -1  -1  -7 3455.03   35.18
  -1  -1  -7 3278.95   35.38
  -1   1  -7 3392.85   32.97
  -1   1  -8   12.86    1.32
  -1  -1  -8   10.83    0.93
  -1  -1  -8   13.32    1.33
   1  -1   8   12.70    1.28
   1   1   8   13.55    1.38
  -1   1  -8   11.48    0.92
  -1  -1  -8   12.38    1.32
  -1  -1  -8   11.51    1.21
  -1  -1  -8   12.89    1.20
  -1  -1  -9   73.58    3.25
   1  -1   9   88.17    3.61
  -1  -1  -9   74.45    3.46
  -1  -1  -9   80.20    2.82
  -1   1  -9   85.65    3.56
  -1  -1  -9   86.18    3.51
   1   1   9   88.53    3.65
  -1   1 -10    6.92    1.07
   1  -1  10    6.31    1.05
  -1  -1 -10    5.71    0.96
   1   1  10    6.72    1.12
  -1  -1 -10    4.89    1.00
  -1  -1 -11    0.85    0.43
   1   1  11    2.00    0.65
  -1  -1 -11    3.23    0.76
   1   1  11    1.50    0.48
  -1   1 -11    1.92    0.56
   1  -1  12    8.10    1.35
  -1  -1 -12    5.55    1.11
  -1   1 -12    8.30    1.41
  -1  -1 -12    6.03    1.20
   1   1  12    7.43    1.23
  -1   1 -12    6.91    1.18
   1  -1  12    6.72    1.15
   1  -1  13   98.83    4.79
  -1   1 -13  105.12    5.04
  -1  -1 -13   94.95    4.67
  -1   1 -13   95.53    4.68
   1   1  13   99.77    4.79
  -1  -1 -13   92.93    4.93
   1   1  14   51.55    3.61
  -1   1 -14   55.23    3.66
   1  -1  14   57.65    3.83
  -1  -1 -14   46.56    3.74
  -1   1 -14   56.36    3.80
   1   1  14   50.76    3.97
  -1  -1 -14   53.16    3.70
   1   1  15   14.66    2.21
   1  -1  15   15.37    2.35
  -1   1 -15   17.53    2.21
   1  -1  15   16.28    2.09
  -1   1 -15   14.74    1.97
  -1  -1 -15   14.11    2.10
  -1   1 -16   15.08    2.21
   1  -1  16   13.96    2.15
   1  -1  16   18.67    2.38
  -1  -1 -16   12.92    2.07
  -1  -1 -16   14.21    2.15
   1  -1  16   13.15    1.99
  -1   1 -16   13.70    2.17
  -1  -1 -16   14.31    2.18
  -1  -1 -17   34.47    3.32
   1  -1  17   36.13    3.35
   1  -1  17   33.00    3.20
   1  -1  17   31.75    3.18
  -1  -1 -17   28.89    3.16
   1   1  17   33.76    3.22
   1  -1  17   32.97    3.17
  -1   1 -17   30.87    3.12
  -1  -1 -17   32.08    3.24
  -1   1 -17   35.99    3.59
  -1  -1 -18   75.92    4.91
   1  -1  18   74.93    4.80
  -1   1 -18   73.01    4.80
  -1   1 -18   74.30    5.08
   1   1  18   71.53    4.69
   1  -1  18   70.03    4.63
   1  -1  18   75.72    4.94
  -1  -1 -18   67.73    4.90
   1  -1  18   72.58    4.76
   1  -1  19  161.01    6.99
   1   1  19  166.21    7.00
   1  -1  19  174.97    7.34
  -1  -1 -19  160.87    7.08
   1  -1  19  183.61    7.64
  -1  -1 -19  174.01    7.48
  -1   1 -19  165.17    7.16
  -1   1 -19  182.91    7.85
  -1  -1 -19  145.04    7.13
   1  -1  20    9.29    1.72
   1  -1  20    7.55    1.42
  -1  -1 -20    5.13    1.28
  -1  -1 -20    8.69    1.67
  -1   1 -20    7.18    1.45
  -1   1 -20    9.39    1.73
   1  -1  20    7.75    1.53
  -1  -1 -20    6.20    1.49
   1   1  20    9.71    1.68
  -1   1 -21    0.15    0.43
   1   1  21    0.36    0.46
   1   1  21   -0.22    0.44
  -1  -1 -21   -0.21    0.42
   1  -1  21    0.74    0.53
   1  -1  21   -0.10    0.52
  -1  -1 -21   -0.51    0.71
   1  -1  21   -0.14    0.53
  -1   1 -21    1.11    0.70
   1  -1  22    0.57    0.39
   1   1  22    1.81    0.68
   1  -1  22    1.16    0.48
   1  -1  22    1.35    0.58
   1  -1  22    0.74    0.48
  -1   1 -22    1.99    0.89
   1   1  22    1.01    0.67
  -1   1 -22    0.48    0.40
   1   1  22    0.56    0.44
  -1  -1 -22    0.86    0.60
   1   1  23    5.76    0.96
  -1   1 -23    7.71    1.22
   1   1  23    9.05    1.26
  -1  -1 -23    7.95    1.23
   1  -1  23    7.28    1.14
   1  -1  23    8.15    1.19
  -1   1 -23    7.13    1.25
   1  -1  23    6.26    1.02
   1   1  23    7.48    1.22
  -1   1 -24    0.20    0.31
  -1   1 -24    0.41    0.39
   1   1  24   -0.20    0.25
   1   1  24    0.35    0.32
   1   1  24    0.19    0.36
   1  -1  24    0.41    0.37
  -1   2  24    0.00    0.20
  -1   2  24   -0.15    0.23
  -1  -2  24   -0.20    0.26
  -1   2  24   -0.14    0.20
   1   2 -24   -0.19    0.23
  -1   2  23    3.30    0.70
  -1   2  23    3.51    0.74
   1   2 -23    3.99    0.82
  -1  -2  23    4.02    0.76
  -1   2  22   20.98    1.90
   1  -2 -22   18.22    2.03
   1   2 -22   23.32    2.15
  -1  -2  22   21.48    1.99
   1   2 -21    6.81    1.32
  -1   2  21    4.75    0.97
  -1  -2  21    6.54    1.24
   1  -2 -21    4.77    1.25
   1   2 -20   61.79    3.93
   1  -2 -20   54.77    4.13
  -1  -2  20   57.75    3.77
  -1  -2  19   27.98    2.72
   1   2 -19   32.38    2.94
  -1  -2  19   28.25    2.73
   1   2 -19   30.28    3.21
  -1  -2  19   31.98    2.89
   1  -2 -19   30.25    3.16
  -1  -2  18    0.35    0.50
  -1  -2  18   -0.18    0.46
   1   2 -18   -0.44    0.58
   1  -2 -18   -0.19    0.53
  -1  -2  18   -0.20    0.40
  -1  -2  18   -0.32    0.43
   1  -2 -18    0.48    0.48
  -1  -2  17   21.10    2.45
   1  -2 -17   20.59    2.43
   1   2 -17   20.08    2.87
  -1  -2  17   23.67    2.58
  -1  -2  17   19.36    2.31
  -1  -2  17   19.01    2.25
   1  -2 -17   22.46    2.55
   1  -2 -17   22.68    2.84
   1   2 -17   21.32    2.51
   1  -2 -16  243.01    8.60
  -1  -2  16  249.59    8.51
  -1  -2  16  253.50    8.50
   1  -2 -16  242.17    9.28
   1  -2 -16  255.27    8.76
  -1  -2  16  233.85    7.96
   1   2 -16  248.29    8.69
   1   2 -16  256.34   10.09
   1   2 -16  233.16    8.40
  -1  -2  15   18.69    2.21
   1   2 -15   22.29    2.86
  -1  -2  15   22.74    2.45
   1  -2 -15   21.28    2.63
   1   2 -15   22.04    2.45
   1  -2 -15   18.05    2.26
   1  -2 -15   20.46    2.42
  -1  -2  15   20.90    2.31
   1  -2 -14  286.41   10.32
  -1  -2  14  288.31    9.43
  -1   2  14  284.97    9.53
  -1   2  14  292.56    9.30
  -1  -2  14  295.47    9.66
   1   2 -14  282.54    9.67
  -1  -2  13   26.31    2.64
   1   2 -13   25.09    2.69
   1  -2 -13   30.64    3.07
  -1  -2  13   25.89    2.65
  -1   2  13   26.91    2.59
  -1   2  13   25.29    2.63
  -1   2  12   22.39    2.33
  -1   2  12   17.54    1.98
   1  -2 -12   19.34    2.36
   1   2 -12   21.47    2.37
  -1  -2  12   21.80    2.25
  -1   2  11   11.16    1.49
   1  -2 -11   12.71    1.78
   1   2 -11   12.47    1.73
   1   2 -11   15.34    1.84
  -1  -2  11   13.49    1.67
  -1   2  10  227.24    6.43
  -1  -2  10  222.16    6.61
   1   2 -10  216.73    7.02
   1  -2 -10  212.97    7.15
   1   2 -10  225.94    6.44
  -1   2   9  139.99    4.64
   1   2  -9  143.43    5.35
  -1  -2   9  141.37    4.85
   1   2  -9  150.18    4.73
   1  -2  -9  141.37    5.46
   1   2  -8  535.73   10.60
  -1   2   8  526.45    9.19
   1  -2  -8  532.55   10.78
  -1  -2   8  516.89    9.51
  -1  -2   7  487.32    8.53
   1   2  -7  501.11    8.42
   1  -2  -7  483.03    9.78
  -1   2   7  489.65    8.27
  -1  -2   7  487.08    9.87
   1  -2  -7  486.56    8.55
  -1   2   7  481.02    8.79
   1  -2  -6 1514.07   17.72
  -1  -2   6 1526.79   19.54
  -1   2   6 1445.17   16.87
   1   2  -6 1485.66   17.38
  -1   2   6 1398.65   16.18
   1  -2  -6 1439.86   17.49
   1  -2  -6 1458.21   19.02
  -1   2   6 1451.34   17.68
  -1  -2   6 1418.54   18.26
  -1  -2   6 1454.34   17.01
  -1  -2   5  552.00    9.58
  -1   2   5  499.85    7.52
   1   2  -5  519.82    8.22
   1  -2  -5  521.79    9.32
  -1   2   5  500.51    8.19
  -1  -2   5  486.72    7.36
   1  -2  -5  519.37    8.29
   1  -2  -5  523.20    8.43
   1   2  -4 2718.25   28.00
  -1   2   4 2661.29   27.58
  -1  -2   4 2687.63   28.35
  -1  -2   4 2737.63   26.23
   1  -2  -4 2723.91   28.34
  -1   2   4 2682.10   26.61
   1  -2  -4 2657.92   28.00
   1  -2  -4 2731.70   29.46
  -1   2   3   17.40    1.12
   1  -2  -3   22.68    1.37
   1   2  -3   13.07    1.08
  -1  -2   3   13.64    0.73
   1  -2  -3   13.88    1.23
  -1  -2   3   14.84    1.24
  -1  -2   3   12.83    1.08
   1  -2  -3   23.92    1.49
  -1   2   3   13.50    0.87
   1  -2  -2 2527.02   26.06
  -1  -2   2 2609.51   26.71
  -1   2   2 2549.16   25.39
  -1  -2   2 2515.64   26.42
   1  -2  -2 2669.11   26.94
   1   2  -2 2565.84   26.50
   1  -2  -2 2631.65   27.41
  -1  -2   2 2638.15   26.71
  -1   2   2 2509.18   25.12
  -1  -2   1  487.94    7.69
  -1  -2   1  468.46    6.92
   1   2  -1  456.29    7.05
  -1   2   1  449.09    6.09
   1  -2  -1  478.92    7.46
  -1  -2   1  420.19    5.48
   1  -2  -1  477.45    6.80
   1  -2  -1  473.75    7.52
   1  -2  -1  468.60    7.53
  -1   2   1  441.29    6.20
  -1  -2   1  452.16    6.67
   1   2   0  214.79    4.58
   1  -2   0  218.45    4.24
  -1  -2   0  196.83    2.74
  -1  -2   0  215.84    4.71
  -1   2   0  201.31    3.66
  -1  -2   0  199.61    3.78
   1  -2   0  216.97    4.93
   1   2   0  209.64    4.49
  -1   2   0  212.95    3.30
  -1   2   0  197.85    3.40
  -1   2   0  226.75    5.36
   1  -2   0  219.36    4.83
  -1   2   0  195.85    4.02
  -1  -2   0  223.67    5.19
   1   2   1  166.79    4.01
  -1   2  -1  152.92    3.15
   1  -2   1  166.57    3.59
  -1  -2  -1  168.62    4.60
   1   2   1  160.83    3.82
  -1  -2  -1  162.38    4.02
  -1   2  -1  165.60    4.47
   1  -2   1  157.46    4.21
  -1   2  -1  142.11    2.88
  -1  -2  -1  147.22    2.76
   1  -2   1  158.28    4.15
  -1  -2  -2   75.85    2.73
   1  -2   2   74.17    2.25
  -1  -2  -2   77.79    3.15
   1  -2   2   74.38    2.83
  -1  -2  -2   75.28    2.87
   1  -2   2   72.90    2.91
  -1   2  -2   71.26    2.21
   1   2   2   74.23    2.52
  -1   2  -2   78.10    3.03
   1   2   2   77.37    2.68
   1   2   3   41.82    1.66
   1  -2   3   46.06    2.29
  -1   2  -3   40.99    1.80
   1  -2   3   45.04    1.75
   1  -2   3   47.60    2.31
  -1  -2  -3   42.46    2.19
  -1  -2  -3   47.96    2.53
  -1  -2  -3   45.34    2.14
   1   2   3   44.45    1.92
  -1   2  -4   17.87    1.40
  -1  -2  -4   17.10    1.47
  -1  -2  -4   17.02    1.56
  -1   2  -4   15.97    1.20
   1   2   4   17.09    1.19
   1  -2   4   20.95    1.71
   1   2   4   15.94    1.08
   1   2   5   83.23    2.72
   1  -2   5   87.74    3.37
   1   2   5   80.38    2.67
  -1  -2  -5   89.69    3.25
  -1   2  -5   81.90    2.98
  -1   2  -5   86.96    3.16
  -1  -2  -5   79.46    3.51
  -1  -2  -5   84.84    3.43
   1   2   5   84.96    2.91
  -1   2  -6  214.41    5.33
  -1  -2  -6  214.81    5.42
   1   2   6  223.04    5.24
  -1   2  -6  220.04    5.32
   1   2   6  214.78    4.56
   1  -2   6  229.98    5.85
  -1  -2  -6  215.20    6.11
  -1  -2  -6  204.36    5.75
   1   2   6  206.14    4.79
  -1  -2  -7  175.19    5.48
  -1   2  -7  171.19    5.02
  -1  -2  -7  176.25    5.04
  -1  -2  -7  168.22    5.51
   1   2   7  165.94    4.53
   1  -2   7  182.57    5.39
  -1   2  -7  171.91    4.77
  -1   2  -8  281.56    6.50
   1   2   8  326.11    7.93
   1   2   8  292.48    6.70
  -1  -2  -8  315.42    7.18
   1  -2   8  315.83    7.60
  -1  -2  -8  304.25    7.79
  -1   2  -8  311.78    7.30
   1  -2   9   98.42    4.29
   1   2   9   98.38    4.55
  -1   2  -9   97.72    4.12
   1   2   9   92.58    3.82
  -1  -2  -9  100.30    4.08
  -1  -2  -9  100.03    4.57
   1  -2  10 1085.29   17.10
   1   2  10 1036.39   17.08
  -1  -2 -10 1012.48   17.51
  -1   2 -10 1050.48   16.49
   1   2  10 1039.59   16.13
  -1  -2 -10 1050.48   16.25
   1  -2  11    4.83    1.04
   1   2  11    5.05    1.03
  -1   2 -11    5.73    1.12
  -1  -2 -11    6.63    1.34
   1   2  11    4.00    1.01
  -1  -2 -12    3.38    0.97
   1   2  12    2.37    0.77
   1   2  12    1.11    0.41
  -1   2 -12    3.77    0.92
   1   2  13  180.53    7.45
  -1   2 -13  169.27    6.61
   1  -2  13  184.70    7.22
   1   2  13  189.80    7.00
   1  -2  14  180.48    7.46
  -1  -2 -14  174.25    7.98
   1   2  14  173.03    7.69
   1  -2  14  174.39    7.89
  -1   2 -15   22.20    2.69
  -1  -2 -15   23.25    2.82
  -1   2 -15   23.53    2.71
   1  -2  15   22.91    2.66
   1  -2  15   22.29    2.55
   1  -2  15   23.88    2.74
   1  -2  15   22.26    2.59
  -1  -2 -16   43.98    3.83
   1  -2  16   45.83    3.72
   1  -2  16   49.86    3.91
  -1   2 -16   48.06    4.05
  -1  -2 -16   48.15    3.98
  -1   2 -16   41.20    3.62
   1  -2  16   47.81    3.92
  -1  -2 -17    1.83    0.74
  -1  -2 -17    2.68    1.11
  -1   2 -17    2.92    1.20
   1  -2  17    1.97    0.98
   1  -2  17    1.50    0.75
   1  -2  17    1.90    0.82
  -1   2 -17    1.63    0.80
   1  -2  18    0.74    0.60
   1  -2  18    0.59    0.58
  -1   2 -18    1.20    0.72
  -1  -2 -18    1.82    1.07
  -1  -2 -18    1.88    0.90
   1   2  18    3.18    1.05
   1  -2  18    0.97    0.59
  -1   2 -18    1.64    0.78
   1   2  19   24.44    2.55
   1  -2  19   24.16    2.58
   1  -2  19   23.04    2.57
  -1   2 -19   22.86    2.52
   1  -2  19   26.04    2.77
  -1  -2 -19   24.89    2.78
  -1  -2 -19   25.24    2.69
  -1   2 -20   43.49    3.29
   1   2  20   42.44    3.23
   1  -2  20   46.92    3.52
  -1  -2 -20   48.40    3.69
   1   2  20   41.31    3.13
  -1   2 -20   53.99    3.91
  -1  -2 -20   43.96    3.35
   1  -2  20   46.21    3.42
  -1  -2 -21   -0.06    0.39
  -1   2 -21    0.64    0.65
  -1   2 -21   -0.14    0.32
   1  -2  21    0.02    0.40
   1   2  21    0.31    0.30
   1  -2  21    0.55    0.41
   1   2  22   42.71    2.85
  -1   2 -22   44.91    3.05
   1   2  22   39.19    2.69
   1  -2  22   37.96    2.67
  -1  -2 -22   28.00    2.32
  -1   2 -22   27.14    2.24
   1   2  23    5.00    0.90
   1  -2  23    4.44    0.82
  -1   2 -23    5.88    1.01
  -1   2 -23    3.96    0.76
   1   2  23    4.96    0.88
   1   2  24   -0.24    0.27
  -1  -3  23   17.14    1.32
   1   3 -23   20.38    1.55
  -1  -3  22    1.33    0.46
   1   3 -22    1.39    0.57
  -1   3  22    1.24    0.42
  -1  -3  22    1.02    0.39
  -1   3  22    1.19    0.48
   1  -3 -21    7.84    1.14
   1  -3 -21    6.70    1.41
  -1  -3  21    7.15    1.07
   1   3 -21    9.14    1.30
  -1   3  21    5.95    0.96
   1  -3 -20    1.25    0.56
   1   3 -20    1.64    0.68
  -1  -3  20    0.78    0.57
   1   3 -20    1.98    0.73
  -1   3  20    0.95    0.53
   1   3 -19   66.62    4.64
   1  -3 -19   66.98    3.87
   1   3 -19   77.35    4.31
  -1  -3  19   73.16    4.15
   1   3 -18    7.05    1.41
   1   3 -18    8.17    1.84
  -1  -3  18    6.39    1.34
   1  -3 -18    5.75    1.23
  -1  -3  17   79.15    4.70
   1   3 -17   82.93    4.90
   1  -3 -17   71.09    5.09
   1  -3 -17   79.77    4.68
   1   3 -17   84.81    4.88
   1   3 -17   89.14    5.96
  -1  -3  17   78.60    4.51
   1  -3 -16   42.05    3.47
   1   3 -16   37.96    3.36
   1   3 -16   47.34    4.41
  -1  -3  16   44.31    3.57
   1  -3 -16   37.53    3.76
  -1  -3  16   42.83    3.40
   1  -3 -15    1.13    0.55
   1  -3 -15    1.24    0.66
  -1  -3  15    2.00    0.93
  -1  -3  15    0.73    0.50
  -1  -3  14   87.71    5.02
   1  -3 -14   75.57    5.27
   1  -3 -14   89.60    5.19
  -1  -3  14   91.92    5.02
   1   3 -14   86.96    5.01
   1   3 -14   84.73    5.75
   1   3 -14   91.07    5.36
   1  -3 -13  187.64    6.80
   1   3 -13  190.61    7.34
  -1  -3  13  183.59    7.08
  -1  -3  13  182.21    7.17
   1   3 -13  201.27    8.56
   1  -3 -13  205.53    7.88
   1  -3 -12   25.38    3.05
   1   3 -12   24.15    2.73
  -1  -3  12   27.05    2.84
  -1   3  12   32.30    3.09
   1   3 -11  187.41    7.50
   1  -3 -11  191.22    8.11
   1   3 -11  192.93    7.01
  -1  -3  11  178.95    7.23
  -1   3  10    8.30    1.44
  -1  -3  10    9.50    1.60
   1  -3 -10    9.71    1.74
   1   3 -10   11.11    1.68
   1   3 -10    8.63    1.36
   1   3  -9   -0.40    0.61
   1  -3  -9    0.55    0.57
  -1  -3   9    1.08    0.56
   1  -3  -9    0.77    0.59
  -1   3   9    0.15    0.36
   1   3  -9   -0.29    0.49
  -1  -3   8    5.52    1.09
   1  -3  -8    6.52    1.12
   1  -3  -8    8.28    1.47
   1   3  -8    6.80    1.10
   1   3  -8    6.23    1.12
  -1   3   8    4.51    0.94
   1  -3  -7  379.30    8.42
   1   3  -7  397.89    8.58
   1  -3  -7  377.77    9.75
   1   3  -7  377.40    9.24
  -1  -3   7  367.84    9.01
  -1   3   7  403.18    8.82
   1   3  -6  364.19    7.94
  -1  -3   6  334.29    8.20
  -1   3   6  364.21    7.76
   1   3  -6  356.52    8.50
   1  -3  -6  356.76    9.02
   1  -3  -6  350.20    7.80
   1   3  -5  305.50    7.11
   1  -3  -5  302.99    7.38
   1   3  -5  308.29    7.53
   1  -3  -5  308.50    7.14
  -1  -3   5  288.78    7.31
   1  -3  -5  308.68    8.10
   1  -3  -4   39.44    2.48
   1   3  -4   40.70    2.40
   1  -3  -4   43.23    2.80
   1   3  -4   41.92    2.50
   1  -3  -4   41.41    2.42
  -1  -3   4   43.76    2.62
   1   3  -3  887.49   13.35
   1   3  -3  873.27   13.09
  -1  -3   3  905.10   13.79
  -1  -3   3  930.85   14.04
   1  -3  -3  902.87   13.32
   1  -3  -3  907.33   14.02
   1  -3  -3  922.41   14.66
  -1   3   2  672.65   12.99
   1   3  -2  647.13   10.82
  -1  -3   2  664.07   11.25
   1  -3  -2  661.02   11.44
   1  -3  -2  660.26   10.60
  -1  -3   1   10.07    1.22
   1  -3  -1   10.62    1.12
   1  -3  -1   12.30    1.39
   1   3  -1   11.07    1.22
  -1  -3   0   61.40    2.98
   1  -3   0   60.40    3.09
   1   3   0   60.63    2.83
   1  -3   0   58.74    2.66
  -1   3   0   61.33    3.41
   1   3   0   63.06    3.02
   1   3   1  106.09    3.81
  -1  -3  -1  111.61    4.13
   1   3   1  114.00    4.09
   1  -3   1  107.56    3.63
  -1   3  -1  113.35    4.61
   1  -3   1  111.31    4.35
  -1   3  -1  118.82    4.49
   1  -3   1  112.31    4.37
   1  -3   2   25.08    2.07
  -1   3  -2   29.24    2.20
  -1   3  -2   28.74    2.30
   1   3   2   24.99    1.81
  -1  -3  -2   24.93    1.92
   1  -3   2   26.63    2.12
   1  -3   2   26.91    1.78
   1   3   2   26.51    1.98
  -1   3  -3  257.59    5.54
  -1   3  -3  295.30    7.43
  -1  -3  -3  290.06    7.07
   1  -3   3  285.06    6.25
   1   3   3  274.57    6.44
   1   3   3  285.98    7.01
   1  -3   3  273.41    7.34
   1   3   4  192.31    5.80
  -1  -3  -4  175.15    5.81
   1  -3   4  151.11    4.48
  -1   3  -4  173.51    4.65
  -1  -3  -4  181.45    5.59
   1  -3   4  170.01    5.86
   1   3   4  176.86    5.05
  -1   3  -4  193.64    5.95
   1   3   5  285.66    6.71
  -1  -3  -5  309.22    7.63
   1  -3   5  276.22    7.95
  -1   3  -5  285.99    6.57
  -1  -3  -5  297.19    8.00
  -1   3  -5  311.59    7.76
   1   3   5  324.98    7.99
   1   3   6   18.65    1.91
  -1  -3  -6   13.17    1.57
   1   3   6   14.71    1.52
  -1   3  -6   13.03    1.55
  -1   3  -6   19.04    1.73
  -1  -3  -6   13.90    1.71
   1  -3   6   12.99    1.76
   1   3   7 1214.98   16.70
  -1   3  -7 1133.78   16.95
  -1  -3  -7 1138.10   18.83
  -1   3  -7 1186.77   18.02
  -1  -3  -7 1195.12   18.15
   1   3   7 1262.21   18.32
   1  -3   7 1130.33   19.38
  -1   3  -8   99.50    4.33
   1   3   8  103.91    4.23
  -1   3  -8  102.74    4.53
  -1  -3  -8  100.07    4.56
  -1  -3  -8   96.62    4.92
  -1   3  -9    1.21    0.57
  -1  -3  -9    1.97    0.87
  -1   3  -9    0.13    0.36
   1   3   9    1.20    0.56
  -1  -3  -9    0.96    0.48
   1   3  10  125.03    5.29
  -1   3 -10  107.52    4.92
  -1  -3 -10  116.33    5.29
  -1  -3 -10  110.59    5.80
  -1   3 -11  443.09   11.00
  -1  -3 -11  433.67   12.54
   1  -3  11  421.47   12.71
  -1  -3 -11  467.96   11.41
  -1  -3 -12  145.51    7.34
  -1   3 -12  154.32    6.50
   1  -3  12  147.57    7.58
  -1   3 -13  258.29    9.55
  -1  -3 -13  286.71   10.13
  -1  -3 -13  259.90    8.55
   1  -3  13  269.21    9.24
  -1   3 -13  283.40   10.94
   1  -3  13  278.74    9.46
  -1  -3 -13  263.74    9.85
  -1   3 -13  281.67    9.78
  -1  -3 -13  248.69    9.37
  -1  -3 -14   50.75    4.21
  -1  -3 -14   54.41    4.34
  -1   3 -14   50.57    4.14
   1  -3  14   41.81    3.61
   1  -3  14   51.16    4.02
  -1   3 -14   51.96    4.78
   1  -3  14   46.04    3.81
  -1  -3 -14   48.86    4.16
  -1  -3 -14   49.29    3.71
  -1  -3 -15    1.10    0.74
  -1  -3 -15    0.92    0.70
  -1   3 -15    1.70    1.12
   1  -3  15    2.14    0.87
   1  -3  15    0.79    0.56
  -1  -3 -15    2.05    1.09
   1  -3  15    1.45    0.81
   1  -3  16   32.09    3.08
  -1  -3 -16   37.79    3.50
   1  -3  16   35.13    3.31
  -1   3 -16   38.03    3.75
  -1  -3 -16   37.07    3.56
   1  -3  17   69.58    4.59
  -1  -3 -17   64.27    4.50
   1  -3  17   56.41    3.96
  -1   3 -17   67.11    4.76
   1  -3  18    0.37    0.66
  -1   3 -18    1.76    1.00
  -1  -3 -18    1.01    0.65
   1  -3  19   35.19    2.92
  -1   3 -19   35.47    3.19
  -1  -3 -19   32.80    2.88
   1  -3  20    5.94    1.14
  -1  -3 -20    6.08    1.18
  -1   3 -20    6.58    1.37
  -1  -3 -21   -0.47    0.55
  -1   3 -21   -0.31    0.44
   1  -3  21   -0.32    0.43
   1  -3  22    0.60    0.36
   1  -3  22    0.68    0.34
  -1  -3 -22    0.29    0.28
   1   3  22    0.88    0.40
  -1   3 -22    0.94    0.50
   1   4 -21    0.53    0.33
   1  -4 -20   26.93    1.94
   1   4 -20   34.38    2.28
   1   4 -20   28.89    2.29
  -1  -4  20   27.28    1.93
   1   4 -19    8.60    1.25
   1   4 -19    8.03    1.47
  -1  -4  19    7.75    1.16
   1  -4 -19    7.00    1.10
   1   4 -18   27.58    2.90
  -1  -4  18   25.75    2.29
   1  -4 -18   25.20    2.25
   1   4 -17   34.39    3.47
  -1  -4  17   29.84    2.60
   1   4 -17   33.26    2.94
   1  -4 -17   33.13    2.75
  -1  -4  17   30.35    2.52
   1   4 -17   31.20    2.68
   1   4 -16  131.57    6.98
   1  -4 -16  114.98    5.45
   1   4 -16  115.63    5.64
  -1  -4  16  116.23    5.43
   1   4 -16  115.44    6.03
  -1  -4  16  128.50    5.48
   1  -4 -15   18.91    2.27
  -1  -4  15   18.69    2.24
  -1  -4  15   19.30    2.17
   1  -4 -15   16.64    2.79
   1   4 -15   18.65    2.52
  -1  -4  14   26.27    2.69
   1  -4 -14   25.02    3.53
   1  -4 -14   27.64    2.86
   1   4 -14   25.88    2.86
   1   4 -14   28.74    3.51
   1   4 -14   27.22    2.84
  -1  -4  14   23.50    2.48
   1   4 -13    5.01    1.55
   1  -4 -13    4.73    1.23
   1  -4 -13    5.33    1.20
  -1  -4  13    4.95    1.33
   1  -4 -13    5.70    1.73
  -1  -4  13    4.03    1.05
   1   4 -13    5.47    1.37
   1  -4 -12    0.61    0.66
   1   4 -12    0.29    0.73
   1  -4 -12    1.72    0.74
   1  -4 -12   -0.02    0.51
  -1  -4  12    0.59    0.64
  -1  -4  12    0.48    0.43
   1   4 -12   -0.14    0.48
   1   4 -12    0.56    0.62
   1  -4 -11   31.99    3.13
  -1  -4  11   30.43    2.84
   1   4 -11   27.83    2.80
   1  -4 -11   27.61    3.61
  -1  -4  11   29.90    2.84
   1   4 -11   26.71    2.76
   1   4 -11   30.85    3.25
   1  -4 -11   28.09    2.58
   1  -4 -10   20.14    2.48
   1   4 -10   18.62    2.24
   1  -4 -10   19.28    2.12
  -1  -4  10   21.23    2.37
   1   4 -10   17.89    2.17
  -1   4   9  148.96    9.25
   1   4  -9  128.46    5.87
  -1   4   8   67.94    5.90
   1  -4  -8   59.45    4.50
   1  -4  -8   59.16    3.75
   1   4  -8   59.55    3.82
   1   4  -7   60.08    3.74
  -1   4   7   67.98    5.62
  -1  -4   7   58.19    3.94
   1  -4  -7   62.16    3.74
  -1   4   7   70.27    4.72
  -1  -4   7   57.59    3.90
   1  -4  -7   61.46    4.41
   1   4  -6    1.17    0.53
  -1  -4   6    0.75    0.44
   1  -4  -6    1.90    0.70
  -1  -4   6    2.43    0.84
  -1   4   6    1.67    0.67
  -1   4   5   48.48    4.34
   1   4  -5   39.01    2.87
  -1  -4   5   38.04    3.02
  -1   4   5   44.86    3.58
   1  -4  -5   41.57    2.97
   1  -4  -4  156.59    6.30
  -1  -4   4  152.14    6.03
  -1   4   4  170.83    6.97
   1  -4  -4  152.24    5.72
   1   4  -4  155.39    5.75
  -1   4   3   30.22    2.84
   1   4  -3   27.53    2.35
   1  -4  -3   26.86    2.56
   1  -4  -3   28.20    2.36
  -1   4   3   33.13    3.30
  -1  -4   3   28.43    2.55
  -1   4   2   35.54    3.32
  -1  -4   2   34.55    2.79
   1   4  -2   32.21    2.54
   1  -4  -2   30.89    2.73
  -1   4   2   36.15    3.07
   1  -4  -2   33.22    2.54
   1   4  -1   23.67    2.16
   1  -4  -1   24.18    2.15
  -1   4   1   26.81    2.79
  -1  -4   1   27.52    2.47
  -1   4   1   26.67    2.60
   1   4   0    4.18    0.87
  -1  -4   0    5.44    1.06
  -1   4   0    4.59    1.06
   1  -4   0    3.83    0.88
  -1   4   0    4.87    1.19
   1   4   1   14.47    1.67
  -1   4  -1   15.94    2.00
   1  -4   1   15.76    1.73
  -1  -4  -1   14.26    1.78
   1  -4   2   46.77    3.00
   1   4   2   42.30    2.90
   1   4   2   48.78    3.41
  -1   4  -2   46.55    3.42
  -1  -4  -2   43.77    3.15
   1   4   3   56.62    3.45
   1   4   3   66.42    4.03
  -1  -4  -3   62.22    3.82
   1  -4   3   57.27    3.88
  -1   4  -3   65.12    4.11
  -1  -4  -4  165.43    6.34
  -1   4  -4  182.26    7.00
   1   4   4  189.62    7.10
   1  -4   4  170.35    7.00
  -1  -4  -5    3.12    0.90
   1   4   5    3.63    1.08
  -1   4  -5    2.82    0.87
   1   4   6   74.31    4.33
   1  -4   6   60.02    4.35
  -1  -4  -6   58.65    3.87
   1   4   6   68.70    4.51
  -1   4  -6   59.35    4.01
  -1  -4  -7   16.70    2.11
  -1   4  -7   16.32    2.12
   1  -4   7   15.31    2.30
   1   4   7   22.35    2.66
   1  -4   8  415.01   12.47
  -1   4  -8  452.44   11.80
  -1  -4  -8  443.50   11.65
  -1  -4  -9   49.87    3.77
  -1   4  -9   54.37    4.17
  -1  -4  -9   52.15    4.39
  -1  -4  -9   60.81    4.58
  -1   4  -9   51.52    3.92
  -1  -4  -9   54.70    3.70
   1  -4   9   57.74    4.23
   1  -4   9   56.54    4.28
  -1   4 -10  487.28   13.35
   1  -4  10  513.91   13.27
  -1  -4 -10  480.65   11.78
   1  -4  10  513.43   13.58
  -1  -4 -10  513.96   14.25
  -1  -4 -10  537.14   14.28
  -1   4 -10  489.08   12.85
  -1   4 -11   18.03    2.48
  -1  -4 -11   16.72    2.53
   1  -4  11   20.86    2.72
   1  -4  11   15.94    2.30
  -1  -4 -11   14.78    2.00
  -1   4 -11   14.49    2.29
  -1   4 -11   17.69    2.37
  -1  -4 -11   19.61    2.65
   1  -4  12   23.60    2.77
  -1  -4 -12   28.75    3.21
  -1   4 -12   23.36    3.26
  -1  -4 -12   26.66    3.09
  -1  -4 -12   19.87    2.31
  -1   4 -12   23.85    2.85
  -1   4 -12   21.47    2.80
   1  -4  12   25.54    2.93
  -1  -4 -13   11.68    2.04
  -1   4 -13    8.11    1.68
   1  -4  13   10.70    1.85
   1  -4  13    8.67    1.64
  -1  -4 -13    9.97    1.87
  -1   4 -13   11.49    2.25
  -1  -4 -13   10.76    1.76
  -1   4 -13    9.77    1.94
  -1  -4 -14  131.29    6.72
  -1   4 -14  148.86    7.17
  -1  -4 -14  119.69    5.69
  -1  -4 -14  139.64    6.84
  -1   4 -14  135.79    7.80
   1  -4  14  123.26    6.09
   1  -4  14  137.55    6.60
  -1   4 -15    2.07    1.14
  -1  -4 -15    0.39    0.56
  -1   4 -15    1.45    1.34
   1  -4  15    1.23    0.81
  -1   4 -16   85.61    5.94
  -1  -4 -16   82.67    5.00
   1  -4  16   90.77    5.02
  -1   4 -16   91.06    5.42
   1  -4  17   57.75    3.77
  -1  -4 -17   53.78    3.80
  -1   4 -17   47.24    4.08
  -1   4 -17   61.64    4.19
   1  -4  18    4.55    1.06
  -1   4 -18    4.61    1.17
  -1   4 -18    5.08    1.23
  -1  -4 -18    3.23    0.85
   1  -4  19    5.06    0.99
  -1   4 -19    5.99    1.15
  -1  -4 -19    4.66    1.00
  -1  -4 -20    4.68    0.90
  -1   4 -20    6.52    1.08
   1  -4  20    5.88    0.95
  -1   4 -21    1.27    0.40
  -1  -4 -21    1.96    0.49
   1  -5 -19   22.71    1.47
   1   5 -18    0.28    0.32
   1  -5 -18   -0.13    0.24
   1   5 -18    0.49    0.42
  -1  -5  17   58.99    2.85
   1   5 -17   63.14    3.99
   1   5 -17   55.72    3.38
   1   5 -16   -0.39    0.28
   1  -5 -16    0.27    0.44
   1   5 -16    1.18    0.75
   1   5 -16    0.39    0.52
   1   5 -16    0.07    0.60
   1  -5 -15   -0.11    0.48
  -1  -5  15    0.10    0.30
   1   5 -15    0.76    0.71
  -1  -5  15    0.26    0.40
   1   5 -15    1.14    0.84
   1   5 -15    0.86    0.67
   1   5 -14   17.08    2.51
   1   5 -14   16.72    2.13
  -1  -5  14   17.10    1.90
   1  -5 -14   15.44    1.92
  -1  -5  14   12.34    1.69
   1   5 -13    2.07    1.23
  -1  -5  13    1.09    0.51
   1   5 -13    1.34    0.66
   1  -5 -13    1.35    0.78
   1   5 -13    1.94    0.90
   1  -5 -13    0.77    0.63
  -1  -5  13    1.43    0.68
   1   5 -12   39.43    3.30
   1  -5 -12   33.11    2.77
  -1  -5  12   40.62    3.11
  -1  -5  12   35.89    3.11
   1   5 -12   40.93    3.77
   1  -5 -12   39.37    3.28
   1  -5 -11   46.24    3.31
  -1  -5  11   55.49    3.72
   1   5 -11   60.66    4.61
   1   5 -11   55.14    3.89
  -1  -5  11   48.19    3.65
   1  -5 -11   60.73    4.18
   1  -5 -11   49.47    3.93
   1  -5 -10   33.95    3.33
   1   5 -10   34.32    3.08
  -1  -5  10   40.46    3.23
  -1  -5  10   31.17    2.98
   1  -5 -10   32.86    2.78
   1  -5 -10   37.78    3.36
   1   5 -10   38.60    3.65
  -1  -5   9   33.11    2.95
   1  -5  -9   33.47    3.16
   1  -5  -9   30.88    3.21
   1   5  -9   31.55    2.97
   1  -5  -9   27.50    2.55
  -1  -5   9   26.81    2.77
   1  -5  -8   16.26    2.24
   1  -5  -8   11.62    1.97
   1  -5  -8   12.45    1.71
   1   5  -8   13.72    1.97
   1  -5  -7   10.21    1.78
   1  -5  -7    9.53    1.84
   1   5  -7    9.25    1.61
   1  -5  -7    8.46    1.41
  -1  -5   6   97.92    5.16
   1  -5  -6   83.15    4.33
   1   5  -6   92.62    5.07
   1  -5  -6   88.80    5.40
   1  -5  -5  117.43    5.11
  -1  -5   5  111.20    5.49
   1  -5  -5  139.79    6.74
  -1  -5   5  119.13    5.34
  -1  -5   5  142.92    6.22
   1  -5  -5  103.81    5.10
   1  -5  -4  133.17    6.54
  -1  -5   4  149.20    6.25
   1  -5  -4  115.50    5.05
  -1  -5   4  125.65    5.56
  -1  -5   4  118.11    5.59
   1  -5  -4  144.29    6.40
   1  -5  -4  113.27    5.40
   1  -5  -3    3.68    1.05
  -1  -5   3    3.75    1.04
   1  -5  -3    3.46    0.97
   1  -5  -3    2.38    0.72
   1  -5  -3    3.08    0.81
  -1  -5   3    2.58    0.84
  -1  -5   2  109.22    5.29
   1  -5  -2  119.09    6.03
   1  -5  -2  110.10    5.41
   1  -5  -2   98.98    5.15
  -1  -5   2  120.18    5.49
   1  -5  -2  113.73    5.92
  -1  -5   1  123.40    5.62
   1  -5  -1  129.02    6.31
   1  -5  -1  108.76    5.33
   1  -5  -1  138.71    6.53
  -1  -5   1  136.33    5.81
   1  -5  -1  119.87    5.74
   1  -5   0    0.67    0.71
  -1  -5   0   -0.44    0.64
  -1  -5   0    1.32    0.71
   1  -5   0    1.24    0.72
   1  -5   0    0.71    0.49
  -1  -5  -1   46.72    3.51
  -1  -5  -1   48.12    3.34
   1  -5   1   41.20    3.44
  -1  -5  -1   42.49    3.53
   1  -5   1   48.02    3.74
   1  -5   1   46.76    3.79
   1  -5   2  216.68    8.21
  -1  -5  -2  221.20    8.27
  -1  -5  -2  231.85    7.98
  -1  -5  -2  210.53    7.12
   1  -5   2  225.42    8.20
   1  -5   2  200.73    8.02
   1  -5   3    2.11    0.84
  -1  -5  -3    3.78    0.97
  -1  -5  -3    3.14    0.98
  -1  -5  -3    2.90    1.00
   1  -5   3    1.49    0.61
   1  -5   3    2.36    0.93
  -1  -5  -4   26.69    2.73
  -1  -5  -4   26.40    2.84
  -1  -5  -4   27.43    2.46
   1  -5   4   29.55    2.85
   1  -5   4   31.16    3.09
  -1  -5  -5  196.86    8.23
  -1  -5  -5  196.74    7.24
  -1  -5  -5  208.21    6.98
  -1  -5  -5  210.28    7.69
   1  -5   5  217.21    8.41
  -1  -5  -5  193.81    7.83
   1  -5   5  202.49    7.53
   1  -5   5  218.02    8.40
  -1  -5  -6   11.35    2.01
   1  -5   6    9.16    1.57
  -1  -5  -6    9.86    1.64
  -1  -5  -6    9.83    1.74
   1  -5   6   12.33    2.02
   1  -5   6   11.41    1.93
  -1  -5  -6   10.91    1.74
   1  -5   7  157.77    7.17
  -1  -5  -7  151.30    6.49
  -1  -5  -7  144.95    6.74
  -1   5  -7  150.25    7.17
  -1  -5  -7  138.62    6.05
  -1  -5  -7  141.40    7.13
   1  -5   7  152.45    6.89
   1  -5   8    4.71    1.21
  -1  -5  -8    2.75    1.20
   1  -5   8    3.89    1.30
  -1  -5  -8    3.66    1.22
  -1   5  -8    2.09    0.98
  -1  -5  -8    3.56    1.04
  -1  -5  -8    3.22    1.10
   1  -5   9   55.59    4.06
  -1  -5  -9   58.91    3.92
  -1   5  -9   62.63    4.64
   1  -5   9   68.14    4.62
  -1  -5  -9   59.71    4.63
   1  -5  10    3.79    1.10
  -1  -5 -10    3.13    1.31
  -1  -5 -10    0.93    0.59
  -1   5 -10    1.98    0.92
  -1   5 -10    2.31    1.00
   1  -5  10    2.72    1.06
   1  -5  11  162.28    7.06
  -1   5 -11  164.17    7.39
  -1   5 -11  152.92    7.17
   1  -5  11  140.74    6.18
  -1  -5 -11  140.88    6.09
  -1  -5 -11  153.89    7.27
  -1   5 -12   15.39    2.60
  -1   5 -12   17.72    2.39
   1  -5  12   16.42    2.24
  -1  -5 -12   15.21    2.24
  -1   5 -12   15.93    2.27
  -1  -5 -12   16.43    2.04
  -1   5 -13   23.78    2.70
  -1  -5 -13   22.26    2.58
   1  -5  13   24.07    2.56
  -1   5 -13   26.05    2.91
  -1  -5 -13   19.30    2.14
  -1   5 -13   25.21    3.19
  -1   5 -14    2.91    1.19
  -1  -5 -14    3.09    0.94
  -1  -5 -14    2.19    0.72
  -1   5 -14    3.27    1.14
   1  -5  14    3.18    1.00
  -1   5 -15    3.70    1.16
  -1   5 -15    2.23    0.81
  -1  -5 -15    2.81    0.92
   1  -5  15    2.74    0.86
   1  -5  16    0.66    0.38
  -1   5 -16    0.78    0.64
  -1  -5 -16    0.18    0.36
  -1  -5 -17   33.52    2.47
   1  -5  17   38.88    2.53
  -1   5 -17   40.86    2.84
  -1   5 -17   39.08    2.83
  -1  -5 -18    0.22    0.35
   1  -6 -15    2.64    0.56
   1   6 -15    3.65    0.94
   1   6 -15    2.99    0.83
   1   6 -14   28.94    2.21
   1  -6 -14   22.97    1.80
   1   6 -14   31.54    2.73
  -1  -6  14   26.01    1.74
   1   6 -14   28.28    2.42
   1   6 -13    3.02    0.83
   1  -6 -13    1.27    0.57
  -1  -6  13    1.39    0.45
   1   6 -13    1.73    0.80
   1   6 -12    8.08    1.69
   1   6 -12    8.51    1.45
   1  -6 -12    7.44    1.19
   1   6 -12    8.45    1.68
  -1  -6  12    7.58    1.11
   1  -6 -11   13.63    1.53
   1   6 -11   15.18    1.85
   1  -6 -11   13.19    1.68
   1   6 -11   19.38    2.41
  -1  -6  11   16.49    1.69
   1   6 -11   19.49    2.24
   1  -6 -11   16.45    1.84
   1   6 -10   59.09    3.68
   1  -6 -10   55.43    3.48
   1  -6 -10   47.28    2.93
   1   6 -10   58.79    4.30
   1  -6 -10   48.28    3.38
  -1  -6  10   56.50    3.23
  -1  -6   9   34.46    2.61
   1  -6  -9   31.89    2.84
   1  -6  -9   31.10    2.43
   1  -6  -9   37.27    2.91
   1   6  -9   38.40    3.46
   1   6  -9   36.02    2.93
   1  -6  -8    3.29    0.91
   1  -6  -8    4.68    1.18
   1   6  -8    3.97    1.07
   1  -6  -8    4.30    1.08
  -1  -6   8    4.32    1.06
   1   6  -8    2.95    1.09
   1  -6  -7   60.97    3.53
   1  -6  -7   72.15    4.45
   1  -6  -7   75.34    4.29
  -1  -6   7   72.55    3.99
   1   6  -7   68.51    4.17
   1  -6  -6   10.42    1.48
  -1  -6   6   13.04    1.76
   1  -6  -6   12.15    1.86
   1  -6  -6   12.51    1.85
   1  -6  -5    3.06    0.81
   1  -6  -5    4.30    1.16
   1  -6  -5    4.43    1.20
  -1  -6   5    4.33    1.04
   1  -6  -4  130.86    5.31
  -1  -6   4  165.95    6.23
   1  -6  -4  131.60    5.56
   1  -6  -4  159.26    6.86
   1  -6  -3   46.08    3.13
   1  -6  -3   49.06    3.41
   1  -6  -3   56.34    4.05
  -1  -6   3   60.47    3.72
  -1  -6   2  107.94    4.99
  -1  -6   2  101.51    4.84
   1  -6  -2  108.32    5.60
   1  -6  -2   91.92    4.43
   1  -6  -2   91.30    4.74
   1  -6  -1   77.06    4.45
  -1  -6   1   83.77    4.44
   1  -6  -1   87.39    4.96
  -1  -6   1   86.67    4.45
  -1  -6   0    1.73    0.67
   1  -6   0    1.11    0.53
  -1  -6   0    1.62    0.65
   1  -6   1  161.67    6.72
  -1  -6  -1  184.75    6.43
  -1  -6  -1  167.91    7.13
  -1  -6  -1  166.28    6.44
   1  -6   1  169.28    6.74
   1  -6   2   35.21    3.04
  -1  -6  -2   41.94    3.23
   1  -6   2   34.57    2.97
  -1  -6  -2   38.18    2.84
  -1  -6  -2   37.40    3.08
  -1  -6  -2   35.67    3.25
   1  -6   3    1.12    0.75
  -1  -6  -3    0.45    0.47
  -1  -6  -3    0.46    0.73
   1  -6   3    0.53    0.55
  -1  -6  -3    2.06    0.78
  -1  -6  -3    0.82    0.53
  -1   6  -4  110.20    6.04
  -1  -6  -4  102.04    4.96
  -1  -6  -4  108.68    5.20
   1  -6   4  101.94    5.01
  -1  -6  -4  104.31    5.49
   1  -6   4  110.81    5.56
  -1  -6  -5   51.27    3.50
  -1  -6  -5   47.97    3.39
  -1  -6  -5   45.20    3.56
  -1   6  -5   54.32    4.20
   1  -6   5   55.44    3.89
  -1   6  -6   -0.08    0.45
  -1  -6  -6    0.07    0.49
  -1  -6  -6    0.06    0.31
  -1  -6  -6    0.15    0.37
   1  -6   6   -0.05    0.44
  -1   6  -7    7.86    1.56
  -1   6  -7   10.80    1.82
   1  -6   7    9.06    1.57
  -1  -6  -7    7.84    1.46
  -1  -6  -7    9.42    1.47
  -1  -6  -7    8.00    1.35
  -1  -6  -8    0.72    0.55
  -1   6  -8    0.02    0.52
   1  -6   8    0.13    0.46
  -1  -6  -8    0.08    0.40
  -1   6  -8    0.19    0.63
  -1  -6  -8    0.10    0.40
   1  -6   9    0.44    0.44
  -1   6  -9    0.00    0.58
  -1  -6  -9    0.58    0.63
  -1   6  -9    0.44    0.60
  -1  -6  -9    0.20    0.38
  -1  -6 -10   70.37    4.15
  -1   6 -10   88.76    4.92
   1  -6  10   84.22    4.40
  -1  -6 -10   76.03    3.98
  -1   6 -10   93.28    5.12
  -1   6 -10  100.99    5.99
  -1   6 -11    2.89    1.06
   1  -6  11    2.00    0.65
  -1  -6 -11    0.94    0.55
  -1  -6 -11    2.22    0.75
  -1   6 -11    2.18    1.00
  -1   6 -11    1.87    0.83
   1  -6  12    4.50    0.98
  -1   6 -12    5.15    1.19
  -1  -6 -12    3.34    0.89
  -1  -6 -12    4.12    0.87
  -1   6 -12    6.86    1.59
  -1  -6 -13    1.05    0.43
  -1   6 -13    1.36    0.65
  -1   6 -13    0.63    0.63
  -1   6 -13    1.18    0.79
   1  -6  13    0.41    0.37
  -1  -6 -14    7.25    1.05
  -1   6 -14    7.61    1.37
   1  -6  14    9.61    1.18
  -1   6 -14    7.34    1.21
  -1   6 -15   -0.21    0.34
  -1  -6 -15    0.27    0.29
   1  -6  15    0.16    0.20
   1   7 -10   11.69    1.51
   1   7 -10   11.81    1.62
   1   7  -9    2.40    0.86
   1   7  -9    0.68    0.54
  -1  -7   9    1.37    0.40
   1   7  -9    0.88    0.85
  -1  -7   8    0.34    0.39
   1  -7  -8    0.09    0.26
   1   7  -8    0.84    0.71
   1   7  -8    0.32    0.47
   1   7  -7   49.83    3.55
   1   7  -7   53.68    3.54
  -1  -7   7   42.19    2.27
   1   7  -6   32.08    2.81
  -1  -7   6   25.98    1.85
   1   7  -6   28.26    2.79
   1  -7  -5   55.30    3.13
  -1  -7   5   61.40    2.91
  -1  -7   4    0.60    0.52
   1   7  -4   -0.63    0.53
  -1  -7   4   -0.15    0.32
   1  -7  -4    1.15    0.65
  -1  -7   3    1.84    0.57
   1   7  -3    1.73    0.76
   1  -7  -3    2.37    0.78
  -1  -7   3    3.76    0.80
   1   7  -2   32.88    3.04
   1  -7  -2   27.88    2.29
  -1  -7   2   22.70    1.94
  -1  -7   2   29.90    2.11
  -1  -7   1   33.16    2.36
   1  -7  -1   36.10    2.56
  -1  -7   0   43.04    2.68
   1  -7   0   45.67    2.71
   1  -7   1   44.65    2.71
  -1  -7  -1   41.64    2.64
   1  -7   2   23.66    1.98
  -1  -7  -2   21.29    1.86
  -1  -7  -3    2.83    0.71
   1  -7   3    3.84    0.81
  -1  -7  -4    0.22    0.31
   1  -7   4    0.16    0.31
  -1  -7  -5    9.18    1.18
  -1   7  -5   12.75    1.81
   1  -7   5   10.07    1.27
  -1  -7  -6    4.13    0.81
  -1   7  -6    4.04    1.14
  -1   7  -6    7.35    1.37
   1  -7   6    4.44    0.82
  -1   7  -7   10.10    1.82
  -1  -7  -7    7.19    1.01
  -1   7  -7   11.49    1.66
   1  -7   7    7.83    1.05
  -1  -7  -8    1.83    0.51
  -1   7  -8    2.19    0.98
   1  -7   8    2.95    0.65
  -1   7  -8    3.22    0.90
  -1   7  -9    0.43    0.48
   1  -7   9    0.89    0.33
  -1  -7  -9    1.19    0.44
  -1   7  -9    0.77    0.75
  -1   7 -10    0.46    0.39
   1  -7  10    1.09    0.31
  -2   0  25    0.27    0.24
  -2   0  25    0.02    0.16
   2   0 -25    0.21    0.27
   2   0 -24    3.64    0.80
  -2   0  24    4.25    0.81
  -2   0  24    3.44    0.69
  -2   0  24    2.94    0.64
   2   0 -23    0.03    0.41
  -2   0  23    0.11    0.27
  -2   0  23    0.37    0.46
  -2   0  23    0.49    0.41
  -2   0  22   56.72    3.39
  -2   0  22   52.05    3.09
  -2   0  22   56.51    3.30
   2   0 -22   53.83    3.55
  -2   0  22   57.45    3.37
  -2   0  21    0.20    0.40
  -2   0  21    0.35    0.43
  -2   0  21    0.56    0.40
   2   0 -21    0.60    0.61
   2   0 -21    0.27    0.47
  -2   0  21    0.56    0.45
   2   0 -20   11.39    1.73
  -2   0  20    9.68    1.50
   2   0 -20    9.49    1.52
  -2   0  20   11.46    1.65
  -2   0  19   -0.43    0.40
   2   0 -19    0.32    0.50
   2   0 -19    0.00    0.39
  -2   0  19    0.02    0.45
  -2   0  18  293.29    8.90
   2   0 -18  294.70   10.06
  -2   0  18  316.82    9.05
   2   0 -18  291.22    9.10
   2   0 -18  317.18    9.40
  -2   0  17   -0.10    0.35
   2   0 -17    0.47    0.47
   2   0 -17   -0.02    0.58
  -2   0  17    0.18    0.36
   2   0 -17   -0.17    0.41
  -2   0  16  404.14   10.22
  -2   0  16  400.82   10.40
   2   0 -16  402.37   10.70
   2   0 -16  409.84   10.70
  -2   0  15    0.70    0.49
  -2   0  15    0.40    0.40
  -2   0  15    0.13    0.38
   2   0 -15    0.03    0.57
   2   0 -14   36.14    3.31
  -2   0  14   36.99    3.04
  -2   0  14   34.25    2.77
  -2   0  14   34.73    3.04
   2   0 -13   -0.06    0.29
  -2   0  13   -0.24    0.39
  -2   0  13    0.02    0.33
  -2   0  13    0.68    0.55
  -2   0  12  526.29   10.64
  -2   0  12  570.07   11.75
  -2   0  12  555.30   11.38
  -2   0  12  501.96   11.39
   2   0 -12  528.86   10.70
   2   0 -11    0.46    0.34
  -2   0  11    0.94    0.46
  -2   0  11    0.47    0.44
   2   0 -11    0.26    0.17
  -2   0  11    0.99    0.39
  -2   0  11    0.20    0.41
  -2   0  10  240.94    6.42
  -2   0  10  235.37    6.41
  -2   0  10  224.89    5.86
   2   0 -10  243.42    6.07
   2   0  -9    0.31    0.33
  -2   0   9    0.25    0.27
  -2   0   9    0.28    0.36
  -2   0   9    1.02    0.32
  -2   0   9    1.41    0.47
  -2   0   8 1898.51   22.20
  -2   0   8 1998.86   23.08
  -2   0   8 1960.97   22.88
  -2   0   8 1873.85   23.14
  -2   0   7    0.02    0.22
  -2   0   7    0.48    0.28
  -2   0   7   -0.02    0.23
  -2   0   6 5349.05   51.23
  -2   0   6 5235.29   51.84
  -2   0   6 5228.18   50.77
   2   0  -5    0.91    0.37
  -2   0   5    0.02    0.19
  -2   0   5    0.20    0.19
  -2   0   5    0.03    0.11
  -2   0   5    0.72    0.29
  -2   0   4  378.16    5.84
   2   0  -4  367.43    4.11
   2   0  -3    0.00    0.07
  -2   0   3    0.33    0.17
   2   0  -3   -0.03    0.19
  -2   0   2 1461.87   15.21
   2   0  -2 1371.46   14.00
   2   0  -2 1412.75   15.65
   2   0  -2 1531.64   15.25
  -2   0   2 1537.85   15.18
  -2   0   1    0.30    0.14
  -2   0   1    0.33    0.05
   2   0  -1    0.16    0.16
   2   0  -1    0.21    0.08
  -2   0   1   -0.13    0.16
   2   0  -1    0.09    0.15
  -2   0   0 6676.38   62.77
   2   0   0 6770.71   63.24
  -2   0   0 6716.10   62.41
  -2   0  -1    0.48    0.18
   2   0   1    0.34    0.31
  -2   0  -2 6678.78   56.60
  -2   0  -2 6741.08   58.01
   2   0   3    0.82    0.24
  -2   0  -3    0.83    0.26
  -2   0  -3    0.40    0.13
   2   0   3    0.65    0.16
  -2   0  -4 7928.77   76.01
   2   0   4 8814.31   77.36
  -2   0  -4 8681.41   77.12
  -2   0  -4 8854.13   78.38
   2   0   5    0.04    0.18
  -2   0  -5    0.44    0.34
   2   0   6 1372.99   16.25
   2   0   6 1428.55   18.19
  -2   0  -7    0.79    0.31
   2   0   7    0.22    0.23
   2   0   7    0.06    0.41
  -2   0  -7    0.22    0.38
   2   0   8  509.31    9.78
   2   0   8  504.48    8.84
  -2   0  -8  495.51    8.32
   2   0   9    0.05    0.29
  -2   0  -9    0.20    0.19
   2   0   9   -0.10    0.24
  -2   0  -9   -0.43    0.44
  -2   0 -10   49.12    2.61
   2   0  10   52.54    2.89
  -2   0 -10   56.04    3.06
   2   0  10   54.60    3.17
   2   0  11    0.04    0.35
  -2   0 -11    1.70    0.47
   2   0  11    0.34    0.46
  -2   0 -11    0.49    0.51
  -2   0 -12   52.25    3.03
  -2   0 -12   59.72    3.55
   2   0  12   60.61    3.80
   2   0  12   59.03    3.50
   2   0  13    0.17    0.33
  -2   0 -13   -0.17    0.30
   2   0  13   -0.17    0.38
  -2   0 -13    0.04    0.38
  -2   0 -14    2.26    0.65
   2   0  14    2.66    0.84
  -2   0 -15    0.05    0.44
  -2   0 -15   -0.10    0.47
   2   0  15    0.09    0.43
   2   0  16   38.02    3.50
  -2   0 -16   36.86    3.57
   2   0  16   35.97    3.46
  -2   0 -16   37.20    3.55
  -2   0 -16   35.13    3.45
   2   0  17    0.28    0.39
  -2   0 -17    0.39    0.56
   2   0  17   -0.41    0.50
  -2   0 -17    0.59    0.47
  -2   0 -18  109.50    6.14
   2   0  18  101.37    5.76
  -2   0 -18  100.89    5.87
   2   0  18  112.73    6.06
  -2   0 -18  105.01    6.03
  -2   0 -19   -0.03    0.53
   2   0  19   -0.49    0.80
   2   0  19   -0.08    0.51
  -2   0 -19   -0.17    0.68
  -2   0 -19   -0.34    0.52
   2   0  20  157.77    7.03
  -2   0 -20  138.05    6.40
   2   0  20  141.68    6.36
  -2   0 -20  161.94    7.09
  -2   0 -20  138.66    6.52
   2   0  20  159.00    6.77
   2   0  20  166.57    6.88
   2   0  21    0.26    0.42
   2   0  21    0.24    0.56
  -2   0 -21    0.33    0.60
   2   0  21   -0.32    0.46
   2   0  21   -0.01    0.51
   2   0  22   10.84    1.53
   2   0  22   11.50    1.59
   2   0  22   12.28    1.71
  -2   0 -22   11.06    1.63
   2   0  23    0.34    0.45
   2   0  23    0.12    0.32
   2   0  23   -0.30    0.30
  -2   0 -23    0.17    0.35
   2   0  24   52.21    2.42
  -2   0 -24   59.49    2.99
   2   0  24   55.16    2.60
   2   0  24   59.43    2.84
  -2   1  24    0.59    0.37
  -2  -1  24    0.50    0.25
  -2  -1  24    0.15    0.24
  -2   1  24    0.36    0.26
   2  -1 -24   -0.25    0.38
   2   1 -24    0.49    0.37
  -2   1  24    0.14    0.20
  -2  -1  23    2.83    0.71
   2  -1 -23    3.02    0.82
  -2   1  23    2.16    0.60
   2   1 -23    3.07    0.78
  -2   1  23    2.45    0.63
  -2   1  23    1.56    0.50
  -2  -1  23    2.95    0.71
  -2  -1  22    1.70    0.70
  -2   1  22    1.48    0.56
  -2   1  22    1.34    0.51
  -2  -1  22    1.53    0.63
  -2   1  22    1.45    0.55
   2  -1 -22    1.49    0.72
   2   1 -22    0.95    0.48
   2   1 -21  116.71    5.22
  -2   1  21  100.92    4.47
  -2  -1  21  120.97    5.16
   2  -1 -21  123.21    5.73
  -2   1  21  110.55    4.70
  -2  -1  21  113.90    5.04
  -2  -1  20    6.37    1.27
   2  -1 -20    6.65    1.44
   2   1 -20    7.04    1.53
  -2  -1  20    6.65    1.28
  -2  -1  20    6.27    1.27
  -2   1  20    8.44    1.35
  -2   1  20    6.28    1.17
   2   1 -20    6.70    1.31
  -2  -1  19   13.26    1.85
  -2  -1  19   12.79    1.78
   2  -1 -19   13.36    2.02
  -2   1  19   12.99    1.75
   2   1 -19   12.71    2.11
  -2  -1  19   12.77    1.88
  -2  -1  19   12.54    1.78
   2  -1 -19   14.06    1.91
  -2   1  19   12.56    1.71
   2   1 -19   16.92    2.12
  -2  -1  18   41.58    3.18
  -2  -1  18   37.47    3.13
   2   1 -18   37.77    3.53
  -2  -1  18   39.35    3.16
  -2   1  18   35.73    2.97
  -2  -1  18   39.44    3.15
  -2  -1  18   35.95    2.88
   2  -1 -18   41.03    3.33
  -2   1  18   37.83    3.00
   2  -1 -18   40.47    3.44
   2   1 -18   37.12    3.09
  -2  -1  17    0.82    0.55
  -2  -1  17    0.66    0.47
  -2  -1  17    0.37    0.54
   2   1 -17   -0.17    0.76
   2  -1 -17    0.30    0.40
   2  -1 -17    0.73    0.58
   2   1 -17    0.27    0.38
  -2  -1  16    0.32    0.40
  -2  -1  16    0.05    0.27
   2   1 -16   -0.03    0.49
   2  -1 -16    0.64    0.46
   2  -1 -16    1.27    0.68
   2   1 -16    0.32    0.35
  -2   1  15  333.05    9.93
  -2  -1  15  352.86   10.46
  -2  -1  15  320.82    9.68
  -2   1  15  344.78   10.63
   2   1 -15  317.30    9.28
   2   1 -15  330.89   11.13
  -2   1  14   38.20    3.01
  -2  -1  14   34.94    2.95
  -2  -1  14   38.81    3.21
  -2  -1  14   37.76    3.11
   2  -1 -14   39.82    3.35
  -2   1  14   34.39    3.05
   2   1 -14   38.86    3.52
   2   1 -14   34.65    2.82
  -2   1  14   34.81    2.93
   2  -1 -13  194.14    7.06
  -2  -1  13  172.44    6.29
  -2  -1  13  191.76    6.75
   2   1 -13  172.78    5.97
  -2   1  13  183.03    6.78
  -2  -1  13  180.73    6.63
  -2   1  13  176.97    6.42
   2   1 -13  179.14    7.35
  -2  -1  12  147.57    5.63
   2  -1 -12  175.28    6.31
  -2  -1  12  136.85    5.31
   2  -1 -12  102.03    4.63
  -2   1  12  113.14    4.68
  -2  -1  12  136.68    5.89
  -2  -1  12  138.20    5.39
  -2   1  12  146.08    5.71
  -2   1  12  141.44    5.38
  -2  -1  11    1.90    0.65
  -2  -1  11    1.36    0.63
  -2   1  11    2.33    0.64
  -2   1  11    2.27    0.68
  -2  -1  11    2.33    0.80
   2  -1 -11    2.26    0.76
  -2  -1  11    1.27    0.51
  -2   1  11    1.24    0.42
   2  -1 -11    2.21    0.67
  -2   1  10    5.48    0.96
  -2   1  10    5.13    0.88
  -2  -1  10    6.26    1.16
  -2  -1  10    3.70    0.74
  -2  -1  10    4.49    0.92
   2  -1 -10    5.77    1.06
  -2   1  10    3.83    0.79
  -2   1  10    3.13    0.74
   2  -1 -10    3.74    0.82
   2   1 -10    3.08    0.63
  -2   1   9 2789.85   31.08
   2  -1  -9 2644.05   30.32
   2   1  -9 2691.11   32.21
  -2  -1   9 2715.77   30.15
  -2   1   9 2622.59   30.07
  -2  -1   9 2760.69   30.60
   2  -1  -9 2948.22   31.37
  -2  -1   9 2865.05   30.84
  -2  -1   9 2649.09   32.01
  -2   1   9 2773.49   30.30
  -2   1   9 2724.94   29.57
  -2   1   8 1183.61   15.99
  -2   1   8 1148.49   15.26
  -2   1   8 1119.24   15.32
  -2  -1   8 1202.81   15.72
  -2   1   8 1213.98   15.07
   2  -1  -8 1266.96   16.19
  -2  -1   8 1136.52   16.69
   2   1  -8 1199.60   16.69
  -2  -1   8 1160.86   15.67
  -2  -1   8 1161.93   15.17
   2  -1  -8 1137.52   15.51
  -2  -1   7 1981.41   22.14
  -2  -1   7 1972.35   21.70
  -2   1   7 1919.41   21.79
  -2  -1   7 1939.83   23.67
  -2   1   7 1937.17   21.51
  -2  -1   7 1972.93   22.36
   2   1  -7 1973.45   22.64
  -2   1   7 1910.28   21.87
  -2   1   7 1984.96   22.54
   2  -1  -7 1907.05   22.26
  -2  -1   6  464.96    7.26
  -2  -1   6  471.05    7.62
  -2  -1   6  459.21    7.74
  -2   1   6  445.39    7.41
   2   1  -6  474.92    7.95
  -2   1   6  470.88    7.94
   2  -1  -6  496.75    8.02
  -2   1   6  464.57    7.53
  -2  -1   6  464.94    8.65
   2  -1  -6  466.55    7.91
  -2   1   6  477.20    7.55
   2   1  -5  897.27   11.38
  -2   1   5  876.34   11.38
   2  -1  -5  911.61   11.44
  -2   1   5  872.28   11.00
  -2  -1   5  895.74   11.14
  -2   1   5  862.13   11.14
  -2  -1   5  861.87   12.30
  -2  -1   5  858.79   10.57
  -2  -1   5  869.53   11.26
   2  -1  -5  830.52   11.29
  -2   1   5  854.71   10.96
  -2  -1   4  998.14   11.75
   2   1  -4 1012.15   11.90
   2   1  -4  963.51   12.24
   2  -1  -4 1018.74   11.91
  -2   1   4  976.76   11.93
   2  -1  -4  948.84   12.05
  -2  -1   4  978.68   11.10
  -2  -1   4  991.20   12.87
  -2   1   4  987.61   11.86
  -2   1   4  995.90   11.56
  -2  -1   4 1000.06   11.55
  -2   1   3    2.36    0.37
  -2  -1   3    2.30    0.26
  -2   1   3    2.92    0.42
  -2  -1   3    3.49    0.56
  -2  -1   3    3.35    0.41
  -2  -1   3    2.42    0.37
   2   1  -3    1.98    0.39
  -2  -1   3    2.82    0.42
  -2   1   3    2.55    0.42
   2  -1  -3    0.91    0.29
  -2   1   2   55.13    1.73
   2  -1  -2   57.87    1.61
   2   1  -2   61.14    2.05
   2  -1  -2   65.01    2.20
   2  -1  -2   63.17    1.92
  -2  -1   2   59.52    2.16
  -2   1   2   59.85    1.95
  -2  -1   2   56.87    1.72
  -2  -1   2   57.47    1.84
  -2  -1   1   31.85    1.24
   2  -1  -1   42.42    1.46
   2  -1  -1   38.88    1.49
  -2   1   1   38.55    1.36
  -2  -1   1   36.16    1.40
   2   1  -1   34.96    1.42
  -2   1   1   47.99    1.73
   2  -1  -1   38.62    1.52
  -2  -1   0  127.45    2.90
   2  -1   0  136.70    3.12
  -2   1   0  131.25    2.68
  -2   1   0  131.38    3.03
  -2   1   0  128.38    3.00
   2  -1   0  120.11    2.70
   2   1   0  123.05    2.68
   2  -1   0  139.68    3.23
  -2   1  -1   11.04    0.86
   2   1   1   12.56    0.75
  -2   1  -1   15.34    1.03
  -2  -1  -1   13.04    0.91
   2  -1   1   13.24    0.96
  -2   1  -1   13.41    1.03
  -2  -1  -1   14.51    0.87
  -2   1  -1   12.15    0.89
  -2   1  -1   12.50    0.78
   2  -1   1   12.62    0.96
  -2   1  -2   77.49    2.33
   2   1   2   74.16    1.68
  -2  -1  -2   75.27    2.04
  -2   1  -2   82.10    2.75
  -2  -1  -2   77.16    2.44
   2   1   2   76.79    1.87
  -2  -1  -2   76.86    2.17
  -2   1  -2   77.28    2.36
   2  -1   2   82.36    2.71
  -2   1  -2   81.01    2.55
  -2   1  -2   77.58    2.14
  -2  -1  -2   78.58    2.34
   2  -1   2   74.54    2.42
  -2  -1  -2   78.21    2.08
   2   1   2   75.45    1.47
   2  -1   3 5336.27   48.19
  -2   1  -3 5111.63   47.52
  -2  -1  -3 4949.83   46.55
   2   1   3 5017.75   46.09
  -2  -1  -3 4693.34   46.21
  -2  -1  -3 4887.28   46.27
   2   1   3 4863.18   46.86
   2  -1   3 5081.98   46.95
  -2   1  -3 5063.11   46.12
   2   1   3 4862.40   44.70
  -2  -1  -3 5037.43   45.82
  -2   1  -3 5189.72   48.07
  -2  -1  -3 4903.80   45.44
   2   1   3 4789.07   44.66
  -2  -1  -4 3921.20   38.54
  -2  -1  -4 3920.76   38.47
   2   1   4 4015.81   38.26
   2   1   4 4033.83   39.61
   2  -1   4 4040.29   38.89
  -2   1  -4 4154.67   38.44
  -2  -1  -4 4206.84   40.57
   2  -1   4 4231.75   40.35
  -2  -1  -4 3868.41   38.53
  -2  -1  -4 4005.37   37.36
   2   1   4 3948.19   36.12
   2  -1   5 2035.38   21.04
   2  -1   5 2067.47   22.26
  -2  -1  -5 1974.07   22.16
  -2  -1  -5 2085.58   20.72
  -2   1  -5 1995.43   21.32
  -2  -1  -5 2073.50   23.54
   2   1   5 2051.21   21.76
  -2  -1  -5 2054.12   22.06
   2   1   5 2089.45   23.61
  -2  -1  -5 2076.82   21.99
  -2   1  -5 2099.65   22.04
   2  -1   5 2118.41   23.68
   2  -1   6    0.58    0.34
   2  -1   6    0.59    0.22
  -2   1  -6    0.35    0.28
  -2  -1  -6    0.66    0.24
   2   1   6    0.01    0.25
  -2  -1  -6    0.56    0.31
   2   1   6    0.57    0.44
  -2  -1  -6    0.83    0.30
  -2  -1  -6    0.65    0.36
  -2   1  -6    1.71    0.35
  -2   1  -7  211.53    5.09
   2   1   7  206.00    4.99
  -2  -1  -7  213.95    5.35
  -2  -1  -7  200.03    5.03
  -2  -1  -7  207.98    4.98
   2   1   7  208.73    6.10
  -2  -1  -7  198.33    5.57
   2  -1   7  215.05    4.79
   2  -1   7  219.23    5.90
  -2  -1  -7  206.24    4.25
  -2  -1  -8    5.54    0.83
  -2  -1  -8    4.86    0.85
   2   1   8    5.11    0.94
  -2  -1  -8    5.19    0.66
  -2  -1  -8    5.07    0.77
   2  -1   8    4.73    0.71
   2   1   8    4.55    0.78
  -2  -1  -8    4.77    0.87
  -2   1  -8    5.46    0.82
   2   1   9    1.40    0.64
  -2  -1  -9    0.80    0.35
  -2  -1  -9    1.23    0.50
  -2  -1  -9    0.75    0.28
   2   1   9    1.03    0.42
  -2   1  -9    1.29    0.41
   2   1  10   65.07    3.71
  -2  -1 -10   56.00    3.31
  -2  -1 -10   53.74    3.06
  -2   1 -10   57.74    3.03
   2  -1  10   58.10    3.04
  -2  -1 -10   58.47    3.26
   2   1  10   55.05    2.99
  -2  -1 -10   59.34    2.65
   2  -1  11    6.77    1.11
  -2   1 -11    6.32    1.07
   2  -1  11    7.37    1.30
  -2  -1 -11    6.04    1.10
  -2  -1 -11    5.31    1.02
  -2  -1 -11    4.00    0.93
  -2   1 -11    8.39    1.40
   2   1  11    6.54    1.09
   2   1  11    6.56    1.31
  -2   1 -12   33.38    2.77
   2   1  12   27.22    2.34
   2   1  12   21.26    2.30
  -2  -1 -12   25.60    2.39
   2  -1  12   26.63    2.65
  -2   1 -12   24.69    2.19
   2  -1  12   29.13    2.43
  -2  -1 -12   22.57    2.26
  -2  -1 -13   11.95    1.73
   2  -1  13   17.67    2.28
   2  -1  13   16.22    1.91
   2   1  13   14.57    1.79
   2   1  13   17.71    2.22
  -2  -1 -13   14.36    1.88
  -2   1 -13   19.81    2.24
  -2   1 -13   14.03    1.76
   2  -1  14   38.59    3.08
  -2   1 -14   42.19    3.41
  -2  -1 -14   34.72    3.13
   2  -1  14   42.36    3.64
   2   1  14   38.64    3.12
  -2  -1 -14   32.07    3.01
  -2   1 -14   36.65    2.93
   2  -1  15  273.53    9.55
   2   1  15  257.41    9.11
  -2  -1 -15  272.56    9.91
  -2  -1 -15  275.90    9.93
  -2   1 -15  262.76    9.59
   2  -1  15  268.99    9.59
  -2   1 -16    6.93    1.71
  -2  -1 -16    7.22    1.63
   2  -1  16    6.85    1.60
   2  -1  16    7.48    1.66
  -2  -1 -16    7.44    1.60
  -2   1 -16    8.60    1.71
   2   1  16    9.06    1.74
   2  -1  17   46.57    4.00
   2   1  17   40.12    3.67
   2  -1  17   41.91    3.67
  -2   1 -17   46.25    3.99
  -2  -1 -17   43.21    3.91
   2  -1  17   45.96    3.84
  -2  -1 -17   39.38    3.70
   2  -1  17   44.82    3.88
  -2   1 -17   43.62    4.03
   2   1  18    7.85    1.62
   2  -1  18    5.10    1.44
   2  -1  18    4.77    1.25
   2  -1  18    6.85    1.51
  -2  -1 -18    5.06    1.35
   2   1  18    6.98    1.53
   2  -1  18    3.61    1.11
  -2   1 -18    7.64    1.74
  -2  -1 -18    4.70    1.22
  -2   1 -18    6.57    1.57
  -2  -1 -19    0.40    0.49
   2  -1  19    1.50    0.92
   2   1  19    0.98    0.79
   2  -1  19    1.38    0.76
   2  -1  19    0.98    0.75
   2   1  19    1.17    0.72
  -2   1 -19    0.98    0.66
  -2   1 -19    0.85    0.63
   2  -1  19    1.33    0.67
   2  -1  20   13.47    1.96
   2  -1  20   14.78    1.97
  -2   1 -20   14.42    2.11
  -2   1 -20   15.41    2.14
  -2  -1 -20   13.37    2.00
   2   1  20   14.28    1.99
   2   1  20   14.58    2.13
  -2  -1 -20   15.57    2.21
   2  -1  20   14.04    2.06
   2  -1  21  168.54    6.52
   2   1  21  175.44    6.82
   2  -1  21  155.62    6.01
   2   1  21  166.98    6.31
  -2  -1 -21  159.08    6.47
   2  -1  21  175.64    6.74
  -2   1 -21  156.76    6.44
  -2   1 -21  168.62    6.66
  -2  -1 -21  176.89    7.00
   2  -1  22   10.83    1.40
  -2  -1 -22    8.56    1.36
   2   1  22   11.05    1.53
  -2  -1 -22   11.55    1.68
   2   1  22   11.13    1.51
  -2   1 -22   12.16    1.66
   2  -1  22   11.99    1.60
   2  -1  22   12.90    1.67
   2   1  22   11.89    1.64
  -2   1 -22    9.97    1.45
   2   1  23    5.87    1.00
   2   1  23    5.40    0.96
   2  -1  23    6.27    1.05
  -2   1 -23    6.11    1.12
  -2  -1 -23    5.94    1.04
   2  -1  23    4.52    0.77
   2   1  23    5.54    1.00
   2  -1  23    5.91    1.00
  -2   1 -23    3.16    0.68
   2   1  24    3.61    0.68
  -2   1 -24    4.08    0.74
   2   1  24    4.02    0.72
   2   2 -24   17.20    1.43
  -2  -2  24   15.43    1.25
  -2  -2  24   17.09    1.34
  -2   2  24   16.51    1.28
  -2   2  24   16.93    1.35
   2   2 -23    1.98    0.59
  -2   2  23    1.66    0.53
  -2  -2  23    2.23    0.58
  -2   2  23    2.31    0.59
  -2   2  23    1.43    0.46
  -2  -2  22   45.86    2.78
   2  -2 -22   49.56    3.32
   2   2 -22   49.69    2.99
  -2   2  22   46.91    2.66
  -2  -2  22   48.38    2.92
  -2   2  22   46.44    2.69
  -2  -2  21    7.48    1.25
  -2  -2  21    6.76    1.22
  -2   2  21    7.87    1.20
   2  -2 -21    6.25    1.31
   2   2 -21    5.72    1.21
   2   2 -21    6.23    1.11
  -2   2  20   23.81    2.13
   2  -2 -20   24.73    2.64
  -2  -2  20   25.74    2.43
   2   2 -20   26.07    2.77
  -2  -2  20   25.20    2.43
   2   2 -20   23.79    2.31
   2  -2 -19    0.51    0.47
  -2  -2  19    0.46    0.53
  -2   2  19   -0.15    0.44
   2   2 -19    0.11    0.55
  -2  -2  19    0.52    0.60
   2   2 -19    0.50    0.58
   2   2 -18   57.81    4.41
  -2  -2  18   70.32    4.27
  -2  -2  18   59.88    3.93
   2  -2 -18   68.50    4.72
   2   2 -18   59.79    3.86
   2   2 -17  115.39    6.41
  -2  -2  17  116.07    5.55
  -2  -2  17  125.73    5.77
  -2  -2  17  115.46    5.43
   2  -2 -17  124.25    6.40
   2  -2 -16   48.24    3.96
  -2  -2  16   50.10    3.60
  -2  -2  16   48.55    3.50
  -2  -2  16   46.63    3.42
   2   2 -16   42.20    3.91
   2   2 -16   45.08    3.44
   2  -2 -15   59.00    4.30
  -2  -2  15   61.50    3.91
  -2  -2  15   53.32    3.59
   2  -2 -15   58.80    4.05
  -2  -2  15   54.12    3.62
   2   2 -15   58.50    3.88
   2   2 -15   54.38    3.74
   2   2 -15   55.42    4.39
  -2   2  14   42.29    3.36
  -2  -2  14   38.11    3.21
  -2  -2  14   42.16    3.44
   2   2 -14   43.04    3.86
   2  -2 -14   47.44    3.99
  -2   2  14   44.51    3.63
  -2  -2  13   69.81    4.29
   2   2 -13   68.47    4.73
   2  -2 -13   73.02    4.78
  -2   2  13   71.63    4.18
  -2  -2  13   70.40    4.20
  -2   2  13   68.16    4.29
   2   2 -12 1002.52   19.32
  -2  -2  12 1037.47   17.16
  -2  -2  12 1002.80   17.41
   2   2 -12 1002.20   18.94
  -2   2  12 1040.12   17.84
  -2  -2  11   90.29    4.95
  -2   2  11   98.22    4.65
   2   2 -11   88.11    4.68
   2   2 -11   98.36    5.19
  -2  -2  11  100.63    4.69
  -2   2  11   88.21    4.21
  -2  -2  11   96.77    4.42
  -2  -2  10  188.90    5.93
  -2   2  10  196.39    5.96
  -2  -2  10  194.25    7.07
  -2  -2  10  201.82    6.42
   2   2 -10  199.95    6.52
   2  -2 -10  220.07    7.16
  -2   2  10  203.29    6.44
  -2  -2   9   14.76    1.83
   2  -2  -9   14.29    1.61
  -2  -2   9   14.94    1.61
  -2   2   9   16.15    1.63
   2  -2  -9   18.20    1.91
   2   2  -9   15.21    1.60
  -2  -2   9   13.27    1.43
  -2  -2   9   18.03    1.64
  -2   2   9   13.66    1.42
  -2   2   8  566.36   10.25
  -2  -2   8  557.92    9.70
  -2  -2   8  576.38   10.42
   2  -2  -8  547.36   10.40
  -2   2   8  561.96    9.55
   2   2  -8  568.98    9.88
  -2  -2   8  560.41   11.73
  -2   2   7 1146.93   15.82
   2   2  -7 1176.49   15.64
  -2  -2   7 1205.43   16.17
  -2   2   7 1173.59   15.10
  -2  -2   7 1143.86   15.15
  -2  -2   7 1159.81   17.78
   2  -2  -7 1138.40   16.34
   2  -2  -6 2326.39   26.67
  -2  -2   6 2361.97   28.10
  -2  -2   6 2306.61   25.89
   2  -2  -6 2468.77   27.19
   2   2  -6 2418.64   25.72
  -2   2   6 2324.06   25.63
  -2  -2   6 2298.06   24.88
  -2   2   6 2372.74   25.12
  -2   2   5    1.85    0.42
  -2   2   5    1.66    0.47
   2   2  -5    3.24    0.75
  -2  -2   5    1.87    0.45
  -2  -2   5    2.84    0.59
   2  -2  -5    2.52    0.63
   2  -2  -5    3.55    0.75
  -2  -2   5    2.41    0.65
   2  -2  -5    4.56    0.84
   2  -2  -4   49.52    2.41
  -2  -2   4   47.36    2.52
   2   2  -4   42.49    2.05
  -2  -2   4   45.14    2.02
   2  -2  -4   47.81    2.08
   2   2  -4   41.03    2.01
  -2  -2   4   49.90    2.20
  -2  -2   4   38.56    1.79
  -2   2   4   44.82    2.04
   2  -2  -3  666.67    9.22
  -2  -2   3  694.81   10.22
   2   2  -3  681.53    9.58
  -2   2   3  659.95    9.24
  -2   2   3  593.38    8.22
  -2  -2   3  662.54    8.95
   2  -2  -3  712.58   10.27
  -2  -2   3  598.88    8.72
   2  -2  -3  710.91   10.70
  -2  -2   3  692.93   10.61
  -2   2   2  548.06    8.07
  -2   2   2  540.14    7.82
   2  -2  -2  541.23    7.91
  -2  -2   2  517.04    7.32
   2   2  -2  545.28    8.07
   2   2  -2  577.30    8.47
  -2  -2   2  580.29    9.37
  -2  -2   2  539.51    7.08
   2  -2  -2  580.21    8.90
  -2  -2   2  560.00    9.01
   2  -2  -2  575.76    9.36
  -2   2   1 1252.34   15.58
   2  -2  -1 1250.47   16.07
   2   2  -1 1267.46   14.84
  -2   2   1 1259.79   14.61
  -2  -2   1 1255.31   13.50
   2  -2  -1 1356.59   16.07
  -2  -2   1 1338.93   16.68
   2  -2  -1 1210.04   14.15
  -2  -2   1 1258.79   15.30
   2   2  -1 1231.73   14.48
  -2   2   1 1243.89   13.67
  -2   2   0  894.39   13.48
  -2   2   0  935.15   10.83
  -2  -2   0  892.86   10.37
   2  -2   0  936.08   11.11
  -2  -2   0  919.96   11.81
  -2  -2   0  944.95   12.79
  -2   2   0  926.35   11.58
   2   2   0  926.71   11.74
  -2  -2   0 1017.31   13.96
   2  -2   0  992.85   13.01
   2  -2   0  950.91   13.09
  -2   2   0  943.47   12.74
  -2   2  -1   74.31    3.15
  -2   2  -1   79.38    2.54
  -2   2  -1   75.98    2.24
   2  -2   1   92.69    2.43
   2  -2   1   81.85    3.10
   2   2   1   78.00    2.53
  -2  -2  -1   75.94    2.94
   2  -2   1   83.42    3.16
  -2  -2  -1   79.62    3.35
  -2  -2  -1   73.57    2.39
  -2   2  -1   77.59    2.61
   2   2   1   75.80    2.48
  -2   2  -1   75.14    2.95
   2  -2   1   84.73    3.20
  -2   2  -2  957.21   13.64
   2   2   2  941.66   11.79
  -2   2  -2  898.16   11.77
  -2   2  -2  912.83   12.20
   2  -2   2 1038.29   13.84
   2  -2   2 1026.77   13.82
   2   2   2  968.97   11.79
  -2   2  -2  919.49   11.33
  -2  -2  -2  979.21   13.22
  -2  -2  -2  939.70   11.24
  -2  -2  -2 1014.09   14.58
   2  -2   2  963.09   13.48
   2  -2   2  970.69   10.90
   2   2   3  107.24    3.06
  -2   2  -3  102.65    2.91
   2   2   3  107.09    2.95
   2  -2   3  110.62    2.53
  -2  -2  -3  103.94    3.51
  -2  -2  -3  100.03    2.56
   2  -2   3  115.44    4.00
  -2  -2  -3  109.42    4.22
   2  -2   3  106.09    3.76
  -2  -2  -3  111.37    3.68
   2  -2   4    0.16    0.29
   2  -2   4    1.06    0.46
   2   2   4    0.53    0.25
  -2   2  -4    1.22    0.35
   2   2   4    1.66    0.38
  -2  -2  -4    0.47    0.34
   2   2   4    1.28    0.32
   2  -2   4    0.43    0.27
  -2  -2  -5  353.11    7.44
   2   2   5  335.00    6.25
  -2  -2  -5  351.88    7.33
  -2   2  -5  358.10    7.53
   2  -2   5  374.52    8.24
   2   2   5  353.52    7.12
  -2  -2  -5  356.60    8.48
   2  -2   5  347.32    7.62
  -2   2  -5  348.57    6.64
   2  -2   6 2118.59   25.56
  -2   2  -6 1976.89   22.85
  -2   2  -6 2051.58   23.93
   2   2   6 1930.39   22.14
  -2  -2  -6 1996.94   23.73
   2   2   6 2049.33   24.16
  -2  -2  -6 1926.03   23.88
  -2  -2  -6 1965.36   25.72
  -2   2  -7  209.77    5.52
  -2  -2  -7  208.68    6.70
  -2  -2  -7  210.67    6.08
   2  -2   7  224.54    6.67
  -2  -2  -7  218.79    5.91
   2   2   7  206.46    5.22
   2  -2   8    8.11    1.31
  -2   2  -8    7.87    1.08
   2   2   8    9.42    1.44
   2   2   8    8.48    1.10
  -2  -2  -8    8.96    1.28
  -2  -2  -8    9.06    1.23
  -2  -2  -8    7.15    1.26
   2   2   9  247.30    7.97
   2   2   9  239.44    6.39
  -2  -2  -9  226.26    6.96
  -2  -2  -9  251.03    6.93
   2  -2   9  253.66    7.74
  -2  -2  -9  221.39    7.38
  -2   2  -9  242.90    6.61
  -2  -2 -10   20.91    2.06
  -2  -2 -10   25.22    2.53
  -2  -2 -10   25.04    2.39
   2  -2  10   30.62    2.75
   2   2  10   27.25    2.21
  -2   2 -10   28.09    2.26
   2   2  11  259.62    7.44
   2  -2  11  264.72    8.61
  -2   2 -11  257.28    7.46
   2  -2  12  237.81    8.50
  -2   2 -12  230.27    7.29
   2   2  12  242.84    7.54
  -2   2 -13    2.95    0.84
  -2  -2 -13    3.93    1.16
   2   2  13    3.92    1.00
   2  -2  13    3.78    1.21
  -2  -2 -14   93.72    5.72
   2  -2  14   87.63    5.36
  -2  -2 -14   92.17    5.75
  -2  -2 -14   88.43    5.66
   2  -2  14   96.92    5.67
  -2   2 -14   94.24    5.64
   2  -2  14   92.50    5.53
  -2  -2 -15   20.82    2.76
   2  -2  15   22.21    2.70
   2  -2  15   17.39    2.38
  -2   2 -15   22.20    2.75
  -2  -2 -15   18.61    2.59
  -2  -2 -15   18.41    2.59
   2  -2  15   20.16    2.63
   2  -2  16   14.62    2.27
   2  -2  16   14.79    2.22
   2  -2  16   13.37    2.09
   2  -2  16   19.49    2.53
  -2  -2 -16   11.72    2.10
  -2   2 -16   13.53    2.15
  -2   2 -17    3.59    1.07
  -2  -2 -17    2.90    1.10
   2  -2  17    5.00    1.33
   2  -2  17    3.20    1.04
  -2  -2 -17    3.21    1.17
   2  -2  17    3.86    1.15
   2  -2  18  201.31    8.02
  -2  -2 -18  200.23    8.38
  -2   2 -18  195.58    7.94
   2  -2  18  195.26    8.00
  -2  -2 -18  198.73    8.20
  -2   2 -18  218.83    8.83
  -2  -2 -19    2.36    0.99
  -2  -2 -19    1.67    0.78
   2   2  19    2.33    0.99
  -2   2 -19    4.50    1.22
   2  -2  19    3.17    1.06
   2  -2  19    2.34    0.88
  -2  -2 -20    0.68    0.53
   2   2  20    1.90    0.74
  -2  -2 -20    1.28    0.70
  -2   2 -20    2.03    0.73
   2  -2  20    2.58    0.88
   2  -2  20    0.17    0.49
  -2   2 -20    2.88    0.95
  -2  -2 -21   14.52    1.92
   2  -2  21   14.20    1.73
  -2  -2 -21   13.66    1.78
   2   2  21   13.15    1.72
   2  -2  21   14.18    1.74
  -2   2 -21   15.69    1.90
  -2   2 -21   15.48    1.91
   2   2  22    0.65    0.41
  -2   2 -22    1.09    0.49
   2   2  22    0.80    0.40
  -2  -2 -22    0.85    0.49
  -2   2 -22    1.24    0.57
   2   2  22    1.48    0.61
   2  -2  22    0.53    0.33
   2   2  23    0.97    0.41
   2   2  23    0.48    0.33
   2  -2  23    1.06    0.41
  -2   2 -23    0.55    0.36
  -2   2 -23    0.87    0.34
  -2   3  23    0.46    0.30
  -2  -3  23    0.05    0.16
   2   3 -22    9.76    1.19
  -2  -3  22   11.63    1.23
  -2  -3  22   13.44    1.34
   2  -3 -22    9.72    1.54
   2   3 -22   12.89    1.35
  -2  -3  21   22.99    1.93
  -2  -3  21   22.06    1.91
  -2   3  21   21.71    1.77
   2   3 -21   22.39    2.16
   2   3 -21   24.64    1.98
  -2  -3  20    1.73    0.63
  -2  -3  20    1.19    0.62
  -2   3  20    0.62    0.41
   2   3 -20    0.64    0.54
   2   3 -20    0.79    0.48
   2   3 -19   51.76    3.82
  -2  -3  19   47.49    3.22
   2   3 -19   46.97    3.06
   2  -3 -18    0.24    0.41
   2   3 -18   -0.07    0.46
  -2  -3  18    0.44    0.51
   2   3 -18    0.29    0.57
  -2  -3  17    3.35    1.04
   2  -3 -17    3.67    1.01
   2   3 -17    2.44    1.26
   2  -3 -17    3.69    1.26
  -2  -3  16   14.08    1.98
   2  -3 -16   11.09    1.74
   2   3 -16   14.01    2.34
   2   3 -16   15.37    2.24
   2   3 -16   12.08    1.83
   2   3 -16   10.10    1.70
   2  -3 -16   11.37    2.04
   2  -3 -15  205.69    7.69
   2   3 -15  208.20    8.24
   2   3 -15  222.13    8.98
   2   3 -15  201.21    7.48
  -2  -3  15  226.94    8.05
   2  -3 -15  219.99    9.01
   2   3 -14    1.15    0.72
   2  -3 -14    1.07    0.70
   2  -3 -14    1.39    0.90
  -2  -3  14    1.80    0.85
  -2  -3  13  114.80    5.52
   2   3 -13   89.22    5.49
   2  -3 -13  108.27    5.54
   2   3 -13  114.74    5.74
   2  -3 -13  117.76    6.37
   2   3 -13   97.91    5.07
   2   3 -12   67.33    4.90
   2  -3 -12   76.34    5.16
   2   3 -12   61.45    4.50
  -2  -3  12   62.80    4.20
  -2   3  12   66.31    4.36
  -2  -3  11   28.40    2.70
   2   3 -11   27.40    2.72
   2  -3 -11   35.37    3.37
   2   3 -11   28.01    3.03
  -2   3  11   30.64    2.83
   2   3 -10    0.34    0.53
  -2  -3  10    0.88    0.53
   2   3 -10    1.61    0.73
   2  -3 -10    1.33    0.87
  -2   3  10    0.33    0.57
   2   3  -9  310.79    8.22
  -2  -3   9  286.87    8.11
   2   3  -9  288.06    9.15
   2  -3  -9  325.92    9.65
   2   3  -8   80.13    4.56
   2   3  -8   78.55    3.80
  -2  -3   8   72.88    3.77
   2  -3  -8   76.37    4.15
  -2  -3   7  957.69   15.05
   2   3  -7 1021.81   15.19
  -2  -3   7 1005.61   17.48
   2   3  -7 1011.40   17.40
  -2  -3   7  986.23   15.33
   2  -3  -7  974.66   14.85
   2  -3  -7  986.19   16.39
  -2  -3   6   32.55    2.67
   2  -3  -6   34.74    2.69
  -2  -3   6   30.03    2.13
  -2  -3   6   28.96    2.14
   2   3  -6   33.35    2.27
   2  -3  -6   32.70    2.23
  -2   3   6   33.19    2.25
   2  -3  -6   33.00    2.56
  -2   3   5   42.21    2.42
   2  -3  -5   45.17    2.93
   2   3  -5   43.55    2.53
   2  -3  -5   42.19    2.44
  -2  -3   5   47.76    3.10
  -2  -3   5   50.72    2.71
   2  -3  -5   44.44    2.92
   2  -3  -4  148.50    5.22
  -2  -3   4  133.08    5.05
   2   3  -4  139.53    4.54
   2  -3  -4  136.04    5.11
  -2   3   4  130.65    4.19
   2  -3  -4  132.06    4.30
   2  -3  -3  622.62   10.33
  -2   3   3  611.42   13.33
   2   3  -3  632.47   10.56
   2  -3  -3  634.44   11.90
  -2   3   2   90.59    4.66
   2  -3  -2   96.90    3.53
  -2  -3   2   94.62    4.06
   2  -3  -2  100.66    4.29
   2   3  -2   95.10    3.59
  -2  -3   1  111.90    4.40
   2   3  -1  113.06    3.91
  -2  -3   1  123.63    4.83
   2  -3  -1  115.15    4.60
   2  -3  -1  115.53    3.81
   2   3   0   21.03    1.62
   2  -3   0   20.43    1.88
  -2  -3   0   21.40    1.90
  -2  -3   0   20.32    1.98
  -2   3   0   19.78    2.04
   2  -3   0   20.50    1.95
   2  -3   0   20.00    1.52
  -2   3  -1  236.00    7.25
  -2  -3  -1  237.94    6.60
  -2  -3  -1  249.32    7.31
   2   3   1  233.92    5.71
   2  -3   1  238.72    6.90
   2  -3   1  242.35    5.61
   2   3   2   25.03    1.82
  -2   3  -2   23.83    2.24
   2  -3   2   26.65    2.22
  -2  -3  -2   25.00    2.09
  -2  -3  -2   23.65    2.24
   2  -3   2   25.27    2.16
  -2   3  -2   23.22    1.45
   2   3   2   23.97    1.73
   2   3   3  692.65   11.26
  -2  -3  -3  682.44   12.40
  -2   3  -3  639.49    9.87
  -2   3  -3  698.05   13.14
  -2  -3  -3  684.23   13.52
   2   3   3  649.11   10.67
   2  -3   3  687.25   12.79
   2  -3   3  688.97   12.88
   2   3   4   14.79    1.47
  -2  -3  -4   14.01    1.61
  -2   3  -4   14.52    1.72
   2   3   4   14.53    1.35
   2  -3   4   14.17    1.72
  -2   3  -4   14.74    1.29
  -2  -3  -4   16.07    1.97
   2   3   5  371.99    8.11
  -2   3  -5  368.44    9.32
  -2  -3  -5  348.70    9.63
  -2  -3  -5  344.63    8.65
   2  -3   5  352.94    9.23
  -2  -3  -5  361.72    8.85
  -2   3  -5  331.65    7.12
   2   3   5  349.55    8.05
  -2   3  -6   28.17    2.46
  -2  -3  -6   29.31    2.48
  -2   3  -6   27.88    2.00
   2   3   6   30.07    2.35
  -2  -3  -6   31.91    2.55
   2  -3   6   34.87    2.87
  -2  -3  -6   26.47    2.61
  -2   3  -7    1.66    0.48
   2  -3   7    0.57    0.48
  -2  -3  -7    0.48    0.48
  -2  -3  -7    0.60    0.46
   2   3   7    0.49    0.48
   2  -3   7    0.29    0.56
  -2   3  -7    0.19    0.28
   2  -3   8  445.02   11.43
   2   3   8  477.80   11.57
  -2  -3  -8  443.97   10.71
  -2  -3  -8  399.69   10.48
  -2   3  -8  408.83    9.15
  -2   3  -9  982.11   15.93
  -2  -3  -9  929.53   17.63
   2  -3   9 1104.17   19.54
  -2  -3  -9 1002.32   17.58
   2   3   9  820.45   17.70
   2  -3  10  115.85    6.08
  -2  -3 -10  100.87    5.41
  -2  -3 -10  105.96    5.28
   2   3  10  119.20    6.48
   2   3  10  130.77    5.35
  -2   3 -10  107.54    4.83
   2   3  11  119.78    5.41
  -2  -3 -11  113.98    5.61
  -2  -3 -11  102.68    5.67
  -2   3 -11  110.30    5.10
   2  -3  11  116.24    6.52
   2  -3  12   12.33    2.00
  -2  -3 -12   10.41    2.03
  -2   3 -12    9.83    1.87
  -2  -3 -12   10.20    1.93
  -2   3 -12   12.53    2.02
  -2  -3 -12   12.24    1.81
   2  -3  12   10.73    1.89
  -2   3 -12   10.46    1.83
  -2   3 -12   10.69    1.91
  -2   3 -13  119.81    6.43
  -2  -3 -13  123.76    5.78
  -2   3 -13  123.79    6.68
   2  -3  13  110.35    6.10
  -2  -3 -13  126.37    6.88
   2  -3  13  116.02    6.31
  -2  -3 -13  115.71    6.75
  -2   3 -13  126.94    6.90
   2  -3  14   13.14    2.10
  -2   3 -14   14.28    2.34
  -2   3 -14   12.00    2.00
  -2  -3 -14   10.64    2.04
  -2   3 -14   14.88    2.44
   2  -3  14   12.97    2.12
  -2  -3 -14   12.57    2.23
  -2  -3 -14   12.89    2.21
  -2  -3 -14   14.10    1.97
   2  -3  15  146.38    7.03
  -2  -3 -15  129.20    6.95
  -2   3 -15  135.32    6.86
   2  -3  15  137.90    6.80
  -2  -3 -15  134.63    7.09
  -2  -3 -15  146.37    7.35
  -2   3 -15  139.12    7.26
   2  -3  16   14.81    2.21
  -2  -3 -16   15.02    2.33
  -2   3 -16   13.94    2.29
   2  -3  16   14.12    2.10
  -2   3 -16   12.17    1.99
  -2  -3 -16   14.49    2.34
  -2  -3 -16   15.36    2.35
   2  -3  17   13.55    1.98
  -2  -3 -17   14.81    2.22
  -2  -3 -17   16.05    2.31
  -2   3 -17   15.16    2.15
  -2   3 -17   14.57    2.25
  -2  -3 -18    0.67    0.45
   2  -3  18    0.78    0.70
   2  -3  18    0.78    0.40
  -2   3 -18    1.36    0.71
  -2  -3 -19   25.98    2.66
  -2   3 -19   29.30    2.88
   2   3  19   30.13    2.68
   2  -3  19   24.28    2.36
  -2   3 -19   28.25    2.61
   2  -3  19   28.83    2.66
  -2  -3 -20    0.15    0.39
   2   3  20   -0.10    0.51
   2   3  20    0.13    0.46
  -2   3 -20    0.27    0.35
   2  -3  20   -0.54    0.37
  -2   3 -20   -0.20    0.47
  -2  -3 -21   27.18    2.24
   2  -3  21   28.53    2.20
   2   3  21   26.49    2.11
  -2   3 -21   28.79    2.28
   2   3  22    4.46    0.81
   2  -3  22    4.11    0.72
  -2  -3 -22    2.93    0.61
  -2   3 -22    3.76    0.69
  -2  -4  21    1.64    0.41
  -2   4  21    1.33    0.38
   2   4 -20    1.59    0.57
  -2  -4  20    4.06    0.78
   2  -4 -20    2.15    0.52
   2   4 -20    3.62    0.72
  -2  -4  19    0.29    0.33
   2   4 -19    0.18    0.43
  -2  -4  19    0.23    0.36
   2   4 -19    0.30    0.30
   2   4 -18   54.84    3.82
  -2  -4  18   53.12    3.18
   2  -4 -18   47.43    2.92
  -2  -4  18   48.09    3.04
   2   4 -18   54.21    3.11
   2  -4 -17    4.40    0.93
   2   4 -17    4.99    1.38
  -2  -4  17    5.28    1.09
   2   4 -17    5.77    1.29
  -2  -4  17    5.72    1.15
   2  -4 -16   17.26    2.78
   2   4 -16   18.27    2.33
  -2  -4  16   17.49    2.07
  -2  -4  16   17.54    2.03
   2   4 -16   14.22    1.90
   2   4 -16   20.00    2.59
   2  -4 -16   16.90    1.96
   2   4 -16   16.89    1.92
  -2  -4  15   22.10    2.36
  -2  -4  15   19.36    2.24
   2   4 -15   20.33    2.31
   2  -4 -15   19.40    2.19
   2  -4 -15   20.56    3.11
   2   4 -15   20.58    2.55
   2   4 -15   19.07    2.65
  -2  -4  14    3.54    1.03
   2  -4 -14    5.92    1.73
  -2  -4  14    5.65    1.21
   2  -4 -14    4.04    1.11
   2   4 -14    4.16    1.32
   2   4 -13   10.54    1.96
  -2  -4  13    9.73    1.63
   2   4 -13   10.84    1.76
   2  -4 -13    9.42    1.66
   2  -4 -13   10.27    2.27
  -2  -4  13   13.51    1.92
   2   4 -13   13.20    1.98
   2   4 -13   13.41    2.59
   2  -4 -12   25.56    2.73
   2  -4 -12   23.73    3.32
  -2  -4  12   20.61    2.35
   2   4 -12   21.25    2.39
   2  -4 -12   21.27    2.25
   2   4 -12   22.40    2.77
  -2  -4  12   24.23    2.58
  -2  -4  11  190.21    7.21
   2  -4 -11  191.15    9.43
   2  -4 -11  183.11    8.17
   2  -4 -11  197.84    7.59
  -2  -4  11  168.29    6.96
   2   4 -11  169.49    6.78
   2  -4 -11  157.91    6.13
   2   4 -11  181.48    7.72
   2  -4 -10   93.47    6.47
   2  -4 -10   71.01    3.93
   2   4 -10   80.92    5.01
  -2  -4  10   83.13    4.62
   2   4 -10   77.64    4.49
   2  -4 -10   88.48    5.04
   2  -4 -10   84.99    5.46
  -2  -4  10   77.77    4.60
  -2  -4  10   78.96    4.33
   2   4  -9    1.12    0.71
   2  -4  -9    0.49    0.61
   2   4  -9    0.23    0.55
  -2  -4   9    0.34    0.63
   2  -4  -9    0.25    0.46
  -2   4   8   13.87    2.85
   2  -4  -8   16.56    2.31
  -2  -4   8   15.66    2.21
   2   4  -8   12.58    1.74
  -2   4   7   25.33    3.65
  -2  -4   7   26.59    2.81
   2  -4  -7   25.50    2.36
   2   4  -7   27.77    2.49
  -2   4   6   39.91    4.37
   2  -4  -6   33.99    2.68
   2   4  -6   35.90    2.77
  -2  -4   6   30.17    2.94
   2  -4  -5  151.39    5.65
  -2  -4   5  153.00    6.60
   2   4  -5  165.38    5.93
   2  -4  -5  161.26    6.85
   2   4  -4   77.43    3.96
  -2  -4   4   69.47    4.34
   2  -4  -4   73.88    3.83
   2  -4  -4   76.56    4.63
  -2   4   3   22.85    2.91
   2   4  -3   19.51    1.97
   2  -4  -3   18.02    2.21
  -2  -4   3   18.85    2.22
   2  -4  -3   18.48    1.90
  -2   4   2   30.88    3.30
  -2  -4   2   28.79    2.70
   2  -4  -2   29.72    2.86
  -2   4   2   30.12    3.08
   2  -4  -2   27.82    2.29
   2   4  -2   29.19    2.36
  -2   4   1  178.92    7.87
  -2   4   1  190.12    7.77
   2   4  -1  183.29    6.07
   2  -4  -1  185.80    7.28
  -2  -4   1  177.29    6.88
  -2   4   0  175.21    7.66
   2   4   0  159.98    5.63
   2  -4   0  168.98    7.01
  -2  -4   0  166.81    6.64
  -2   4  -1    5.13    1.28
  -2  -4  -1    4.82    1.10
   2   4   1    4.18    0.91
   2  -4   1    4.11    1.14
   2   4   2    7.48    1.20
   2  -4   2   11.18    1.72
  -2  -4  -2   11.32    1.68
  -2   4  -2   12.72    1.96
  -2   4  -3   62.34    4.36
  -2  -4  -3   58.61    3.89
   2  -4   3   59.62    4.12
  -2   4  -4   36.86    3.37
  -2  -4  -4   32.20    2.94
   2   4   4   38.48    2.99
   2  -4   5  252.04    9.03
   2   4   5  258.48    8.15
  -2   4  -5  236.05    8.78
  -2  -4  -5  252.36    8.67
  -2   4  -6  905.56   18.42
  -2  -4  -6  885.26   17.62
  -2  -4  -7   42.89    3.56
  -2   4  -7   40.33    3.52
   2   4   7   51.54    3.97
   2  -4   7   44.39    3.94
  -2  -4  -8  139.11    5.92
   2  -4   8  137.88    6.85
  -2  -4  -8  131.94    6.42
   2  -4   8  115.94    6.24
  -2  -4  -8  149.40    7.64
  -2   4  -8  135.49    6.64
   2  -4   8  141.01    6.91
   2  -4   9    0.58    0.63
  -2  -4  -9    0.16    0.58
  -2  -4  -9   -0.06    0.34
  -2  -4  -9   -0.26    0.41
   2  -4   9    0.89    0.68
   2  -4   9    0.65    0.48
  -2  -4  -9    0.23    0.57
  -2   4  -9   -0.45    0.90
  -2   4  -9    0.34    0.49
  -2  -4 -10  176.90    8.39
  -2   4 -10  166.69    7.85
  -2  -4 -10  171.98    6.82
   2  -4  10  168.70    7.72
  -2  -4 -10  156.77    7.79
  -2  -4 -10  156.03    7.09
  -2   4 -10  155.01    7.35
   2  -4  10  157.92    7.47
   2  -4  10  162.13    7.42
  -2  -4 -11   70.62    4.36
  -2  -4 -11   72.71    5.30
  -2   4 -11   68.63    4.98
   2  -4  11   73.71    5.04
  -2   4 -11   72.54    5.27
   2  -4  11   75.37    5.13
  -2  -4 -11   69.02    5.17
  -2   4 -12  221.33   10.06
  -2   4 -12  210.29    8.68
  -2   4 -12  211.99    9.10
   2  -4  12  208.56    8.52
  -2   4 -12  222.88    9.18
   2  -4  12  207.13    8.54
  -2  -4 -12  205.68    7.60
  -2  -4 -12  221.14    9.26
  -2  -4 -12  211.80    9.16
  -2   4 -13    5.12    1.35
   2  -4  13    5.57    1.47
  -2   4 -13    4.05    1.39
  -2  -4 -13    5.89    1.56
  -2  -4 -13    6.83    1.72
  -2   4 -13    4.03    1.35
  -2  -4 -13    4.81    1.20
   2  -4  13    4.70    1.30
  -2  -4 -14   66.23    4.15
  -2  -4 -14   61.68    4.67
  -2   4 -14   65.42    5.35
  -2   4 -14   64.49    4.82
  -2   4 -14   61.80    4.77
   2  -4  14   62.59    4.47
   2  -4  14   67.60    4.68
  -2  -4 -14   62.76    4.76
   2  -4  15   34.22    3.17
  -2   4 -15   35.94    3.51
  -2  -4 -15   31.17    3.27
  -2  -4 -15   32.09    3.26
   2  -4  15   34.17    3.25
  -2  -4 -16    0.53    0.59
   2  -4  16    0.67    0.45
  -2   4 -16    1.38    0.88
   2  -4  16    1.85    0.84
  -2   4 -17   13.96    2.02
  -2  -4 -17   11.80    1.83
   2  -4  17   16.12    2.01
  -2   4 -18   35.39    2.88
   2  -4  18   41.93    2.98
  -2  -4 -18   37.69    3.01
  -2  -4 -19    4.19    0.97
   2  -4  19    4.27    0.88
  -2   4 -19    4.07    1.00
  -2  -4 -20   10.63    1.29
   2  -4  20    9.87    1.15
  -2   4 -20    9.90    1.26
   2  -5 -18    0.20    0.18
   2   5 -18    0.83    0.47
   2  -5 -17    5.67    0.90
   2   5 -17    5.33    1.05
   2   5 -17    6.87    1.27
  -2  -5  16    2.59    0.75
   2  -5 -16    3.17    0.74
   2   5 -16    3.70    1.06
   2   5 -16    4.39    1.22
   2   5 -15    7.24    1.25
   2   5 -15    8.74    1.57
  -2  -5  15    6.76    1.12
   2   5 -15    8.41    1.62
  -2  -5  15    8.77    1.40
   2   5 -14    8.64    1.43
  -2  -5  14    6.76    1.31
   2   5 -14    9.45    1.62
  -2  -5  14    7.51    1.27
   2   5 -14    8.17    1.68
   2   5 -13   56.72    4.82
  -2  -5  13   48.53    3.05
   2   5 -13   52.11    3.46
   2   5 -13   58.06    4.25
   2   5 -13   62.60    4.12
  -2  -5  13   51.40    3.61
   2  -5 -12    0.96    0.48
   2   5 -12    1.48    0.96
   2   5 -12    0.88    0.52
  -2  -5  12    1.51    0.67
  -2  -5  12    0.94    0.57
   2  -5 -11    3.06    0.99
  -2  -5  11    3.93    1.09
   2   5 -11    1.94    0.79
   2   5 -11    3.23    1.16
   2  -5 -11    3.34    0.93
  -2  -5  11    3.34    0.89
   2   5 -10   54.70    3.75
   2   5 -10   62.21    4.43
   2  -5 -10   58.99    4.54
  -2  -5  10   60.48    4.16
  -2  -5  10   58.39    3.65
   2  -5 -10   55.00    3.48
   2   5  -9  136.22    6.02
   2   5  -9  154.00    6.95
   2  -5  -9  154.57    7.53
  -2  -5   9  142.61    5.88
   2  -5  -9  136.37    5.55
  -2  -5   8   39.70    3.05
   2  -5  -8   40.42    3.83
   2   5  -8   37.85    3.39
   2   5  -8   36.29    3.09
   2  -5  -7    1.84    0.67
   2  -5  -7    1.23    0.59
  -2  -5   7    1.87    0.68
   2  -5  -6   37.42    3.63
   2  -5  -6   31.01    2.68
  -2  -5   6   36.91    2.95
   2  -5  -6   41.74    3.36
  -2  -5   5    0.50    0.40
   2  -5  -5    0.24    0.52
  -2  -5   5    0.40    0.47
   2  -5  -5    0.33    0.40
   2  -5  -4  211.03    8.53
  -2  -5   4  187.31    8.07
   2  -5  -4  212.05    7.54
   2  -5  -4  167.72    6.58
  -2  -5   4  195.61    6.81
  -2  -5   4  192.31    7.31
   2  -5  -4  190.36    7.98
   2  -5  -3   49.11    3.59
  -2  -5   3   50.90    4.14
   2  -5  -3   51.28    4.17
   2  -5  -3   49.71    4.10
   2  -5  -3   42.13    3.28
  -2  -5   3   50.12    3.35
   2  -5  -2  201.71    7.25
   2  -5  -2  185.16    7.16
  -2  -5   2  199.24    8.25
  -2  -5   2  192.00    6.88
   2  -5  -2  216.31    8.66
  -2  -5   2  208.52    6.90
   2  -5  -2  215.48    8.72
  -2  -5   1    1.55    0.64
   2  -5  -1    1.94    0.87
   2  -5  -1    1.49    0.71
  -2  -5   1    2.12    0.94
  -2  -5   1    2.64    0.62
   2  -5  -1    0.90    0.49
   2  -5   0    4.32    1.28
   2  -5   0    2.62    0.89
   2  -5   0    2.80    0.94
  -2  -5   0    2.82    0.85
  -2  -5   0    3.51    0.95
  -2  -5   0    2.10    0.62
   2  -5   1    4.87    1.40
  -2  -5  -1    5.52    1.10
  -2  -5  -1    3.23    0.94
   2  -5   1    4.01    1.07
   2  -5   1    3.00    0.98
  -2  -5  -2   65.06    4.02
  -2  -5  -2   67.62    4.69
   2  -5   2   61.40    4.34
   2  -5   2   68.34    4.63
  -2  -5  -2   70.06    3.83
   2  -5   2   76.18    5.14
  -2  -5  -3  761.68   15.21
   2  -5   3  788.66   16.65
  -2  -5  -3  740.84   16.84
  -2  -5  -3  799.08   14.34
   2  -5   3  839.51   18.31
   2  -5   4   18.45    2.32
  -2  -5  -4   17.04    2.10
  -2  -5  -4   17.03    2.43
   2  -5   4   21.48    2.82
  -2  -5  -5   61.01    3.99
  -2  -5  -5   57.89    3.82
   2  -5   5   63.73    4.76
  -2  -5  -5   54.45    4.24
  -2   5  -5   57.86    4.41
  -2  -5  -5   68.92    5.21
   2  -5   5   50.79    4.12
   2  -5   6    2.36    0.96
  -2  -5  -6    1.01    0.61
  -2  -5  -6    1.87    0.68
  -2  -5  -6    3.11    0.86
  -2   5  -6    1.49    0.88
  -2  -5  -6    1.98    1.09
   2  -5   6    0.38    0.50
  -2  -5  -7   15.99    2.04
   2  -5   7   18.32    2.49
  -2  -5  -7   16.87    2.29
  -2   5  -7   17.28    2.48
  -2  -5  -7   14.71    2.29
  -2  -5  -7   20.97    2.90
   2  -5   7   18.50    2.54
  -2  -5  -8    6.97    1.54
   2  -5   8    5.42    1.40
  -2   5  -8    7.72    1.66
  -2   5  -8    7.87    1.76
  -2  -5  -8    3.61    1.25
  -2  -5  -8    6.65    1.36
   2  -5   8    7.60    1.63
  -2  -5  -8    9.59    2.04
   2  -5   9   74.68    4.87
  -2  -5  -9   71.63    4.35
  -2   5  -9   76.04    5.30
  -2  -5  -9   68.94    5.05
  -2  -5  -9   88.05    5.84
   2  -5   9   72.27    4.85
  -2   5  -9   73.50    4.99
  -2   5 -10   71.45    5.09
  -2   5 -10   78.28    5.23
  -2  -5 -10   65.81    4.86
  -2  -5 -10   74.25    5.29
  -2  -5 -10   68.33    4.23
  -2   5 -10   64.98    4.66
   2  -5  10   69.32    4.72
   2  -5  10   62.84    4.39
  -2  -5 -11   30.81    3.36
   2  -5  11   28.36    2.95
  -2   5 -11   29.66    3.22
  -2  -5 -11   28.73    3.17
  -2   5 -11   33.47    3.45
  -2  -5 -11   26.76    2.58
   2  -5  11   25.93    2.69
  -2   5 -12   -0.37    0.96
  -2   5 -12   -0.06    0.73
  -2  -5 -12    0.17    0.51
  -2   5 -12    1.46    0.92
   2  -5  12    0.24    0.56
  -2  -5 -12    0.43    0.76
  -2   5 -13    9.02    1.69
  -2   5 -13   10.62    1.99
  -2  -5 -13    9.74    1.52
  -2  -5 -13    8.65    1.61
  -2   5 -13   10.31    2.07
   2  -5  13    9.44    1.64
  -2   5 -14    4.30    1.30
  -2  -5 -14    3.30    0.93
  -2  -5 -14    3.01    0.97
  -2   5 -14    4.23    1.26
   2  -5  14    3.67    1.00
  -2  -5 -15   44.48    3.31
  -2   5 -15   52.07    3.71
   2  -5  15   50.19    3.32
  -2  -5 -16    0.37    0.46
   2  -5  16    0.56    0.48
  -2  -5 -17   21.39    1.95
  -2   5 -17   21.87    2.00
   2  -5  17   23.84    1.92
  -2  -5 -18    1.10    0.44
   2  -5  18    0.98    0.36
   2   6 -15    0.12    0.34
   2   6 -15   -0.08    0.33
   2  -6 -14    2.10    0.52
   2   6 -14    1.97    0.65
   2   6 -14    3.11    0.85
   2   6 -13   14.97    1.78
   2   6 -13   13.08    1.76
   2  -6 -13   11.20    1.28
   2  -6 -12   42.49    2.60
   2   6 -12   32.24    2.38
   2  -6 -12   33.73    2.59
   2   6 -12   49.79    3.32
   2   6 -12   48.16    3.96
  -2  -6  12   40.77    2.29
   2   6 -11   16.01    2.40
   2  -6 -11   14.00    1.63
   2   6 -11   14.71    2.03
  -2  -6  11   11.16    1.25
   2  -6 -11   13.82    1.79
   2   6 -11   11.06    1.47
   2   6 -11   17.15    2.05
   2   6 -10   19.59    1.96
   2   6 -10   20.22    2.33
   2   6 -10   22.23    2.33
   2  -6 -10   16.02    2.00
  -2  -6  10   17.78    1.69
   2  -6 -10   19.00    1.96
   2   6  -9    3.78    1.04
   2   6  -9    3.79    1.07
   2  -6  -9    3.94    1.07
   2  -6  -9    3.08    0.91
  -2  -6   9    3.12    0.72
   2  -6  -8    3.21    1.05
   2  -6  -8    3.68    1.01
   2   6  -8    2.71    0.97
  -2  -6   8    2.94    0.72
   2   6  -7   74.92    4.54
   2  -6  -7   76.78    4.11
  -2  -6   7   73.09    3.63
   2  -6  -7   69.66    4.57
   2   6  -6   29.32    2.94
   2  -6  -6   28.18    2.95
  -2  -6   6   30.34    2.38
   2   6  -5   65.92    4.35
   2  -6  -5   64.51    4.45
  -2  -6   5   63.87    3.48
  -2  -6   4  106.99    4.58
   2  -6  -4  107.24    5.73
   2  -6  -3    0.43    0.38
  -2  -6   3    1.09    0.55
  -2  -6   2  101.19    5.66
  -2  -6   2  110.75    4.69
   2  -6  -2  107.09    5.67
   2  -6  -2   89.96    4.58
   2  -6  -1   17.29    2.28
  -2  -6   1   15.55    2.23
  -2  -6   1   15.97    1.76
   2  -6  -1   12.47    1.74
  -2  -6   0   59.01    4.30
   2  -6   0   69.77    4.47
   2  -6   0   56.64    3.74
  -2  -6   0   62.66    3.50
   2  -6   1   36.50    3.19
  -2  -6  -1   38.10    2.70
  -2  -6  -1   36.64    3.40
   2  -6   1   32.39    2.85
  -2  -6  -2   94.06    4.92
  -2  -6  -2   93.03    5.39
   2  -6   2   94.06    5.02
   2  -6   2   83.78    4.72
   2  -6   2  104.38    5.77
  -2  -6  -3    4.10    1.18
  -2  -6  -3    5.70    1.25
   2  -6   3    5.09    1.16
   2  -6   3    5.41    1.29
   2  -6   3    5.00    1.39
  -2  -6  -4    4.62    1.16
  -2  -6  -4    4.34    1.21
   2  -6   4    5.42    1.44
   2  -6   4    4.13    1.04
   2  -6   4    5.25    1.22
   2  -6   5    0.98    0.81
  -2  -6  -5    0.86    0.55
  -2   6  -5    0.67    0.70
   2  -6   5    0.75    0.53
  -2  -6  -5    0.69    0.63
   2  -6   5    0.51    0.58
  -2  -6  -6   12.63    1.72
  -2   6  -6   14.72    2.18
  -2  -6  -6   13.99    2.03
   2  -6   6   14.23    1.98
   2  -6   6   15.08    2.06
   2  -6   7   11.52    1.75
  -2   6  -7   14.14    2.16
  -2  -6  -7   11.36    1.66
   2  -6   7   12.95    1.91
  -2   6  -8   86.05    5.22
  -2   6  -8   87.60    5.21
  -2  -6  -8   69.93    3.91
   2  -6   8   73.37    4.27
  -2  -6  -9   10.09    1.50
  -2  -6  -9    7.55    1.35
  -2   6  -9   13.37    2.02
  -2   6  -9   11.56    1.90
   2  -6   9    9.28    1.51
  -2  -6 -10   -0.26    0.44
  -2  -6 -10    0.03    0.38
  -2   6 -10    0.11    0.48
  -2   6 -10   -0.51    0.90
  -2   6 -10    0.54    0.68
   2  -6  10    0.31    0.34
  -2  -6 -11    0.76    0.47
  -2  -6 -11    0.78    0.56
  -2   6 -11   -0.66    0.65
  -2   6 -11   -0.15    0.55
   2  -6  11    0.34    0.45
  -2   6 -11    0.35    0.80
  -2  -6 -12   27.17    2.13
  -2   6 -12   26.41    2.84
  -2   6 -12   34.09    2.88
   2  -6  12   26.65    2.17
  -2  -6 -13    0.73    0.42
  -2   6 -13    1.11    0.57
  -2   6 -13    0.95    0.68
  -2   6 -13   -0.05    0.51
   2  -6  13    0.31    0.29
  -2  -6 -14    0.50    0.26
   2  -6  14    0.18    0.27
   2   7  -9   53.54    3.10
   2   7  -9   54.37    3.13
   2   7  -8   28.01    2.34
   2  -7  -8   18.24    1.62
   2   7  -8   32.79    3.08
  -2  -7   8   20.92    1.34
   2  -7  -7   19.73    1.79
  -2  -7   7   20.68    1.42
   2   7  -6   37.06    2.86
   2   7  -6   38.57    2.87
   2  -7  -6   28.81    2.21
  -2  -7   6   29.22    1.77
   2  -7  -5    4.13    0.90
   2   7  -5    2.87    0.85
  -2  -7   5    3.58    0.68
  -2  -7   4    8.30    1.00
   2  -7  -4    8.25    1.26
   2   7  -4   11.14    1.61
   2  -7  -3   61.66    3.37
  -2  -7   3   57.14    3.10
   2  -7  -2   24.72    2.15
  -2  -7   2   22.66    1.96
  -2  -7   1   12.72    1.49
   2  -7  -1   15.28    1.69
   2  -7   0    8.28    1.24
  -2  -7   0    5.70    0.96
   2  -7   0    5.82    0.95
  -2  -7  -1    1.79    0.53
   2  -7   1    1.44    0.51
   2  -7   2    1.64    0.58
  -2  -7  -2    1.70    0.52
   2  -7   3   12.42    1.35
  -2  -7  -3   11.54    1.39
  -2   7  -3   11.54    1.84
   2  -7   4    5.68    0.90
  -2  -7  -4    4.50    0.87
  -2   7  -4    4.62    1.12
  -2   7  -4    6.52    1.42
  -2  -7  -5   20.34    1.75
  -2   7  -5   29.77    2.85
  -2   7  -5   32.32    2.91
   2  -7   5   23.16    1.79
  -2  -7  -6    0.97    0.43
  -2   7  -6    1.89    0.75
   2  -7   6    1.07    0.43
  -2   7  -7    2.80    1.03
  -2  -7  -7    1.95    0.56
  -2   7  -7    3.20    0.93
  -2   7  -7    2.70    0.86
   2  -7   7    1.51    0.48
  -2   7  -8   29.99    2.52
  -2   7  -8   29.07    2.87
  -2  -7  -8   20.37    1.57
   2  -7   8   21.51    1.58
  -2  -7  -9    4.21    0.69
   2  -7   9    4.71    0.69
  -2   7  -9    6.39    1.27
  -3   0  24    1.08    0.40
  -3   0  24    0.84    0.36
  -3   0  24    0.94    0.33
  -3   0  24    0.70    0.30
   3   0 -24    0.31    0.32
  -3   0  23    0.10    0.32
   3   0 -23    0.13    0.33
  -3   0  23    0.12    0.31
  -3   0  23   -0.08    0.31
   3   0 -22   61.23    3.55
  -3   0  22   63.02    3.42
  -3   0  22   65.51    3.44
  -3   0  22   64.35    3.30
  -3   0  21   -0.26    0.39
  -3   0  21    0.22    0.41
  -3   0  21    0.20    0.52
   3   0 -21    0.08    0.36
   3   0 -21    0.69    0.58
   3   0 -20   46.66    3.70
  -3   0  20   49.52    3.28
  -3   0  20   49.60    3.20
  -3   0  20   50.47    3.24
  -3   0  20   51.49    3.36
   3   0 -20   50.32    3.49
  -3   0  19    0.16    0.33
  -3   0  19   -0.01    0.63
  -3   0  19   -0.08    0.39
   3   0 -19   -0.26    0.35
   3   0 -19    0.50    0.65
   3   0 -19    1.04    0.61
  -3   0  18   49.84    3.33
   3   0 -18   51.14    4.01
  -3   0  18   49.03    3.38
   3   0 -18   51.34    3.60
  -3   0  18   50.50    3.42
   3   0 -18   49.87    3.56
   3   0 -17    1.32    0.80
  -3   0  17    0.10    0.39
   3   0 -17    0.76    0.73
  -3   0  17    0.16    0.32
   3   0 -17    0.48    0.52
  -3   0  16  292.67    8.31
  -3   0  16  303.51    8.61
   3   0 -16  305.47    9.05
   3   0 -15    0.04    0.45
  -3   0  15    0.58    0.56
  -3   0  15    0.19    0.28
  -3   0  15    0.59    0.68
  -3   0  14 1585.55   23.46
  -3   0  14 1559.05   25.91
  -3   0  14 1587.02   24.55
   3   0 -14 1595.96   23.59
  -3   0  13    0.36    0.49
  -3   0  13    0.65    0.54
  -3   0  13    0.00    0.51
  -3   0  13    0.76    0.54
   3   0 -13   -0.31    0.38
  -3   0  12  195.92    6.29
  -3   0  12  203.15    6.60
  -3   0  12  205.24    6.71
   3   0 -12  196.89    6.25
  -3   0  12  180.29    6.94
   3   0 -11   -0.07    0.33
  -3   0  11    2.84    0.81
  -3   0  11    0.50    0.37
  -3   0  11    2.84    0.76
  -3   0  11   -0.31    0.34
  -3   0  10   19.56    1.71
  -3   0  10   20.43    1.81
  -3   0  10   23.40    1.94
  -3   0  10   20.06    2.02
   3   0 -10   21.96    1.83
   3   0  -9    0.66    0.44
  -3   0   9   -0.06    0.25
  -3   0   9    0.00    0.22
  -3   0   9    0.21    0.32
  -3   0   8 2064.44   23.92
  -3   0   8 2100.24   24.34
  -3   0   8 1993.05   25.38
  -3   0   8 2176.46   24.51
   3   0  -8 2240.58   24.53
   3   0  -7    0.74    0.46
  -3   0   7    0.05    0.21
   3   0  -7   -0.09    0.49
  -3   0   7    1.10    0.44
  -3   0   7   -0.32    0.28
  -3   0   6  418.79    7.39
  -3   0   6  425.02    7.44
  -3   0   6  418.24    7.44
  -3   0   6  408.37    8.06
   3   0  -6  428.70    7.57
   3   0  -5    0.14    0.27
   3   0  -5    0.05    0.30
  -3   0   5    0.56    0.28
  -3   0   5    0.03    0.17
  -3   0   5   -0.15    0.27
   3   0  -5    0.71    0.31
   3   0  -4  112.84    3.80
  -3   0   4  105.31    3.10
   3   0  -4  118.37    3.74
  -3   0   4  105.01    3.14
  -3   0   4  109.00    3.12
   3   0  -4  114.57    3.23
   3   0  -3    0.17    0.18
   3   0  -3   -0.10    0.31
  -3   0   3   -0.05    0.16
   3   0  -3   -0.07    0.22
   3   0  -2 1072.41   12.89
   3   0  -2 1213.88   14.36
  -3   0   2 1077.18   13.42
  -3   0   2 1191.00   13.60
   3   0  -2 1117.80   13.08
   3   0  -2 1196.80   14.18
   3   0  -1    0.32    0.10
   3   0  -1    0.83    0.28
  -3   0   1   -0.10    0.20
   3   0  -1    0.13    0.24
  -3   0   1   -0.23    0.28
   3   0  -1    0.43    0.29
  -3   0   0 5119.10   46.39
  -3   0   0 4965.65   44.28
  -3   0   0 5203.95   47.20
   3   0   0 4909.88   47.76
  -3   0  -1    1.17    0.34
  -3   0  -1    0.45    0.19
  -3   0  -1    1.77    0.38
  -3   0  -2  192.34    4.73
  -3   0  -2  184.14    4.66
  -3   0  -2  225.06    3.89
  -3   0  -2  170.04    2.95
  -3   0  -2  173.00    4.30
   3   0   2  185.87    3.65
  -3   0  -2  212.67    4.07
  -3   0  -3    2.30    0.53
  -3   0  -3    0.02    0.25
  -3   0  -3    0.20    0.19
   3   0   3   -0.13    0.39
  -3   0  -3    0.31    0.12
  -3   0  -3    2.48    0.42
   3   0   4    9.81    1.21
  -3   0  -4   10.43    0.67
  -3   0  -4   10.83    0.89
  -3   0  -5    0.49    0.25
   3   0   5   -0.16    0.41
  -3   0  -5    0.12    0.20
   3   0   6  130.48    3.75
   3   0   6  137.97    4.88
  -3   0  -6  128.11    3.52
   3   0   7    1.59    0.79
  -3   0  -7    0.39    0.29
   3   0   7    1.01    0.44
  -3   0  -7   -0.36    0.39
   3   0   8  151.01    4.56
   3   0   8  151.83    5.53
  -3   0  -8  140.04    4.12
  -3   0  -9    0.81    0.37
   3   0   9    0.26    0.42
   3   0   9    0.38    0.33
  -3   0  -9    0.32    0.40
  -3   0  -9   -0.33    0.45
   3   0  10   10.23    1.57
   3   0  10   10.89    1.36
  -3   0 -10   11.20    1.41
  -3   0 -10    8.19    1.09
  -3   0 -11    0.34    0.28
   3   0  11    0.06    0.30
  -3   0 -11   -0.21    0.35
   3   0  11   -0.20    0.66
   3   0  12  182.02    6.42
  -3   0 -12  195.51    6.90
   3   0  12  177.50    7.26
   3   0  13   -0.49    0.75
  -3   0 -13    0.69    0.46
   3   0  13    0.48    0.45
   3   0  14  185.93    7.02
  -3   0 -14  157.81    5.88
   3   0  15    0.56    0.66
  -3   0 -15    0.06    0.48
   3   0  15   -0.99    0.60
   3   0  16   60.86    4.53
  -3   0 -16   49.91    4.28
  -3   0 -16   54.91    4.53
   3   0  16   51.46    4.32
   3   0  16   51.51    3.94
   3   0  17    0.03    0.65
  -3   0 -17    0.16    0.60
   3   0  17    0.80    0.81
  -3   0 -17   -0.06    0.49
  -3   0 -18    1.72    0.87
   3   0  18    1.63    1.05
   3   0  18    3.19    1.17
  -3   0 -18    2.34    1.12
  -3   0 -19    0.06    0.63
   3   0  19    1.20    0.79
  -3   0 -19   -0.09    0.61
   3   0  19   -0.22    0.83
   3   0  20  125.27    6.15
   3   0  20  124.91    5.74
   3   0  20  133.75    6.07
   3   0  20  121.51    5.80
  -3   0 -20  125.00    6.09
  -3   0 -20  134.81    6.52
   3   0  21    1.14    0.66
   3   0  21   -0.14    0.41
  -3   0 -21   -0.14    0.49
   3   0  21    0.53    0.53
   3   0  21    0.91    0.63
   3   0  22  141.03    5.30
   3   0  22  136.99    5.37
  -3   0 -22  128.81    5.23
  -3   0 -22  144.45    5.67
   3   0  23   -0.09    0.27
   3   0  23    0.06    0.24
   3   0  23    0.65    0.41
  -3   0 -23   -0.03    0.30
  -3  -1  24    2.61    0.53
  -3   1  24    3.04    0.64
  -3  -1  24    3.09    0.62
  -3   1  24    2.87    0.57
  -3   1  24    2.53    0.52
   3  -1 -24    3.80    0.74
   3   1 -24    2.87    0.63
  -3  -1  23   28.50    2.07
  -3  -1  23   28.52    2.03
  -3   1  23   25.40    1.82
   3  -1 -23   28.66    2.25
  -3   1  23   28.10    2.00
  -3   1  23   30.42    2.10
   3   1 -23   27.98    2.15
  -3   1  22    4.24    0.84
  -3  -1  22    4.07    0.87
  -3   1  22    2.80    0.70
  -3  -1  22    4.68    1.01
  -3   1  22    3.35    0.78
   3   1 -22    3.39    0.88
   3  -1 -22    4.41    1.03
   3   1 -22    3.37    0.82
   3   1 -21   18.51    2.14
  -3  -1  21   19.19    1.92
  -3  -1  21   12.99    1.64
  -3   1  21   15.67    1.74
  -3   1  21   16.57    1.71
   3   1 -21   16.44    1.85
  -3  -1  21   17.97    1.89
   3  -1 -21   18.23    2.10
   3  -1 -20    0.45    0.67
  -3   1  20    0.43    0.52
  -3  -1  20    0.39    0.66
  -3  -1  20    0.22    0.50
  -3   1  20   -0.25    0.48
   3   1 -20    0.18    0.43
  -3  -1  20    0.11    0.32
   3   1 -20    1.35    0.71
   3  -1 -20    0.66    0.67
   3   1 -19  215.36    8.05
  -3   1  19  195.63    6.58
  -3  -1  19  214.75    7.26
  -3   1  19  202.98    6.88
  -3  -1  19  211.49    7.26
  -3  -1  19  215.58    7.05
   3  -1 -19  209.77    7.68
   3   1 -19  208.85    7.15
  -3  -1  18    1.75    0.80
   3   1 -18    0.58    0.62
  -3  -1  18    0.72    0.57
  -3  -1  18    0.59    0.38
  -3  -1  18    0.77    0.59
  -3   1  18    1.16    0.51
   3  -1 -18    0.52    0.49
   3  -1 -18    0.57    0.74
   3   1 -18    0.78    0.36
   3  -1 -17   39.49    3.59
   3   1 -17   43.64    3.65
  -3  -1  17   40.42    3.12
  -3  -1  17   39.78    3.10
  -3   1  17   36.26    2.85
  -3  -1  17   46.41    3.24
   3   1 -17   38.33    3.08
  -3  -1  17   37.93    2.98
   3  -1 -17   43.05    3.42
  -3  -1  16    5.68    1.20
   3   1 -16    5.25    1.37
  -3  -1  16    5.83    1.11
  -3   1  16    5.51    1.12
   3  -1 -16    5.27    1.25
  -3  -1  16    4.75    1.08
  -3  -1  16    5.54    1.14
   3  -1 -16    5.30    1.22
   3  -1 -16    5.37    1.18
   3   1 -16    5.39    1.17
  -3  -1  15  323.55    8.72
   3  -1 -15  315.81    9.45
  -3  -1  15  321.42    8.89
  -3  -1  15  326.01    8.89
   3   1 -15  315.87    9.82
   3  -1 -15  326.90    9.57
   3   1 -15  326.82    9.07
   3   1 -15  305.48    9.11
  -3  -1  14  144.55    6.24
  -3  -1  14  135.36    6.81
  -3  -1  14  140.07    5.94
  -3   1  14  143.36    6.08
   3  -1 -14  152.44    6.42
  -3   1  14  147.27    6.20
   3   1 -14  144.19    7.44
  -3   1  14  149.45    6.50
   3   1 -14  141.74    5.81
  -3   1  13  573.17   12.44
  -3   1  13  642.00   13.52
  -3  -1  13  618.12   12.75
   3  -1 -13  669.58   13.58
  -3  -1  13  573.95   14.26
  -3   1  13  617.51   12.91
  -3  -1  13  606.69   12.69
  -3  -1  13  615.37   13.11
   3  -1 -13  592.95   12.80
   3   1 -13  583.27   12.09
  -3  -1  12   38.90    3.35
  -3  -1  12   42.05    2.92
  -3   1  12   39.12    2.83
   3  -1 -12   42.27    3.00
  -3  -1  12   45.85    3.12
  -3   1  12   41.22    2.91
  -3  -1  12   37.98    2.77
  -3   1  12   40.06    2.97
   3  -1 -12   38.25    2.85
   3   1 -12   39.38    2.68
  -3  -1  11 1025.20   16.04
  -3  -1  11  922.42   17.52
   3  -1 -11 1066.08   16.57
  -3   1  11  993.58   15.85
  -3  -1  11  996.53   16.04
  -3  -1  11  936.92   15.39
  -3   1  11  994.87   16.27
   3  -1 -11 1017.84   16.42
   3   1 -11 1009.67   15.46
  -3   1  11  995.73   15.77
  -3  -1  10  166.87    5.40
  -3   1  10  169.43    5.33
  -3   1  10  163.00    5.30
   3  -1 -10  188.45    5.75
  -3  -1  10  173.28    5.53
  -3  -1  10  154.13    6.08
  -3  -1  10  161.23    5.19
  -3   1  10  165.74    5.57
  -3   1  10  160.73    5.75
   3  -1 -10  178.55    5.77
   3   1 -10  174.44    5.31
  -3  -1   9  338.99    7.53
  -3   1   9  322.19    7.26
  -3  -1   9  332.72    7.48
   3  -1  -9  359.83    7.72
   3   1  -9  319.10    8.46
  -3   1   9  327.14    7.32
  -3   1   9  312.45    7.79
  -3  -1   9  318.12    7.13
  -3   1   9  329.25    7.61
  -3  -1   9  317.50    8.55
   3  -1  -9  359.98    8.03
   3  -1  -8  119.62    4.00
  -3  -1   8  115.84    3.99
  -3  -1   8  119.06    4.02
  -3   1   8  110.72    3.85
  -3   1   8  110.80    3.85
  -3   1   8  104.28    4.04
  -3  -1   8  110.30    3.73
  -3  -1   8  113.35    4.68
  -3   1   8  112.92    4.03
   3  -1  -8  117.62    4.31
  -3   1   7  423.32    7.76
   3   1  -7  421.30    9.03
   3  -1  -7  462.82    7.95
  -3  -1   7  431.17    8.00
  -3  -1   7  436.27    7.88
  -3   1   7  421.97    8.28
  -3  -1   7  407.69    9.04
  -3   1   7  417.47    7.84
  -3  -1   7  423.29    7.58
  -3   1   7  420.65    8.06
   3  -1  -7  472.59    8.65
   3  -1  -6 1172.71   15.09
   3  -1  -6 1178.34   14.29
  -3  -1   6 1163.72   14.39
  -3  -1   6 1104.24   14.26
  -3   1   6 1048.23   14.27
  -3  -1   6 1097.68   16.03
  -3   1   6 1080.37   14.06
  -3   1   6 1115.92   14.83
  -3   1   6 1101.82   14.53
   3   1  -6 1121.89   15.68
  -3  -1   6 1073.05   13.69
   3   1  -5    4.20    0.84
  -3  -1   5    3.26    0.66
  -3   1   5    2.12    0.52
   3  -1  -5    3.11    0.53
  -3  -1   5    2.86    0.57
   3   1  -5    2.59    0.65
  -3   1   5    2.36    0.43
  -3  -1   5    2.35    0.50
   3  -1  -5    2.75    0.61
   3   1  -4  134.65    4.06
   3  -1  -4  135.44    3.90
  -3  -1   4  139.65    3.67
   3  -1  -4  146.91    3.51
  -3  -1   4  134.17    4.23
  -3  -1   4  136.72    3.45
  -3   1   4  128.56    3.58
  -3   1   3    1.24    0.32
  -3   1   3    1.42    0.35
  -3  -1   3    2.87    0.50
   3  -1  -3    1.48    0.37
   3  -1  -3    1.89    0.36
  -3  -1   3    1.83    0.49
  -3  -1   3    2.25    0.41
  -3   1   2 2049.67   21.11
   3   1  -2 2153.50   22.36
  -3  -1   2 2038.11   21.34
   3  -1  -2 2038.76   20.15
   3   1  -2 2033.10   21.88
  -3  -1   2 2105.45   21.36
  -3   1   2 2034.90   21.54
   3  -1  -2 1984.90   22.11
   3  -1  -1  693.67    8.86
  -3   1   1  688.00    8.85
   3   1  -1  626.42    9.16
   3   1  -1  652.53    9.24
  -3   1   1  684.63    9.46
   3  -1  -1  655.00    9.49
   3  -1  -1  655.31    9.70
  -3  -1   1  625.04    9.02
  -3  -1   1  732.46    9.63
  -3   1   1  671.41    9.40
   3   1  -1  643.81    8.42
   3  -1   0  854.09   12.18
   3  -1   0 1046.35   11.93
   3   1   0  981.13   11.80
   3  -1   0  996.25   12.18
  -3  -1   0  960.02   12.22
   3   1   0  932.60   11.88
  -3  -1   0 1052.68   12.74
  -3   1   0 1035.75   12.45
   3  -1   0  972.11   12.54
   3   1   0  948.63   10.92
  -3   1   0  999.32   11.57
  -3  -1  -1 2025.42   21.75
  -3   1  -1 2117.48   22.77
   3   1   1 2099.86   21.96
  -3  -1  -1 2074.25   22.69
  -3   1  -1 2141.02   22.40
   3   1   1 1962.40   21.51
   3  -1   1 1916.62   22.73
   3  -1   1 2113.81   21.32
   3  -1   1 2046.03   22.37
   3  -1   1 2209.89   21.98
  -3   1  -1 2134.76   21.25
   3   1   1 1913.05   20.01
  -3   1  -2 2072.05   22.58
  -3  -1  -2 2401.37   23.36
   3   1   2 2128.10   22.99
  -3  -1  -2 2302.95   24.74
   3  -1   2 2150.53   24.86
   3   1   2 2300.14   24.05
  -3   1  -2 2184.82   24.55
  -3  -1  -2 2160.62   23.22
  -3   1  -2 2230.95   24.08
   3  -1   2 2203.30   23.93
  -3   1  -2 2320.41   22.77
   3   1   2 2234.16   21.18
  -3   1  -2 2193.66   25.22
  -3  -1  -3 1308.00   14.38
  -3  -1  -3 1323.52   14.56
  -3  -1  -3 1128.86   13.35
  -3  -1  -3 1254.73   16.08
   3  -1   3 1222.98   16.43
  -3   1  -3 1246.32   16.15
  -3  -1  -3 1217.22   14.59
   3   1   3 1289.66   15.93
   3   1   3 1091.44   13.79
   3  -1   3 1202.90   14.99
  -3   1  -3 1261.19   14.14
  -3   1  -3 1211.76   16.51
  -3  -1  -3 1173.52   15.02
  -3  -1  -4 2040.21   20.91
  -3  -1  -4 1889.03   20.76
   3  -1   4 1870.77   23.02
   3   1   4 1915.14   22.52
  -3   1  -4 1916.73   20.42
   3  -1   4 1794.43   21.05
  -3  -1  -4 1774.39   21.24
  -3   1  -4 1893.27   23.09
  -3  -1  -4 1987.75   20.26
  -3  -1  -4 1751.40   19.70
  -3  -1  -5  106.74    3.33
  -3  -1  -5   97.64    3.02
  -3  -1  -5  115.13    3.51
   3   1   5  104.87    4.11
   3  -1   5  104.93    4.16
  -3   1  -5  110.01    3.31
   3  -1   5   99.96    3.42
  -3  -1  -5  111.20    3.14
  -3  -1  -6  343.48    6.69
   3  -1   6  393.50    8.84
   3   1   6  360.34    8.58
  -3  -1  -6  348.89    8.31
  -3  -1  -6  352.29    6.86
  -3  -1  -6  410.94    7.59
  -3   1  -6  373.42    6.88
   3  -1   6  357.85    7.25
  -3  -1  -6  392.32    6.62
   3   1   7  453.41    8.25
  -3  -1  -7  420.07    9.52
  -3  -1  -7  426.43    8.01
  -3  -1  -7  399.04    7.81
  -3  -1  -7  525.27    9.22
   3  -1   7  487.52   10.33
  -3   1  -7  473.28    8.21
  -3  -1  -7  459.19    7.62
   3   1   8  342.22    7.33
  -3  -1  -8  315.97    8.44
  -3  -1  -8  394.97    8.22
   3   1   8  365.00    9.35
  -3   1  -8  349.88    7.20
  -3  -1  -8  352.76    6.69
   3  -1   8  344.89    8.88
   3   1   9  237.07    7.60
   3  -1   9  247.07    6.19
  -3  -1  -9  217.75    7.22
  -3   1  -9  232.91    6.01
  -3  -1  -9  226.76    5.45
   3   1   9  234.15    6.18
   3   1  10   78.30    4.45
  -3   1 -10   99.09    4.48
   3   1  10   76.38    3.60
   3  -1  10   76.34    3.57
  -3  -1 -10   49.55    3.01
  -3  -1 -10   84.18    4.06
  -3  -1 -10   48.80    3.51
  -3   1 -10   72.06    3.40
   3   1  11    2.41    0.64
  -3   1 -11    1.36    0.54
  -3   1 -11    2.76    0.89
   3   1  11    3.50    1.14
  -3  -1 -11    2.28    0.84
   3  -1  11    3.72    0.85
  -3  -1 -11    2.20    0.72
   3   1  12    0.38    0.43
   3  -1  12    0.28    0.42
  -3   1 -12   -0.14    0.36
   3   1  12   -0.22    0.59
   3  -1  12    0.59    0.48
  -3  -1 -12    0.96    0.55
   3  -1  13  319.44   10.81
   3   1  13  339.09   10.74
  -3   1 -13  356.99    9.97
   3   1  13  279.64    8.55
  -3   1 -13  278.05    8.12
  -3  -1 -13  312.36    9.54
   3  -1  14    7.51    1.60
  -3  -1 -14    7.70    1.68
  -3   1 -14    8.56    1.78
  -3  -1 -14    6.40    1.59
   3  -1  14    6.13    1.41
  -3  -1 -15   24.37    3.04
  -3  -1 -15   21.09    2.82
   3  -1  15   24.48    2.93
   3  -1  15   22.49    2.81
  -3   1 -15   22.75    2.96
   3   1  16   17.68    2.51
   3  -1  16   13.74    2.21
  -3  -1 -16   15.58    2.40
  -3   1 -16   20.29    2.74
  -3  -1 -16   16.99    2.61
  -3   1 -16   14.80    2.38
   3  -1  17  101.06    6.07
   3   1  17  104.93    5.98
   3  -1  17   95.44    5.84
  -3  -1 -17  105.96    6.33
   3  -1  17  110.74    6.09
  -3   1 -17  107.81    6.32
  -3  -1 -17  105.54    6.35
  -3  -1 -18    1.98    0.95
  -3   1 -18    2.23    1.18
   3  -1  18    3.75    1.16
  -3   1 -18    2.36    0.92
   3  -1  18    1.95    0.91
   3   1  18    1.51    0.86
  -3  -1 -18    1.76    0.67
  -3   1 -18    2.23    0.92
   3   1  18    2.39    1.13
   3  -1  18    0.68    0.49
   3   1  19  136.44    6.47
   3  -1  19  135.08    6.50
   3   1  19  125.41    6.13
  -3   1 -19  126.62    6.36
  -3  -1 -19  135.45    6.66
  -3  -1 -19  136.23    6.76
  -3   1 -19  145.85    6.97
   3  -1  19  127.07    6.33
   3  -1  19  136.50    6.39
  -3   1 -19  127.81    6.20
   3  -1  20    3.21    1.00
   3  -1  20    5.16    1.26
   3   1  20    4.40    1.09
   3  -1  20    3.72    1.05
   3   1  20    5.34    1.20
  -3   1 -20    5.04    1.39
  -3   1 -20    2.72    0.93
  -3  -1 -20    3.98    1.23
  -3  -1 -21    2.28    0.80
   3  -1  21    2.95    0.91
   3   1  21    1.43    0.71
  -3   1 -21    1.76    0.74
   3   1  21    2.61    0.76
   3  -1  21    2.99    0.88
   3   1  21    2.50    0.82
  -3  -1 -21    2.02    0.81
   3  -1  22    8.16    1.25
   3   1  22    6.94    1.11
   3  -1  22    7.69    1.19
  -3  -1 -22    8.82    1.36
   3   1  22    7.32    1.21
   3   1  22    8.38    1.30
  -3  -1 -22    8.10    1.30
  -3   1 -22    9.01    1.38
  -3  -1 -23   10.63    1.31
   3  -1  23   10.34    1.17
   3  -1  23   10.16    1.19
   3   1  23   10.00    1.17
   3   1  23    9.75    1.20
  -3   1 -23   10.73    1.30
   3   1  23    9.81    1.12
  -3  -2  24    4.81    0.68
  -3   2  24    5.37    0.72
  -3  -2  24    5.34    0.68
  -3  -2  23    5.26    0.83
   3   2 -23    4.36    0.77
  -3   2  23    4.63    0.73
   3   2 -23    4.68    0.83
  -3   2  23    5.25    0.81
  -3  -2  23    6.35    0.90
   3   2 -22    2.94    0.78
  -3   2  22    2.15    0.59
   3   2 -22    2.76    0.66
  -3  -2  22    3.30    0.78
  -3  -2  22    2.74    0.64
  -3   2  22    2.22    0.61
  -3  -2  21   -0.14    0.40
   3   2 -21   -0.08    0.42
  -3   2  21   -0.17    0.32
  -3   2  21    0.10    0.23
   3  -2 -21   -0.12    0.50
   3   2 -21   -0.37    0.46
   3   2 -20   55.90    3.72
  -3  -2  20   57.77    3.47
  -3   2  20   48.04    2.93
  -3   2  20   50.95    2.96
  -3  -2  20   67.75    3.69
   3  -2 -20   64.39    4.08
   3   2 -20   53.54    3.21
   3   2 -19   -0.07    0.54
  -3  -2  19    0.25    0.50
  -3   2  19    0.15    0.30
  -3   2  19    0.17    0.25
  -3  -2  19    0.28    0.33
   3  -2 -19   -0.35    0.71
   3   2 -19    0.15    0.37
   3   2 -18    9.81    1.74
  -3  -2  18    9.29    1.53
  -3  -2  18   10.26    1.57
   3  -2 -18    7.20    1.59
   3   2 -18    9.35    1.49
   3  -2 -18    9.42    1.68
   3   2 -17    7.36    1.60
   3  -2 -17    7.31    1.69
  -3  -2  17    7.60    1.38
  -3  -2  17    8.77    1.49
   3  -2 -17    8.84    1.61
   3   2 -17    6.80    1.27
   3  -2 -16   31.18    3.34
   3   2 -16   34.42    3.31
  -3  -2  16   36.01    2.98
   3  -2 -16   35.73    3.27
  -3  -2  16   36.46    2.92
   3   2 -16   33.74    3.12
   3   2 -16   31.31    2.76
  -3  -2  15    2.81    0.80
   3  -2 -15    2.18    0.83
   3   2 -15    3.80    1.22
  -3  -2  15    4.29    1.06
   3   2 -15    3.79    1.11
   3  -2 -15    2.78    0.80
   3   2 -15    5.34    1.13
   3  -2 -14   60.38    4.47
   3   2 -14   55.82    4.07
  -3  -2  14   63.54    3.82
   3  -2 -14   64.64    4.33
  -3  -2  14   61.99    3.72
  -3   2  13    0.63    0.60
  -3  -2  13    1.69    0.91
  -3  -2  13    1.78    0.78
   3  -2 -13    1.36    0.74
   3   2 -13    2.02    1.06
  -3   2  13    1.50    0.72
  -3  -2  12   23.16    2.35
  -3   2  12   24.53    2.34
   3  -2 -12   28.23    2.76
  -3  -2  12   25.36    2.35
  -3  -2  12   23.44    2.77
  -3   2  12   24.42    2.45
  -3   2  11   72.09    3.86
   3   2 -11   59.97    4.17
  -3  -2  11   71.13    3.93
  -3  -2  11   69.83    3.77
   3  -2 -11   81.82    4.49
  -3  -2  11   68.30    4.59
  -3   2  11   72.27    3.99
   3  -2 -11   63.20    4.06
   3   2 -10  151.60    6.19
   3  -2 -10  178.23    6.41
  -3   2  10  164.65    5.63
  -3  -2  10  168.36    5.85
  -3  -2  10  157.98    5.47
  -3   2  10  168.18    5.89
   3  -2 -10  145.90    6.00
  -3  -2  10  158.10    6.80
   3   2  -9  122.87    5.05
  -3  -2   9  115.23    4.38
  -3  -2   9  119.30    4.64
   3  -2  -9  135.36    5.19
  -3   2   9  120.10    4.49
  -3   2   9  121.18    4.70
   3  -2  -9  117.83    5.16
  -3  -2   9  116.43    5.55
   3   2  -8  595.51   11.35
   3  -2  -8  582.97   11.87
  -3   2   8  610.16   10.58
  -3  -2   8  613.62   11.04
  -3  -2   8  560.01   10.27
  -3  -2   8  591.36   12.81
  -3   2   8  595.12   10.88
  -3   2   7  275.14    6.28
   3   2  -7  268.00    6.70
  -3  -2   7  266.63    6.43
  -3   2   7  262.46    6.43
  -3  -2   7  266.20    7.92
   3  -2  -7  261.73    7.27
  -3  -2   6   14.78    1.37
   3  -2  -6   15.38    1.49
   3   2  -6   14.01    1.42
  -3   2   6   12.87    1.28
  -3  -2   6   14.27    1.71
  -3  -2   5   28.82    1.82
   3   2  -5   27.60    1.97
   3  -2  -5   29.62    1.94
   3   2  -5   29.48    1.91
  -3  -2   5   28.25    2.28
  -3   2   5   27.45    1.78
   3  -2  -5   29.33    2.18
   3   2  -4 1947.68   22.14
  -3  -2   4 1957.59   21.75
   3   2  -4 1974.60   23.07
   3  -2  -4 2134.83   22.76
   3  -2  -4 1976.35   23.99
  -3  -2   4 1849.82   23.01
  -3  -2   4 1938.84   24.30
  -3   2   4 1804.69   21.57
  -3  -2   3  358.10    6.44
   3  -2  -3  349.21    6.73
  -3  -2   3  332.24    6.21
  -3  -2   3  321.35    7.35
   3   2  -3  334.22    6.87
   3   2  -3  336.34    6.56
  -3   2   3  338.05    6.22
  -3  -2   3  331.95    7.55
  -3   2   3  319.62    6.33
   3   2  -2  169.53    4.33
  -3  -2   2  162.89    4.01
   3   2  -2  171.16    4.53
  -3  -2   2  169.95    5.22
  -3  -2   2  167.63    4.99
  -3   2   2  164.68    4.25
   3  -2  -2  169.41    5.12
   3  -2  -1   88.90    3.41
  -3   2   1  101.80    3.41
   3   2  -1  101.24    3.26
   3  -2  -1  109.65    3.61
   3   2  -1  100.30    3.17
  -3   2   1  102.04    2.90
  -3  -2   1   95.09    3.57
  -3  -2   1   98.01    3.96
  -3   2   1   99.90    3.23
   3  -2  -1   98.52    3.82
  -3  -2   1   88.08    3.02
  -3   2   0 1345.90   18.63
  -3  -2   0 1467.49   19.74
  -3  -2   0 1348.01   16.93
   3   2   0 1497.33   16.89
  -3   2   0 1439.41   17.73
   3  -2   0 1395.45   16.82
  -3  -2   0 1386.92   18.25
  -3  -2   0 1415.26   17.93
  -3   2   0 1488.18   17.33
   3  -2   0 1440.05   18.83
  -3   2   0 1438.01   18.95
  -3   2   0 1498.68   16.29
   3  -2   0 1602.71   18.22
  -3   2  -1  453.56    8.98
  -3  -2  -1  455.80    8.07
   3   2   1  495.04    7.69
  -3   2  -1  476.53    8.59
  -3  -2  -1  497.69   10.04
  -3   2  -1  489.99    7.36
   3  -2   1  526.89    8.87
  -3  -2  -1  463.77    8.27
  -3   2  -1  496.00    8.28
   3  -2   1  454.30    9.07
  -3  -2  -1  482.29    8.84
   3  -2   1  470.72    9.10
  -3   2  -1  473.00    9.34
  -3   2  -2  230.36    5.97
  -3   2  -2  237.17    5.90
   3   2   2  244.32    5.00
   3   2   2  240.93    5.47
  -3  -2  -2  245.98    6.98
  -3  -2  -2  239.12    5.91
   3  -2   2  234.41    6.36
  -3   2  -2  228.85    5.46
   3  -2   2  241.95    6.27
  -3   2  -2  230.04    4.67
  -3   2  -2  229.20    6.33
  -3  -2  -3 2250.91   28.17
   3   2   3 2263.00   23.38
   3   2   3 2252.28   24.96
   3  -2   3 2179.02   27.04
  -3  -2  -3 2229.58   25.74
   3  -2   3 2142.51   26.12
  -3   2  -3 2216.75   23.50
  -3   2  -3 2157.47   26.90
   3   2   4  726.09   11.42
  -3  -2  -4  704.95   11.64
   3  -2   4  725.93   13.10
  -3  -2  -4  701.96   13.40
  -3   2  -4  710.78   10.27
   3  -2   4  709.22   12.13
  -3  -2  -5 1039.59   15.28
  -3  -2  -5  956.03   14.40
   3   2   5 1070.23   15.53
   3  -2   5 1038.18   16.93
  -3  -2  -5 1007.10   17.13
   3  -2   5 1151.24   16.19
  -3   2  -5 1058.94   13.89
   3  -2   5 1021.82   15.70
   3   2   6  202.07    6.13
   3  -2   6  191.78    6.59
  -3  -2  -6  173.16    5.24
  -3  -2  -6  194.03    5.72
  -3  -2  -6  185.71    6.66
  -3   2  -6  188.27    4.97
  -3  -2  -7   39.75    2.54
  -3  -2  -7   42.06    2.72
   3  -2   7   42.94    3.19
  -3  -2  -7   42.32    3.26
   3   2   7   43.68    3.09
  -3   2  -7   40.41    2.35
   3   2   8  413.33   10.52
  -3  -2  -8  363.38    8.70
  -3  -2  -8  367.58   10.38
   3  -2   8  405.07   10.56
  -3   2  -8  394.56    8.25
   3  -2   9   46.44    3.61
   3   2   9   47.76    3.71
  -3  -2  -9   43.89    2.96
  -3  -2  -9   40.31    2.87
  -3  -2  -9   40.67    3.41
  -3   2  -9   42.51    2.67
   3   2  10  748.39   13.27
   3   2  10  744.34   16.25
  -3   2 -10  707.73   12.83
   3  -2  10  751.27   16.26
   3   2  11    1.60    0.84
  -3   2 -11    0.36    0.28
  -3  -2 -11    0.66    0.69
   3   2  11    0.85    0.54
   3   2  12   91.55    5.65
   3   2  12   81.82    4.37
  -3  -2 -12   69.62    4.90
   3  -2  12   82.19    5.41
  -3   2 -12   78.62    4.17
   3  -2  13    0.60    0.44
  -3  -2 -13    0.00    0.55
  -3   2 -13    0.60    0.63
  -3   2 -13    2.39    0.88
   3  -2  13    0.64    0.61
   3  -2  14   14.18    2.21
   3  -2  14   11.96    2.02
  -3  -2 -14   11.74    2.14
  -3  -2 -14   12.68    2.15
  -3   2 -14   10.59    1.94
  -3  -2 -14   11.16    2.17
   3  -2  15    7.44    1.65
   3  -2  15    8.17    1.75
   3  -2  15    9.28    1.76
  -3  -2 -15    8.69    1.85
  -3  -2 -15    7.07    1.65
  -3   2 -15   10.59    2.03
  -3  -2 -15    7.13    1.66
  -3  -2 -16  143.06    7.47
   3  -2  16  144.47    7.24
   3  -2  16  133.32    6.89
  -3  -2 -16  132.45    7.18
   3  -2  16  153.29    7.28
  -3   2 -16  149.70    7.45
  -3  -2 -16  131.74    7.18
   3  -2  17    4.58    1.30
   3   2  17    3.33    1.16
   3  -2  17    5.64    1.47
   3  -2  17    5.65    1.39
   3  -2  17    4.91    1.44
  -3  -2 -17    6.18    1.59
  -3   2 -17    5.11    1.48
   3  -2  18   24.87    2.70
   3   2  18   24.18    2.64
   3  -2  18   26.71    2.87
   3  -2  18   24.65    2.73
  -3  -2 -18   27.90    3.09
  -3  -2 -18   23.49    2.82
  -3   2 -18   28.23    3.06
  -3   2 -18   25.75    2.90
   3  -2  19    0.40    0.38
   3  -2  19    0.27    0.69
   3   2  19    0.82    0.56
  -3  -2 -19    0.81    0.82
   3  -2  19    0.67    0.59
  -3  -2 -19    0.63    0.44
  -3   2 -19    0.39    0.71
  -3  -2 -20   25.27    2.62
   3  -2  20   26.64    2.48
   3   2  20   24.70    2.43
  -3   2 -20   25.98    2.59
   3  -2  20   21.71    2.18
  -3  -2 -20   21.55    2.37
  -3   2 -20   22.93    2.34
   3  -2  21    0.23    0.30
  -3  -2 -21    0.55    0.43
   3  -2  21   -0.58    0.60
  -3   2 -21   -0.05    0.53
   3   2  21    0.34    0.49
  -3   2 -21    0.00    0.34
   3   2  22   10.29    1.32
   3   2  22   10.41    1.24
  -3  -2 -22    9.85    1.31
   3   2  22   10.28    1.29
   3  -2  22   10.68    1.30
  -3   2 -22    8.50    1.23
   3   3 -22    1.47    0.50
  -3  -3  22    1.01    0.41
  -3   3  22    2.06    0.51
  -3  -3  22    2.10    0.52
   3   3 -22    1.53    0.44
  -3  -3  21    8.19    1.07
  -3  -3  21    8.53    1.13
   3   3 -21    6.37    1.11
   3   3 -21    5.84    0.92
  -3  -3  20    2.70    0.75
   3   3 -20    2.44    0.82
  -3  -3  20    1.55    0.57
   3   3 -20    1.38    0.46
  -3  -3  19    7.94    1.26
   3   3 -19    7.30    1.38
  -3  -3  19    8.38    1.25
   3   3 -19    7.65    1.20
   3   3 -18    6.68    1.34
  -3  -3  18    9.39    1.44
  -3  -3  18    8.41    1.40
   3   3 -18    8.47    1.63
   3   3 -18    6.75    1.18
  -3  -3  17    4.54    1.07
   3   3 -17    5.06    1.31
   3   3 -17    5.75    1.32
   3   3 -17    4.53    1.02
  -3  -3  16    1.63    0.70
   3   3 -16    1.70    0.81
   3   3 -16    3.27    1.15
   3   3 -16    0.87    0.72
   3   3 -15   14.18    2.12
   3   3 -15   16.77    2.37
   3  -3 -15   17.09    2.07
  -3  -3  15   17.14    2.11
   3  -3 -15   21.59    2.67
  -3  -3  14   64.44    4.03
   3   3 -14   53.21    3.64
   3   3 -14   54.68    4.16
   3  -3 -14   58.62    3.92
   3   3 -14   53.84    4.00
   3  -3 -14   64.40    4.63
  -3  -3  13  101.35    5.07
   3  -3 -13   94.52    5.06
   3   3 -13   91.78    5.33
   3  -3 -13   80.48    5.46
   3   3 -13   91.28    5.12
   3   3 -13   93.27    4.84
   3  -3 -13  100.45    5.80
  -3  -3  12   76.22    4.31
   3   3 -12   61.12    4.75
   3   3 -12   62.95    3.92
   3   3 -12   70.81    4.38
   3  -3 -12   64.29    4.12
   3  -3 -12   75.83    4.94
   3   3 -11  138.71    6.60
  -3  -3  11  136.49    5.92
   3   3 -11  148.76    7.66
  -3   3  11  148.61    6.28
  -3  -3  10  224.70    8.93
  -3  -3  10  228.18    7.45
   3   3 -10  222.52    7.94
   3   3 -10  233.22    9.35
  -3   3  10  239.84    7.72
  -3  -3   9    1.18    0.69
   3   3  -9    0.30    0.41
  -3  -3   9    0.56    0.36
  -3   3   9    0.07    0.49
   3  -3  -9    1.04    0.67
  -3  -3   8   41.68    3.56
   3  -3  -8   38.71    3.27
   3  -3  -8   46.30    3.36
   3   3  -8   44.85    3.03
  -3  -3   7  173.58    7.09
   3   3  -7  175.83    5.81
  -3  -3   6    6.41    1.34
   3  -3  -6    6.42    1.16
   3   3  -6    6.11    1.01
  -3   3   6    4.76    0.93
   3  -3  -6    7.46    1.42
   3   3  -5  221.47    6.14
   3  -3  -5  215.37    7.28
  -3  -3   5  215.85    7.39
   3   3  -4  233.03    6.22
  -3   3   4  232.26    6.15
   3  -3  -4  231.40    7.39
  -3  -3   4  221.06    7.24
   3  -3  -3  217.31    5.63
   3   3  -3  225.87    6.02
  -3   3   3  229.64    6.03
   3  -3  -3  230.73    7.29
  -3  -3   3  229.36    7.06
  -3   3   2   18.50    2.19
   3   3  -2   22.15    1.78
   3  -3  -2   17.53    1.48
  -3  -3   2   17.45    1.90
  -3  -3   2   15.41    1.88
  -3   3   2   17.01    1.54
   3  -3  -2   20.27    2.08
   3   3  -1  942.81   13.75
  -3  -3   1  946.80   16.75
   3  -3  -1  932.53   16.05
  -3   3   1  941.45   15.87
  -3   3   0   94.63    4.73
  -3  -3   0  102.81    5.03
   3   3   0  105.67    3.84
  -3  -3   0   93.52    4.34
   3  -3   0  110.43    4.52
  -3   3   0  100.27    4.63
   3  -3   0  102.22    4.69
  -3   3  -1  789.32   14.97
   3   3   1  857.26   12.82
  -3  -3  -1  840.68   14.81
  -3  -3  -1  880.48   16.44
   3  -3   1  818.48   14.96
  -3   3  -2  220.92    7.19
   3  -3   2  228.40    6.84
   3   3   2  208.49    5.50
  -3  -3  -2  206.93    6.74
  -3  -3  -2  212.07    7.65
   3  -3   2  199.91    6.84
  -3   3  -2  210.39    5.08
   3   3   3  109.07    4.24
  -3  -3  -3  107.34    5.42
   3  -3   3  111.03    4.78
   3  -3   3  104.27    4.92
  -3   3  -3  100.58    3.47
  -3  -3  -3  111.83    4.89
   3  -3   4  166.13    6.61
   3   3   4  172.84    5.57
  -3   3  -4  177.39    6.83
   3  -3   4  183.28    6.38
  -3  -3  -4  171.66    6.22
  -3  -3  -4  167.02    6.98
   3  -3   4  172.20    6.57
  -3   3  -4  169.47    4.80
  -3   3  -5  360.38   10.12
  -3  -3  -5  389.64    9.86
   3   3   5  378.51    9.01
  -3  -3  -5  374.98   10.95
  -3   3  -5  368.14    7.77
   3  -3   5  362.86   10.29
   3  -3   6  129.51    6.14
  -3  -3  -6  112.54    5.92
   3  -3   6  128.60    5.70
   3   3   6  130.64    5.35
  -3   3  -6  109.62    5.42
  -3   3  -6  115.05    4.24
  -3  -3  -6  126.56    5.48
   3  -3   7  578.45   14.01
   3  -3   7  621.64   13.71
  -3  -3  -7  569.42   12.74
  -3  -3  -7  519.68   11.71
  -3  -3  -7  532.63   13.77
   3   3   7  593.71   13.03
  -3   3  -7  545.17   10.59
   3  -3   8   43.97    3.58
   3   3   8   41.52    3.47
  -3  -3  -8   35.26    3.02
  -3  -3  -8   31.47    3.25
   3  -3   8   37.26    3.48
  -3  -3  -8   34.56    2.87
  -3   3  -8   36.13    2.57
   3  -3   9   30.60    3.27
   3   3   9   35.39    3.44
  -3  -3  -9   35.25    3.08
  -3  -3  -9   29.36    3.21
  -3   3  -9   31.16    2.49
   3  -3  10   33.94    3.54
  -3  -3 -10   30.00    2.90
   3   3  10   34.45    3.63
  -3   3 -10   32.78    2.65
  -3  -3 -11  177.79    6.72
  -3   3 -11  156.47    7.46
  -3   3 -11  147.87    7.48
   3  -3  11  159.71    7.67
  -3  -3 -11  151.31    7.78
  -3   3 -11  158.34    7.53
  -3  -3 -11  160.05    8.23
  -3   3 -12    0.35    0.70
   3  -3  12    0.04    0.48
  -3   3 -12    0.22    0.50
  -3  -3 -12    1.64    0.72
  -3   3 -12    0.45    0.71
  -3   3 -12   -0.32    0.79
   3  -3  12    0.74    0.55
  -3  -3 -12    0.52    0.55
  -3  -3 -12    1.05    0.77
  -3   3 -13  270.27   10.26
  -3   3 -13  282.54   10.86
   3  -3  13  243.13    9.37
   3  -3  13  285.16   10.50
  -3   3 -13  280.75   10.52
  -3  -3 -13  270.76   10.66
  -3   3 -13  267.16   10.13
  -3  -3 -13  288.55    8.87
  -3  -3 -13  283.05   11.04
   3  -3  14   -0.01    0.64
  -3   3 -14    2.13    1.19
   3  -3  14    1.08    0.64
  -3  -3 -14    0.34    0.56
  -3   3 -14   -0.39    0.49
  -3  -3 -14   -0.25    0.58
  -3   3 -14   -0.14    0.53
   3  -3  15   80.72    5.20
  -3  -3 -15   82.44    5.66
   3  -3  15   83.89    5.44
  -3   3 -15   80.75    5.32
  -3  -3 -15   80.34    5.54
  -3   3 -16    3.30    1.10
   3  -3  16    5.74    1.37
   3  -3  16    5.22    1.37
  -3  -3 -16    4.51    1.20
  -3  -3 -16    4.69    1.52
  -3   3 -17    1.12    0.64
   3  -3  17    0.02    0.51
  -3  -3 -17    1.95    0.92
  -3  -3 -17    1.36    0.78
   3  -3  17    1.30    0.83
  -3  -3 -18    0.39    0.49
   3  -3  18   -0.49    0.65
  -3   3 -18    0.15    0.41
  -3  -3 -18   -0.20    0.44
   3  -3  18    0.48    0.58
  -3   3 -18    0.74    0.62
   3   3  19   30.45    2.66
  -3  -3 -19   28.48    2.73
  -3   3 -19   29.44    2.68
   3  -3  19   27.33    2.45
   3  -3  19   29.14    2.56
  -3   3 -19   28.72    2.64
  -3  -3 -20   13.11    1.70
   3  -3  20   12.31    1.48
   3   3  20   12.26    1.57
  -3   3 -20   10.88    1.49
   3  -3  20   13.69    1.61
  -3   3 -20   12.51    1.58
  -3  -3 -21    4.46    0.84
   3   3  21    3.68    0.74
  -3   3 -21    3.94    0.73
   3  -3  21    4.45    0.81
  -3   3 -21    4.13    0.75
  -3  -4  20    1.84    0.45
   3   4 -20    2.21    0.61
  -3   4  20    1.94    0.51
  -3  -4  20    1.75    0.47
   3   4 -19    0.41    0.40
  -3  -4  19    0.12    0.24
  -3  -4  19    0.65    0.34
  -3  -4  18   15.70    1.64
   3  -4 -18    9.73    1.21
   3   4 -18   12.81    1.66
   3   4 -18   12.67    1.73
  -3  -4  18   14.33    1.62
   3   4 -17    2.94    1.03
  -3  -4  17    2.49    0.78
   3   4 -17    2.40    0.79
  -3  -4  17    3.65    0.81
   3   4 -16   46.75    3.66
  -3  -4  16   52.34    3.42
   3   4 -16   49.78    3.59
  -3  -4  16   53.36    3.34
   3  -4 -15    0.86    0.76
  -3  -4  15    2.55    0.80
   3   4 -15    3.30    1.13
   3  -4 -15    1.40    0.58
   3   4 -15    2.05    0.89
  -3  -4  15    1.46    0.59
   3   4 -14   17.90    2.43
  -3  -4  14   20.27    2.27
   3  -4 -14   18.33    2.10
   3   4 -14   16.38    1.97
   3  -4 -14   24.34    3.31
   3  -4 -14   17.02    2.54
   3   4 -14   20.20    2.42
  -3  -4  14   21.16    2.25
   3  -4 -13   62.76    5.33
  -3  -4  13   61.11    3.88
  -3  -4  13   61.42    4.08
   3  -4 -13   58.24    3.87
   3   4 -13   54.77    3.63
   3  -4 -13   57.63    4.77
   3   4 -13   61.25    4.20
   3   4 -13   57.42    4.88
   3   4 -12   55.31    4.17
   3  -4 -12   65.29    5.41
  -3  -4  12   57.59    3.81
  -3  -4  12   57.25    3.95
   3   4 -12   57.26    4.03
   3  -4 -12   54.05    3.76
   3   4 -12   50.05    3.50
   3  -4 -12   47.92    4.42
   3   4 -12   56.26    4.79
   3   4 -11   72.44    4.43
   3   4 -11   67.39    4.55
   3  -4 -11   69.85    4.32
  -3  -4  11   70.42    4.21
   3  -4 -11   62.80    5.00
  -3  -4  11   69.81    4.35
   3   4 -10   53.08    3.63
   3   4 -10   57.46    4.15
  -3  -4  10   61.19    3.92
   3  -4 -10   56.26    4.67
   3  -4 -10   65.92    4.18
  -3  -4  10   63.48    4.10
   3   4  -9  124.49    6.03
   3  -4  -9  139.60    6.17
   3  -4  -9  125.38    6.91
   3   4  -9  119.67    5.45
  -3  -4   9  137.05    6.07
  -3  -4   9  142.12    5.92
  -3  -4   8  163.33    6.52
   3  -4  -8  160.65    6.53
   3  -4  -8  155.34    7.61
  -3  -4   8  156.36    6.18
   3   4  -8  151.08    6.55
  -3   4   7   40.88    4.84
   3   4  -7   40.09    3.14
  -3  -4   7   35.33    3.50
  -3  -4   6    0.35    0.49
  -3   4   6    0.50    0.77
   3  -4  -6    0.86    0.64
  -3   4   5   75.58    5.96
   3   4  -5   68.19    3.85
   3  -4  -5   69.59    4.80
  -3  -4   5   64.09    4.53
  -3  -4   4   80.08    4.99
   3   4  -4   83.39    4.19
   3  -4  -4   79.27    5.07
   3   4  -3   23.15    2.20
  -3   4   3   21.73    2.96
  -3  -4   3   20.92    2.50
   3  -4  -3   21.50    2.61
  -3   4   2  530.98   14.80
   3   4  -2  542.03   11.25
  -3  -4   2  520.23   13.08
   3  -4  -2  535.62   13.73
   3   4  -1   10.30    1.44
  -3  -4   1   10.23    1.74
  -3   4   1    8.36    1.74
   3  -4  -1   11.19    1.90
  -3   4   0  116.06    6.40
   3  -4   0  125.86    6.38
   3   4   0  118.50    4.93
  -3  -4   0  124.06    6.10
  -3   4  -1   57.44    4.62
   3   4   1   58.01    3.41
  -3  -4  -1   53.15    3.96
   3  -4   1   56.87    4.28
   3   4   2  218.29    6.81
  -3   4  -2  233.13    9.50
  -3  -4  -2  217.92    8.25
   3  -4   2  246.44    8.45
   3  -4   2  233.91    8.92
   3   4   3   10.55    1.55
  -3   4  -3   10.04    1.93
  -3  -4  -3    9.57    1.70
   3  -4   3   12.52    1.95
  -3  -4  -4  312.00   10.09
  -3   4  -4  297.63   10.77
   3   4   4  310.54    9.08
   3   4   5    0.49    0.50
  -3   4  -5    0.49    0.50
  -3  -4  -5    0.36    0.47
   3  -4   5    0.35    0.69
  -3   4  -6   12.37    2.13
  -3  -4  -6   10.93    1.89
   3   4   6   11.13    1.84
   3  -4   7   26.69    3.15
  -3   4  -7   25.40    2.96
   3  -4   7   23.45    2.92
  -3  -4  -7   31.96    2.78
  -3  -4  -7   25.59    2.92
  -3  -4  -7   24.77    2.94
  -3   4  -7   23.86    2.84
  -3  -4  -7   30.72    3.61
   3  -4   7   26.81    2.94
   3  -4   8  217.96    9.14
  -3  -4  -8  190.43    8.73
  -3  -4  -8  230.94    7.72
  -3   4  -8  213.48    8.75
   3  -4   8  221.92    9.22
  -3  -4  -8  209.32    8.44
  -3   4  -8  211.47    8.58
  -3  -4  -8  225.74    9.99
   3  -4   8  203.93    8.42
   3  -4   9    2.05    1.06
  -3   4  -9    3.58    1.19
  -3  -4  -9    1.55    1.02
   3  -4   9    2.22    0.98
  -3   4  -9    4.89    1.33
  -3  -4  -9    2.23    1.16
  -3  -4  -9    2.43    0.88
  -3   4  -9    2.46    1.08
  -3  -4  -9    3.03    1.18
   3  -4   9    2.72    1.07
   3  -4  10  220.26    9.16
  -3  -4 -10  240.12    8.02
  -3   4 -10  221.24    9.30
  -3  -4 -10  214.75    8.56
  -3  -4 -10  196.73    9.15
   3  -4  10  238.21    9.59
  -3   4 -10  226.92    9.28
  -3   4 -10  218.48    8.94
  -3  -4 -10  239.83   10.24
   3  -4  10  220.11    8.92
   3  -4  11    0.17    0.44
  -3   4 -11    0.36    0.67
  -3  -4 -11    0.19    0.45
  -3  -4 -11    1.00    0.94
   3  -4  11    0.88    0.78
  -3   4 -11    0.19    0.56
   3  -4  11    0.87    0.75
  -3  -4 -11   -0.64    0.76
  -3   4 -11    0.16    0.45
  -3   4 -12   27.49    3.10
  -3   4 -12   34.76    3.62
  -3   4 -12   29.69    3.42
   3  -4  12   33.19    3.48
  -3   4 -12   32.21    3.47
  -3  -4 -12   30.02    3.47
  -3  -4 -12   30.42    3.53
  -3  -4 -12   34.58    2.99
   3  -4  12   32.28    3.28
  -3  -4 -13    9.57    1.58
   3  -4  13    9.63    1.79
  -3   4 -13    8.22    1.75
  -3   4 -13    8.06    1.75
  -3  -4 -13    9.55    1.98
   3  -4  13    8.98    1.81
  -3  -4 -13    8.43    1.91
  -3   4 -13    7.90    1.73
  -3  -4 -14   19.09    2.14
  -3  -4 -14   16.30    2.46
   3  -4  14   17.34    2.47
  -3   4 -14   16.69    2.32
  -3   4 -14   20.26    2.73
  -3  -4 -14   19.09    2.68
  -3   4 -14   15.89    2.35
   3  -4  14   18.71    2.40
  -3  -4 -15   15.15    2.26
  -3   4 -15   15.16    2.26
   3  -4  15   14.68    2.13
  -3  -4 -15   14.70    2.25
  -3   4 -15   10.39    1.72
   3  -4  15   17.20    2.22
  -3   4 -16   25.91    2.65
  -3  -4 -16   30.42    3.01
  -3   4 -16   26.89    2.76
   3  -4  16   29.33    2.80
  -3  -4 -16   28.54    2.90
   3  -4  16   31.67    2.86
  -3  -4 -17   33.54    3.00
  -3   4 -17   30.85    2.71
  -3   4 -17   35.79    2.90
   3  -4  17   36.74    2.86
  -3  -4 -18    3.06    0.86
   3  -4  18    4.40    0.94
  -3   4 -18    4.26    1.02
  -3  -4 -19    9.06    1.26
   3  -4  19   10.49    1.24
  -3  -4 -20    1.37    0.46
   3  -4  20    1.58    0.43
   3   5 -18    2.14    0.60
   3  -5 -17   21.87    1.57
   3   5 -17   24.68    2.02
   3   5 -16   10.05    1.49
   3   5 -16    9.48    1.39
   3  -5 -16    7.89    1.05
   3  -5 -15    2.66    0.70
   3   5 -15    3.09    1.02
   3   5 -15    3.71    1.01
  -3  -5  15    2.27    0.63
  -3  -5  15    3.60    0.86
   3   5 -14    2.64    0.91
  -3  -5  14    1.26    0.50
  -3  -5  14    3.18    0.79
   3  -5 -14    0.77    0.47
   3  -5 -14    1.78    0.66
   3   5 -14    2.18    0.89
  -3  -5  14    1.88    0.66
   3   5 -13    1.29    0.82
  -3  -5  13    1.23    0.64
   3  -5 -13    0.86    0.56
   3   5 -13    0.17    0.36
   3  -5 -13    0.57    0.59
   3   5 -13    1.48    0.80
  -3  -5  13    1.39    0.69
   3   5 -12   28.24    2.45
   3   5 -12   30.24    3.39
   3  -5 -12   32.73    2.65
  -3  -5  12   31.00    2.63
   3  -5 -12   27.44    3.03
   3   5 -12   35.16    3.04
  -3  -5  12   32.26    2.86
   3   5 -11  165.27    6.58
  -3  -5  11  122.32    5.59
   3  -5 -11  165.28    6.16
   3   5 -11  147.58    6.55
   3   5 -11  138.09    5.62
   3  -5 -11  157.39    7.50
  -3  -5  11  175.03    6.80
  -3  -5  10    7.35    1.41
   3   5 -10    7.24    1.48
   3  -5 -10    8.31    1.41
   3   5 -10    5.67    1.17
   3   5 -10    7.50    1.51
   3  -5 -10    7.21    1.71
  -3  -5   9    3.98    1.03
   3  -5  -9    4.28    1.11
   3  -5  -9    3.92    1.28
   3   5  -9    3.28    1.13
   3   5  -9    4.35    1.10
   3   5  -8   69.52    4.53
   3  -5  -8   76.36    4.35
   3  -5  -8   74.66    5.30
  -3  -5   8   62.49    4.05
   3   5  -7    5.45    1.33
  -3  -5   7    5.85    1.26
  -3  -5   7    4.28    1.33
   3  -5  -7    6.14    1.22
   3  -5  -7    7.01    1.67
  -3  -5   7    5.50    1.05
   3   5  -6   44.77    3.54
  -3  -5   6   42.70    4.06
   3  -5  -6   49.07    3.51
   3  -5  -6   49.42    4.30
  -3  -5   6   47.27    3.08
  -3  -5   6   51.72    3.73
   3   5  -5  110.53    5.57
  -3  -5   5   95.73    6.11
   3  -5  -5  109.51    5.18
   3  -5  -5  113.40    6.51
  -3  -5   5  108.31    4.71
  -3  -5   5  119.87    5.64
   3  -5  -4   98.56    4.92
   3  -5  -4   99.25    6.07
  -3  -5   4   86.74    5.74
  -3  -5   4   88.19    4.23
  -3  -5   4  104.91    5.20
   3  -5  -3   -0.10    0.61
   3  -5  -3   -0.40    0.64
  -3  -5   3    0.81    0.38
  -3  -5   3   -0.29    0.39
   3  -5  -2    7.33    1.69
  -3  -5   2    6.33    1.54
   3  -5  -2    8.57    1.83
  -3  -5   2    7.23    1.17
   3  -5  -2    6.89    1.28
  -3  -5   1  118.41    6.63
   3  -5  -1  127.87    6.70
  -3  -5   1  116.49    4.76
   3  -5  -1  115.55    5.53
   3  -5  -1  130.45    7.14
  -3  -5   0   67.28    4.94
   3  -5   0   66.81    4.75
  -3  -5   0   63.63    3.46
   3  -5   0   66.06    4.26
   3  -5   0   73.20    5.38
  -3  -5  -1  195.64    8.55
  -3  -5  -1  192.42    6.13
   3  -5   1  191.23    7.52
   3  -5   1  195.50    8.20
   3  -5   1  220.84    9.43
   3  -5   2   54.53    4.23
  -3  -5  -2   52.35    3.14
   3  -5   2   51.45    3.90
   3  -5   2   61.34    4.91
  -3  -5  -3   98.47    5.90
   3  -5   3   97.89    5.55
   3  -5   3   92.76    5.33
   3  -5   3  111.96    6.58
  -3  -5  -4  107.99    5.38
  -3  -5  -4   97.70    5.85
   3  -5   4  106.25    6.41
  -3  -5  -5  209.94    7.43
  -3  -5  -5  172.17    7.78
  -3   5  -5  176.68    8.10
  -3  -5  -5  190.86    9.11
   3  -5   5  163.03    7.33
   3  -5   5  194.92    8.73
   3  -5   6    6.83    1.66
  -3  -5  -6    5.26    1.37
  -3  -5  -6    7.63    1.39
  -3   5  -6    8.60    1.82
  -3  -5  -6    7.53    1.95
   3  -5   6    5.30    1.28
  -3  -5  -7   54.52    3.72
  -3  -5  -7   50.47    4.05
  -3   5  -7   55.66    4.50
  -3  -5  -7   55.40    4.90
   3  -5   7   51.54    4.05
   3  -5   7   56.38    4.57
  -3  -5  -8   35.79    3.05
  -3  -5  -8   28.45    3.05
  -3   5  -8   31.42    3.37
  -3   5  -8   30.94    3.42
  -3  -5  -8   35.56    3.87
   3  -5   8   30.52    3.12
   3  -5   8   33.25    3.44
  -3   5  -9   15.48    2.36
  -3  -5  -9   13.81    1.85
  -3  -5  -9   14.33    2.14
  -3  -5  -9   12.11    2.12
  -3   5  -9   20.30    2.81
  -3  -5  -9   17.32    2.68
   3  -5   9   14.16    2.07
   3  -5   9   16.22    2.32
   3  -5  10   -0.10    0.61
  -3  -5 -10    0.22    0.72
  -3  -5 -10   -0.17    0.51
  -3   5 -10    0.14    0.59
  -3   5 -10    0.42    0.60
  -3  -5 -10   -0.28    0.55
   3  -5  10    0.33    0.53
  -3  -5 -11   39.83    3.03
  -3  -5 -11   29.37    3.12
  -3   5 -11   40.15    3.77
  -3   5 -11   40.42    3.95
  -3   5 -11   41.87    3.88
  -3   5 -11   37.93    3.52
  -3  -5 -11   36.41    3.60
   3  -5  11   37.53    3.32
   3  -5  11   34.73    3.16
  -3  -5 -12   14.42    1.78
  -3   5 -12   12.33    2.12
  -3   5 -12   14.25    2.21
  -3   5 -12   10.54    1.84
  -3  -5 -12    8.77    1.70
  -3  -5 -12   11.95    2.07
   3  -5  12   11.67    1.85
   3  -5  12   11.80    1.76
  -3  -5 -13   21.60    2.10
  -3  -5 -13   14.91    2.05
  -3   5 -13   22.00    2.57
  -3   5 -13   18.25    2.37
  -3  -5 -13   20.57    2.53
   3  -5  13   20.60    2.25
  -3   5 -14    5.83    1.32
  -3  -5 -14    4.61    1.12
   3  -5  14    7.70    1.34
  -3  -5 -15   13.16    1.71
  -3   5 -15   18.37    2.06
   3  -5  15   18.01    1.84
  -3   5 -16    0.52    0.34
  -3  -5 -16    0.84    0.47
   3  -5  16    0.85    0.49
  -3  -5 -17    9.70    1.18
   3  -5  17   13.89    1.34
  -3   5 -17   12.36    1.41
   3   6 -15    2.68    0.63
   3   6 -15    2.83    0.63
   3   6 -14   24.19    1.94
   3   6 -14   24.29    2.19
   3   6 -14   27.24    2.05
   3   6 -13   12.02    1.50
   3   6 -13   13.13    1.53
   3   6 -12   24.71    2.23
   3   6 -12   23.94    2.13
   3   6 -11    6.74    1.23
   3  -6 -11    5.05    1.11
   3   6 -11    7.06    1.27
   3   6 -10   23.06    2.72
   3  -6 -10   15.80    2.02
   3   6 -10   20.73    2.08
   3   6  -9   19.64    2.18
   3   6  -9   20.06    2.07
   3  -6  -9   17.98    2.28
   3  -6  -8    9.77    1.69
   3   6  -8   11.34    1.59
   3   6  -8   10.48    1.69
  -3  -6   8    9.07    1.14
   3   6  -7   23.48    2.32
   3  -6  -7   22.12    2.57
   3   6  -7   23.28    2.41
  -3  -6   7   23.61    1.86
   3   6  -6   12.01    1.74
   3  -6  -6   12.28    1.91
   3   6  -6   14.88    1.89
  -3  -6   6   10.89    1.28
   3   6  -5   15.62    1.99
   3  -6  -5   13.27    2.01
  -3  -6   5   13.89    1.48
   3   6  -4   97.91    4.88
  -3  -6   4   81.59    3.65
   3  -6  -4   90.21    5.29
   3  -6  -3    1.87    0.91
  -3  -6   3    1.23    0.73
   3  -6  -3    1.24    0.61
  -3  -6   3    1.48    0.60
  -3  -6   2   48.89    3.99
  -3  -6   2   48.91    2.82
   3  -6  -2   46.89    3.07
   3  -6  -2   57.12    4.15
   3  -6  -1    2.97    1.01
  -3  -6   1    1.00    0.59
  -3  -6   1    2.63    0.65
   3  -6  -1    1.83    0.68
   3  -6   0   10.24    1.88
  -3  -6   0    7.83    1.61
   3  -6   0    9.79    1.66
   3  -6   0    8.03    1.33
  -3  -6  -1   19.28    2.47
   3  -6   1   21.84    2.42
   3  -6   1   20.91    2.15
   3  -6   1   24.14    2.86
  -3  -6  -2   22.84    2.30
  -3  -6  -2   19.75    2.49
   3  -6   2   20.48    2.29
   3  -6   2   19.37    2.13
   3  -6   2   22.18    2.73
   3  -6   3    2.97    1.22
  -3  -6  -3    3.46    0.97
  -3  -6  -3    3.10    1.22
   3  -6   3    2.86    0.91
   3  -6   3    3.81    0.98
  -3  -6  -4  121.52    5.33
  -3  -6  -4  100.41    5.55
   3  -6   4  104.27    5.01
   3  -6   4  117.53    6.12
  -3  -6  -5   94.37    4.59
  -3  -6  -5   81.90    4.93
  -3   6  -5   91.58    5.57
  -3   6  -5  100.41    5.89
   3  -6   5   83.56    4.46
   3  -6   5   89.69    5.25
   3  -6   6    5.82    1.42
  -3  -6  -6    3.63    0.98
  -3   6  -6    4.89    1.31
  -3   6  -6    4.08    1.21
  -3  -6  -6    3.85    1.21
   3  -6   6    2.66    0.78
   3  -6   7    0.52    0.58
  -3  -6  -7    0.77    0.45
  -3   6  -7    0.36    0.42
  -3   6  -7    0.09    0.53
   3  -6   7    0.61    0.50
   3  -6   8    0.63    0.50
  -3  -6  -8    0.99    0.58
  -3   6  -8    0.94    0.71
  -3   6  -8    1.04    0.68
  -3   6  -8    1.28    0.53
   3  -6   8    0.84    0.47
   3  -6   9    1.57    0.66
  -3   6  -9    1.56    0.75
  -3  -6  -9    2.06    0.71
  -3   6  -9    3.12    1.13
   3  -6   9    2.14    0.77
  -3   6 -10   72.75    4.49
  -3  -6 -10   66.49    3.43
  -3   6 -10   75.67    4.59
  -3   6 -10   68.40    4.53
   3  -6  10   65.31    3.54
  -3  -6 -11    2.99    0.75
  -3   6 -11    2.13    0.86
  -3   6 -11    2.61    1.01
  -3   6 -11    1.73    0.84
   3  -6  11    2.71    0.69
  -3  -6 -12   -0.10    0.28
  -3   6 -12    0.07    0.44
  -3   6 -12   -0.26    0.43
   3  -6  12    0.35    0.40
  -3   6 -13    0.32    0.32
   3  -6  13   -0.08    0.24
   3  -7  -8    3.99    0.76
   3   7  -8    5.12    0.87
   3  -7  -7    9.68    1.22
   3   7  -7   14.12    1.53
   3   7  -6   20.92    2.42
   3  -7  -6   13.54    1.48
   3   7  -6   18.57    1.78
   3   7  -5   20.06    2.44
   3  -7  -5   11.38    1.38
  -3  -7   4    0.12    0.25
   3   7  -4   -0.12    0.56
   3  -7  -4    0.66    0.46
   3  -7  -3    3.64    0.84
  -3  -7   3    4.84    0.90
  -3  -7   2    2.58    0.67
   3  -7  -2    2.48    0.65
  -3  -7   1   10.61    1.35
   3  -7  -1   13.22    1.48
  -3  -7   1   15.08    1.52
  -3  -7   0    2.31    0.60
  -3  -7   0    1.59    0.60
  -3   7   0    1.94    0.74
   3  -7   0    2.41    0.65
  -3  -7  -1   17.05    1.63
  -3  -7  -1   13.12    1.58
  -3   7  -1   15.35    2.16
   3  -7   1   16.00    1.54
   3  -7   1   13.60    1.24
  -3   7  -2    8.13    1.56
  -3  -7  -2    6.19    0.98
   3  -7   2    5.81    0.82
  -3   7  -3    8.28    1.53
  -3  -7  -3    7.26    1.04
  -3   7  -3    8.65    1.58
   3  -7   3    5.86    0.83
  -3  -7  -4    6.01    0.93
  -3   7  -4    5.28    1.22
  -3   7  -4    6.00    1.34
   3  -7   4    4.53    0.72
  -3  -7  -5    1.75    0.56
  -3   7  -5    0.99    0.50
  -3   7  -5    2.75    1.05
   3  -7   5    1.37    0.39
  -3  -7  -6    7.60    0.99
  -3   7  -6   10.07    1.70
  -3   7  -6   11.63    1.69
  -3   7  -6   11.98    1.66
   3  -7   6    8.29    0.92
  -3  -7  -7    6.57    0.87
  -3   7  -7    8.14    1.32
  -3   7  -7    9.78    1.42
  -3   7  -7    5.69    1.22
   3  -7   7    6.15    0.77
  -3  -7  -8    7.67    0.89
  -4   0  24    2.41    0.47
  -4   0  24    2.02    0.50
   4   0 -24    2.33    0.56
  -4   0  23   -0.01    0.29
   4   0 -23    0.01    0.26
  -4   0  23    0.39    0.31
  -4   0  23    0.38    0.32
  -4   0  23    0.17    0.35
   4   0 -23    0.20    0.28
  -4   0  22   88.42    3.78
  -4   0  22   86.43    3.81
  -4   0  22   85.09    3.53
   4   0 -22   78.97    3.79
   4   0 -21   -0.52    0.50
  -4   0  21    0.12    0.43
   4   0 -21    1.09    0.58
  -4   0  21    0.38    0.42
  -4   0  21    0.11    0.36
  -4   0  20   42.85    2.79
  -4   0  20   47.95    3.10
  -4   0  20   49.21    3.17
   4   0 -20   45.25    3.45
   4   0 -20   44.61    3.11
   4   0 -19   -0.31    0.58
  -4   0  19    0.91    0.55
  -4   0  19    0.70    0.58
  -4   0  19    0.04    0.29
   4   0 -19    0.19    0.56
  -4   0  18  305.23    8.53
   4   0 -18  308.63    9.72
  -4   0  18  302.06    8.50
  -4   0  18  288.89    8.03
   4   0 -18  293.30    8.73
   4   0 -17    0.05    0.51
  -4   0  17    0.79    0.56
  -4   0  17   -0.16    0.39
  -4   0  17    0.48    0.44
   4   0 -17   -0.27    0.44
   4   0 -16  164.93    6.82
  -4   0  16  152.77    5.74
  -4   0  16  162.52    6.11
   4   0 -16  146.05    6.10
   4   0 -15    0.16    0.53
  -4   0  15    0.41    0.40
  -4   0  15    0.29    0.39
   4   0 -15    0.21    0.35
  -4   0  14   23.61    2.96
  -4   0  14   25.24    2.53
  -4   0  14   25.53    2.60
  -4   0  14   24.23    2.54
   4   0 -14   27.30    2.62
  -4   0  13    0.13    0.41
  -4   0  13    0.07    0.43
  -4   0  13    0.78    0.66
  -4   0  13   -0.09    0.39
   4   0 -13   -0.03    0.28
  -4   0  12  339.70    8.97
  -4   0  12  361.31    9.25
  -4   0  12  351.01    9.19
  -4   0  12  327.55   10.36
   4   0 -12  351.63    8.89
  -4   0  11   -0.01    0.25
  -4   0  11   -0.05    0.23
  -4   0  11   -0.01    0.32
   4   0 -11   -0.09    0.32
  -4   0  10  169.97    5.60
  -4   0  10  162.05    5.46
  -4   0  10  154.38    6.31
  -4   0  10  171.75    5.63
   4   0 -10  170.67    5.47
  -4   0   9   -0.12    0.31
  -4   0   9    0.63    0.37
  -4   0   9    0.48    0.39
  -4   0   9    0.81    0.33
   4   0  -9    0.16    0.29
  -4   0   8  304.72    7.01
  -4   0   8  300.76    6.98
  -4   0   8  294.39    8.08
  -4   0   8  306.79    6.96
   4   0  -8  316.41    7.08
  -4   0   7    0.22    0.35
  -4   0   7    1.02    0.48
  -4   0   7    0.29    0.26
  -4   0   7    0.12    0.23
   4   0  -7    0.62    0.49
  -4   0   6 2688.79   29.72
  -4   0   6 2694.73   31.67
  -4   0   6 2760.31   29.50
  -4   0   5    0.45    0.22
   4   0  -5    0.15    0.41
  -4   0   5    0.22    0.24
   4   0  -5    0.20    0.31
  -4   0   4    2.68    0.55
   4   0  -4    3.32    0.71
  -4   0   4    4.22    0.67
   4   0  -4    2.74    0.57
   4   0  -3    0.63    0.37
  -4   0   3    0.48    0.21
  -4   0   2  961.34   12.92
   4   0  -2  983.06   13.60
  -4   0   2  949.03   13.13
  -4   0   2  976.98   12.98
   4   0  -2  952.54   12.34
  -4   0   1    0.02    0.27
   4   0  -1    0.79    0.26
  -4   0   1   -0.12    0.19
  -4   0   1    0.24    0.18
   4   0  -1    0.08    0.20
   4   0   0  385.50    7.68
  -4   0   0  396.88    6.91
  -4   0   0  423.60    7.88
   4   0   0  367.94    6.83
  -4   0   0  403.79    7.46
   4   0   0  368.22    6.41
  -4   0  -1    0.16    0.24
  -4   0  -1    0.02    0.29
   4   0   1    0.57    0.48
  -4   0  -1    0.05    0.12
  -4   0  -2  415.11    8.35
   4   0   2  437.05    8.66
  -4   0  -2  420.61    8.53
  -4   0  -2  425.14    6.97
  -4   0  -3   -0.08    0.28
  -4   0  -3   -0.21    0.45
   4   0   3   -0.03    0.42
  -4   0  -3    0.06    0.14
   4   0   3    0.16    0.14
  -4   0  -4 1026.19   16.42
   4   0   4 1148.39   16.81
  -4   0  -4 1195.14   13.61
  -4   0  -4 1036.82   13.67
  -4   0  -4  971.38   16.04
  -4   0  -5    0.00    0.33
   4   0   5   -0.23    0.51
  -4   0  -5    0.06    0.25
  -4   0  -5    0.32    0.27
  -4   0  -6 3648.26   35.99
   4   0   6 3499.58   39.66
  -4   0  -7    0.34    0.40
   4   0   7    0.87    0.78
  -4   0  -7    0.56    0.51
   4   0   8  346.79    9.35
  -4   0  -8  337.25    7.22
   4   0   9   -0.05    0.44
  -4   0  -9   -0.21    0.31
  -4   0  -9    0.16    0.29
   4   0  10   97.70    5.26
  -4   0 -10  107.18    4.58
  -4   0 -11    0.13    0.20
   4   0  11    0.16    0.55
  -4   0 -11   -0.01    0.27
   4   0  12   17.51    2.43
  -4   0 -12   16.09    1.73
  -4   0 -13    0.25    0.41
   4   0  13    0.57    0.68
  -4   0 -13    0.14    0.55
   4   0  14   59.63    4.49
   4   0  14   62.74    4.38
  -4   0 -14   51.76    4.54
   4   0  14   58.40    4.62
   4   0  15   -0.49    0.51
   4   0  15   -0.04    0.79
  -4   0 -15    0.44    0.63
   4   0  16  111.34    6.37
   4   0  16  116.60    6.40
   4   0  16   97.27    5.59
  -4   0 -16  106.44    6.58
  -4   0 -16  110.04    6.71
   4   0  17    1.24    0.92
   4   0  17   -0.07    0.62
  -4   0 -17    1.16    1.00
   4   0  18  143.44    6.98
   4   0  18  152.75    6.96
  -4   0 -18  141.70    7.11
  -4   0 -18  148.63    7.35
   4   0  19   -0.56    0.87
  -4   0 -19    0.17    0.72
   4   0  19    0.22    0.76
  -4   0 -19    1.48    0.94
   4   0  20   36.52    2.73
   4   0  20   39.89    3.22
   4   0  20   42.11    3.19
  -4   0 -20   39.01    3.30
  -4   0 -20   37.96    3.22
   4   0  20   40.04    3.22
   4   0  21    0.65    0.51
   4   0  21    0.04    0.42
   4   0  21    0.50    0.42
  -4   0 -21    0.15    0.54
   4   0  22   11.20    1.35
   4   0  22   10.71    1.31
  -4   0 -22    8.18    1.22
  -4   0 -22   11.47    1.45
   4   0  23   -0.20    0.28
  -4   1  24    4.70    0.70
  -4  -1  24    5.16    0.70
  -4   1  24    4.42    0.67
   4   1 -24    3.24    0.60
   4   1 -23    0.06    0.25
  -4  -1  23   -0.06    0.20
  -4  -1  23   -0.08    0.23
  -4  -1  23    0.04    0.27
  -4   1  23    0.19    0.25
  -4   1  23    0.32    0.27
  -4   1  23    0.02    0.25
   4  -1 -23    0.08    0.26
   4   1 -23    0.33    0.24
   4   1 -22    2.09    0.71
  -4  -1  22    1.44    0.41
  -4  -1  22    2.56    0.69
  -4   1  22    1.80    0.58
  -4  -1  22    1.77    0.55
  -4  -1  22    1.64    0.57
  -4   1  22    2.08    0.63
  -4   1  22    1.10    0.38
   4  -1 -22    1.19    0.58
   4  -1 -22    1.33    0.56
   4   1 -22    1.09    0.40
   4  -1 -21   43.03    3.30
  -4  -1  21   52.81    2.97
  -4  -1  21   54.79    3.16
  -4   1  21   52.24    2.95
   4   1 -21   46.49    2.90
  -4   1  21   49.54    2.76
   4   1 -21   52.97    3.45
  -4   1  21   55.98    3.13
  -4  -1  21   51.94    3.11
   4  -1 -21   51.87    3.30
   4   1 -20    0.42    0.48
  -4   1  20    0.49    0.38
  -4  -1  20   -0.03    0.40
  -4  -1  20    0.22    0.49
  -4   1  20    1.00    0.56
   4  -1 -20    0.80    0.64
  -4  -1  20    0.40    0.46
  -4   1  20    0.70    0.49
   4  -1 -20    0.36    0.59
   4   1 -20    0.29    0.51
   4   1 -19   85.35    4.75
  -4   1  19   80.94    4.07
  -4  -1  19   88.80    4.45
  -4  -1  19   85.15    4.16
  -4   1  19   85.97    4.17
  -4  -1  19   87.12    4.39
  -4   1  19   77.59    3.83
   4  -1 -19   80.91    4.50
   4   1 -19   76.92    4.08
   4  -1 -18    0.14    0.82
   4   1 -18    0.75    0.51
  -4  -1  18    1.02    0.48
  -4   1  18    0.70    0.44
  -4  -1  18    0.60    0.40
  -4   1  18    1.03    0.57
  -4  -1  18    0.93    0.62
   4  -1 -18    0.82    0.47
   4   1 -18    0.63    0.57
   4  -1 -17    5.47    1.34
   4   1 -17    4.65    1.22
  -4  -1  17    5.46    1.21
  -4   1  17    4.62    1.05
  -4  -1  17    5.62    1.22
  -4  -1  17    4.42    1.00
  -4   1  17    4.12    0.96
   4  -1 -17    4.30    1.07
   4   1 -17    3.67    0.95
   4   1 -16   22.54    2.51
  -4  -1  16   24.73    2.29
  -4  -1  16   24.27    2.35
  -4   1  16   21.74    2.21
  -4  -1  16   22.34    2.27
   4  -1 -16   23.85    2.71
   4  -1 -16   23.49    2.55
   4   1 -16   22.01    2.30
   4   1 -15  487.71   11.96
  -4  -1  15  471.16   10.63
  -4  -1  15  493.22   11.17
  -4   1  15  471.27   10.86
  -4  -1  15  499.66   11.19
   4   1 -15  456.75   11.55
   4  -1 -15  506.00   12.92
   4  -1 -15  501.48   12.12
   4   1 -15  479.43   11.22
   4   1 -14   12.96    1.86
  -4   1  14   12.07    1.78
  -4  -1  14   15.09    2.02
  -4  -1  14   13.69    1.70
   4  -1 -14   12.59    1.82
   4  -1 -14   12.28    1.87
   4   1 -14   11.48    1.68
  -4   1  13  295.53    8.75
  -4   1  13  292.76    8.83
   4  -1 -13  327.55    9.21
  -4  -1  13  302.54    8.95
  -4  -1  13  303.02    8.98
  -4   1  13  311.97    9.31
   4  -1 -13  311.04    9.23
   4   1 -13  276.10    8.21
  -4  -1  13  286.23   10.49
   4   1 -12  226.48    7.78
  -4   1  12  221.80    7.29
  -4  -1  12  238.11    7.49
  -4  -1  12  230.74    7.41
  -4   1  12  238.97    7.44
  -4   1  12  240.44    7.66
   4  -1 -12  223.92    7.41
  -4  -1  12  215.55    8.64
   4   1 -12  224.49    7.02
  -4   1  11   12.81    1.63
  -4  -1  11   13.83    1.67
  -4  -1  11   14.11    1.68
   4  -1 -11   11.75    1.53
  -4   1  11   15.08    1.72
  -4  -1  11   15.14    1.64
  -4   1  11   13.55    1.70
  -4  -1  11   13.36    2.03
   4  -1 -11   16.89    1.89
   4   1 -11   12.61    1.56
   4   1 -10    1.21    0.61
  -4   1  10    2.21    0.84
  -4   1  10   -0.18    0.46
  -4  -1  10    0.26    0.32
  -4  -1  10    0.45    0.42
  -4  -1  10    1.69    0.62
   4  -1 -10    0.48    0.45
  -4  -1  10    1.33    0.54
  -4   1  10    0.12    0.26
   4  -1 -10    1.22    0.53
   4  -1  -9  238.57    6.31
  -4  -1   9  229.76    6.54
  -4   1   9  218.06    6.34
  -4  -1   9  232.67    6.40
  -4   1   9  230.75    6.33
  -4   1   9  219.84    7.15
  -4  -1   9  210.93    5.88
  -4  -1   9  216.48    7.61
  -4   1   9  233.05    6.51
   4  -1  -9  248.85    6.85
   4   1  -9  230.12    6.17
  -4   1   8  519.28   10.03
  -4  -1   8  526.69   10.05
  -4   1   8  521.12    9.69
   4  -1  -8  562.11    9.66
  -4   1   8  521.83   10.94
  -4  -1   8  532.16    9.85
  -4  -1   8  502.05   11.57
  -4  -1   8  491.58    9.24
  -4   1   8  521.17    9.87
   4  -1  -8  565.95   10.55
   4   1  -8  524.35    9.65
  -4   1   7   35.18    2.27
   4   1  -7   28.68    2.39
   4  -1  -7   36.30    2.05
  -4   1   7   36.47    2.53
  -4  -1   7   32.65    2.62
  -4  -1   7   32.62    2.01
  -4   1   7   34.51    2.17
   4  -1  -7   36.82    2.37
   4   1  -7   34.74    2.16
  -4  -1   7   34.24    2.23
  -4  -1   6   23.42    1.73
   4   1  -6   22.30    2.10
   4  -1  -6   23.05    1.55
   4   1  -6   19.36    1.89
  -4   1   6   23.08    1.88
  -4  -1   6   22.72    2.09
  -4  -1   6   21.82    1.59
  -4   1   6   25.40    1.77
   4   1  -6   21.70    1.65
   4   1  -5   16.53    1.70
   4  -1  -5   17.81    1.28
  -4  -1   5   22.02    1.62
  -4  -1   5   17.56    1.79
  -4  -1   5   17.13    1.38
  -4   1   5   16.25    1.38
   4  -1  -5   19.35    1.60
   4   1  -5   18.30    1.45
   4  -1  -4   11.82    1.24
   4   1  -4    9.41    0.90
  -4  -1   4   10.95    1.11
   4   1  -4   10.71    1.30
   4  -1  -4   12.04    1.46
  -4  -1   4    9.73    1.29
  -4  -1   4   10.32    1.05
  -4   1   4    9.46    1.03
   4   1  -4   10.59    1.05
  -4   1   3    4.70    0.73
   4  -1  -3   20.48    1.58
   4   1  -3    3.13    0.52
  -4  -1   3    3.09    0.59
   4   1  -3    3.75    0.75
   4  -1  -3    5.90    0.95
  -4  -1   3   20.08    1.76
  -4   1   3    4.51    0.70
  -4  -1   3    3.08    0.59
   4   1  -3    4.51    0.66
   4   1  -2    0.30    0.23
  -4  -1   2    0.03    0.27
  -4   1   2    0.15    0.23
  -4   1   2    1.27    0.42
   4  -1  -2    0.30    0.28
   4   1  -2    0.10    0.27
   4   1  -2    0.22    0.22
  -4  -1   2    0.02    0.17
  -4   1   2    0.90    0.30
   4  -1  -2    0.70    0.41
   4  -1  -1 2081.61   23.44
  -4   1   1 2133.73   23.28
   4   1  -1 1961.43   22.18
   4   1  -1 2079.43   22.91
  -4  -1   1 2046.78   23.18
  -4   1   1 2087.29   22.95
   4  -1  -1 1914.21   22.94
   4   1  -1 1918.92   21.15
  -4   1   0   15.90    1.20
  -4   1   0   14.66    1.17
   4  -1   0   14.99    1.12
   4  -1   0   14.19    1.36
   4   1   0   16.62    1.46
   4  -1   0   16.54    1.36
   4   1   0   18.14    1.43
  -4  -1   0   13.37    1.31
  -4   1   0   17.48    1.43
  -4  -1   0   15.43    1.35
  -4   1   0   17.84    1.51
   4  -1   0   15.09    1.34
   4   1   0   15.72    1.06
  -4   1  -1   15.59    1.56
   4  -1   1    9.93    0.93
   4   1   1   11.66    1.20
   4  -1   1    9.09    0.99
  -4  -1  -1    8.87    0.98
  -4   1  -1    9.48    1.11
  -4  -1  -1    8.55    1.11
   4  -1   1    8.94    1.05
   4   1   1   11.59    0.89
  -4   1  -1   10.93    0.99
   4  -1   1   14.34    1.41
  -4  -1  -2 1809.48   21.90
  -4   1  -2 1803.61   22.50
  -4  -1  -2 1778.43   22.58
  -4  -1  -2 1871.17   20.67
  -4  -1  -2 1919.93   20.93
  -4   1  -2 1883.19   22.10
   4   1   2 1797.01   22.00
   4  -1   2 1667.41   22.30
   4  -1   2 1863.81   20.32
   4  -1   2 1686.37   21.00
  -4   1  -2 1768.96   19.90
  -4   1  -2 1661.96   22.71
   4  -1   3 1348.03   19.01
  -4  -1  -3 1329.15   18.95
  -4   1  -3 1346.53   18.94
   4   1   3 1454.21   18.87
  -4  -1  -3 1395.79   16.88
   4  -1   3 1325.95   17.32
  -4   1  -3 1409.93   16.41
  -4   1  -3 1331.19   19.38
  -4  -1  -3 1276.95   17.94
  -4  -1  -4 1323.73   15.66
   4  -1   4 1176.67   17.95
  -4   1  -4 1146.45   17.77
   4   1   4 1208.78   17.73
  -4  -1  -4 1324.03   15.49
   4  -1   4 1148.59   16.04
  -4   1  -4 1203.84   15.12
  -4   1  -4 1139.71   18.10
  -4  -1  -4 1098.81   16.68
   4  -1   5    2.68    0.73
   4   1   5    2.38    0.82
  -4   1  -5    2.11    0.51
  -4  -1  -5    2.91    0.60
   4  -1   5    1.91    0.54
  -4  -1  -5    1.84    0.42
   4  -1   6  142.11    5.65
  -4   1  -6  137.17    4.16
  -4  -1  -6  144.20    4.19
   4  -1   7  162.36    6.32
  -4  -1  -7  179.24    5.27
  -4  -1  -7  145.25    6.16
   4   1   7  162.64    6.28
  -4   1  -7  154.60    4.60
  -4  -1  -7  165.32    4.73
   4   1   8  188.87    7.07
  -4  -1  -8  153.96    6.55
  -4  -1  -8  212.68    6.09
   4  -1   8  181.98    6.89
  -4   1  -8  185.28    5.35
  -4  -1  -8  176.09    5.09
  -4   1  -9  249.57    6.96
   4   1   9  235.12    8.19
  -4  -1  -9  234.99    6.81
  -4  -1  -9  192.17    7.73
  -4   1  -9  214.46    6.07
   4  -1   9  207.92    7.68
  -4  -1  -9  219.22    5.91
   4   1  10   33.26    3.09
  -4   1 -10   32.31    2.53
  -4  -1 -10   29.22    2.47
  -4   1 -10   36.64    2.52
   4   1  11  206.26    8.14
  -4   1 -11  225.08    7.11
  -4  -1 -11  180.63    8.09
  -4  -1 -11  210.91    7.17
  -4   1 -11  186.54    6.19
   4  -1  12   20.52    2.78
   4   1  12   18.58    2.51
  -4   1 -12   20.18    2.17
  -4  -1 -12   21.07    2.35
  -4   1 -12   17.51    1.92
   4   1  13    4.90    1.21
   4  -1  13    2.95    1.13
  -4  -1 -13    3.94    1.20
   4  -1  13    4.52    1.33
  -4  -1 -13    4.03    1.38
   4  -1  13    4.05    1.24
  -4   1 -13    3.45    1.17
   4  -1  14   23.41    2.97
   4   1  14   23.69    2.69
   4  -1  14   22.62    2.81
  -4  -1 -14   20.50    2.89
  -4  -1 -14   18.65    2.78
  -4   1 -14   24.84    3.18
   4  -1  15  310.49   10.96
   4   1  15  299.14    9.84
  -4  -1 -15  296.00   11.26
  -4  -1 -15  280.35   10.93
  -4   1 -15  309.97   11.36
   4   1  16    3.06    1.09
  -4  -1 -16    2.98    1.09
  -4   1 -16    4.50    1.55
   4   1  16    2.82    1.09
   4  -1  16    2.63    1.09
  -4  -1 -16    2.49    0.86
   4   1  17   27.11    3.02
   4  -1  17   25.20    2.96
   4  -1  17   25.14    3.00
   4  -1  17   27.29    2.93
   4   1  17   26.95    2.80
  -4  -1 -17   26.00    3.12
  -4   1 -17   28.72    3.29
  -4  -1 -17   25.62    3.14
  -4   1 -18    1.87    0.84
   4  -1  18    2.77    0.94
   4  -1  18    2.13    0.90
   4  -1  18    1.83    0.88
   4   1  18    3.21    1.00
  -4  -1 -18    1.58    1.02
   4   1  18    1.85    0.79
  -4  -1 -18    1.44    0.81
  -4   1 -18    1.40    0.72
   4  -1  19    7.29    1.47
   4   1  19    6.49    1.38
   4  -1  19    7.51    1.42
   4   1  19    5.73    1.24
  -4  -1 -19    7.06    1.56
   4  -1  19    7.98    1.52
  -4   1 -19    5.19    1.27
  -4  -1 -19    6.32    1.42
  -4   1 -19    6.95    1.53
   4  -1  20    0.94    0.57
   4  -1  20    0.80    0.63
   4   1  20    0.90    0.59
   4  -1  20    0.62    0.41
   4   1  20    0.69    0.49
  -4   1 -20    0.38    0.45
   4  -1  20    1.57    0.70
  -4  -1 -20    1.82    0.81
  -4   1 -20    1.23    0.79
   4   1  21   51.18    3.01
   4  -1  21   53.99    3.14
   4   1  21   56.34    3.42
   4   1  21   54.92    3.35
   4  -1  21   58.16    3.29
   4   1  21   60.76    3.43
  -4  -1 -21   52.18    3.45
  -4  -1 -21   52.22    3.33
  -4   1 -21   56.25    3.51
   4  -1  22    0.83    0.35
   4   1  22    0.28    0.27
   4   1  22    1.01    0.40
   4  -1  22    1.09    0.41
   4   1  22    1.05    0.48
  -4  -1 -22    1.07    0.50
  -4  -1 -22    0.69    0.42
  -4   1 -22    0.65    0.33
  -4  -2  23   -0.04    0.19
  -4   2  23   -0.03    0.15
  -4  -2  23   -0.08    0.20
  -4   2  23   -0.04    0.20
   4   2 -23   -0.02    0.21
   4   2 -23    0.43    0.27
   4   2 -22   27.04    2.11
  -4  -2  22   27.90    1.90
  -4   2  22   27.36    1.87
  -4  -2  22   25.72    1.77
   4   2 -22   23.73    1.79
   4   2 -21    7.40    1.22
  -4  -2  21    6.53    1.00
  -4  -2  21    6.76    1.03
  -4   2  21    6.50    0.97
  -4   2  21    6.62    1.02
   4   2 -21    6.51    1.00
   4   2 -20    1.01    0.51
  -4  -2  20    0.04    0.32
  -4  -2  20    1.17    0.57
  -4   2  20    0.97    0.47
  -4   2  20    0.05    0.43
   4  -2 -20    0.37    0.55
   4   2 -20    0.94    0.54
   4   2 -19    2.07    0.85
  -4  -2  19    2.71    0.80
  -4   2  19    1.89    0.67
   4  -2 -19    1.46    0.52
   4  -2 -19    1.12    0.60
   4   2 -19    1.31    0.58
   4   2 -18   22.19    2.39
  -4   2  18   17.86    1.87
   4  -2 -18   18.98    2.44
  -4  -2  18   21.68    2.11
  -4  -2  18   22.15    2.24
   4  -2 -18   21.07    2.39
   4   2 -18   20.21    2.05
   4  -2 -17   37.71    3.58
  -4  -2  17   38.98    2.89
   4   2 -17   37.31    3.17
  -4  -2  17   39.79    3.07
  -4   2  17   35.58    2.71
   4   2 -17   34.61    3.06
  -4  -2  17   43.63    3.30
   4  -2 -17   41.14    3.37
   4   2 -17   37.74    2.89
   4  -2 -16  163.69    7.67
   4   2 -16  156.50    6.66
  -4  -2  16  177.04    6.29
  -4  -2  16  174.92    6.52
  -4   2  16  160.25    5.95
   4   2 -16  158.60    6.69
  -4  -2  16  178.30    6.83
   4  -2 -16  179.93    7.21
   4   2 -16  155.03    6.03
   4  -2 -15   69.51    4.90
  -4  -2  15   73.42    4.02
  -4  -2  15   74.14    4.22
  -4  -2  15   74.70    4.32
   4   2 -15   65.46    4.25
   4   2 -15   66.29    4.23
   4  -2 -15   77.51    4.71
   4  -2 -14   69.05    4.85
   4   2 -14   65.52    4.28
  -4  -2  14   73.02    3.98
  -4  -2  14   72.36    4.17
   4   2 -14   63.26    4.13
  -4  -2  14   72.83    4.09
   4  -2 -14   74.40    4.65
   4   2 -13  106.07    5.39
  -4  -2  13  117.91    5.12
  -4  -2  13  114.86    4.96
   4  -2 -13  123.97    6.38
   4   2 -13  106.06    5.29
   4  -2 -13  119.68    5.84
  -4  -2  12  815.10   18.89
  -4  -2  12  858.85   16.39
  -4   2  12  838.12   15.72
   4  -2 -12  934.35   17.34
  -4   2  12  818.04   15.91
   4  -2 -12  741.40   16.77
   4   2 -12  836.91   15.40
   4  -2 -11   30.13    2.74
  -4  -2  11   27.38    2.53
   4   2 -11   22.84    2.67
  -4   2  11   25.47    2.38
   4  -2 -11   24.68    2.66
   4   2 -11   28.65    2.47
  -4  -2  11   26.53    3.08
   4  -2 -10   82.79    4.41
  -4   2  10  101.48    4.61
   4  -2 -10   93.37    5.06
  -4  -2  10   94.80    5.60
  -4  -2  10  102.12    4.72
   4   2  -9   78.37    4.49
  -4  -2   9   90.00    4.21
   4  -2  -9   97.18    4.48
  -4   2   9   88.08    4.11
  -4  -2   9   90.24    5.26
   4  -2  -9   92.60    4.86
   4   2  -8    0.36    0.50
  -4  -2   8    0.06    0.59
   4  -2  -8    0.39    0.31
  -4  -2   8    0.63    0.46
  -4   2   8    0.02    0.37
   4  -2  -8    0.46    0.57
   4   2  -7    7.89    1.34
   4  -2  -7    8.24    1.18
  -4  -2   7    7.52    1.38
  -4  -2   7    6.53    1.06
  -4   2   7    7.20    1.07
   4  -2  -7    7.59    1.32
   4   2  -6  315.15    7.95
  -4  -2   6  313.01    7.29
   4  -2  -6  309.29    7.21
   4   2  -6  318.37    8.59
  -4   2   6  313.39    7.19
  -4  -2   6  317.27    9.16
   4  -2  -6  315.41    8.43
   4   2  -5   61.08    3.45
  -4  -2   5   61.13    3.74
  -4   2   5   55.58    2.79
   4   2  -5   59.17    3.21
  -4  -2   5   59.24    2.86
   4  -2  -5   59.85    3.43
   4   2  -4 1291.71   17.65
  -4  -2   4 1281.82   16.60
  -4  -2   4 1266.93   19.45
  -4   2   4 1263.65   16.57
   4  -2  -4 1263.34   18.64
   4   2  -3  395.02    8.30
  -4  -2   3  375.00    7.56
   4   2  -3  415.44    8.72
  -4  -2   3  418.58    8.13
  -4   2   3  399.93    7.79
  -4  -2   3  372.65    9.12
  -4   2   3  384.39    7.68
  -4   2   3  403.41    7.89
  -4   2   2  532.41    8.72
   4   2  -2  523.46    9.59
   4   2  -2  484.21    9.16
  -4  -2   2  470.70    9.19
  -4  -2   2  490.78   10.38
  -4   2   2  497.98    8.89
   4  -2  -2  483.41   10.10
  -4   2   1 1086.41   17.22
   4  -2  -1 1249.67   15.73
  -4   2   1 1193.05   14.74
  -4   2   1 1046.27   16.40
  -4   2   1 1242.50   16.50
   4   2  -1 1193.22   15.78
   4  -2  -1 1023.73   15.99
  -4  -2   1 1082.66   16.81
  -4   2   1 1161.89   15.36
   4   2  -1 1101.70   15.28
   4  -2  -1 1092.05   16.85
   4   2  -1 1116.68   14.22
   4   2   0  740.49   11.24
   4   2   0  762.63   11.40
   4  -2   0  818.35   11.85
   4   2   0  728.51   11.32
  -4  -2   0  803.92   12.64
  -4  -2   0  709.74   12.45
  -4   2   0  785.57   11.75
   4  -2   0  729.25   12.74
  -4   2   0  777.42   10.63
  -4   2   0  678.59   12.98
  -4   2  -1  388.88    8.71
   4   2   1  506.95    9.03
   4   2   1  498.34    8.92
  -4  -2  -1  406.80    9.09
  -4  -2  -1  525.96    9.82
   4  -2   1  400.96    9.48
  -4  -2  -1  440.51   10.76
   4  -2   1  523.24    9.16
  -4   2  -1  510.95    9.30
  -4   2  -1  516.05   10.00
   4  -2   1  481.03    9.98
  -4   2  -1  497.57    8.10
  -4   2  -1  449.69   10.39
   4  -2   2    8.82    1.36
  -4   2  -2    7.34    1.09
   4   2   2    8.70    1.06
   4   2   2   10.75    1.24
   4  -2   2    9.15    1.12
  -4  -2  -2    9.00    1.18
  -4  -2  -2    8.22    1.42
  -4   2  -2    8.03    1.06
   4  -2   2    8.80    1.27
  -4   2  -2   10.59    1.04
  -4   2  -2    8.74    1.38
   4  -2   3   82.11    3.54
  -4   2  -3   71.45    3.77
   4   2   3   75.77    3.47
   4  -2   3   72.05    3.99
  -4  -2  -3   82.65    3.74
  -4  -2  -3   60.46    3.91
   4  -2   3   69.70    3.60
  -4   2  -3   73.94    2.87
  -4   2  -3   66.51    3.92
   4  -2   4  459.94   11.30
   4   2   4  510.48   10.27
  -4  -2  -4  511.11   10.18
  -4  -2  -4  448.46   11.55
   4  -2   4  462.32   10.30
  -4   2  -4  497.07    8.57
   4   2   5  224.10    6.86
   4  -2   5  202.10    7.49
  -4  -2  -5  232.96    6.69
  -4  -2  -5  194.64    7.54
   4  -2   5  217.86    6.90
  -4   2  -5  213.67    5.42
   4  -2   5  233.44    6.60
   4  -2   6  690.07   14.94
   4   2   6  714.34   13.69
  -4  -2  -6  652.61   14.88
   4  -2   6  744.89   12.97
   4  -2   6  588.06   12.72
  -4   2  -6  695.95   11.15
   4  -2   7   35.12    3.27
   4   2   7   36.35    3.05
  -4  -2  -7   32.65    3.21
  -4   2  -7   38.30    2.41
  -4  -2  -8  138.85    6.91
   4   2   8  161.65    6.93
   4  -2   8  154.01    7.16
  -4   2  -8  157.05    5.23
   4  -2   9   90.43    5.63
  -4  -2  -9   79.66    5.37
  -4   2  -9   88.35    4.02
   4   2  10   89.52    5.48
   4  -2  10   90.65    5.77
  -4  -2 -10   83.14    5.63
  -4   2 -10   93.67    4.33
   4  -2  11    1.09    0.70
   4   2  11    1.71    0.95
  -4  -2 -11    0.79    0.72
   4  -2  12  209.98    8.44
   4  -2  12  221.84    9.26
  -4   2 -12  216.85    9.16
  -4   2 -12  201.65    8.80
  -4   2 -12  213.05    9.12
  -4  -2 -12  211.11    9.65
  -4  -2 -12  190.39    9.06
  -4  -2 -13   29.97    3.54
  -4   2 -13   37.27    3.78
   4  -2  13   32.29    3.49
  -4   2 -13   33.31    3.62
  -4  -2 -13   30.88    3.71
   4  -2  13   30.82    3.22
   4  -2  14  133.65    7.19
  -4  -2 -14  122.94    7.21
   4  -2  14  123.43    6.55
  -4   2 -14  138.34    7.35
   4   2  15    9.08    1.71
   4  -2  15   10.06    2.03
   4  -2  15    9.18    1.86
  -4  -2 -15   10.01    2.06
  -4   2 -15    9.91    2.00
  -4  -2 -15    9.76    2.07
  -4  -2 -16    6.94    1.78
   4  -2  16    6.04    1.50
   4  -2  16    8.40    1.70
   4   2  16    7.13    1.52
  -4  -2 -16    6.17    1.54
  -4   2 -16    8.03    1.83
  -4  -2 -16    6.27    1.53
   4  -2  17   13.26    2.13
   4  -2  17    8.91    1.63
  -4  -2 -17    8.16    1.72
  -4   2 -17    9.80    1.91
   4   2  17   11.94    1.95
  -4  -2 -17   12.02    2.09
  -4   2 -17    8.00    1.56
   4   2  18  130.21    6.07
   4  -2  18  126.94    5.83
  -4  -2 -18  125.92    6.55
  -4   2 -18  119.32    6.04
   4  -2  18  122.23    5.89
  -4   2 -18  128.48    6.43
   4   2  19    1.41    0.77
   4  -2  19    0.96    0.63
   4   2  19    0.91    0.42
  -4  -2 -19    0.85    0.69
  -4   2 -19    0.46    0.38
   4  -2  19    1.22    0.64
  -4  -2 -19    0.19    0.41
  -4   2 -19    0.86    0.57
   4   2  20    6.49    1.24
   4  -2  20    5.27    0.99
   4   2  20    6.56    1.26
  -4  -2 -20    5.90    1.24
   4  -2  20    4.20    0.93
  -4  -2 -20    5.86    1.12
  -4   2 -20    7.05    1.32
   4   2  21    5.10    0.99
  -4  -2 -21    4.03    0.93
  -4   2 -21    4.25    0.91
   4  -2  21    5.00    0.89
   4   2  22   10.93    1.19
  -4   2 -22   10.13    1.16
   4  -2  22   10.21    1.09
   4   3 -22    1.19    0.40
  -4   3  22    0.77    0.29
  -4   3  22    0.66    0.28
  -4  -3  22    0.71    0.28
  -4  -3  22    0.77    0.30
   4   3 -21   28.12    2.08
   4  -3 -21   29.66    2.53
  -4  -3  21   27.04    1.79
  -4   3  21   26.38    1.74
  -4  -3  21   29.79    1.95
  -4  -3  20   19.36    1.67
  -4  -3  20   21.28    1.83
  -4   3  20   20.94    1.68
   4   3 -20   20.45    1.93
   4   3 -19   63.18    3.63
  -4   3  19   60.33    2.99
  -4  -3  19   68.65    3.49
   4   3 -19   59.08    3.42
  -4  -3  19   62.62    3.21
   4   3 -18    3.10    0.93
  -4  -3  18    3.30    0.79
  -4  -3  18    2.97    0.78
   4   3 -18    2.63    0.90
   4   3 -17   -0.16    0.47
  -4  -3  17   -0.07    0.30
  -4  -3  17    0.12    0.44
   4   3 -17   -0.52    0.51
   4   3 -16   14.80    2.02
  -4  -3  16   16.71    1.85
  -4  -3  16   16.76    1.92
   4   3 -16   14.77    1.99
   4   3 -15   35.18    3.12
   4   3 -15   42.99    4.09
  -4  -3  15   38.06    2.85
  -4  -3  15   42.52    3.10
   4   3 -15   37.23    3.19
  -4  -3  14    3.47    0.82
   4   3 -14    3.73    1.18
   4  -3 -14    2.73    1.07
  -4  -3  14    4.38    1.08
   4   3 -14    3.21    1.04
  -4  -3  13    7.07    1.23
  -4  -3  13    6.96    1.27
   4   3 -13    8.88    1.63
   4   3 -13   10.09    1.83
   4   3 -12    7.45    1.54
  -4  -3  12    6.44    1.17
  -4  -3  12    7.42    1.35
   4  -3 -12    5.05    1.43
   4   3 -12    5.91    1.34
  -4  -3  11   26.58    2.33
  -4  -3  11   25.65    2.40
   4   3 -11   29.11    2.57
   4  -3 -11   23.47    2.96
   4   3 -11   28.03    2.80
   4   3 -11   26.41    2.63
  -4  -3  10   60.44    4.91
   4   3 -10   57.98    4.30
  -4   3  10   57.80    3.75
   4  -3 -10   53.95    4.34
  -4  -3   9  543.32   14.95
   4   3  -9  537.21   12.99
  -4   3   9  559.13   12.11
   4   3  -8   31.41    2.82
  -4   3   8   33.26    2.66
   4  -3  -8   29.65    3.08
  -4  -3   8   33.30    3.42
   4   3  -7  420.47   10.41
  -4   3   7  396.47    9.43
  -4  -3   7  404.48   12.04
   4   3  -6   44.13    3.07
  -4   3   6   32.20    2.48
   4  -3  -6   41.94    3.49
  -4  -3   6   40.46    3.56
   4   3  -5   64.41    3.58
  -4  -3   5   67.34    4.50
   4  -3  -5   69.52    4.37
  -4  -3   4    3.78    1.13
   4  -3  -4    3.64    1.06
  -4   3   3  818.64   16.65
   4   3  -3  869.11   13.98
  -4  -3   3  855.87   16.32
   4  -3  -3  810.22   15.82
  -4   3   2  693.16   14.88
   4   3  -2  750.75   12.69
  -4  -3   2  776.50   14.70
  -4  -3   2  684.42   15.24
   4  -3  -2  696.35   14.42
  -4   3   2  713.30   15.45
  -4   3   1  369.28   10.15
   4   3  -1  395.85    8.74
  -4  -3   1  405.72   10.19
  -4  -3   1  359.67   10.70
  -4   3   1  381.08    8.69
   4  -3  -1  367.48   10.01
  -4   3   0   20.99    2.27
   4   3   0   20.30    1.85
   4  -3   0   27.05    2.27
  -4  -3   0   23.26    2.34
  -4  -3   0   24.65    2.76
  -4   3   0   21.72    1.97
   4  -3   0   20.37    2.23
  -4   3   0   15.76    2.10
  -4   3  -1    1.71    0.77
   4   3   1    1.85    0.55
   4   3   1    2.09    0.59
  -4  -3  -1    2.44    0.76
   4   3   1    2.36    0.69
  -4   3  -1    1.73    0.65
  -4  -3  -1    1.87    0.80
   4  -3   1    2.66    0.82
  -4   3  -2    3.56    0.68
  -4  -3  -2    5.77    1.26
  -4  -3  -2    2.56    1.01
   4  -3   2    4.15    0.94
   4  -3   2    5.66    1.24
   4   3   2    2.58    0.71
  -4  -3  -3  373.54    9.97
   4   3   3  356.92    8.70
  -4  -3  -3  342.56   11.11
   4  -3   3  350.41   10.09
   4  -3   3  370.52    9.26
  -4   3  -3  348.31    7.53
   4  -3   4  178.32    7.52
   4   3   4  203.88    6.72
  -4  -3  -4  225.30    7.69
  -4  -3  -4  193.98    8.41
   4  -3   4  212.02    7.04
   4  -3   4  205.56    7.76
  -4   3  -4  200.43    5.66
   4   3   5  105.64    5.02
   4  -3   5  107.86    5.07
  -4  -3  -5  108.40    5.34
   4  -3   5   90.67    5.43
  -4  -3  -5   94.78    5.92
  -4   3  -5  101.01    5.64
   4  -3   5  107.50    5.64
  -4   3  -5   97.99    3.96
   4  -3   6    4.91    1.29
   4   3   6    8.32    1.53
   4  -3   6    7.24    1.39
  -4  -3  -6    7.38    1.41
  -4  -3  -6    6.27    1.49
  -4   3  -6    6.53    1.06
   4  -3   7   13.30    1.91
  -4  -3  -7   10.03    1.98
   4   3   7   10.95    1.82
  -4   3  -7   12.70    1.51
  -4   3  -8    0.93    0.52
   4   3   8    0.42    0.47
   4  -3   8    0.22    0.46
  -4  -3  -8    0.27    0.55
   4  -3   9  335.34   11.52
  -4  -3  -9  310.86   10.97
  -4   3  -9  295.73   10.51
  -4  -3  -9  330.33   12.29
  -4   3  -9  339.97   11.27
  -4   3  -9  335.41   11.07
  -4  -3 -10    5.75    1.19
  -4  -3 -10    5.28    1.35
   4  -3  10    4.80    1.37
  -4   3 -10    7.53    1.74
   4  -3  10    5.00    1.45
  -4  -3 -10    5.85    1.70
  -4   3 -10    5.76    1.49
   4  -3  11   68.36    5.13
  -4  -3 -11   73.99    4.18
   4  -3  11   64.04    4.94
  -4   3 -11   69.16    5.17
  -4   3 -11   67.49    5.19
  -4   3 -11   69.81    5.13
  -4  -3 -12    9.92    1.59
  -4  -3 -12    7.46    1.78
  -4   3 -12    9.71    2.03
  -4   3 -12   10.14    2.05
   4  -3  12   10.12    2.02
  -4   3 -12    8.41    1.82
  -4  -3 -12    6.28    1.80
  -4  -3 -13    2.91    0.94
   4  -3  13    1.90    1.09
  -4   3 -13    1.74    1.05
   4  -3  13    1.61    0.88
  -4  -3 -13    0.55    0.64
  -4   3 -13    1.13    0.86
  -4   3 -13    2.35    1.06
  -4  -3 -13    0.68    0.84
   4  -3  14    0.51    0.51
  -4  -3 -14    0.76    0.61
   4  -3  14    0.52    0.75
  -4   3 -14    1.21    0.86
  -4  -3 -14    1.01    0.84
   4  -3  15   41.73    3.48
  -4  -3 -15   44.22    4.20
   4  -3  15   44.12    3.93
  -4   3 -15   50.96    4.20
  -4  -3 -15   44.31    4.12
   4  -3  16    0.21    0.49
  -4  -3 -16    1.46    0.86
  -4   3 -16    0.43    0.55
  -4  -3 -16    1.82    1.15
   4  -3  16    0.77    0.59
   4   3  17   49.87    3.67
  -4  -3 -17   53.61    4.15
   4  -3  17   51.52    3.77
  -4   3 -17   53.13    3.90
  -4  -3 -17   52.33    4.01
   4  -3  17   56.62    3.79
  -4  -3 -18    0.42    0.42
   4  -3  18    0.14    0.41
  -4   3 -18   -0.06    0.36
  -4  -3 -18    0.67    0.59
   4  -3  18    0.09    0.35
  -4   3 -18    0.54    0.61
   4   3  19   17.46    1.90
  -4  -3 -19   14.65    1.85
   4  -3  19   15.23    1.73
  -4   3 -19   15.88    1.86
   4  -3  19   14.57    1.63
  -4   3 -19   12.20    1.48
   4   3  20   -0.22    0.31
  -4  -3 -20    0.44    0.43
   4  -3  20    0.18    0.32
  -4   3 -20   -0.29    0.34
   4  -3  20   -0.05    0.32
  -4   3 -20    0.12    0.23
   4   4 -20    0.60    0.43
  -4  -4  20    0.56    0.26
  -4  -4  20    0.27    0.16
   4   4 -19    8.64    1.17
   4   4 -19    8.24    1.08
  -4  -4  19    8.78    1.07
  -4  -4  19    9.64    1.09
   4   4 -18    7.20    1.18
  -4  -4  18    7.23    1.05
  -4  -4  18    7.45    1.06
   4   4 -18    6.14    1.08
   4   4 -17    6.94    1.26
  -4  -4  17    6.90    1.09
  -4  -4  17    8.09    1.24
   4   4 -17    6.16    1.23
   4   4 -16   25.86    2.44
   4  -4 -16   22.24    1.90
  -4  -4  16   28.71    2.30
   4   4 -16   28.18    2.53
   4   4 -15    5.83    1.40
  -4  -4  15    6.11    1.13
   4  -4 -15    5.07    1.05
   4  -4 -15    4.19    1.24
   4   4 -15    3.71    1.08
   4   4 -15    6.81    1.34
  -4  -4  15    6.38    1.21
  -4  -4  14    0.37    0.33
   4   4 -14    1.26    0.76
   4  -4 -14    1.07    0.48
   4   4 -14    1.97    0.79
   4  -4 -14    1.13    0.89
  -4  -4  14    0.50    0.63
   4   4 -13    0.84    0.69
  -4  -4  13    1.16    0.63
   4  -4 -13    0.71    0.57
   4  -4 -13    0.68    0.62
   4   4 -13    0.58    0.64
  -4  -4  12   63.23    3.97
   4   4 -12   46.67    3.66
  -4  -4  12   56.55    3.61
   4  -4 -12   54.44    3.56
   4  -4 -12   47.12    4.38
   4   4 -12   57.37    3.92
   4   4 -11  160.07    7.87
  -4  -4  11  187.18    6.70
   4  -4 -11  161.97    6.33
   4   4 -11  149.63    5.97
   4  -4 -11  157.48    8.15
  -4  -4  11  192.22    7.06
   4   4 -11  179.90    6.96
  -4  -4  10  104.05    5.13
   4   4 -10   94.66    5.96
  -4  -4  10   93.60    4.70
   4  -4 -10   95.67    4.82
   4   4 -10   82.64    4.40
   4  -4 -10   81.33    5.82
   4   4 -10   96.56    5.05
  -4  -4   9   57.35    3.65
   4   4  -9   50.06    3.79
   4  -4  -9   54.97    3.71
   4  -4  -9   49.04    4.45
  -4  -4   9   59.71    3.85
   4   4  -9   57.64    3.87
   4   4  -8  100.05    5.30
  -4  -4   8  111.52    5.13
   4  -4  -8   98.70    6.28
  -4  -4   8  113.01    5.33
   4  -4  -8  107.68    5.17
   4   4  -8  112.16    5.46
   4   4  -7    2.93    0.98
   4  -4  -7    3.66    1.01
   4  -4  -7    3.32    1.18
  -4  -4   7    3.36    1.03
  -4  -4   7    3.15    0.94
   4  -4  -7    3.41    1.40
   4   4  -7    3.08    0.97
   4  -4  -6  314.49   11.18
   4  -4  -6  317.06    9.02
  -4  -4   6  351.01    9.30
   4  -4  -6  331.75   12.31
   4   4  -6  368.73   10.07
  -4  -4   6  371.47    9.87
   4  -4  -5   25.07    2.39
   4  -4  -5   28.61    3.24
   4  -4  -5   27.94    3.30
  -4  -4   4  579.65   15.04
   4   4  -4  594.11   12.84
   4  -4  -4  582.51   15.55
  -4   4   3   61.84    5.02
  -4  -4   3   58.66    4.47
   4   4  -3   62.00    3.78
   4  -4  -3   54.90    4.56
   4   4  -2    0.19    0.46
  -4   4   2    1.39    0.96
  -4  -4   2    0.89    0.55
   4  -4  -2    0.76    0.49
   4   4  -1    6.19    1.23
  -4  -4   1    5.95    1.45
  -4   4   1    6.55    1.52
   4  -4  -1    8.71    1.85
  -4   4   0  384.06   11.97
  -4  -4   0  396.41   11.94
   4   4   0  387.75    9.91
   4  -4   0  369.75   11.98
   4   4   1  260.22    8.12
  -4  -4  -1  256.24    9.44
   4  -4   1  247.40    9.71
   4   4   2  126.91    5.65
  -4   4  -2  122.60    7.50
  -4  -4  -2  128.89    6.59
  -4  -4  -2  122.46    7.11
   4  -4   2  117.53    6.71
   4  -4   3   11.48    1.87
  -4   4  -3    6.61    1.72
  -4  -4  -3    8.69    1.65
  -4  -4  -3    8.85    1.98
   4  -4   4    7.93    1.70
  -4  -4  -4    9.01    1.78
  -4   4  -4    9.06    1.98
   4  -4   4   10.50    2.13
  -4  -4  -5    4.58    1.22
  -4  -4  -5    7.49    1.34
  -4  -4  -5    6.85    1.58
   4  -4   5    5.27    1.53
   4  -4   5    6.54    1.71
   4  -4   5    5.57    1.48
  -4   4  -5    5.63    1.35
  -4  -4  -5    7.06    1.97
   4  -4   5    4.47    1.23
   4  -4   6  421.79   13.55
  -4  -4  -6  466.86   10.93
  -4  -4  -6  407.65   12.29
   4  -4   6  371.48   12.43
   4  -4   6  434.05   13.68
  -4   4  -6  391.58   11.94
  -4  -4  -6  431.09   14.55
   4  -4   6  388.25   11.32
   4  -4   7  160.00    8.19
  -4  -4  -7  155.99    7.34
   4  -4   7  141.57    7.56
  -4  -4  -7  139.10    7.46
  -4   4  -7  150.33    7.24
  -4   4  -7  146.79    7.33
  -4  -4  -7  160.57    8.78
  -4  -4  -7  166.68    6.32
   4  -4   7  157.51    7.15
   4  -4   8   65.11    5.22
  -4  -4  -8   67.83    4.03
  -4  -4  -8   58.63    4.46
   4  -4   8   61.83    5.01
  -4  -4  -8   59.91    4.87
  -4   4  -8   60.53    4.62
  -4   4  -8   61.08    4.74
  -4  -4  -8   65.31    5.65
   4  -4   8   57.12    4.31
   4  -4   9   20.25    2.85
  -4  -4  -9   20.65    2.23
  -4  -4  -9   18.70    2.50
  -4  -4  -9   16.44    2.62
  -4   4  -9   16.44    2.50
  -4   4  -9   20.09    2.83
   4  -4   9   19.12    2.85
  -4   4  -9   17.33    2.48
  -4  -4  -9   18.02    2.89
   4  -4   9   18.92    2.54
   4  -4  10   40.15    3.97
  -4  -4 -10   40.37    3.10
  -4  -4 -10   36.04    3.40
   4  -4  10   35.93    3.77
  -4  -4 -10   30.32    3.60
  -4   4 -10   36.01    3.69
  -4   4 -10   39.07    3.92
  -4   4 -10   36.16    3.64
  -4  -4 -10   38.10    4.14
   4  -4  10   39.14    3.57
   4  -4  11   47.75    4.22
  -4  -4 -11   48.14    3.34
  -4  -4 -11   38.05    3.94
  -4   4 -11   45.32    4.21
   4  -4  11   46.98    4.24
  -4   4 -11   48.64    4.16
  -4   4 -11   47.30    4.22
  -4  -4 -11   48.45    4.68
   4  -4  11   46.95    3.85
   4  -4  12    7.29    1.64
  -4  -4 -12    9.93    1.49
  -4   4 -12    8.78    1.91
  -4  -4 -12    7.10    1.67
  -4   4 -12    8.86    1.86
  -4   4 -12    8.04    1.89
   4  -4  12    9.31    1.93
  -4   4 -12   10.70    1.94
  -4  -4 -12    7.53    1.74
   4  -4  12    9.84    1.80
  -4  -4 -13   39.37    2.88
  -4  -4 -13   33.14    3.49
  -4   4 -13   37.23    3.56
  -4   4 -13   37.88    3.69
   4  -4  13   36.05    3.48
  -4   4 -13   36.42    3.46
  -4  -4 -13   36.01    3.71
   4  -4  13   40.76    3.47
  -4  -4 -14   45.42    3.91
  -4   4 -14   53.09    4.04
   4  -4  14   55.41    4.21
  -4   4 -14   53.72    4.03
  -4  -4 -14   56.74    4.52
   4  -4  14   57.05    3.91
  -4   4 -15   10.23    1.67
   4  -4  15   12.20    1.92
  -4  -4 -15    8.93    1.69
  -4   4 -15   10.60    1.73
  -4  -4 -15   11.58    1.89
   4  -4  15   12.53    1.78
  -4  -4 -16   -0.09    0.45
   4  -4  16    0.79    0.56
  -4   4 -16    0.58    0.54
  -4  -4 -16    0.08    0.45
   4  -4  16   -0.02    0.40
  -4  -4 -17    9.86    1.51
   4  -4  17   11.85    1.57
  -4   4 -17    7.63    1.28
  -4  -4 -17   10.72    1.60
   4  -4  17   12.08    1.51
  -4  -4 -18    7.40    1.21
  -4   4 -18    8.38    1.18
   4  -4  18    8.17    1.11
  -4   4 -18    7.61    1.09
  -4  -4 -19   -0.14    0.28
   4  -4  19   -0.29    0.17
   4   5 -18   -0.06    0.24
  -4  -5  18   -0.12    0.21
   4   5 -17    1.67    0.50
   4   5 -17    1.64    0.50
   4   5 -16    0.39    0.32
   4   5 -16    0.44    0.38
  -4  -5  16    0.10    0.23
   4   5 -15   34.18    2.47
  -4  -5  15   30.20    2.16
   4   5 -15   34.32    2.47
   4   5 -14   10.43    1.48
   4   5 -14    9.30    1.38
   4  -5 -14    9.49    1.18
   4  -5 -14    7.68    1.49
   4   5 -14    9.18    1.42
  -4  -5  14   10.32    1.37
   4   5 -13   58.41    3.56
  -4  -5  13   60.14    3.41
   4  -5 -13   55.38    3.03
   4  -5 -13   50.79    3.94
   4   5 -13   58.17    3.54
  -4  -5  12    0.32    0.42
   4   5 -12    0.69    0.57
   4  -5 -12    0.74    0.45
   4  -5 -12   -0.35    0.44
   4   5 -12    0.16    0.60
  -4  -5  11    5.33    1.11
   4   5 -11    5.44    1.20
   4  -5 -11    5.19    1.05
   4  -5 -11    4.52    1.39
   4   5 -11    5.10    1.29
   4   5 -10   10.78    2.12
   4  -5 -10   11.09    1.51
   4  -5 -10   10.94    2.10
  -4  -5  10   12.55    1.76
   4   5 -10   12.32    1.82
  -4  -5   9  112.97    5.29
   4   5  -9  114.44    6.33
   4  -5  -9  111.94    4.98
   4  -5  -9  109.16    6.45
   4   5  -9  118.15    5.43
  -4  -5   8    8.39    1.46
   4   5  -8    9.05    1.68
   4  -5  -8    8.33    1.83
   4  -5  -8   10.32    1.53
   4   5  -8   11.13    1.66
   4   5  -7    9.03    1.57
   4  -5  -7    9.65    1.98
   4   5  -7    9.91    1.60
  -4  -5   7   10.41    1.60
  -4  -5   6   26.25    3.27
   4  -5  -6   29.33    3.37
   4   5  -6   29.00    2.70
  -4  -5   6   34.41    2.88
   4  -5  -5   21.89    2.89
  -4  -5   5   17.56    2.64
   4   5  -5   21.39    2.37
  -4  -5   5   23.27    2.39
  -4  -5   4    6.01    1.53
   4  -5  -4    9.01    1.87
   4   5  -4    7.18    1.39
   4  -5  -3  257.53    9.94
  -4  -5   3  229.32    9.66
   4  -5  -3  239.52   10.04
   4  -5  -2    0.96    0.95
  -4  -5   2    1.44    0.94
   4  -5  -2    2.00    0.93
  -4  -5   1  120.90    6.89
   4  -5  -1  131.84    6.90
  -4  -5   1  119.37    4.51
   4  -5  -1  122.15    7.27
   4  -5   0   -0.02    0.47
  -4  -5   0    0.04    0.45
   4  -5   0    0.02    0.60
   4  -5   1    6.62    1.76
   4  -5   1    5.79    1.44
  -4  -5  -1    4.24    1.28
   4  -5   2   25.82    2.66
   4  -5   2   30.05    3.61
  -4  -5  -3  367.63   11.82
  -4   5  -3  383.39   11.84
   4  -5   3  380.25   10.70
   4  -5   3  405.14   13.45
   4  -5   4   10.27    2.27
  -4  -5  -4    6.97    1.79
  -4  -5  -4   11.35    1.76
  -4   5  -4    7.85    1.81
  -4  -5  -5   17.22    2.05
  -4  -5  -5   14.75    2.27
  -4   5  -5   14.13    2.35
  -4   5  -5   16.58    2.48
  -4  -5  -5   20.06    2.99
   4  -5   5   16.77    2.65
   4  -5   6    4.08    1.42
  -4  -5  -6    4.51    1.13
  -4  -5  -6    2.91    1.06
  -4   5  -6    4.60    1.38
  -4   5  -6    4.07    1.19
  -4  -5  -6    4.80    1.50
   4  -5   6    4.52    1.17
  -4  -5  -7   21.64    2.24
  -4  -5  -7   18.01    2.50
  -4   5  -7   19.10    2.66
  -4   5  -7   18.62    2.54
  -4  -5  -7   17.51    2.79
   4  -5   7   20.27    2.42
   4  -5   7   20.02    2.75
  -4  -5  -8   20.59    2.53
  -4   5  -8   22.07    2.81
  -4   5  -8   17.80    2.55
  -4   5  -8   19.10    2.57
  -4  -5  -8   23.83    3.14
  -4  -5  -8   22.25    2.25
   4  -5   8   23.05    2.56
   4  -5   8   23.64    2.95
  -4  -5  -9   24.95    2.34
  -4  -5  -9   21.36    2.56
  -4   5  -9   21.25    2.71
  -4   5  -9   19.34    2.64
  -4   5  -9   21.16    2.61
  -4  -5  -9   19.71    2.80
   4  -5   9   22.05    2.46
   4  -5   9   20.93    2.67
  -4  -5 -10   47.30    3.11
  -4   5 -10   43.95    3.82
  -4   5 -10   44.70    3.96
  -4   5 -10   41.18    3.57
  -4  -5 -10   39.87    3.92
   4  -5  10   43.50    3.35
   4  -5  10   45.50    3.74
  -4  -5 -11   88.25    4.11
  -4  -5 -11   68.90    4.46
  -4   5 -11   94.25    5.42
  -4   5 -11   81.40    5.04
  -4   5 -11   89.40    5.33
  -4   5 -11   76.62    4.77
  -4  -5 -11   82.71    5.39
   4  -5  11   84.53    4.57
   4  -5  11   80.09    4.77
   4  -5  12    0.38    0.48
  -4  -5 -12   -0.02    0.40
  -4   5 -12   -0.16    0.55
  -4  -5 -12    0.63    0.55
  -4   5 -12    0.77    0.79
  -4   5 -12   -0.02    0.47
  -4  -5 -12    0.32    0.46
   4  -5  12   -0.54    0.33
  -4   5 -13    1.20    0.65
  -4  -5 -13    0.96    0.61
  -4   5 -13    1.15    0.68
  -4  -5 -13    0.38    0.44
   4  -5  13    1.02    0.55
  -4   5 -14    5.01    1.06
  -4  -5 -14    4.52    1.02
   4  -5  14    5.46    0.99
  -4  -5 -15    6.49    1.06
   4  -5  15    8.92    1.18
   4  -5  16   18.72    1.50
   4   6 -14    0.32    0.28
   4   6 -13    3.00    0.86
   4   6 -13    2.67    0.61
   4  -6 -13    1.72    0.52
   4   6 -13    3.31    0.73
   4   6 -13    2.39    0.63
   4   6 -12   14.05    1.45
   4   6 -12   14.75    1.56
   4  -6 -12   11.49    1.46
   4   6 -12   16.64    1.61
   4   6 -11    3.96    0.84
   4  -6 -11    4.00    0.94
   4   6 -11    5.80    1.01
   4   6 -10   19.35    1.89
   4  -6 -10   24.48    2.46
   4   6  -9    5.72    1.06
   4  -6  -9    4.84    1.17
   4   6  -9    7.07    1.16
   4   6  -8    1.34    0.59
  -4  -6   8    0.57    0.49
   4  -6  -8    0.94    0.60
   4   6  -8    1.49    0.78
   4   6  -7   -0.40    0.76
  -4  -6   7   -0.04    0.45
   4  -6  -7   -0.09    0.40
   4   6  -7    0.01    0.35
  -4  -6   6   14.36    2.06
   4  -6  -6   17.10    2.19
   4   6  -6   19.59    1.99
   4  -6  -5    1.13    0.76
   4   6  -5    1.54    0.65
  -4  -6   5    0.72    0.60
   4  -6  -4   65.05    4.36
   4  -6  -3    1.60    0.83
   4  -6  -2   38.48    3.29
  -4  -6   2   34.45    3.33
   4  -6  -1    0.62    0.74
  -4  -6   1    0.37    0.65
   4  -6  -1    0.54    0.51
   4  -6   0    5.26    1.39
  -4  -6   0    4.84    1.12
   4  -6   0    6.37    1.34
  -4  -6  -1   23.51    2.23
   4  -6   1   15.83    2.02
  -4  -6  -1   16.23    2.21
   4  -6   1   18.72    2.48
  -4  -6  -2   51.06    3.25
  -4   6  -2   46.84    4.02
  -4  -6  -2   37.97    3.43
   4  -6   2   40.36    3.06
   4  -6   2   40.31    2.78
   4  -6   2   46.99    3.89
   4  -6   3    0.31    0.71
  -4  -6  -3    0.65    0.47
  -4   6  -3    0.55    0.61
  -4  -6  -3    0.14    0.51
   4  -6   3    0.78    0.52
   4  -6   4    3.34    1.07
  -4  -6  -4    4.82    0.99
  -4  -6  -4    2.91    0.95
   4  -6   4    3.54    0.85
  -4   6  -4    4.85    1.23
   4  -6   5    0.70    0.54
  -4  -6  -5    1.29    0.66
  -4  -6  -5    1.11    0.74
  -4   6  -5    1.30    0.68
  -4   6  -5    0.18    0.62
   4  -6   5    0.58    0.47
  -4  -6  -6   41.13    3.31
  -4   6  -6   51.12    3.98
  -4   6  -6   48.16    3.88
  -4  -6  -6   49.86    3.05
   4  -6   6   41.31    2.80
   4  -6   6   45.92    3.60
   4  -6   7    7.89    1.44
  -4  -6  -7    9.71    1.37
  -4   6  -7    8.63    1.67
  -4   6  -7    8.88    1.73
   4  -6   7    8.01    1.24
  -4   6  -8   81.44    4.78
  -4   6  -8   86.06    4.97
  -4   6  -8   78.36    4.68
  -4  -6  -8   78.96    3.65
   4  -6   8   68.05    3.46
   4  -6   8   70.33    4.11
   4  -6   9    0.91    0.58
  -4  -6  -9    0.58    0.47
  -4   6  -9    1.05    0.58
  -4   6  -9    0.76    0.77
  -4   6  -9    0.34    0.47
   4  -6   9    0.49    0.46
   4  -6  10   -0.22    0.31
  -4  -6 -10   -0.26    0.29
  -4   6 -10    0.28    0.50
  -4   6 -10   -0.26    0.57
  -4   6 -10    0.10    0.43
   4  -6  10    0.31    0.32
  -4  -6 -11   21.35    1.64
  -4   6 -11   19.42    2.00
  -4   6 -11   21.18    2.09
   4  -6  11   18.15    1.52
  -4   6 -12   13.26    1.48
   4  -6  12   11.90    1.13
  -4  -7   7    9.15    0.96
   4   7  -7    9.29    1.20
   4  -7  -7    6.76    0.93
  -4  -7   6    0.50    0.34
   4   7  -6   -0.51    0.47
   4  -7  -6   -0.04    0.21
  -4  -7   5    0.36    0.25
   4   7  -5    0.60    0.44
   4  -7  -5    0.21    0.29
   4   7  -4    5.58    1.05
  -4  -7   4    4.95    0.77
   4  -7  -4    4.81    0.87
  -4  -7   3    2.78    0.59
   4  -7  -3    2.49    0.63
  -4  -7   3    1.58    0.48
   4   7  -3    2.62    0.77
  -4  -7   2   18.72    1.52
  -4  -7   2   11.63    1.36
   4   7  -2   21.24    2.05
   4  -7  -2   14.73    1.43
  -4  -7   1    2.74    0.67
  -4  -7   1    3.76    0.72
   4  -7  -1    2.98    0.65
  -4  -7   0    1.15    0.37
  -4  -7   0    0.75    0.36
  -4   7   0   -0.08    0.80
   4  -7   0    1.06    0.41
  -4  -7  -1    0.22    0.22
  -4  -7  -1    0.56    0.36
  -4  -7  -2   11.91    1.22
  -4   7  -2   15.19    1.96
  -4  -7  -3    8.52    1.03
  -4   7  -3    5.63    1.18
  -4   7  -3    8.02    1.36
  -4  -7  -4    7.93    0.94
  -4   7  -4    8.12    1.38
  -4   7  -4    8.72    1.44
  -4   7  -5   16.70    1.87
  -4   7  -5   16.80    1.83
  -4  -7  -5   14.27    1.22
  -5   0  23    0.00    0.20
  -5   0  23   -0.06    0.26
  -5   0  23    0.12    0.16
   5   0 -23    0.11    0.20
   5   0 -23   -0.13    0.23
   5   0 -22    0.71    0.48
  -5   0  22    0.23    0.24
  -5   0  22    0.55    0.38
  -5   0  22    0.93    0.43
   5   0 -22    0.65    0.41
  -5   0  21    0.46    0.47
  -5   0  21    0.26    0.39
  -5   0  21    0.24    0.41
  -5   0  21    0.86    0.50
   5   0 -21    0.07    0.37
  -5   0  20   87.50    3.74
  -5   0  20   94.60    4.15
  -5   0  20  101.22    4.29
   5   0 -20   92.53    4.66
   5   0 -20   87.38    4.12
   5   0 -19    0.30    0.42
  -5   0  19   -0.06    0.28
  -5   0  19   -0.11    0.46
  -5   0  19    0.45    0.51
   5   0 -19    0.11    0.37
   5   0 -18   45.74    3.46
  -5   0  18   43.37    2.86
  -5   0  18   48.29    3.15
  -5   0  18   48.06    3.16
   5   0 -18   40.80    3.05
   5   0 -17   -0.43    0.47
  -5   0  17    0.41    0.42
  -5   0  17    0.23    0.39
  -5   0  17    0.88    0.53
   5   0 -17    0.87    0.64
   5   0 -16  222.51    7.76
  -5   0  16  208.57    6.64
  -5   0  16  225.15    7.14
  -5   0  16  224.38    7.02
   5   0 -16  217.21    7.86
   5   0 -16  201.56    7.26
   5   0 -15    1.00    0.52
  -5   0  15    0.42    0.46
  -5   0  15    0.28    0.40
  -5   0  15    0.51    0.55
   5   0 -15    1.36    0.80
   5   0 -15   -0.16    0.38
   5   0 -14  134.45    5.86
  -5   0  14  137.49    5.42
  -5   0  14  140.30    5.39
   5   0 -14  134.40    5.90
   5   0 -14  133.47    5.74
  -5   0  13   -0.27    0.49
  -5   0  13    0.81    0.29
  -5   0  13    0.43    0.43
   5   0 -13    0.26    0.38
  -5   0  12    1.94    0.92
  -5   0  12    2.93    0.89
  -5   0  12    1.37    0.52
   5   0 -12    4.00    1.00
  -5   0  11    0.25    0.35
  -5   0  11    0.10    0.35
  -5   0  11    0.28    0.34
   5   0 -11    0.23    0.40
  -5   0  10  109.50    4.75
  -5   0  10  101.35    5.62
  -5   0  10  101.00    4.50
   5   0 -10  109.84    4.65
  -5   0   9   -0.30    0.46
  -5   0   9    0.85    0.42
  -5   0   9    0.40    0.38
   5   0  -9    0.44    0.45
  -5   0   8  209.30    6.25
  -5   0   8  211.42    7.54
  -5   0   8  222.49    6.27
  -5   0   7    0.14    0.28
  -5   0   7    0.21    0.26
  -5   0   7   -0.04    0.29
   5   0  -6   51.95    3.56
  -5   0   6   44.15    3.10
  -5   0   6   42.21    2.49
   5   0  -6   49.72    2.70
   5   0  -5    0.79    0.54
  -5   0   5    1.16    0.43
   5   0  -5    0.17    0.31
  -5   0   4  135.32    4.36
   5   0  -4  141.66    4.40
   5   0  -3    0.15    0.26
  -5   0   3   -0.15    0.26
  -5   0   3   -0.26    0.32
  -5   0   2  130.45    4.46
  -5   0   2  136.53    4.50
   5   0  -2  135.23    4.69
  -5   0   2  131.72    4.30
   5   0  -2  129.70    4.26
   5   0  -2  119.08    3.78
  -5   0   1   -0.11    0.31
   5   0  -1    0.21    0.29
   5   0  -1    0.28    0.37
  -5   0   1    0.95    0.49
  -5   0   1    0.16    0.20
   5   0  -1    0.12    0.18
  -5   0   0  173.86    5.52
   5   0   0  157.52    5.11
   5   0   0  147.63    4.60
  -5   0   0  160.61    4.68
  -5   0   0  169.32    5.22
   5   0   0  152.59    4.34
  -5   0  -1    0.68    0.46
   5   0   1    0.52    0.45
   5   0   1    1.44    0.53
  -5   0  -1    0.10    0.33
  -5   0  -1    0.17    0.31
  -5   0  -2 2266.29   25.85
   5   0   2 2349.71   28.60
  -5   0  -2 2268.10   28.82
  -5   0  -3   -0.09    0.53
   5   0   3    0.43    0.75
  -5   0  -3    0.96    0.49
  -5   0  -4  669.33   13.86
  -5   0  -4  682.94   10.79
  -5   0  -5    0.01    0.39
  -5   0  -5    0.53    0.35
   5   0   6 1720.92   24.49
  -5   0  -6 1662.18   20.26
  -5   0  -7    0.75    0.50
   5   0   7    0.32    0.62
  -5   0  -7    0.49    0.41
  -5   0  -8  222.73    6.36
  -5   0  -8  214.05    6.11
  -5   0  -9    0.78    0.44
   5   0   9    0.61    0.54
   5   0  10  433.41   12.36
  -5   0 -10  383.83    9.11
  -5   0 -11    0.80    0.39
   5   0  11    0.27    0.61
   5   0  12   38.86    3.40
   5   0  12   38.76    3.62
  -5   0 -12   37.70    3.84
  -5   0 -12   37.25    4.14
   5   0  13   -0.09    0.50
  -5   0 -13    0.05    0.43
   5   0  14  149.12    7.41
   5   0  14  163.46    7.72
   5   0  14  159.54    7.22
  -5   0 -14  149.51    7.97
   5   0  15    0.20    0.85
   5   0  15    1.16    0.92
   5   0  15    0.50    0.77
  -5   0 -15    0.35    0.63
   5   0  16   75.74    5.14
   5   0  16   68.98    4.73
   5   0  16   64.05    4.41
  -5   0 -16   73.28    5.34
  -5   0 -16   67.83    5.18
   5   0  17    0.49    0.80
  -5   0 -17    0.04    0.49
  -5   0 -17   -0.87    0.79
   5   0  17   -0.17    0.53
   5   0  18   19.63    2.39
  -5   0 -18   18.43    2.42
  -5   0 -18   17.88    2.42
   5   0  19    0.47    0.42
   5   0  19   -0.25    0.69
   5   0  19    0.10    0.54
  -5   0 -19   -0.22    0.42
  -5   0 -19    0.33    0.53
   5   0  20    9.07    1.34
   5   0  20   10.08    1.39
  -5   0 -20    9.59    1.55
  -5   0 -20    9.56    1.49
   5   0  20   11.31    1.56
   5   0  21    0.31    0.38
   5   0  21    0.34    0.40
   5   0  21   -0.47    0.39
  -5   0 -21    0.10    0.40
  -5   1  23   27.46    1.71
  -5  -1  23   23.60    1.48
  -5   1  23   25.90    1.65
   5   1 -23   22.06    1.50
  -5  -1  22   10.01    1.03
  -5   1  22   10.68    1.15
  -5  -1  22   11.34    1.24
  -5   1  22   12.70    1.28
   5   1 -22   11.15    1.35
   5  -1 -22   10.60    1.39
  -5  -1  22   10.04    1.10
  -5   1  22   11.08    1.23
   5  -1 -22   11.18    1.31
   5   1 -22    7.60    1.03
   5  -1 -21   33.26    2.69
  -5  -1  21   22.03    1.69
  -5  -1  21   31.63    2.10
  -5   1  21   31.08    2.11
   5   1 -21   32.13    2.47
  -5  -1  21   34.38    2.38
  -5   1  21   33.08    2.24
   5  -1 -21   29.96    2.34
   5   1 -21   30.22    2.20
  -5  -1  20   -0.15    0.39
   5  -1 -20    0.60    0.64
   5   1 -20    0.54    0.51
  -5  -1  20    0.34    0.33
  -5  -1  20    0.31    0.37
  -5   1  20    0.29    0.26
  -5  -1  20    0.34    0.37
  -5   1  20   -0.10    0.33
   5  -1 -20   -0.13    0.41
   5   1 -20    0.26    0.31
   5   1 -19   82.58    4.39
  -5  -1  19   80.60    3.68
  -5  -1  19   83.52    3.83
   5  -1 -19   84.61    4.79
  -5  -1  19   88.49    4.24
  -5   1  19   80.65    3.81
  -5  -1  19   79.45    4.02
  -5  -1  19   89.04    4.25
  -5   1  19   92.22    4.16
   5  -1 -19   88.17    4.44
   5   1 -19   75.70    3.89
  -5  -1  18   25.50    2.18
   5   1 -18   26.23    2.53
  -5  -1  18   23.04    2.05
  -5  -1  18   27.09    2.38
  -5   1  18   29.33    2.37
  -5  -1  18   26.77    2.40
  -5  -1  18   27.88    2.46
  -5   1  18   28.30    2.35
   5  -1 -18   26.70    2.53
   5   1 -18   24.06    2.28
   5   1 -17   45.41    3.31
  -5  -1  17   48.05    3.06
  -5  -1  17   50.45    3.29
  -5   1  17   44.55    3.03
  -5  -1  17   45.32    3.20
   5  -1 -17   48.75    3.75
  -5  -1  17   50.91    3.36
  -5   1  17   46.75    3.08
   5   1 -17   46.35    3.41
   5  -1 -17   46.49    3.40
   5   1 -17   40.66    3.06
   5   1 -16   30.93    2.73
   5  -1 -16   31.28    3.02
  -5  -1  16   30.00    2.46
  -5   1  16   31.89    2.56
  -5  -1  16   32.69    2.66
  -5   1  16   30.08    2.53
  -5  -1  16   31.54    2.66
   5  -1 -16   23.04    2.98
   5   1 -16   30.95    2.82
   5  -1 -16   29.77    2.77
   5   1 -16   28.63    2.57
   5  -1 -15  182.72    7.30
   5   1 -15  160.76    6.42
  -5  -1  15  168.84    5.96
  -5  -1  15  177.96    6.26
  -5   1  15  161.85    6.00
  -5  -1  15  178.98    6.39
  -5   1  15  176.08    6.12
   5   1 -15  161.72    6.51
   5  -1 -15  173.06    6.82
   5  -1 -14    2.77    0.99
   5   1 -14    1.06    0.56
  -5  -1  14    2.46    0.76
  -5  -1  14    2.45    0.81
  -5   1  14    2.58    0.81
   5  -1 -14    2.30    0.84
  -5  -1  14    3.28    0.85
  -5   1  14    2.73    0.81
   5   1 -14    2.46    0.86
   5  -1 -14    2.15    0.78
   5  -1 -13  340.08    9.97
   5   1 -13  317.05    9.12
  -5  -1  13  332.76    8.44
  -5  -1  13  349.61    8.80
  -5   1  13  317.11    8.34
  -5  -1  13  348.30    8.86
  -5   1  13  338.74    8.59
   5   1 -13  347.92    9.44
   5  -1 -13  347.81    9.83
  -5  -1  12   58.67    3.87
  -5   1  12   59.17    3.89
  -5   1  12   57.23    3.79
  -5  -1  12   58.58    4.78
   5  -1 -12   64.29    4.14
   5   1 -12   60.69    3.69
  -5   1  11   43.56    3.22
  -5   1  11   47.39    3.28
  -5  -1  11   46.83    3.32
  -5  -1  11   47.06    4.15
   5  -1 -11   47.60    3.39
   5   1 -11   43.84    3.01
  -5  -1  10   53.44    3.41
  -5   1  10   54.91    4.11
   5   1 -10   55.02    3.56
  -5   1  10   53.08    3.34
  -5  -1  10   54.56    4.28
   5  -1 -10   58.58    3.63
   5   1 -10   52.99    3.21
   5   1  -9  339.08    9.02
  -5  -1   9  351.02    8.82
  -5   1   9  333.25   10.04
  -5  -1   9  338.38    8.17
  -5  -1   9  339.45   10.58
  -5   1   9  350.50    8.57
   5  -1  -9  376.50    9.22
   5   1  -9  359.29    8.47
  -5  -1   8   74.93    3.72
  -5   1   8   70.73    4.26
  -5  -1   8   73.91    4.61
  -5  -1   8   69.25    3.40
  -5   1   8   69.30    3.46
   5  -1  -8   76.01    3.87
   5   1  -8   71.74    3.51
  -5  -1   7   59.02    3.18
  -5  -1   7   58.69    3.94
  -5  -1   7   60.83    3.11
  -5   1   7   58.84    3.11
   5  -1  -7   66.07    3.49
   5   1  -7   62.77    3.18
  -5  -1   6   36.66    2.41
   5   1  -6   37.12    2.99
  -5   1   6   37.21    2.79
  -5  -1   6   39.12    3.10
  -5  -1   6   37.60    2.34
  -5   1   6   37.99    2.39
   5  -1  -6   37.46    2.55
   5   1  -6   37.79    2.37
  -5  -1   5  102.40    4.02
  -5  -1   5  101.49    4.91
  -5  -1   5  106.47    3.99
  -5   1   5   98.07    3.81
   5   1  -5  116.19    5.08
   5  -1  -5  115.38    4.45
   5   1  -5  113.99    3.99
   5   1  -4  211.57    6.60
   5  -1  -4  204.14    6.99
  -5  -1   4  207.49    5.69
  -5   1   4  189.34    5.32
  -5  -1   4  182.94    6.46
  -5  -1   4  205.41    5.61
  -5   1   4  186.08    5.28
   5  -1  -4  208.52    6.02
   5   1  -4  188.30    5.09
   5   1  -3    2.52    0.57
  -5   1   3    0.23    0.24
   5   1  -3    0.86    0.45
  -5   1   3    0.64    0.26
   5   1  -3    3.22    0.83
   5  -1  -3    0.74    0.48
  -5  -1   3    0.29    0.32
  -5  -1   3    0.51    0.25
  -5   1   3    0.47    0.26
   5  -1  -3    1.05    0.52
  -5   1   2  478.78    9.17
   5   1  -2  468.68    9.50
   5   1  -2  445.46    8.85
  -5   1   2  479.34    8.95
  -5  -1   2  471.13    9.33
  -5   1   2  471.46    8.85
   5  -1  -2  469.04    9.35
  -5   1   1  550.59   10.12
   5   1  -1  501.42    9.48
   5   1  -1  483.49    9.41
   5  -1  -1  517.27   10.10
  -5  -1   1  590.90   10.79
  -5   1   1  486.28    8.89
  -5  -1   1  506.23    9.94
  -5   1   1  514.22    9.52
   5  -1  -1  472.14    9.42
   5   1  -1  455.42    8.00
  -5  -1   0   14.60    1.51
   5  -1   0   10.69    1.31
  -5   1   0   14.34    1.54
   5  -1   0   18.82    1.69
   5   1   0   14.16    1.54
   5   1   0   16.63    1.50
  -5   1   0   14.81    1.50
   5  -1   0   14.53    1.51
   5   1   0   14.01    1.16
  -5   1  -1  758.83   13.96
  -5   1  -1  756.66   11.46
  -5  -1  -1  801.25   12.83
  -5  -1  -1  799.81   13.98
   5   1   1  717.41   12.84
  -5   1  -1  823.76   13.84
   5  -1   1  771.57   12.15
   5   1   1  689.09   11.27
   5  -1   1  754.86   13.36
  -5   1  -1  779.97   12.94
   5  -1   1  703.61   12.22
   5  -1   2   91.14    4.26
  -5  -1  -2   93.46    4.49
  -5   1  -2   92.71    4.39
   5   1   2   88.71    4.16
   5  -1   2   86.88    3.44
  -5  -1  -2   96.21    3.81
  -5   1  -2   86.91    3.96
   5  -1   2   82.06    3.69
  -5   1  -2   87.26    4.42
  -5   1  -2   87.64    3.30
  -5  -1  -2   93.20    4.23
   5  -1   3  256.07    7.58
  -5  -1  -3  251.74    7.87
  -5   1  -3  255.80    7.78
  -5  -1  -3  266.29    6.49
   5   1   3  249.55    7.39
   5  -1   3  229.76    6.48
  -5   1  -3  242.31    5.83
  -5   1  -3  241.95    7.81
  -5  -1  -3  241.02    7.35
  -5  -1  -4  132.65    4.47
   5  -1   4  133.88    5.55
   5   1   4  125.29    5.42
  -5   1  -4  118.97    5.42
  -5   1  -4  119.52    5.62
  -5  -1  -4  124.03    5.31
  -5   1  -4  124.75    4.11
  -5   1  -5   56.18    2.65
  -5   1  -5   68.22    3.03
  -5  -1  -6  121.66    4.43
   5  -1   6  124.88    5.79
   5   1   6  118.46    5.61
  -5   1  -6  121.50    4.19
  -5   1  -6  112.48    4.16
  -5  -1  -7  575.38   10.71
   5  -1   7  572.33   13.53
   5   1   7  589.63   13.53
  -5   1  -7  564.74   10.42
  -5  -1  -7  588.83   11.03
  -5   1  -7  555.66   10.46
  -5  -1  -8  103.15    4.22
   5  -1   8   93.68    5.32
  -5   1  -8   94.66    4.06
   5   1   8  108.54    5.61
  -5  -1  -8   81.67    5.36
  -5  -1  -8   99.19    4.37
  -5   1  -8   89.53    3.95
   5   1   9   11.38    1.97
  -5   1  -9   10.56    1.40
  -5  -1  -9    7.85    1.75
  -5  -1  -9    9.27    1.40
   5   1  10   63.61    4.55
  -5   1 -10   65.82    3.65
  -5  -1 -10   53.71    4.68
  -5  -1 -10   63.94    3.82
  -5   1 -10   61.20    3.53
  -5   1 -11   99.03    6.69
   5  -1  11   99.23    5.99
   5  -1  11   92.80    5.45
   5  -1  11   94.76    5.88
   5   1  11  106.42    5.71
  -5  -1 -11   91.68    6.48
  -5   1 -11   93.67    6.03
  -5  -1 -11   97.21    6.54
   5  -1  12   13.61    2.25
   5  -1  12   14.04    2.15
   5  -1  12   12.95    2.03
  -5  -1 -12   11.61    2.20
   5   1  12   11.43    2.00
  -5   1 -12    9.52    2.13
  -5   1 -12   14.46    2.41
  -5  -1 -12   12.10    2.38
   5  -1  13  488.54   14.08
   5  -1  13  499.59   13.58
   5  -1  13  504.24   13.42
   5   1  13  506.68   12.82
  -5  -1 -13  484.81   14.80
   5   1  13  473.25   13.07
  -5   1 -13  466.45   15.57
  -5  -1 -13  440.19   13.78
  -5   1 -13  507.31   14.83
  -5  -1 -13  482.12   15.27
   5  -1  14   19.59    2.75
   5  -1  14   18.27    2.52
  -5  -1 -14   18.11    2.84
   5   1  14   16.97    2.31
   5   1  14   15.12    2.31
  -5  -1 -14   15.77    2.57
  -5   1 -14   19.70    2.87
  -5  -1 -14   16.01    2.72
   5  -1  15    3.65    1.21
   5   1  15    4.66    1.18
  -5  -1 -15    4.03    1.49
  -5   1 -15    4.81    1.45
  -5  -1 -15    3.57    1.33
   5  -1  16    1.26    0.84
   5  -1  16    0.87    0.61
   5   1  16    2.01    0.92
   5  -1  16    0.51    0.56
   5   1  16    1.22    0.56
  -5  -1 -16    1.17    0.81
  -5  -1 -16   -0.11    0.51
  -5   1 -16    1.42    0.96
   5  -1  17   21.33    2.52
   5  -1  17   23.23    2.80
   5   1  17   22.84    2.67
   5  -1  17   23.29    2.54
   5   1  17   22.66    2.58
   5   1  17   23.59    2.49
  -5   1 -17   22.87    2.79
  -5  -1 -17   24.85    3.01
  -5  -1 -17   20.56    2.64
  -5   1 -17   21.70    2.78
   5  -1  18    2.09    0.68
   5  -1  18    2.46    0.93
   5   1  18    1.62    0.76
   5  -1  18    2.71    0.90
   5   1  18    3.76    1.14
  -5  -1 -18    3.02    1.05
  -5   1 -18    3.20    1.01
  -5  -1 -18    2.54    0.92
  -5   1 -18    3.04    1.04
   5  -1  19   16.04    1.85
   5  -1  19   22.17    2.33
   5   1  19   20.19    2.24
   5  -1  19   20.60    2.09
   5   1  19   22.51    2.29
  -5   1 -19   20.36    2.30
  -5  -1 -19   21.49    2.47
  -5  -1 -19   18.40    2.15
  -5   1 -19   19.72    2.35
   5  -1  20    0.05    0.26
   5   1  20   -0.26    0.61
   5   1  20   -0.07    0.39
   5  -1  20   -0.11    0.33
  -5   1 -20    0.49    0.45
   5  -1  20    0.68    0.44
  -5  -1 -20    0.33    0.37
  -5  -1 -20    0.74    0.47
  -5   1 -20    0.36    0.43
   5   1  21    8.00    1.12
   5   1  21    8.78    1.16
   5  -1  21    7.71    1.01
   5   1  21    9.24    1.18
  -5  -1 -21    7.79    1.20
  -5   1 -21    7.73    1.15
  -5  -1 -21    6.59    0.97
  -5   1 -21    6.44    1.04
   5   2 -22    3.16    0.67
  -5  -2  22    3.93    0.62
  -5  -2  22    3.56    0.64
  -5   2  22    3.40    0.62
  -5   2  22    4.37    0.71
   5   2 -21    1.72    0.57
  -5  -2  21    1.99    0.51
  -5  -2  21    2.38    0.61
  -5   2  21    1.91    0.48
  -5   2  21    2.20    0.59
  -5   2  21    2.15    0.56
   5   2 -20  109.31    4.54
  -5  -2  20  102.56    3.84
  -5   2  20   92.33    3.63
  -5  -2  20  104.21    4.24
  -5   2  20  106.35    3.99
  -5  -2  20  111.14    4.11
   5   2 -19    0.32    0.50
  -5  -2  19    0.29    0.31
  -5  -2  19    0.09    0.30
  -5   2  19    0.21    0.28
  -5  -2  19    0.15    0.36
  -5   2  19    0.34    0.30
   5   2 -19    0.41    0.30
   5  -2 -18    9.32    1.65
   5   2 -18    9.51    1.52
  -5  -2  18    8.16    1.22
  -5  -2  18    9.00    1.32
  -5  -2  18    9.89    1.45
  -5   2  18   10.80    1.40
   5   2 -18   10.84    1.56
   5  -2 -18   11.34    1.64
   5  -2 -17    0.42    0.70
   5   2 -17    1.39    0.68
  -5  -2  17    1.84    0.67
  -5  -2  17    1.74    0.72
  -5  -2  17    2.45    0.85
  -5   2  17    1.37    0.54
   5   2 -17    1.67    0.63
   5  -2 -17    0.97    0.46
   5  -2 -16   35.98    3.42
   5   2 -16   30.57    2.75
  -5  -2  16   30.52    2.47
  -5  -2  16   31.66    2.54
  -5  -2  16   35.39    2.91
  -5   2  16   31.33    2.47
   5   2 -16   33.20    2.87
   5  -2 -16   35.67    3.10
   5  -2 -15   23.53    2.80
   5   2 -15   21.68    2.31
  -5  -2  15   17.93    1.92
  -5  -2  15   23.22    2.19
  -5  -2  15   22.54    2.36
   5   2 -15   18.60    2.20
   5  -2 -15   22.29    2.49
   5  -2 -14  129.88    6.50
   5   2 -14  112.87    5.43
  -5  -2  14  117.88    4.93
  -5  -2  14  122.25    5.11
  -5  -2  14  126.90    5.58
   5   2 -14  123.19    5.63
   5  -2 -14  128.30    6.09
   5   2 -13   25.55    2.57
  -5  -2  13   29.14    2.40
  -5  -2  13   31.09    2.54
  -5  -2  13   33.35    2.80
   5  -2 -13   21.87    2.92
   5  -2 -13   31.86    3.16
   5   2 -13   27.96    2.68
   5  -2 -13   30.14    2.93
   5   2 -12   86.72    4.73
   5   2 -12  101.20    5.78
  -5  -2  12   93.21    4.27
  -5  -2  12   98.05    4.48
  -5  -2  12  106.50    5.00
   5  -2 -12   84.69    5.66
   5  -2 -12   81.85    5.19
   5  -2 -12   96.62    5.45
   5   2 -12   91.02    4.81
   5  -2 -12  102.75    5.37
  -5  -2  11   33.32    2.95
  -5   2  11   30.97    2.75
   5  -2 -11   33.60    3.31
   5   2 -11   30.29    2.65
  -5  -2  10  183.29    6.75
  -5   2  10  173.31    6.39
  -5  -2  10  176.48    8.35
   5  -2 -10  185.24    7.67
   5   2 -10  174.33    6.29
   5   2  -9   50.77    3.81
  -5  -2   9   55.43    3.54
  -5   2   9   60.09    3.54
  -5  -2   9   56.45    4.57
   5  -2  -9   59.06    4.14
   5   2  -9   59.96    3.50
   5   2  -8  499.77   12.53
  -5  -2   8  566.58   11.81
  -5   2   8  580.68   11.65
  -5  -2   8  580.02   14.90
   5  -2  -8  651.66   13.96
   5   2  -8  617.60   11.91
  -5  -2   7   13.97    1.66
  -5   2   7   12.21    1.52
  -5  -2   7   13.24    2.09
   5  -2  -7   16.31    2.03
   5   2  -7   15.82    1.71
  -5   2   6  478.91    9.88
  -5  -2   6  456.92    9.91
   5   2  -6  501.82   12.39
  -5  -2   6  476.25   12.71
  -5   2   6  468.35    9.78
   5  -2  -6  495.72   11.61
   5   2  -6  510.57   10.19
   5   2  -5    3.07    0.78
  -5  -2   5    0.60    0.36
  -5  -2   5    0.99    0.39
  -5   2   5    0.39    0.27
   5   2  -5    1.41    0.75
  -5  -2   5    0.56    0.39
   5   2  -5    0.60    0.49
  -5   2   5    0.13    0.33
   5  -2  -5    2.26    0.81
   5   2  -4   12.29    1.72
   5   2  -4   11.58    1.33
  -5  -2   4   11.89    1.83
  -5   2   4   11.59    1.37
   5   2  -4   13.58    1.44
  -5   2   3  574.23   10.73
  -5  -2   3  534.02   10.88
   5   2  -3  497.77   11.36
   5   2  -3  538.05   10.10
   5   2  -3  586.36   11.83
  -5  -2   3  533.37   12.54
  -5   2   3  535.99   10.18
   5   2  -3  527.91    9.69
  -5   2   2  211.97    6.37
   5   2  -2  179.80    6.29
   5   2  -2  186.30    5.54
   5   2  -2  197.39    6.17
  -5  -2   2  210.76    6.51
  -5  -2   2  183.72    6.87
  -5   2   2  201.22    5.69
  -5   2   2  191.61    5.65
   5  -2  -2  183.59    6.42
  -5   2   1    5.70    1.19
  -5  -2   1    4.76    1.06
  -5  -2   1    5.09    1.02
  -5   2   1    6.68    1.10
  -5   2   1    5.20    0.84
   5   2  -1    3.59    0.94
   5   2  -1    4.74    0.89
   5   2  -1    3.96    0.79
  -5   2   1    4.14    0.82
   5  -2  -1    6.50    1.20
  -5  -2   0  304.33    8.56
  -5   2   0  356.44    8.89
   5   2   0  287.65    8.01
   5   2   0  317.94    7.78
  -5  -2   0  362.12    8.72
  -5  -2   0  312.24    8.78
   5   2   0  321.01    7.63
  -5   2   0  348.05    8.15
   5  -2   0  303.77    8.46
  -5   2   0  343.80    9.65
  -5   2  -1   25.55    1.83
  -5  -2  -1   17.32    2.01
  -5   2  -1   26.57    2.43
   5   2   1   37.30    2.60
   5   2   1   26.63    2.03
  -5  -2  -1   27.73    2.29
  -5   2  -1   26.81    2.19
   5  -2   1   18.36    2.04
   5  -2   1   26.38    2.37
  -5   2  -1   24.28    2.52
   5  -2   2  491.89   11.87
  -5   2  -2  563.84   12.43
   5   2   2  567.58   11.42
  -5  -2  -2  501.82   10.81
   5  -2   2  527.01   10.04
  -5   2  -2  587.63   11.57
   5  -2   2  514.58   11.55
  -5   2  -2  520.48   12.79
  -5   2  -2  542.50    9.52
  -5   2  -3   26.67    2.63
   5  -2   3   28.10    2.16
   5  -2   3   27.17    2.68
  -5  -2  -3   22.33    2.71
   5   2   3   32.03    2.63
   5  -2   3   25.92    2.44
  -5   2  -3   25.49    2.74
  -5   2  -3   31.53    2.08
   5  -2   4   78.76    4.83
   5  -2   4   74.83    3.72
   5   2   4   77.62    4.29
  -5  -2  -4   67.94    4.81
  -5   2  -4   81.48    3.46
   5  -2   5   66.82    3.61
   5  -2   5   71.23    4.75
   5   2   5   67.74    4.16
  -5  -2  -5   55.85    4.49
   5  -2   5   66.39    4.17
  -5   2  -5   70.74    3.33
   5  -2   6  127.70    6.59
   5   2   6  118.25    5.81
  -5  -2  -6  108.78    6.47
  -5   2  -6  126.83    4.67
   5   2   7   25.25    2.81
   5  -2   7   25.50    3.02
  -5  -2  -7   23.45    3.05
  -5   2  -7   26.97    2.20
   5  -2   7   28.12    2.53
   5  -2   8   12.69    2.18
  -5  -2  -8    7.16    1.68
  -5   2  -8    7.69    1.22
   5  -2   8    8.82    1.48
   5   2   9   50.78    4.22
  -5  -2  -9   41.55    4.29
   5  -2   9   49.62    4.38
   5  -2   9   51.23    3.70
   5  -2  10  257.17    9.92
  -5  -2 -10  237.83    9.72
   5  -2  10  241.72    9.56
  -5  -2 -10  243.19   10.23
  -5   2 -10  267.25   10.03
  -5   2 -10  245.19    9.68
  -5   2 -10  260.67   10.88
  -5  -2 -10  267.83   11.39
  -5   2 -11    5.70    1.66
   5  -2  11    6.61    1.62
  -5   2 -11    6.94    1.70
  -5  -2 -11    6.49    1.75
   5  -2  11    7.17    1.65
  -5   2 -11    7.27    1.71
  -5  -2 -11    6.34    1.84
   5  -2  12    0.48    0.54
  -5   2 -12    0.36    0.54
  -5  -2 -12   -0.24    0.89
  -5   2 -12    0.86    0.96
   5   2  12    1.63    0.85
  -5   2 -12    1.33    0.91
  -5  -2 -12    0.04    0.53
   5  -2  13   16.49    2.53
   5  -2  13   19.27    2.48
  -5  -2 -13   17.60    2.86
  -5   2 -13   18.74    2.68
  -5  -2 -13   17.28    2.90
   5  -2  14   78.46    5.46
   5  -2  14   76.73    4.94
  -5  -2 -14   77.15    5.76
  -5   2 -14   89.05    5.90
   5  -2  15   15.76    2.41
   5  -2  15   12.95    2.04
   5   2  15   15.44    2.11
  -5  -2 -15   13.38    2.40
  -5   2 -15   15.77    2.47
  -5  -2 -15   12.55    2.34
   5  -2  16  114.39    6.11
   5  -2  16  110.80    5.54
   5   2  16  109.62    5.37
  -5   2 -16  115.23    6.39
  -5  -2 -16  103.20    6.28
  -5  -2 -16  108.12    6.39
   5  -2  17    0.06    0.54
   5   2  17    0.03    0.40
   5  -2  17    0.72    0.61
   5   2  17   -0.17    0.38
  -5   2 -17   -0.19    0.67
  -5  -2 -17    0.18    0.54
   5   2  18   17.63    2.14
   5  -2  18   16.27    1.84
   5   2  18   19.14    2.14
  -5  -2 -18   15.75    2.16
  -5   2 -18   16.05    2.05
   5  -2  18   17.92    2.14
   5   2  18   14.51    1.77
  -5   2 -18   18.26    2.26
   5   2  19    0.48    0.38
   5  -2  19    0.23    0.28
   5   2  19    0.20    0.38
  -5  -2 -19    0.44    0.53
  -5   2 -19   -0.13    0.35
   5  -2  19    0.84    0.56
  -5   2 -19    0.96    0.60
   5   2  20    2.25    0.66
   5   2  20    2.90    0.77
  -5   2 -20    1.28    0.55
   5  -2  20    1.39    0.50
  -5  -2 -20    1.63    0.60
  -5   2 -20    1.01    0.47
   5  -2  20    1.37    0.45
   5   2  21    2.56    0.60
   5   2  21    2.97    0.62
  -5   2 -21    1.89    0.55
  -5  -2 -21    1.64    0.47
   5   3 -21   18.35    1.49
  -5  -3  21   17.30    1.26
  -5  -3  21   17.83    1.33
  -5   3  21   16.34    1.26
  -5   3  21   15.93    1.18
   5   3 -20    2.15    0.65
  -5  -3  20    1.33    0.43
  -5  -3  20    1.20    0.40
  -5   3  20    0.75    0.35
  -5   3  20    1.38    0.44
   5  -3 -19    2.22    0.76
   5   3 -19    2.54    0.77
  -5  -3  19    2.03    0.54
  -5  -3  19    2.20    0.58
  -5   3  19    2.04    0.52
  -5   3  19    1.61    0.53
   5   3 -19    1.79    0.58
   5   3 -18    1.60    0.61
  -5  -3  18    1.81    0.59
  -5  -3  18    1.93    0.66
  -5   3  18    1.99    0.61
   5   3 -18    1.76    0.61
   5   3 -17   51.78    3.28
  -5  -3  17   55.67    3.11
  -5  -3  17   59.58    3.28
  -5   3  17   50.93    2.84
   5   3 -17   53.52    3.35
   5   3 -16   -0.15    0.55
  -5  -3  16   -0.25    0.40
  -5  -3  16    0.22    0.33
  -5   3  16   -0.57    0.40
   5   3 -16    0.46    0.50
   5   3 -15   21.38    2.29
  -5  -3  15   23.51    2.13
  -5  -3  15   24.01    2.20
   5  -3 -15   17.03    2.57
  -5   3  15   19.61    1.88
   5   3 -15   20.44    2.24
   5   3 -14    7.39    1.43
  -5  -3  14    9.05    1.35
  -5  -3  14    8.39    1.38
   5   3 -14    7.81    1.48
  -5  -3  13  117.33    5.01
   5   3 -13  106.90    5.34
   5   3 -13  108.57    6.21
   5   3 -13   99.60    5.21
  -5  -3  13  110.69    4.77
   5   3 -13  103.39    5.22
   5   3 -12   11.25    1.77
  -5  -3  12   15.46    1.76
  -5  -3  12   13.82    1.73
  -5  -3  12   14.41    1.97
   5  -3 -12   11.67    2.18
   5   3 -12   12.13    1.81
   5   3 -12   12.09    1.86
   5   3 -11   76.11    4.59
  -5  -3  11   95.98    4.42
  -5  -3  11   95.32    4.52
  -5  -3  11   92.73    5.05
   5  -3 -11   76.58    5.58
   5  -3 -11   66.99    5.11
   5   3 -11   87.88    4.80
   5   3 -10  163.90    6.76
  -5  -3  10  183.47    6.16
  -5  -3  10  185.91    7.18
   5  -3 -10  146.40    7.71
   5  -3 -10  146.03    7.56
  -5  -3  10  184.86    6.39
   5   3 -10  176.68    6.86
  -5  -3   9  122.01    5.11
   5   3  -9  102.36    5.26
  -5  -3   9  117.49    4.83
  -5  -3   9  111.20    5.49
   5  -3  -9   83.05    5.65
   5  -3  -9   96.27    6.01
   5   3  -9  123.22    5.62
  -5   3   8  305.99    8.78
   5  -3  -8  297.00   10.61
  -5  -3   8  292.54   11.24
   5   3  -8  317.49    8.87
   5   3  -7  142.28    6.65
  -5   3   7  160.83    6.09
   5  -3  -7  141.01    7.11
  -5  -3   7  154.07    7.87
   5   3  -7  170.49    6.19
   5   3  -6   16.86    2.24
  -5   3   6   16.84    1.93
  -5  -3   6   15.04    2.42
   5  -3  -6   16.19    2.38
   5   3  -6   15.92    1.82
   5   3  -5  920.72   17.71
  -5  -3   5  940.11   20.23
   5  -3  -5  932.64   19.15
  -5   3   4  185.93    7.74
   5   3  -4  166.14    6.67
  -5   3   4  176.07    6.12
  -5  -3   4  171.32    7.80
   5  -3  -4  169.57    7.40
  -5   3   3  291.34    9.46
   5   3  -3  261.62    8.41
   5   3  -3  275.69    7.73
  -5  -3   3  309.85    9.43
  -5   3   3  206.92    6.87
   5  -3  -3  248.70    8.88
  -5   3   3  325.91   11.13
   5   3  -2   32.15    2.84
   5   3  -2   32.55    2.57
  -5  -3   2   37.35    3.17
  -5   3   2   24.59    2.25
   5  -3  -2   28.88    2.94
  -5   3   2   23.35    2.93
   5   3  -1  265.05    8.57
   5   3  -1  368.98    9.01
  -5  -3   1  413.94   10.86
  -5  -3   1  304.74   10.95
  -5   3   1  341.63    9.02
   5  -3  -1  357.02   10.60
  -5   3   1  265.29   10.33
   5   3   0   58.79    3.86
   5   3   0   56.70    3.45
   5   3   0   62.90    3.73
  -5  -3   0   64.01    4.13
  -5  -3   0   45.21    4.18
  -5   3   0   64.67    3.90
   5  -3   0   54.46    4.05
  -5   3   0   54.80    4.57
   5  -3   1  202.61    6.74
   5   3   1  187.03    6.50
   5   3   1  204.33    6.71
  -5  -3  -1  203.70    7.55
  -5  -3  -1  152.62    7.94
   5  -3   1  185.07    7.58
  -5   3  -1  161.61    8.01
  -5   3  -2   91.37    3.90
   5   3   2   92.33    4.37
  -5  -3  -2   96.29    5.22
   5   3   2   86.08    4.46
  -5  -3  -2   70.55    5.38
   5  -3   2   78.57    4.94
   5  -3   3  260.02    9.50
   5   3   3  314.90    9.16
   5  -3   3  321.54    8.92
  -5  -3  -3  349.12   10.18
  -5  -3  -3  264.42   10.86
   5  -3   3  287.20    9.79
  -5   3  -3  325.98    7.78
  -5   3  -4    2.25    0.69
   5  -3   4    0.20    0.35
   5  -3   4    0.69    0.60
  -5  -3  -4    0.62    0.46
  -5  -3  -4    0.66    0.68
   5   3   4    1.40    0.69
   5   3   5   12.86    1.99
   5  -3   5   10.05    1.95
  -5  -3  -5   10.47    2.16
   5  -3   5   12.56    1.80
  -5   3  -5   11.14    1.44
   5   3   6    0.57    0.47
  -5   3  -6    0.07    0.30
  -5  -3  -6   -0.79    0.88
   5  -3   6    0.23    0.47
   5  -3   7   43.48    4.18
  -5   3  -7   42.58    3.84
  -5   3  -7   43.51    3.82
  -5  -3  -7   40.15    4.40
   5  -3   8   49.92    4.51
  -5   3  -8   52.35    4.27
  -5   3  -8   56.13    4.41
  -5   3  -8   48.88    4.18
  -5  -3  -8   54.08    5.15
   5  -3   8   49.74    3.79
  -5   3  -9    0.46    0.45
  -5   3  -9   -0.26    0.53
  -5  -3  -9    1.70    1.01
  -5   3  -9    0.40    0.86
  -5  -3  -9    0.47    0.59
   5  -3   9    0.52    0.54
   5  -3   9    0.28    0.47
   5  -3  10   17.39    2.69
  -5   3 -10   15.72    2.48
  -5   3 -10   20.02    2.72
  -5  -3 -10   17.79    2.98
   5  -3  10   16.68    2.30
  -5   3 -10   16.98    2.58
   5  -3  11   18.82    2.76
  -5  -3 -11   15.64    2.64
  -5   3 -11   20.09    2.78
  -5   3 -11   19.09    2.69
  -5   3 -11   18.63    2.70
  -5  -3 -11   15.87    2.91
  -5  -3 -12    4.06    1.29
  -5   3 -12    7.26    1.72
  -5   3 -12    5.92    1.57
   5  -3  12    6.28    1.63
  -5   3 -12    5.69    1.54
   5  -3  12    4.95    1.25
  -5  -3 -13  126.14    7.20
  -5   3 -13  132.76    6.90
   5  -3  13  143.05    7.27
  -5   3 -13  141.41    7.24
  -5  -3 -13  133.57    7.76
   5  -3  13  148.08    6.70
  -5  -3 -14    0.00    0.59
   5  -3  14    0.56    0.62
  -5   3 -14    0.74    0.72
  -5  -3 -14    0.97    0.89
   5  -3  14    1.14    0.68
   5   3  15   37.12    2.96
   5  -3  15   37.50    3.45
  -5   3 -15   37.56    3.48
  -5  -3 -15   31.59    3.33
  -5  -3 -15   33.86    3.55
   5  -3  15   37.17    3.14
   5   3  16    0.68    0.56
  -5  -3 -16    0.04    0.56
   5  -3  16    0.69    0.56
  -5   3 -16   -0.36    0.71
  -5  -3 -16    0.73    0.78
   5  -3  16   -0.02    0.37
   5   3  17   -0.01    0.51
  -5  -3 -17    0.67    0.48
   5  -3  17    0.30    0.49
  -5   3 -17    0.25    0.53
  -5  -3 -17    0.26    0.45
   5  -3  17   -0.06    0.45
  -5   3 -17    0.26    0.37
  -5  -3 -18   -0.13    0.39
   5   3  18   -0.35    0.34
  -5   3 -18   -0.35    0.46
   5  -3  18    0.11    0.30
  -5   3 -18   -0.41    0.40
  -5  -3 -18    0.49    0.46
   5  -3  18    0.45    0.40
   5   3  19   24.62    2.00
  -5  -3 -19   20.66    1.92
   5  -3  19   20.13    1.76
  -5   3 -19   22.21    1.94
   5  -3  19   21.66    1.71
   5   4 -19    8.54    1.00
   5   4 -19    6.69    0.88
  -5  -4  19    7.76    0.90
   5   4 -18   56.51    2.82
  -5  -4  18   63.27    2.75
  -5  -4  18   63.79    2.85
   5   4 -18   56.93    2.84
   5   4 -17    0.94    0.48
  -5  -4  17    1.63    0.53
  -5  -4  17    2.19    0.64
   5   4 -17    2.04    0.63
   5   4 -16   28.67    2.28
  -5  -4  16   33.35    2.26
   5   4 -16   29.61    2.38
  -5  -4  16   31.51    2.28
   5   4 -15    0.54    0.52
  -5  -4  15    0.31    0.33
  -5  -4  15    0.63    0.40
   5  -4 -15    0.31    0.48
   5   4 -15    0.80    0.61
   5   4 -14    8.84    1.67
   5   4 -14    8.96    1.42
  -5  -4  14   10.29    1.39
   5   4 -14    6.57    1.26
   5  -4 -14    7.72    1.72
  -5  -4  14   11.00    1.48
   5   4 -14    8.58    1.38
  -5  -4  13    1.78    0.67
   5   4 -13    1.01    0.73
   5   4 -13    1.15    0.71
  -5  -4  13    1.62    0.69
   5  -4 -13    0.59    0.35
   5  -4 -13    0.05    0.55
   5   4 -13    1.63    0.86
   5   4 -12   22.86    2.39
  -5  -4  12   27.58    2.37
  -5  -4  12   28.03    2.48
   5  -4 -12   23.17    2.15
   5  -4 -12   21.30    2.96
   5   4 -12   22.13    2.31
   5   4 -11   36.99    3.10
  -5  -4  11   45.28    3.18
   5  -4 -11   35.58    2.71
   5  -4 -11   35.14    3.78
  -5  -4  11   41.56    2.96
   5   4 -11   34.88    2.98
   5   4 -10   78.70    4.60
   5  -4 -10   75.99    5.58
  -5  -4  10   91.55    4.44
  -5  -4  10   98.14    4.74
   5  -4 -10   77.76    4.19
   5   4 -10   80.84    4.60
   5   4  -9    1.88    0.96
  -5  -4   9    1.13    0.76
  -5  -4   9   -0.07    0.56
   5  -4  -9    1.13    0.62
   5  -4  -9    1.04    0.97
   5   4  -9    1.41    0.85
   5   4  -8  302.52   10.56
   5  -4  -8  294.17    8.37
   5  -4  -8  295.45   11.17
  -5  -4   8  364.74    9.49
   5   4  -8  334.22    9.56
  -5  -4   8  344.89    9.22
   5   4  -7    7.39    1.59
   5  -4  -7    6.89    1.84
   5  -4  -7    9.03    2.24
   5   4  -7    9.10    1.59
   5   4  -6   42.75    3.86
  -5  -4   6   39.59    3.01
   5  -4  -6   37.28    3.87
   5  -4  -6   39.41    4.37
   5   4  -6   35.42    3.07
  -5  -4   5    1.19    0.55
   5  -4  -5    1.34    0.77
   5  -4  -5    0.58    0.56
   5   4  -5    1.75    0.83
   5  -4  -4  124.07    6.95
   5  -4  -4  116.05    7.55
  -5  -4   4  137.09    5.47
   5  -4  -3  169.49    8.06
   5  -4  -3  180.39    9.30
  -5  -4   3  196.78    6.57
   5  -4  -2  549.05   14.79
   5  -4  -2  534.88   16.33
   5  -4  -1   34.66    3.90
  -5  -4   1   40.24    3.90
  -5  -4   1   26.48    3.12
   5  -4  -1   36.76    3.63
   5  -4  -1   33.82    3.92
  -5  -4   0   15.22    2.42
  -5  -4   0    9.90    1.90
   5  -4   0    9.99    2.16
   5  -4   0   13.65    2.48
   5  -4   1   15.27    2.60
  -5  -4  -1   21.34    2.80
  -5  -4  -1   13.85    2.31
   5  -4   1   17.58    2.79
   5  -4   2   65.66    5.41
  -5   4  -2   66.63    4.59
  -5  -4  -2   72.89    5.12
  -5  -4  -2   54.92    4.63
   5  -4   2   75.39    5.85
  -5   4  -3    0.82    0.60
  -5  -4  -3    0.94    0.55
   5  -4   3    0.66    0.63
   5  -4   3    1.13    0.92
  -5  -4  -3    0.81    0.75
   5  -4   4  153.12    8.26
  -5  -4  -4  174.25    6.24
  -5   4  -4  147.45    7.13
   5  -4   4  162.94    8.61
  -5   4  -4  164.38    7.30
  -5   4  -5    1.00    0.65
  -5  -4  -5    0.70    0.51
  -5  -4  -5    3.00    1.11
   5  -4   5    1.39    0.64
   5  -4   5    2.02    1.21
   5  -4   5    2.21    1.07
  -5   4  -5    3.84    1.17
   5  -4   6  143.88    7.97
  -5  -4  -6  143.64    5.61
  -5  -4  -6  145.50    7.14
  -5  -4  -6  123.81    7.22
   5  -4   6  129.92    7.22
   5  -4   6  142.75    7.94
  -5   4  -6  140.34    6.88
  -5   4  -6  125.66    6.77
   5  -4   7    8.49    1.90
  -5  -4  -7    6.72    1.21
  -5  -4  -7    6.31    1.48
  -5   4  -7    7.77    1.73
  -5  -4  -7    6.06    1.66
   5  -4   7    5.45    1.54
  -5   4  -7    8.44    1.78
  -5  -4  -7    6.93    1.93
   5  -4   7    5.77    1.33
  -5  -4  -8    0.25    0.44
  -5  -4  -8    1.40    0.76
  -5   4  -8    1.28    0.92
  -5   4  -8    1.63    1.07
  -5  -4  -8    1.59    0.87
   5  -4   8    0.42    0.52
   5  -4   8    0.19    0.57
  -5   4  -8    0.69    0.49
  -5  -4  -8    0.57    1.06
   5  -4   8    3.41    1.07
   5  -4   9    9.63    1.97
  -5  -4  -9   10.25    1.49
  -5  -4  -9   10.96    1.83
  -5   4  -9   10.66    2.00
   5  -4   9   12.00    2.14
  -5   4  -9    9.63    1.95
  -5   4  -9    9.79    1.87
  -5  -4  -9    9.16    2.13
   5  -4   9   11.20    1.82
   5  -4  10   45.10    4.17
  -5  -4 -10   44.77    3.01
  -5  -4 -10   43.42    3.59
  -5   4 -10   50.55    4.27
  -5   4 -10   42.64    3.87
   5  -4  10   45.25    4.13
  -5   4 -10   46.53    4.03
  -5  -4 -10   42.82    4.50
   5  -4  10   46.91    3.69
   5  -4  11   64.92    4.88
  -5  -4 -11   65.01    3.56
  -5  -4 -11   58.26    4.62
  -5   4 -11   65.71    4.82
  -5   4 -11   70.99    4.95
   5  -4  11   61.60    4.71
  -5   4 -11   62.02    4.59
  -5  -4 -11   61.20    5.21
   5  -4  11   67.57    4.31
  -5  -4 -12   37.65    2.60
  -5  -4 -12   32.41    3.32
  -5   4 -12   29.24    3.02
  -5   4 -12   37.37    3.57
  -5   4 -12   38.71    3.53
   5  -4  12   36.65    3.50
  -5   4 -12   38.86    3.48
  -5  -4 -12   34.49    3.80
   5  -4  12   37.49    3.12
   5  -4  12   38.12    3.54
   5  -4  13    4.84    1.21
  -5  -4 -13    5.52    1.32
  -5   4 -13    5.23    1.26
   5  -4  13    4.54    1.32
  -5   4 -13    5.11    1.19
  -5  -4 -13    4.59    1.48
   5  -4  13    6.37    1.30
   5  -4  14    3.15    1.03
  -5   4 -14    1.79    0.70
  -5  -4 -14    2.14    0.80
  -5  -4 -14    1.70    0.92
   5  -4  14    2.34    0.83
   5   4  15    8.92    1.35
   5  -4  15    9.78    1.56
  -5   4 -15    8.25    1.42
  -5  -4 -15    8.55    1.66
  -5  -4 -15    7.48    1.36
   5  -4  15    8.43    1.29
  -5  -4 -16   14.30    1.72
   5  -4  16   15.16    1.75
  -5   4 -16   17.17    1.88
  -5  -4 -16   14.07    1.88
   5  -4  16   18.08    1.72
  -5  -4 -17    3.90    0.82
  -5   4 -17    3.25    0.76
   5  -4  17    3.88    0.73
  -5   4 -17    3.08    0.62
   5   5 -17   18.92    1.36
  -5  -5  17   18.11    1.23
   5   5 -16    2.82    0.61
   5   5 -16    4.49    0.77
  -5  -5  16    4.52    0.70
   5   5 -15   11.99    1.27
   5   5 -15   13.51    1.38
  -5  -5  15   16.06    1.42
   5   5 -14    1.63    0.59
  -5  -5  14    1.11    0.55
   5   5 -14    1.44    0.58
   5  -5 -14    1.54    0.72
   5   5 -14    2.03    0.67
  -5  -5  14    2.22    0.57
   5   5 -13    5.34    1.27
   5   5 -13    4.26    0.88
  -5  -5  13    6.27    1.02
   5   5 -13    4.78    0.95
   5  -5 -13    3.46    1.04
   5   5 -13    5.39    1.02
  -5  -5  13    6.43    1.00
   5   5 -12    0.14    0.40
   5   5 -12   -0.20    0.48
  -5  -5  12    0.56    0.48
   5  -5 -12    0.69    0.39
   5   5 -12    0.29    0.40
  -5  -5  12    0.60    0.46
   5   5 -11  100.69    4.55
   5  -5 -11   95.59    5.66
   5   5 -11  110.22    4.68
   5   5 -10    1.47    0.70
   5  -5 -10    1.22    0.84
   5   5 -10    1.02    0.63
  -5  -5  10    1.17    0.67
   5   5  -9    7.71    1.34
  -5  -5   9    8.62    1.34
   5   5  -8    0.79    0.70
   5   5  -8    0.88    0.57
  -5  -5   8    0.27    0.42
   5   5  -7    5.10    1.30
  -5  -5   7    5.53    1.45
   5   5  -7    5.88    1.19
  -5  -5   7    5.29    1.08
   5   5  -6   -0.30    0.77
  -5  -5   6    1.10    0.65
   5   5  -6    1.14    0.68
   5   5  -5  114.75    6.18
   5  -5  -5  111.86    6.43
   5   5  -5  114.12    5.25
  -5  -5   5  122.56    6.91
   5   5  -4   78.32    5.07
  -5  -5   4   73.77    5.34
   5  -5  -4   75.59    5.23
   5  -5  -4   81.07    6.29
  -5  -5   3    8.37    1.85
   5  -5  -3    6.70    1.58
   5  -5  -3    7.16    2.04
   5  -5  -2    0.21    0.50
   5  -5  -2    0.20    0.62
   5  -5  -2    0.22    0.86
  -5  -5   2   -0.07    0.67
  -5  -5   1  150.21    7.52
   5  -5  -1  129.72    6.71
   5  -5  -1  143.16    8.22
   5  -5   0   14.55    2.61
  -5  -5   0   16.98    2.53
   5  -5   0   16.90    2.39
   5  -5   0   15.37    2.75
  -5  -5  -1  156.77    7.60
   5  -5   1  157.99    8.53
   5  -5   1  133.67    7.75
   5  -5   2    3.16    1.25
  -5  -5  -2    3.39    1.25
  -5   5  -2    5.05    1.38
  -5  -5  -3   67.93    3.81
  -5  -5  -3   63.59    4.73
  -5   5  -3   65.01    4.53
   5  -5   3   55.04    4.92
  -5  -5  -4   54.22    3.35
  -5  -5  -4   53.22    4.23
  -5  -5  -4   37.70    3.93
  -5   5  -4   47.95    3.85
   5  -5   4   51.05    4.63
  -5  -5  -5   37.97    2.76
  -5  -5  -5   32.62    3.24
  -5   5  -5   37.39    3.65
  -5  -5  -5   28.35    3.33
  -5   5  -5   37.29    3.41
   5  -5   5   32.55    3.64
   5  -5   6    0.40    0.59
  -5  -5  -6   -0.11    0.37
  -5  -5  -6   -0.12    0.61
  -5   5  -6    0.09    0.57
  -5   5  -6   -0.02    0.52
  -5  -5  -6    0.41    0.80
  -5  -5  -7   25.10    2.21
  -5  -5  -7   24.58    2.69
  -5   5  -7   24.69    2.92
  -5   5  -7   25.49    2.91
  -5   5  -7   20.20    2.53
  -5  -5  -7   18.35    2.82
   5  -5   7   23.37    2.98
  -5  -5  -8   72.80    3.68
  -5  -5  -8   69.47    4.37
  -5   5  -8   71.23    4.85
  -5   5  -8   75.43    4.86
  -5   5  -8   68.55    4.58
  -5  -5  -8   53.70    4.62
   5  -5   8   58.43    3.67
   5  -5   8   71.60    5.00
  -5  -5  -9   92.08    4.05
  -5   5  -9   83.63    5.18
  -5   5  -9  100.97    5.48
  -5   5  -9   84.24    4.96
  -5  -5  -9   70.17    5.12
   5  -5   9   81.49    4.28
   5  -5   9   82.16    5.10
  -5  -5 -10   24.41    2.00
  -5   5 -10   24.94    2.69
  -5   5 -10   25.03    2.72
  -5   5 -10   25.78    2.72
  -5   5 -10   21.07    2.45
  -5  -5 -10   18.19    2.61
   5  -5  10   20.87    2.10
   5  -5  10   20.66    2.44
   5  -5  11    4.44    1.12
  -5  -5 -11    5.71    0.95
  -5   5 -11    5.98    1.26
  -5   5 -11    5.66    1.30
  -5   5 -11    6.85    1.46
  -5   5 -11    6.86    1.34
  -5  -5 -11    5.59    1.42
   5  -5  11    5.04    1.06
  -5   5 -12   32.90    2.69
  -5   5 -12   36.30    2.88
  -5   5 -12   28.09    2.59
  -5  -5 -12   28.87    2.88
   5  -5  12   32.74    2.37
   5  -5  12   33.12    2.69
  -5   5 -13   21.87    1.96
  -5   5 -13   19.52    2.00
  -5  -5 -13   24.06    2.45
   5  -5  13   23.39    1.84
   5  -5  13   22.23    1.95
  -5   5 -14    1.06    0.44
   5   6 -12   28.87    1.89
   5  -6 -12   24.00    1.93
   5   6 -12   30.58    1.87
   5   6 -11   -0.07    0.47
   5   6 -11    0.14    0.34
   5  -6 -11    0.07    0.27
   5   6 -11    0.35    0.34
   5  -6 -10    3.27    0.85
  -5  -6  10    3.05    0.74
   5   6 -10    3.32    0.74
   5   6 -10    3.57    0.79
  -5  -6   9    0.70    0.37
   5  -6  -9    0.70    0.49
   5   6  -9    1.07    0.54
   5   6  -9    0.78    0.45
  -5  -6   8   14.99    1.87
   5  -6  -8   17.30    2.03
   5   6  -8   15.05    1.54
  -5  -6   7    7.05    1.35
   5  -6  -7    7.56    1.40
   5   6  -7    4.68    0.91
  -5  -6   6   26.22    2.66
   5  -6  -6   29.54    2.72
  -5  -6   5    0.38    0.49
   5  -6  -5    0.22    0.53
   5  -6  -4    8.75    1.51
   5  -6  -3    0.58    0.45
   5  -6  -2    7.51    1.43
   5  -6  -2    9.39    1.52
  -5  -6   2    8.64    1.63
   5  -6  -1    9.80    1.66
  -5  -6   1   12.10    1.90
   5  -6  -1   12.40    1.70
  -5   6   1   13.95    1.98
   5   6  -1   12.03    1.65
   5  -6   0    1.55    0.82
  -5  -6   0    3.12    0.70
  -5  -6   0    1.08    0.53
   5  -6   0    2.53    0.80
  -5   6   0    2.05    0.77
   5  -6   1    0.18    0.40
  -5  -6  -1   -0.09    0.41
  -5  -6  -1   -0.11    0.44
  -5   6  -1   -0.69    0.76
  -5  -6  -2   15.18    1.57
  -5  -6  -2   14.91    2.02
  -5   6  -2   14.71    2.10
  -5   6  -2   15.23    2.05
   5  -6   2   13.21    1.99
   5  -6   3    0.71    0.54
  -5  -6  -3    1.89    0.62
  -5   6  -3    1.22    0.66
  -5  -6  -3    1.74    0.78
  -5   6  -3    0.87    0.76
  -5  -6  -4   79.06    3.54
  -5  -6  -4   73.53    4.32
  -5   6  -4   78.24    4.81
  -5   6  -4   76.15    4.54
   5  -6   4   68.54    4.38
  -5  -6  -5   18.62    1.68
  -5  -6  -5   15.71    1.95
  -5   6  -5   16.55    2.17
  -5   6  -5   20.48    2.34
  -5   6  -5   18.38    2.20
   5  -6   5   14.02    1.96
   5  -6   6    7.52    1.34
  -5  -6  -6   10.78    1.25
  -5  -6  -6   10.48    1.53
  -5   6  -6   12.54    1.85
  -5   6  -6   13.18    1.89
  -5  -6  -7   31.03    2.05
  -5   6  -7   31.32    2.83
  -5   6  -7   32.62    2.81
   5  -6   7   25.62    2.39
   5  -6   8    2.30    0.72
  -5  -6  -8    1.20    0.42
  -5   6  -8    1.38    0.60
  -5   6  -8    0.61    0.59
  -5   6  -8    1.14    0.72
  -5  -6  -9   20.22    1.50
  -5   6  -9   24.72    2.24
  -5   6  -9   22.52    2.14
   5  -6   9   19.47    1.85
  -5   6 -10   37.92    2.50
  -5   6 -10   40.25    2.62
   5  -6  10   33.44    2.16
  -5  -7   3    6.93    0.76
  -5  -7   2    2.32    0.47
  -5  -7   1    2.14    0.45
  -5   7   1    2.14    0.69
  -5  -7   0   14.01    1.10
  -5   7   0   15.77    1.74
  -5   7  -1    5.94    1.05
  -6   0  22   48.07    2.33
  -6   0  22   56.16    2.55
   6   0 -22   55.29    2.84
   6   0 -21    0.58    0.50
  -6   0  21   -0.07    0.24
  -6   0  21    0.46    0.47
   6   0 -21   -0.09    0.23
  -6   0  20   31.74    2.26
  -6   0  20   32.46    2.26
   6   0 -20   28.19    2.18
  -6   0  19    0.48    0.43
   6   0 -19    0.03    0.50
  -6   0  19    0.79    0.39
   6   0 -19    0.34    0.50
  -6   0  18   24.75    2.13
  -6   0  18   23.57    2.19
  -6   0  18   25.44    2.19
   6   0 -18   23.53    2.32
   6   0 -18   21.84    2.13
   6   0 -17    0.24    0.40
  -6   0  17    0.07    0.33
  -6   0  17   -0.21    0.38
  -6   0  17    0.02    0.45
   6   0 -17    0.02    0.63
   6   0 -17    0.60    0.39
   6   0 -16   58.58    3.79
  -6   0  16   61.36    3.53
  -6   0  16   63.15    3.76
  -6   0  16   63.66    3.60
   6   0 -16   60.20    4.00
   6   0 -16   56.50    3.70
   6   0 -15   -0.01    0.36
  -6   0  15    0.16    0.34
  -6   0  15    0.53    0.42
  -6   0  15    0.81    0.49
   6   0 -15    0.62    0.60
   6   0 -14  108.64    5.24
  -6   0  14  112.40    4.87
  -6   0  14  118.65    5.16
  -6   0  14  112.79    4.81
   6   0 -14  106.24    5.34
   6   0 -13    0.36    0.42
  -6   0  13    0.09    0.27
  -6   0  13    0.10    0.32
  -6   0  13    0.24    0.37
   6   0 -13    0.53    0.57
   6   0 -12   24.32    2.39
  -6   0  12   24.23    2.17
  -6   0  12   24.69    2.27
  -6   0  12   24.65    2.20
   6   0 -12   24.10    2.38
  -6   0  11   -0.30    0.58
  -6   0  11    0.17    0.36
   6   0 -11    0.14    0.43
  -6   0  10  202.13    8.81
  -6   0  10  203.59    6.88
   6   0 -10  210.46    7.04
  -6   0   9    0.59    0.73
  -6   0   9    0.38    0.24
   6   0  -9    0.57    0.40
  -6   0   8  320.31   10.45
  -6   0   8  314.52    8.34
  -6   0   7    0.63    0.63
  -6   0   7    0.24    0.24
   6   0  -7    0.78    0.46
  -6   0   6  178.20    5.73
   6   0  -6  187.44    7.60
  -6   0   6  176.20    7.13
  -6   0   6  171.98    5.64
   6   0  -6  190.85    6.01
  -6   0   5    0.23    0.34
  -6   0   5   -0.05    0.33
   6   0  -5   -0.08    0.55
  -6   0   5    0.21    0.27
   6   0  -5    0.38    0.24
  -6   0   4  489.16   10.02
   6   0  -4  504.95   11.84
  -6   0   4  488.15    9.89
   6   0  -4  479.83    9.65
   6   0  -3    0.46    0.42
  -6   0   3    0.30    0.36
   6   0  -3    0.21    0.36
   6   0  -2    0.59    0.46
  -6   0   2    0.85    0.40
   6   0  -2    1.10    0.42
  -6   0   1    0.08    0.27
   6   0  -1    0.26    0.39
  -6   0   1    0.22    0.29
   6   0  -1    0.28    0.30
   6   0   0  583.11   11.85
  -6   0   0  693.61   12.16
   6   0   0  662.32   12.01
  -6   0   0  732.33   13.20
   6   0   0  558.13   10.82
  -6   0  -1    0.00    0.38
  -6   0  -1    0.18    0.32
   6   0   1    1.14    0.65
   6   0   1   -0.33    0.43
  -6   0  -2  173.80    5.50
  -6   0  -2  189.16    7.07
   6   0   2  180.48    6.42
  -6   0  -2  180.82    6.92
  -6   0  -3    0.13    0.33
  -6   0  -3    0.19    0.39
   6   0   3    0.98    0.67
  -6   0  -3   -0.05    0.35
   6   0   4   39.87    3.17
  -6   0  -4   39.62    3.45
  -6   0  -5    0.19    0.76
  -6   0  -5    1.20    0.67
   6   0   5    0.41    0.76
  -6   0  -6 2614.65   31.92
   6   0   6 3042.47   37.48
  -6   0  -7    2.01    0.81
   6   0   7    1.81    1.07
   6   0   8  290.35    9.88
  -6   0  -8  264.29    7.47
  -6   0  -9    0.27    0.95
   6   0   9   -0.36    0.51
   6   0   9    1.41    0.77
   6   0  10    1.05    0.72
   6   0  10    3.13    0.98
   6   0  10   -0.43    0.82
  -6   0 -10    1.18    0.85
  -6   0 -10    0.77    0.61
  -6   0 -10    1.90    0.97
  -6   0 -11    0.36    0.51
   6   0  11   -0.23    0.61
   6   0  11    0.09    0.61
  -6   0 -11   -0.75    0.77
  -6   0 -11    0.38    0.50
  -6   0 -12  130.81    8.19
   6   0  12  135.82    6.51
   6   0  12  135.73    6.97
  -6   0 -12  138.88    7.57
  -6   0 -13   -1.13    0.98
   6   0  13    0.40    0.55
   6   0  13    0.46    0.80
   6   0  13    0.75    0.80
  -6   0 -13    0.37    0.71
   6   0  14  108.41    6.19
   6   0  14  111.19    5.93
   6   0  14  104.37    5.69
  -6   0 -14  107.51    6.53
  -6   0 -15    0.37    0.55
   6   0  15   -0.01    0.47
   6   0  15    0.14    0.48
   6   0  15   -0.25    0.51
  -6   0 -15   -0.47    0.66
   6   0  16    1.03    0.49
   6   0  16    2.81    0.98
  -6   0 -16    1.59    0.88
  -6   0 -16    2.93    1.07
   6   0  17   -0.08    0.53
  -6   0 -17    0.23    0.54
  -6   0 -17    0.21    0.44
   6   0  18    8.97    1.42
   6   0  18   10.24    1.62
   6   0  18   10.71    1.51
  -6   0 -18   10.94    1.76
  -6   0 -18    7.81    1.42
   6   0  19    0.15    0.27
   6   0  19    0.15    0.40
   6   0  19   -0.04    0.29
  -6   0 -19   -0.24    0.46
  -6   0 -19   -0.06    0.31
   6   0  20   34.86    2.07
   6   0  20   42.73    2.60
   6   0  20   39.79    2.27
  -6   0 -20   45.31    2.84
  -6   0 -20   38.09    2.36
  -6  -1  22    1.75    0.40
  -6  -1  22    1.54    0.44
  -6   1  22    2.00    0.50
  -6   1  22    1.87    0.48
   6   1 -21   43.83    2.62
  -6  -1  21   38.65    2.09
  -6   1  21   43.49    2.41
  -6  -1  21   41.99    2.41
  -6   1  21   43.11    2.33
   6  -1 -21   39.00    2.62
   6  -1 -20    4.40    1.02
   6   1 -20    4.56    0.91
  -6  -1  20    4.52    0.77
  -6   1  20    4.34    0.85
  -6  -1  20    4.77    0.91
  -6   1  20    5.05    0.89
  -6  -1  20    4.53    0.85
   6  -1 -19   63.95    3.83
  -6  -1  19   55.74    2.89
  -6  -1  19   59.10    3.21
  -6   1  19   63.12    3.34
   6   1 -19   60.48    3.45
  -6  -1  19   63.63    3.34
  -6   1  19   62.56    3.19
   6  -1 -19   58.04    3.35
   6  -1 -18    1.12    0.74
   6   1 -18    0.17    0.56
  -6  -1  18    0.38    0.43
  -6   1  18    0.74    0.37
  -6  -1  18    0.07    0.32
  -6   1  18    0.05    0.35
  -6  -1  18    0.04    0.41
  -6   1  18    0.24    0.40
   6   1 -18    0.41    0.30
   6  -1 -18    0.69    0.53
   6   1 -17    8.31    1.37
  -6  -1  17    6.31    1.04
  -6  -1  17    8.02    1.21
  -6   1  17    8.19    1.23
   6  -1 -17    8.41    1.75
  -6  -1  17    7.19    1.23
  -6  -1  17    6.97    1.23
  -6   1  17    6.45    1.15
   6   1 -17    8.42    1.44
   6  -1 -17    7.82    1.38
   6   1 -16   20.05    2.16
  -6  -1  16   18.87    1.85
  -6  -1  16   20.27    1.93
  -6   1  16   22.54    2.10
  -6  -1  16   22.15    2.22
  -6  -1  16   21.42    2.13
  -6   1  16   19.01    1.94
   6  -1 -16   17.96    2.59
   6  -1 -16   20.26    2.48
   6   1 -16   16.63    2.01
   6  -1 -16   20.42    2.26
   6  -1 -15   85.58    4.83
   6   1 -15   84.39    4.48
  -6  -1  15   81.09    3.91
  -6   1  15   82.99    4.11
  -6  -1  15   83.86    4.41
  -6  -1  15   78.23    3.88
  -6  -1  15   92.35    4.46
  -6   1  15   84.97    4.13
   6  -1 -15   84.05    5.06
   6   1 -15   83.95    4.51
   6  -1 -15   85.96    4.78
   6  -1 -14  165.26    6.79
   6   1 -14  159.89    6.23
  -6  -1  14  146.51    5.43
  -6   1  14  156.46    5.72
  -6  -1  14  156.15    6.05
  -6  -1  14  163.62    6.01
  -6   1  14  157.63    5.71
   6  -1 -14  157.28    6.97
   6   1 -14  158.44    6.32
   6  -1 -14  158.29    6.56
   6   1 -13  103.47    4.98
  -6  -1  13  108.13    4.60
  -6   1  13  106.14    4.63
  -6  -1  13  103.42    4.83
  -6  -1  13  114.63    4.94
  -6   1  13  105.18    4.63
   6  -1 -13  113.48    5.82
   6   1 -13  106.36    5.07
   6  -1 -13  114.78    5.58
   6  -1 -13  113.77    5.52
   6   1 -12    4.55    1.05
  -6  -1  12    4.70    0.99
  -6  -1  12    5.41    1.13
   6  -1 -12    4.64    1.12
  -6  -1  12    4.65    0.99
  -6   1  12    4.62    0.98
   6  -1 -12    5.26    1.18
   6   1 -12    5.62    1.19
   6  -1 -12    4.36    1.06
   6   1 -11   69.81    4.00
  -6  -1  11   66.18    3.73
  -6  -1  11   67.58    3.71
  -6   1  11   66.68    3.58
   6  -1 -11   72.13    4.34
   6  -1 -11   74.36    4.48
   6   1 -11   64.17    3.84
  -6  -1  10   82.01    4.61
  -6   1  10   88.22    4.56
  -6  -1  10   81.25    5.74
   6  -1 -10   88.80    4.90
   6   1 -10   85.31    4.37
  -6   1   9   10.55    1.85
  -6  -1   9    9.38    1.87
  -6  -1   9    8.53    1.43
  -6   1   9    7.53    1.27
   6   1  -9    8.48    1.35
  -6   1   8    2.11    0.91
  -6  -1   8    0.42    0.63
  -6   1   8    0.58    0.44
   6  -1  -8    0.68    0.29
   6   1  -8    1.40    0.54
  -6  -1   7  126.56    5.04
  -6   1   7  127.44    6.18
  -6  -1   7  129.16    6.55
  -6  -1   7  129.74    5.01
  -6   1   7  131.03    5.11
   6  -1  -7  134.37    5.55
   6   1  -7  131.06    4.98
  -6  -1   6  190.46    6.16
  -6   1   6  185.83    6.00
   6   1  -6  200.96    7.90
  -6   1   6  186.83    7.18
  -6  -1   6  180.68    7.60
  -6  -1   6  193.58    6.16
  -6   1   6  183.03    5.98
   6  -1  -6  198.22    6.70
   6   1  -6  189.37    5.94
  -6  -1   5    2.40    0.85
  -6  -1   5    2.30    0.64
  -6   1   5    1.92    0.56
   6   1  -5    2.77    0.74
  -6  -1   5    2.47    0.75
  -6   1   5    1.90    0.57
   6  -1  -5    3.03    0.86
   6   1  -5    3.20    0.76
  -6  -1   4    1.52    0.66
  -6   1   4    0.92    0.35
   6  -1  -4    0.75    0.39
  -6  -1   4    1.96    0.60
  -6  -1   4    0.51    0.43
  -6   1   4    0.39    0.24
   6  -1  -4    0.91    0.47
   6   1  -4    0.88    0.47
  -6  -1   3  326.30    8.32
   6   1  -3  310.06    8.49
   6  -1  -3  302.23    9.23
  -6  -1   3  302.44    9.13
  -6  -1   3  295.96    7.90
  -6   1   3  285.05    7.34
   6  -1  -3  314.82    8.23
  -6   1   2   30.82    2.38
  -6  -1   2   35.73    2.74
  -6   1   2   34.83    2.61
   6   1  -2   31.12    2.49
  -6  -1   2   32.52    2.60
  -6   1   2   29.23    2.26
   6  -1  -2   30.75    2.47
   6   1  -2   31.27    2.12
   6   1  -1  532.84   11.62
   6   1  -1  565.22   11.28
   6  -1  -1  569.86   12.12
  -6   1   1  566.79   10.94
  -6   1   1  569.37   11.24
   6  -1  -1  564.57   11.50
  -6   1   0    3.49    0.99
  -6   1   0    2.30    0.75
  -6   1   0    2.68    0.67
   6   1   0    3.69    0.97
   6   1   0    2.76    0.66
   6  -1   0    2.50    0.76
  -6  -1   0    3.93    0.95
  -6   1   0    2.93    0.78
   6  -1   0    2.87    0.82
  -6  -1  -1    9.61    1.50
  -6   1  -1    6.95    1.05
  -6  -1  -1    8.80    1.31
  -6  -1  -1    9.72    1.57
  -6   1  -1    8.97    1.44
   6   1   1    8.36    1.19
   6  -1   1   11.83    1.48
  -6   1  -1    7.72    1.27
   6  -1   1    5.98    1.08
  -6   1  -1    8.58    1.51
  -6   1  -2    2.87    0.91
  -6  -1  -2    5.54    1.20
  -6  -1  -2    1.72    0.54
   6  -1   2    1.83    0.66
   6   1   2    1.83    0.58
   6  -1   2    2.05    0.60
  -6  -1  -2    1.47    0.59
  -6   1  -2    7.66    1.38
   6  -1   2    6.32    1.16
  -6   1  -3  209.78    6.06
  -6  -1  -3  223.45    6.87
   6  -1   3  215.62    7.49
  -6  -1  -3  226.69    8.40
  -6   1  -3  231.28    8.30
   6   1   3  207.25    7.51
   6  -1   3  193.57    6.18
  -6   1  -3  225.64    8.36
  -6  -1  -3  221.01    7.98
  -6   1  -4    0.37    0.32
  -6   1  -4    1.60    0.56
  -6  -1  -4    2.27    0.70
   6   1   4    2.41    0.93
   6  -1   4    1.63    0.56
   6   1   5  137.02    6.31
   6  -1   5  125.71    4.89
   6  -1   5  143.50    6.45
  -6  -1  -5  133.23    5.20
  -6   1  -5  129.50    4.74
   6  -1   6   37.95    3.39
   6   1   6   41.96    3.53
  -6  -1  -6   38.12    2.76
  -6   1  -6   37.36    2.58
  -6   1  -7    0.86    0.51
  -6  -1  -7    1.28    0.54
   6   1   7    0.67    0.66
  -6  -1  -7    0.51    0.51
   6   1   8  300.31   10.15
  -6   1  -8  288.12    7.98
  -6  -1  -9  904.02   21.86
   6  -1   9  849.28   18.68
   6  -1   9  954.36   18.74
   6  -1   9  876.35   19.26
   6   1   9  952.92   17.31
  -6   1  -9  872.71   20.96
  -6   1  -9  940.14   20.03
  -6  -1  -9  912.45   21.64
   6   1   9  883.72   17.63
  -6   1 -10    5.04    1.74
  -6  -1 -10    5.23    1.72
   6  -1  10    4.96    1.52
   6  -1  10    6.71    1.67
   6  -1  10    4.64    1.46
   6   1  10    6.37    1.57
   6   1  10    6.57    1.39
  -6   1 -10    6.71    1.77
  -6  -1 -10    6.16    1.84
   6  -1  11  188.27    8.28
  -6  -1 -11  187.53    9.89
   6  -1  11  197.63    8.72
   6  -1  11  198.78    8.25
  -6  -1 -11  201.01    9.34
   6   1  11  200.02    8.09
  -6   1 -11  203.86    9.14
  -6   1 -11  191.26    9.73
  -6  -1 -11  181.43    9.47
  -6  -1 -12    3.43    1.55
   6  -1  12    3.55    1.20
   6  -1  12    2.48    0.89
   6   1  12    4.12    1.18
  -6  -1 -12    4.42    1.47
  -6   1 -12    4.16    1.63
   6   1  12    5.75    1.45
   6  -1  12    3.88    1.28
  -6   1 -12    3.89    1.31
  -6   1 -13    7.40    1.97
   6  -1  13    8.59    1.82
   6   1  13    6.93    1.62
  -6  -1 -13    6.98    1.79
   6   1  13    8.90    1.74
  -6   1 -13   10.15    2.08
  -6  -1 -13    8.71    2.06
   6  -1  14    1.35    0.77
   6   1  14    2.71    1.09
  -6  -1 -14    0.76    0.73
   6   1  14    1.58    0.82
  -6   1 -14    1.01    0.79
  -6  -1 -14    1.58    0.85
   6  -1  15   17.04    2.44
   6   1  15   20.23    2.65
   6  -1  15   17.89    2.22
   6   1  15   18.57    2.28
  -6  -1 -15   16.25    2.54
   6   1  15   16.88    2.26
  -6   1 -15   22.16    2.89
  -6  -1 -15   15.42    2.47
   6  -1  16    4.07    1.08
   6   1  16    2.05    0.91
   6  -1  16    1.51    0.65
   6   1  16    1.92    0.81
   6   1  16    1.72    0.68
  -6  -1 -16    2.12    1.04
  -6   1 -16    1.56    0.91
   6  -1  17   16.46    2.13
   6   1  17   17.04    2.14
   6  -1  17   16.96    1.94
   6   1  17   19.17    2.14
   6   1  17   16.09    1.87
  -6   1 -17   16.21    2.18
  -6  -1 -17   17.19    2.34
  -6   1 -17   16.80    2.18
   6  -1  18    3.69    0.98
   6   1  18    3.82    0.98
   6  -1  18    3.77    0.88
   6   1  18    4.28    0.99
  -6  -1 -18    4.96    1.20
  -6   1 -18    3.90    1.03
  -6   1 -18    3.54    0.93
   6  -1  19    3.22    0.79
   6   1  19    3.81    0.89
   6  -1  19    3.36    0.72
  -6   1 -19    3.06    0.82
   6  -1  19    4.12    0.87
  -6   1 -19    4.46    0.94
   6   1  20    0.38    0.34
   6   1  20    1.04    0.42
   6   1  20    0.81    0.39
  -6  -1 -20    0.52    0.35
  -6   1 -20    0.24    0.35
   6  -1  20    0.67    0.38
  -6   1 -20    0.79    0.41
   6   2 -22   12.78    1.14
  -6   2  22   14.02    1.08
   6   2 -21    2.88    0.66
  -6  -2  21    2.60    0.47
  -6  -2  21    3.02    0.57
  -6   2  21    3.97    0.68
  -6   2  21    2.79    0.56
   6   2 -20    1.55    0.54
  -6  -2  20    1.51    0.42
  -6  -2  20    1.49    0.47
  -6   2  20    1.41    0.45
  -6  -2  20    1.49    0.48
  -6   2  20    1.63    0.51
   6   2 -20    1.46    0.50
   6   2 -19    0.75    0.46
  -6  -2  19    0.38    0.26
  -6  -2  19    0.23    0.29
  -6   2  19    0.25    0.28
  -6  -2  19    0.21    0.33
  -6   2  19    0.55    0.41
   6   2 -19    0.43    0.38
   6   2 -18   66.77    3.51
  -6  -2  18   62.05    3.02
  -6  -2  18   65.10    3.16
  -6   2  18   68.66    3.41
  -6  -2  18   69.67    3.61
  -6   2  18   63.70    3.12
   6   2 -18   67.70    3.60
   6   2 -17   24.81    2.24
  -6  -2  17   25.37    2.00
  -6  -2  17   26.13    2.08
  -6   2  17   26.26    2.20
  -6  -2  17   27.82    2.36
  -6   2  17   27.05    2.11
   6  -2 -17   20.68    2.64
   6  -2 -17   28.59    2.78
   6   2 -17   26.06    2.31
   6   2 -16   62.16    3.65
  -6  -2  16   59.97    3.23
  -6  -2  16   62.52    3.34
  -6  -2  16   76.86    4.06
  -6   2  16   65.94    3.43
   6  -2 -16   67.28    4.40
   6   2 -16   62.95    3.73
   6  -2 -15   15.08    2.10
   6   2 -15   14.24    1.80
  -6  -2  15   11.99    1.47
  -6  -2  15   13.23    1.58
  -6  -2  15   15.46    1.89
  -6   2  15   14.23    1.64
   6   2 -15   12.42    1.73
   6   2 -14    2.67    0.79
  -6  -2  14    2.25    0.71
  -6  -2  14    2.76    0.76
   6  -2 -14    2.87    0.99
  -6  -2  14    2.99    0.92
  -6   2  14    2.88    0.75
   6  -2 -14    2.99    1.12
   6   2 -14    3.28    0.99
   6   2 -13   11.82    1.67
  -6  -2  13   13.92    1.63
  -6  -2  13   14.80    1.69
  -6  -2  13   15.16    1.89
  -6   2  13   13.92    1.63
   6  -2 -13   14.15    2.36
   6  -2 -13   17.10    2.24
   6  -2 -13   15.80    2.33
   6   2 -13   13.42    1.83
   6  -2 -12  278.04    9.31
   6   2 -12  227.85    7.64
  -6  -2  12  231.36    6.89
  -6  -2  12  242.08    7.10
   6   2 -12  240.88    7.98
  -6  -2  12  274.69    8.25
  -6   2  12  244.15    7.09
   6  -2 -12  228.27    9.52
   6  -2 -12  241.05    9.21
   6   2 -12  254.13    7.99
   6   2 -11  279.11    8.52
  -6  -2  11  273.15    7.45
   6   2 -11  277.60    8.64
  -6  -2  11  315.43    8.77
   6  -2 -11  288.30   10.48
   6  -2 -11  286.60   10.00
  -6  -2  11  271.26    7.58
   6   2 -11  283.91    8.54
   6  -2 -11  321.99   10.02
   6   2 -10   12.99    1.75
  -6  -2  10   15.11    1.66
  -6  -2  10   13.75    1.64
   6   2 -10   16.28    2.04
  -6   2  10   15.87    1.78
   6  -2 -10   16.58    2.18
  -6  -2  10   17.36    2.00
   6  -2 -10   14.46    2.29
   6  -2 -10   14.92    2.19
   6   2 -10   16.10    2.04
   6   2  -9   28.38    2.93
  -6  -2   9   27.20    2.64
  -6   2   9   27.32    2.48
  -6  -2   9   28.21    2.54
   6  -2  -9   27.39    3.02
  -6  -2   9   27.08    2.25
   6  -2  -9   30.41    2.96
   6  -2  -9   28.71    2.98
   6   2  -9   28.40    2.63
  -6   2   8  247.76    7.64
  -6   2   8  235.84    7.53
  -6  -2   8  243.60   10.15
   6  -2  -8  266.82    9.20
   6   2  -8  246.91    7.63
  -6   2   7   85.89    4.31
  -6   2   7   86.20    4.30
  -6  -2   7   82.07    5.68
   6  -2  -7   89.90    5.15
   6   2  -7   84.73    4.26
  -6  -2   6  932.09   20.31
  -6   2   6  961.13   16.13
  -6   2   6  960.41   16.34
   6  -2  -6 1005.12   18.63
   6   2  -6  954.32   16.09
  -6   2   5   14.35    1.72
   6   2  -5   20.30    2.53
  -6  -2   5   14.66    2.29
  -6   2   5   15.45    1.76
   6   2  -5   13.58    1.63
  -6  -2   4  583.91   14.92
  -6   2   4  589.07   11.79
  -6  -2   3    4.97    1.30
  -6   2   3    6.33    1.18
  -6   2   3    7.03    1.19
   6   2  -3    6.17    1.29
  -6   2   3    6.45    1.13
   6  -2  -3    6.99    1.41
  -6   2   2   10.09    1.74
  -6   2   2    9.16    1.34
  -6  -2   2    9.32    1.71
  -6   2   2   11.44    1.58
   6   2  -2    8.95    1.43
   6   2  -2   10.38    1.51
  -6   2   2    7.57    1.20
   6  -2  -2    8.22    1.46
  -6   2   1    2.41    0.84
  -6  -2   1    1.43    0.67
  -6   2   1    4.08    0.84
   6   2  -1    2.50    0.76
  -6   2   1    2.24    0.82
   6   2  -1    1.97    0.65
  -6  -2   1    2.00    0.69
  -6   2   1    0.97    0.40
   6  -2  -1    2.19    0.80
  -6   2   0  123.46    4.75
  -6   2   0  132.91    5.99
   6   2   0  111.98    5.23
   6   2   0  122.09    5.09
  -6  -2   0  135.45    6.31
  -6   2   0  144.05    5.64
   6  -2   0  110.74    5.41
  -6   2   0  130.08    6.41
  -6   2  -1    8.08    1.66
  -6   2  -1    9.03    1.58
   6   2   1    6.55    1.28
   6   2   1    7.44    1.22
  -6  -2  -1   10.21    1.73
  -6   2  -1    6.80    1.24
   6  -2   1    8.00    1.49
  -6   2  -2  212.43    6.23
  -6   2  -2  227.80    8.44
   6   2   2  204.07    7.52
   6   2   2  198.56    6.39
  -6   2  -2  221.92    8.87
  -6   2  -3  153.55    5.30
   6   2   3  150.17    6.61
   6  -2   3  153.53    6.66
  -6   2  -3  156.07    7.52
   6  -2   4  139.90    6.77
   6   2   4  138.13    6.48
  -6   2  -4  135.09    5.01
   6  -2   5   26.72    3.05
   6   2   5   22.99    2.73
  -6  -2  -5   21.00    3.06
  -6   2  -5   22.34    2.09
   6  -2   6   54.70    4.57
  -6  -2  -6   42.29    4.50
  -6   2  -6   54.93    3.33
   6  -2   7    1.72    0.92
  -6   2  -7    1.12    0.76
  -6   2  -7    1.84    0.68
  -6   2  -7    2.81    1.00
  -6  -2  -7    0.08    0.68
   6  -2   8  112.72    6.57
  -6   2  -8  120.38    6.50
  -6   2  -8  120.41    6.46
  -6  -2  -8  109.31    6.49
  -6   2  -8  114.77    7.07
  -6   2  -8  133.31    6.85
  -6  -2  -8  103.23    7.16
   6  -2   9   23.12    2.95
  -6  -2  -9   16.43    2.82
  -6   2  -9   21.89    3.17
  -6  -2  -9   23.68    3.13
  -6   2  -9   23.58    2.89
   6   2   9   22.01    2.37
  -6   2  -9   27.18    3.17
  -6  -2 -10    4.47    1.56
  -6   2 -10    4.27    1.24
  -6  -2 -10    4.10    1.33
  -6  -2 -10    5.28    1.41
   6   2  10    4.17    1.06
  -6   2 -10    3.18    1.27
  -6   2 -10    3.94    1.08
   6  -2  10    3.96    1.33
  -6  -2 -10    3.96    1.42
   6  -2  11   17.21    2.57
  -6   2 -11   16.21    2.86
   6  -2  11   18.65    2.68
  -6  -2 -11   18.70    2.88
  -6   2 -11   21.60    2.89
   6   2  11   17.69    2.36
  -6   2 -11   21.70    2.90
  -6  -2 -11   15.93    2.91
   6  -2  12  113.05    6.53
   6  -2  12  119.16    6.62
  -6  -2 -12  127.23    7.36
   6   2  12  114.18    5.97
  -6   2 -12  130.69    7.12
  -6   2 -12  120.10    7.51
  -6  -2 -12  119.46    7.63
   6  -2  13   26.93    3.06
  -6  -2 -13   24.39    3.13
   6   2  13   27.05    2.84
  -6   2 -13   30.89    3.44
  -6  -2 -13   26.87    3.52
   6  -2  14   14.96    2.19
   6   2  14   16.67    2.07
  -6  -2 -14   17.79    2.59
   6   2  14   15.92    2.15
  -6   2 -14   15.46    2.36
   6  -2  15    5.52    1.30
   6   2  15    4.08    1.07
  -6  -2 -15    3.55    1.16
  -6   2 -15    3.20    1.04
  -6  -2 -15    4.09    1.24
   6  -2  16    1.24    0.56
   6   2  16    0.81    0.66
   6   2  16    0.78    0.48
  -6   2 -16    1.55    0.94
  -6  -2 -16    0.42    0.50
   6   2  17    1.44    0.64
   6   2  17    2.14    0.74
  -6  -2 -17    2.12    0.85
   6  -2  17    1.70    0.73
  -6   2 -17    1.21    0.63
  -6  -2 -17    1.70    0.72
   6   2  18   23.16    2.17
   6   2  18   24.34    2.11
   6   2  18   16.35    1.66
  -6  -2 -18   23.23    2.27
  -6   2 -18   21.15    2.14
   6  -2  18   21.15    2.07
  -6   2 -18   24.56    2.29
   6  -2  18   21.19    1.84
   6   2  19    4.29    0.86
   6   2  19    5.45    0.89
  -6  -2 -19    4.38    0.88
  -6   2 -19    4.00    0.83
   6  -2  19    3.81    0.80
  -6   2 -19    4.19    0.88
   6  -2  19    4.04    0.80
   6   3 -20    0.42    0.26
  -6  -3  20    0.05    0.17
  -6   3  20    0.16    0.18
   6   3 -19   22.79    1.73
  -6  -3  19   20.50    1.49
  -6   3  19   21.08    1.55
   6   3 -19   22.21    1.71
  -6  -3  19   22.93    1.61
  -6   3  19   18.73    1.58
   6   3 -18   27.58    2.03
  -6  -3  18   29.89    2.00
  -6  -3  18   26.44    1.84
  -6   3  18   26.62    1.89
   6  -3 -18   19.18    2.13
   6   3 -18   26.84    2.04
  -6   3  18   19.55    1.75
   6   3 -17    0.78    0.53
  -6  -3  17    0.52    0.38
  -6  -3  17    0.05    0.37
  -6   3  17   -0.06    0.26
   6  -3 -17    0.23    0.34
   6   3 -17    0.08    0.34
   6   3 -16   10.34    1.38
   6  -3 -16   13.39    1.90
  -6  -3  16   10.57    1.29
  -6  -3  16   12.28    1.42
  -6   3  16   11.32    1.34
   6   3 -16   11.45    1.49
   6   3 -15   11.97    1.56
   6  -3 -15   15.25    2.11
  -6  -3  15   14.17    1.56
  -6  -3  15   12.73    1.49
  -6   3  15   14.35    1.56
  -6  -3  15   11.33    1.63
   6  -3 -15   11.38    1.99
   6   3 -15   12.80    1.69
   6  -3 -14    1.05    0.68
   6   3 -14    0.66    0.45
  -6  -3  14    0.23    0.34
  -6  -3  14   -0.05    0.34
  -6   3  14   -0.20    0.36
  -6  -3  14    0.76    0.65
   6   3 -14    0.07    0.47
   6   3 -13   68.37    3.98
  -6  -3  13   74.41    3.72
  -6  -3  13   78.64    3.91
  -6   3  13   72.35    3.76
   6   3 -13   67.72    4.11
  -6  -3  13   82.69    4.61
   6  -3 -13   69.96    5.18
   6  -3 -13   66.36    4.98
   6   3 -13   69.81    4.03
   6   3 -12    2.55    0.84
  -6  -3  12    1.69    0.66
  -6  -3  12    1.94    0.65
   6  -3 -12    2.37    0.99
  -6  -3  12    2.52    0.89
   6   3 -12    2.05    0.91
   6  -3 -12    3.53    1.25
   6   3 -12    1.78    0.87
   6   3 -11   35.00    2.94
   6   3 -11   36.68    3.49
  -6  -3  11   37.61    2.71
  -6  -3  11   38.66    2.81
  -6  -3  11   39.28    3.27
   6  -3 -11   33.81    3.62
   6  -3 -11   33.41    3.61
   6   3 -11   38.17    3.08
   6   3 -11   31.70    2.94
   6   3 -10    0.04    0.41
  -6  -3  10    1.79    0.75
  -6  -3  10   -0.41    0.49
   6  -3 -10    0.72    0.91
  -6   3  10   -0.08    0.60
  -6  -3  10    0.68    0.73
   6  -3 -10    0.92    0.83
   6   3 -10    1.72    0.96
   6   3 -10    0.40    0.77
  -6  -3   9  657.83   12.55
  -6  -3   9  680.83   12.87
   6  -3  -9  639.84   16.46
   6  -3  -9  619.33   16.26
   6   3  -9  633.97   14.25
   6   3  -9  654.46   13.92
  -6  -3   8   82.95    4.01
   6   3  -8   85.97    4.87
  -6  -3   8   94.18    5.13
   6  -3  -8   79.71    5.51
   6  -3  -8   77.88    5.42
  -6  -3   8   83.02    4.14
   6   3  -8   85.78    4.65
   6   3  -7  169.31    6.85
  -6  -3   7  184.95    7.29
   6  -3  -7  160.53    7.78
   6  -3  -7  161.04    7.82
   6  -3  -7  141.31    8.14
   6   3  -7  163.51    6.58
  -6  -3   7  171.57    5.99
  -6  -3   6    0.73    0.46
   6  -3  -6    0.35    0.53
   6  -3  -6    0.84    0.74
   6   3  -6    0.53    0.56
  -6  -3   5   47.41    3.08
  -6  -3   5   48.79    3.72
   6  -3  -5   47.44    4.14
   6  -3  -5   44.19    3.94
   6  -3  -5   43.74    4.41
   6   3  -5   44.32    3.31
  -6  -3   4   13.91    1.68
   6  -3  -4   13.90    2.30
  -6  -3   4   18.20    2.37
  -6   3   4   15.19    1.87
   6   3  -3  345.98    9.76
  -6  -3   3  428.00   11.67
  -6   3   3  361.62    9.81
   6  -3  -3  353.23   11.44
  -6   3   3  412.16   13.44
   6   3  -2   20.14    2.25
  -6   3   2   20.64    2.27
   6  -3  -2   22.21    2.79
  -6   3   2   26.72    3.34
   6   3  -1  534.77   12.70
  -6  -3   1  611.96   14.23
  -6   3   1  572.85   12.93
   6  -3  -1  507.25   13.85
  -6   3   1  582.61   16.31
   6   3   0   48.78    3.67
  -6  -3   0   51.87    3.94
  -6  -3   0   34.89    4.07
  -6   3   0   48.59    3.61
   6  -3   0   46.51    4.00
  -6   3   0   51.60    4.70
   6   3   1  388.72   10.85
   6   3   1  376.34   10.24
   6  -3   1  344.18   11.22
  -6   3  -1  371.67   13.04
   6  -3   2   35.71    3.82
  -6   3  -2   40.17    3.42
   6   3   2   39.42    3.13
  -6  -3  -2   38.82    3.70
   6  -3   2   36.74    3.93
  -6   3  -2   36.45    3.08
   6  -3   3    6.88    1.69
  -6   3  -3    7.89    1.56
  -6   3  -3    8.88    1.54
  -6  -3  -3    8.56    1.66
  -6  -3  -3    5.80    1.46
   6  -3   3    7.76    1.82
   6  -3   4   79.59    5.74
  -6   3  -4  107.50    5.81
  -6   3  -4  111.82    5.64
  -6  -3  -4   86.37    5.70
  -6   3  -4   97.17    5.39
   6  -3   5   56.76    4.85
  -6   3  -5   59.85    4.40
  -6   3  -5   56.44    4.09
  -6  -3  -5   56.03    4.61
  -6   3  -5   62.60    4.39
   6  -3   6   18.31    2.76
  -6   3  -6   25.13    2.94
  -6   3  -6   23.13    2.69
  -6   3  -6   24.03    2.74
  -6  -3  -6   15.78    2.95
  -6   3  -7    2.93    1.00
  -6   3  -7    3.63    1.10
  -6   3  -7    2.75    1.00
   6  -3   7    1.74    0.84
  -6   3  -7    2.74    0.96
  -6  -3  -7    2.57    1.26
  -6   3  -8    3.26    1.14
   6  -3   8    3.64    1.35
  -6   3  -8    3.40    1.09
  -6   3  -8    3.26    1.04
  -6  -3  -8    2.35    1.21
   6  -3   9   89.41    6.09
  -6   3  -9  101.78    6.16
  -6  -3  -9   96.90    6.21
  -6   3  -9   95.46    5.73
  -6   3  -9   99.64    5.88
  -6  -3  -9   84.20    6.62
  -6   3 -10    4.73    1.41
   6  -3  10    4.49    1.36
   6  -3  10    6.59    1.64
   6   3  10    5.18    1.15
  -6   3 -10    4.98    1.41
  -6  -3 -10    4.82    1.56
   6  -3  11   23.37    2.97
  -6  -3 -11   21.27    2.88
  -6   3 -11   25.05    2.99
   6  -3  11   23.07    2.95
  -6   3 -11   27.46    3.10
  -6  -3 -11   25.41    3.54
   6  -3  11   26.99    2.73
  -6  -3 -12    5.06    1.43
  -6   3 -12    5.48    1.39
   6   3  12    4.22    1.10
   6  -3  12    5.03    1.39
  -6   3 -12    6.40    1.60
   6  -3  12    4.50    1.09
   6  -3  13   22.25    2.62
  -6  -3 -13   25.06    2.96
   6  -3  13   28.36    3.07
  -6   3 -13   26.81    3.00
  -6  -3 -13   26.84    3.33
   6  -3  13   26.91    2.58
   6   3  14    6.98    1.36
  -6  -3 -14    6.26    1.41
   6  -3  14    7.85    1.59
  -6   3 -14    6.84    1.44
  -6  -3 -14    6.25    1.59
   6  -3  14    6.51    1.24
   6   3  15   11.01    1.53
  -6  -3 -15    9.91    1.65
   6  -3  15   12.58    1.87
  -6   3 -15   11.33    1.77
  -6  -3 -15   10.45    1.86
   6  -3  15   11.03    1.50
   6   3  16    4.36    1.02
   6   3  16    5.17    0.99
  -6  -3 -16    3.58    0.95
   6  -3  16    3.20    0.88
  -6   3 -16    5.39    1.13
  -6  -3 -16    4.47    1.13
   6  -3  16    4.39    0.88
   6   3  17   35.45    2.56
  -6  -3 -17   32.26    2.50
   6   3  17   35.65    2.32
   6  -3  17   33.69    2.49
  -6   3 -17   34.03    2.55
  -6  -3 -17   29.24    2.53
   6  -3  17   28.65    2.02
   6   3  18    3.30    0.71
  -6  -3 -18    2.09    0.55
   6  -3  18    3.39    0.70
  -6   3 -18    2.80    0.67
   6   4 -18    7.77    0.91
  -6  -4  18    7.64    0.86
   6   4 -18    7.80    0.91
   6   4 -17   17.02    1.46
  -6  -4  17   19.46    1.49
   6   4 -17   18.23    1.53
   6   4 -16   87.60    3.52
   6   4 -16   99.74    3.84
   6   4 -15    0.22    0.34
   6  -4 -15    0.63    0.56
   6   4 -15   -0.17    0.32
  -6  -4  15    0.27    0.28
   6   4 -14    1.20    0.51
   6   4 -14    1.76    0.61
   6  -4 -14    0.96    0.66
   6   4 -14    1.80    0.73
  -6  -4  14    2.09    0.58
   6   4 -13    2.51    0.74
   6   4 -13    3.40    0.90
   6  -4 -13    2.65    0.97
   6   4 -13    3.50    0.94
  -6  -4  13    2.42    0.62
   6   4 -12   30.24    2.47
   6   4 -12   36.59    3.26
   6   4 -12   31.61    2.67
   6  -4 -12   30.42    3.30
   6   4 -12   31.07    2.58
  -6  -4  12   35.04    2.45
   6   4 -11   10.46    1.52
   6   4 -11   13.69    1.87
   6  -4 -11   12.09    2.17
   6   4 -11   11.98    1.65
   6   4 -10  113.21    5.38
   6  -4 -10  109.10    6.44
   6   4 -10  108.04    4.98
  -6  -4   9   35.23    2.68
   6   4  -9   30.28    2.91
   6  -4  -9   35.59    3.69
   6   4  -9   31.59    2.73
  -6  -4   8   17.27    1.90
  -6  -4   8   17.61    2.39
   6  -4  -8   16.93    2.57
   6  -4  -8   13.23    2.55
   6   4  -8   15.39    1.95
  -6  -4   7    6.13    1.17
   6  -4  -7    5.43    1.51
  -6  -4   7    7.06    1.61
   6  -4  -7    5.72    2.21
   6   4  -7    6.49    1.36
  -6   4   7    7.43    1.32
  -6  -4   7    5.99    1.10
  -6  -4   6  157.47    5.81
  -6  -4   6  141.25    7.01
   6  -4  -6  146.78    7.52
   6  -4  -6  132.00    8.25
   6   4  -6  136.50    5.92
  -6  -4   6  143.51    5.41
  -6  -4   5   57.60    4.54
   6  -4  -5   56.67    4.66
   6  -4  -5   52.37    5.16
  -6  -4   5   61.85    3.48
  -6  -4   4  178.47    8.16
   6  -4  -4  183.91    8.39
   6  -4  -4  178.43    9.52
  -6  -4   3   24.47    3.00
   6  -4  -3   22.97    2.92
   6  -4  -3   24.00    3.42
   6  -4  -2   -0.16    0.61
  -6   4   2    0.17    0.38
   6  -4  -2    0.35    0.71
   6  -4  -2   -0.47    0.93
   6  -4  -1   15.67    2.80
  -6  -4   1   21.78    2.84
   6   4  -1   18.34    2.25
  -6  -4   1   16.02    2.48
   6  -4  -1   19.58    3.05
  -6   4   1   21.23    2.35
   6  -4   0   62.68    5.43
  -6   4   0   82.52    4.66
  -6  -4   0   94.94    5.85
   6   4   0   73.44    4.39
  -6  -4   0   69.01    5.23
   6  -4   0   82.64    6.25
  -6   4  -1    5.51    1.31
  -6  -4  -1    6.65    1.63
  -6  -4  -1    9.71    1.91
  -6   4  -1    5.94    1.39
   6  -4   1    5.74    1.73
   6  -4   1    4.30    1.46
  -6  -4  -2   75.96    5.16
  -6  -4  -2   67.84    5.24
  -6   4  -2   70.91    4.77
   6  -4   2   70.97    5.76
  -6   4  -3    2.91    1.12
  -6  -4  -3    3.62    1.25
  -6  -4  -3    1.73    0.89
   6  -4   3    1.83    1.21
  -6   4  -3    5.35    1.33
   6  -4   4   56.32    5.06
  -6   4  -4   64.53    4.45
  -6  -4  -4   48.88    5.10
  -6   4  -4   58.74    4.41
  -6   4  -5    0.81    0.47
  -6  -4  -5    0.32    0.43
   6  -4   5    0.87    0.48
  -6   4  -5    0.36    0.41
   6  -4   6   38.91    4.11
  -6   4  -6   44.56    3.90
  -6  -4  -6   45.16    3.79
  -6  -4  -6   42.09    4.12
   6  -4   6   42.58    3.93
   6  -4   6   40.84    4.18
  -6   4  -6   47.50    3.88
   6  -4   7    3.83    1.37
  -6  -4  -7    3.88    1.06
  -6   4  -7    3.19    1.14
  -6   4  -7    2.31    1.05
  -6  -4  -7    2.88    1.19
   6  -4   7    2.31    1.08
  -6   4  -7    3.05    1.10
   6  -4   8   22.98    3.03
  -6  -4  -8   23.78    2.61
  -6   4  -8   23.27    2.79
  -6  -4  -8   21.10    2.89
  -6   4  -8   24.65    2.79
   6  -4   8   22.21    2.77
  -6   4  -8   26.45    2.87
  -6  -4  -8   18.32    3.12
   6  -4   9   27.26    3.21
  -6  -4  -9   26.71    2.64
  -6   4  -9   26.79    3.03
  -6   4  -9   29.08    3.03
   6  -4   9   28.00    3.06
  -6   4  -9   30.39    3.10
  -6  -4  -9   21.75    3.13
   6  -4  10   32.10    3.31
  -6   4 -10   35.89    3.39
  -6   4 -10   34.32    3.20
   6  -4  10   34.02    3.27
   6   4  10   27.96    2.44
  -6   4 -10   32.11    3.14
  -6  -4 -10   27.79    3.44
   6  -4  11   78.39    4.99
  -6   4 -11   86.22    5.09
  -6   4 -11   81.13    4.69
   6  -4  11   83.33    4.98
  -6   4 -11   87.26    5.05
  -6  -4 -11   75.35    5.51
  -6   4 -12   28.73    2.64
   6  -4  12   30.83    2.93
  -6   4 -12   32.57    3.01
  -6  -4 -12   28.13    3.24
   6  -4  12   28.68    2.38
   6  -4  12   26.81    2.76
   6  -4  13    2.40    0.78
   6  -4  13    5.53    1.23
  -6   4 -13    6.80    1.32
  -6  -4 -13    4.89    1.29
   6  -4  13    6.88    1.12
   6   4  14   42.90    2.78
   6  -4  14   43.40    3.05
  -6   4 -14   40.38    2.98
  -6  -4 -14   43.38    3.46
   6  -4  14   38.74    2.43
   6   4  15    1.72    0.61
   6   4  15    0.96    0.55
  -6  -4 -15    0.83    0.34
   6  -4  15    1.18    0.53
  -6   4 -15    1.39    0.68
  -6  -4 -15    0.71    0.46
   6  -4  15    1.15    0.42
  -6   4 -16    0.93    0.44
  -6  -4 -16    0.36    0.38
   6  -5 -15   32.20    2.21
   6   5 -15   39.42    2.01
   6   5 -14    2.03    0.48
  -6  -5  14    1.38    0.51
   6   5 -14    3.04    0.63
   6  -5 -14    2.23    0.67
   6   5 -14    2.57    0.65
   6   5 -13   37.47    2.33
  -6  -5  13   42.19    2.95
   6  -5 -13   38.27    2.93
   6   5 -13   38.71    2.29
  -6  -5  12    0.21    0.33
   6   5 -12    0.25    0.46
   6  -5 -12    0.02    0.45
   6   5 -12    0.12    0.38
   6   5 -11   10.16    1.61
  -6  -5  11    9.98    1.66
   6   5 -11    8.89    1.31
   6  -5 -11    8.05    1.55
   6   5 -11    7.86    1.13
  -6  -5  10    0.79    0.55
   6   5 -10    0.78    0.58
   6  -5 -10    0.11    0.64
   6   5 -10    1.28    0.57
  -6  -5   9   24.10    2.73
   6   5  -9   22.83    2.23
   6   5  -9   23.42    2.07
  -6  -5   8   18.16    2.42
   6   5  -8   14.03    1.81
   6   5  -8   14.43    1.67
  -6  -5   7   28.23    3.02
   6   5  -7   28.22    2.55
   6   5  -7   24.40    2.18
  -6  -5   6   23.68    2.80
   6   5  -6   18.70    2.07
   6  -5  -6   19.73    2.56
   6   5  -6   16.46    1.84
  -6   5   5   10.58    1.59
  -6  -5   5    9.42    1.82
   6   5  -5    7.74    1.42
   6  -5  -5    9.97    1.81
   6  -5  -5    7.44    1.85
  -6  -5   4    9.40    1.83
   6   5  -4    8.33    1.47
   6  -5  -4    7.40    1.61
   6  -5  -4    7.26    1.88
  -6   5   3  152.81    6.77
  -6  -5   3  152.06    7.31
   6   5  -3  128.98    5.55
   6  -5  -3  139.85    6.70
   6  -5  -3  133.35    7.86
   6  -5  -2    0.41    0.68
  -6   5   2    1.37    0.83
  -6  -5   2    0.34    0.64
   6   5  -2    0.59    0.60
   6  -5  -2    0.79    0.71
   6  -5  -2    0.48    0.88
  -6   5   1   23.79    2.67
  -6  -5   1   25.94    2.97
   6   5  -1   21.64    2.24
   6  -5  -1   22.14    2.58
   6  -5  -1   21.03    3.09
   6  -5  -1   21.33    2.97
   6  -5   0    5.77    1.61
  -6   5   0    4.87    1.31
  -6  -5   0    6.66    1.56
   6   5   0    4.16    1.00
   6  -5   0    5.47    1.63
  -6   5  -1    1.65    0.52
   6  -5   1    1.99    1.00
  -6  -5  -1    0.56    0.38
   6  -5   1    2.92    1.18
  -6   5  -1    3.88    1.03
   6  -5   2   -0.03    0.50
  -6  -5  -2    0.16    0.42
  -6  -5  -2   -0.03    0.82
  -6  -5  -2   -0.59    0.64
   6  -5   2    0.24    0.71
  -6   5  -2    0.56    0.43
  -6   5  -2    0.52    0.44
  -6  -5  -3   24.32    2.06
  -6   5  -3   22.92    2.68
  -6  -5  -3   25.90    2.84
  -6   5  -3   24.89    2.61
   6  -5   3   25.73    3.20
  -6  -5  -4   80.98    3.69
  -6   5  -4   83.48    5.11
  -6  -5  -4   84.97    4.98
  -6   5  -4   85.39    4.87
   6  -5   4   82.00    5.60
  -6  -5  -5   16.62    1.65
  -6  -5  -5   16.07    2.09
  -6   5  -5   19.23    2.44
  -6  -5  -5   13.02    2.17
  -6   5  -5   16.67    2.15
   6  -5   5   18.56    2.62
   6  -5   6    0.06    0.71
  -6  -5  -6    0.24    0.29
  -6  -5  -6    0.86    0.55
  -6   5  -6    0.04    0.70
  -6   5  -6    0.70    0.65
  -6   5  -6    0.40    0.55
  -6  -5  -6    0.39    0.75
  -6  -5  -7   18.72    2.09
  -6   5  -7   20.27    2.44
  -6   5  -7   16.77    2.11
  -6   5  -7   19.73    2.27
  -6  -5  -7   16.32    2.42
   6  -5   7   19.73    2.56
   6  -5   8   10.68    1.76
  -6  -5  -8   10.04    1.51
  -6   5  -8   11.19    1.79
  -6   5  -8    9.49    1.55
  -6   5  -8   11.81    1.77
  -6  -5  -8    9.14    1.81
  -6   5  -9   59.11    3.92
  -6   5  -9   58.79    3.71
  -6   5  -9   58.69    3.79
  -6  -5  -9   48.35    3.90
   6  -5   9   49.78    3.68
  -6   5 -10   13.52    1.71
  -6   5 -10   17.30    2.06
  -6   5 -10   14.32    1.80
  -6   5 -10   14.11    1.81
  -6  -5 -10   11.29    1.82
   6  -5  10   13.59    1.88
  -6   5 -11   51.63    2.93
  -6   5 -11   54.14    3.15
  -6   5 -11   57.48    3.43
  -6  -5 -11   48.69    3.52
   6  -5  11   53.11    3.29
   6  -5  12    3.89    0.82
  -6   5 -12    4.43    0.88
  -6  -5 -12    3.79    0.93
   6  -6 -11    5.39    0.84
   6   6 -10   48.33    2.38
   6  -6 -10   43.27    2.55
   6   6  -9    6.30    0.94
   6  -6  -9    6.43    1.07
   6   6  -9    7.13    0.99
   6   6  -9    6.02    0.79
   6   6  -8    3.36    0.89
  -6  -6   8    1.94    0.64
   6   6  -8    2.08    0.62
   6  -6  -8    2.32    0.72
   6   6  -7    2.01    0.72
  -6  -6   7    2.05    0.68
   6   6  -7    1.64    0.66
   6  -6  -7    3.12    0.76
   6   6  -6   14.04    1.52
   6  -6  -6   13.40    1.63
   6   6  -5    6.19    1.03
   6  -6  -5    6.75    1.18
   6   6  -4   19.93    1.82
   6  -6  -4   20.83    2.05
  -6  -6   3    3.80    0.68
  -6  -6   3    5.15    1.14
   6   6  -3    4.12    0.93
   6  -6  -3    4.15    0.93
  -6   6   3    4.03    0.95
  -6  -6   2    1.65    0.45
  -6  -6   2    1.42    0.67
   6   6  -2    2.21    0.66
   6  -6  -2    0.69    0.35
  -6   6   2    0.77    0.49
   6  -6  -1   -0.07    0.45
  -6  -6   1    0.05    0.39
  -6  -6   1    0.10    0.40
   6   6  -1    0.08    0.34
  -6   6   1    0.21    0.34
   6  -6   0    0.10    0.38
  -6  -6   0   -0.07    0.38
  -6  -6   0    0.12    0.42
  -6   6   0    0.39    0.37
  -6  -6  -1   17.23    1.47
  -6  -6  -1   16.39    1.95
  -6   6  -1   20.32    2.29
  -6   6  -1   17.60    1.99
   6  -6   1   16.33    1.94
  -6  -6  -2   63.40    2.81
  -6  -6  -2   71.54    3.93
  -6   6  -2   73.47    4.32
  -6   6  -2   72.98    4.03
   6  -6   2   63.09    3.83
   6  -6   3    0.38    0.41
  -6  -6  -3    1.31    0.44
  -6  -6  -3    1.58    0.65
  -6   6  -3    1.30    0.59
  -6   6  -3    1.69    0.70
  -6   6  -3    1.67    0.64
   6  -6   4   -0.31    0.39
  -6  -6  -4   -0.14    0.19
  -6  -6  -4   -0.23    0.37
  -6   6  -4    0.00    0.44
  -6   6  -4    0.53    0.50
  -6   6  -4    0.72    0.52
   6  -6   5    8.27    1.31
  -6  -6  -5    8.87    0.98
  -6  -6  -5    9.94    1.34
  -6   6  -5   10.89    1.57
  -6   6  -5    9.11    1.36
  -6   6  -5    9.03    1.35
  -6  -6  -6   27.56    1.60
  -6   6  -6   36.66    2.76
  -6   6  -6   34.46    2.52
  -6   6  -6   33.60    2.50
   6  -6   6   31.74    2.43
  -6   6  -7   39.50    2.61
  -6   6  -7   40.14    2.73
  -6   6  -7   39.78    2.58
  -6   6  -7   36.39    2.44
   6  -6   7   34.71    2.40
  -6   6  -8   27.34    1.99
  -6   6  -8   23.72    1.84
   6  -6   8   22.77    1.80
   7   0 -21    0.00    0.27
  -7   0  21    0.14    0.24
  -7   0  21    0.07    0.19
  -7   0  21    0.35    0.26
  -7   0  20   62.08    2.87
  -7   0  20   67.00    2.93
   7   0 -20   61.34    3.12
   7   0 -19    0.21    0.43
  -7   0  19   -0.38    0.28
   7   0 -19   -0.12    0.37
  -7   0  19   -0.26    0.32
  -7   0  18    1.56    0.61
   7   0 -18    2.18    0.85
  -7   0  18    2.01    0.63
   7   0 -18    1.08    0.42
   7   0 -17   -0.67    0.67
  -7   0  17   -0.03    0.31
  -7   0  17   -0.13    0.39
   7   0 -17    0.58    0.45
   7   0 -16    6.78    1.23
  -7   0  16    7.75    1.28
  -7   0  16    6.66    1.16
   7   0 -16    7.15    1.39
  -7   0  15    0.19    0.44
  -7   0  15   -0.18    0.40
   7   0 -15   -0.07    0.56
   7   0 -15    0.25    0.43
   7   0 -14   44.77    3.27
  -7   0  14   43.63    3.09
  -7   0  14   46.50    3.05
   7   0 -14   46.07    3.40
   7   0 -13    0.91    0.63
  -7   0  13    0.63    0.61
  -7   0  13    0.42    0.56
   7   0 -13    1.45    0.76
   7   0 -12  368.75    9.99
  -7   0  12  405.66    9.83
  -7   0  12  386.87    9.32
   7   0 -12  390.14   10.30
   7   0 -11    0.59    0.64
  -7   0  11    0.12    0.27
  -7   0  11   -0.02    0.28
   7   0 -11    0.36    0.53
   7   0 -10    9.77    1.55
  -7   0  10    9.89    1.41
  -7   0  10   10.08    1.41
   7   0 -10   11.44    1.64
  -7   0   9    0.40    0.46
  -7   0   9   -0.02    0.32
   7   0  -9    0.36    0.63
  -7   0   8  325.52    9.10
  -7   0   8  301.44    8.65
   7   0  -8  317.29    9.03
  -7   0   7    0.36    0.50
  -7   0   7    0.23    0.37
  -7   0   7    0.28    0.39
   7   0  -7    0.40    0.48
  -7   0   6   72.10    4.03
  -7   0   6   71.95    4.94
  -7   0   6   61.85    3.72
   7   0  -6   64.15    3.79
  -7   0   5    0.65    0.45
   7   0  -5    0.39    0.53
  -7   0   5   -0.08    0.35
   7   0  -5    0.59    0.30
  -7   0   4   26.40    2.45
   7   0  -4   29.95    3.04
  -7   0   4   23.35    2.28
   7   0  -4   25.31    2.31
  -7   0   3   -0.04    0.29
  -7   0   3    0.32    0.24
   7   0  -3    0.43    0.36
  -7   0   2   98.94    4.94
   7   0  -2   88.37    4.81
  -7   0   2   85.32    4.51
   7   0  -2   87.61    4.34
  -7   0   1   -0.53    0.63
   7   0  -1    0.35    0.34
  -7   0   1   -0.13    0.24
  -7   0   0    3.89    1.00
  -7   0   0    3.89    1.00
  -7   0   0    3.20    0.81
   7   0   0    5.01    1.10
  -7   0  -1   -0.09    0.46
  -7   0  -1    0.77    0.37
   7   0   1   -0.21    0.44
  -7   0  -2  627.00   12.90
  -7   0  -2  642.01   15.30
  -7   0  -3   -0.43    0.40
  -7   0  -3    0.03    0.48
   7   0   3   -0.03    0.36
  -7   0  -3   -0.13    0.61
   7   0   3    0.45    0.63
   7   0   4 1045.68   19.15
   7   0   4  912.89   16.25
  -7   0  -4  962.29   16.57
  -7   0  -4  998.29   20.65
  -7   0  -5   -0.17    0.37
   7   0   5    0.36    0.52
   7   0   5    0.43    0.38
  -7   0  -6  312.93   10.86
   7   0   6  306.79    9.87
   7   0   6  308.45    9.46
   7   0   7   -0.50    0.48
   7   0   7   -0.51    0.89
  -7   0  -7   -0.50    0.93
  -7   0  -8  213.04   10.00
   7   0   8  215.90    8.11
   7   0   8  219.03    8.57
   7   0   8  200.74    7.78
  -7   0  -8  220.12    9.74
  -7   0  -9    1.12    1.09
   7   0   9    0.88    0.70
   7   0   9    0.62    0.43
  -7   0  -9    0.90    0.80
  -7   0 -10   27.90    3.66
   7   0  10   31.24    3.09
   7   0  10   29.22    3.15
  -7   0 -10   29.27    3.61
   7   0  11    0.08    0.56
   7   0  11    0.61    0.58
  -7   0 -11    0.44    0.64
  -7   0 -11   -0.43    0.86
  -7   0 -12   64.98    5.59
   7   0  12   66.49    4.72
   7   0  12   65.34    4.40
   7   0  12   64.11    4.66
  -7   0 -12   62.38    5.18
   7   0  13   -0.21    0.61
   7   0  13    0.72    0.63
   7   0  13   -0.08    0.48
   7   0  13   -0.30    0.80
   7   0  14    0.81    0.71
   7   0  14   -0.22    0.38
   7   0  14    0.05    0.55
  -7   0 -14    0.58    0.63
  -7   0 -14   -0.59    0.61
   7   0  15    0.24    0.46
   7   0  15    0.05    0.35
  -7   0 -15   -0.14    0.50
  -7   0 -15   -0.14    0.40
   7   0  16   70.93    4.21
   7   0  16   62.70    3.52
  -7   0 -16   70.61    4.45
  -7   0 -16   60.92    3.81
   7   0  17    0.36    0.38
   7   0  17    0.04    0.30
  -7   0 -17    0.18    0.53
  -7   0 -17    0.43    0.41
   7   0  18   46.33    2.83
   7   0  18   37.33    2.20
  -7   0 -18   44.76    2.96
   7   0  19    0.16    0.27
  -7   0 -19    0.05    0.28
   7   1 -21   11.73    1.17
  -7   1  21   11.07    1.06
  -7   1  21   13.15    1.19
  -7  -1  21   10.28    1.03
  -7   1  21   11.55    1.06
  -7   1  20    0.18    0.24
  -7  -1  20    0.00    0.26
  -7   1  20    0.09    0.23
  -7  -1  20   -0.08    0.16
  -7  -1  19   10.19    1.24
   7   1 -19   10.14    1.29
  -7  -1  19   10.95    1.12
  -7  -1  19   10.50    1.22
  -7   1  19   13.26    1.38
   7  -1 -19   11.34    1.42
  -7  -1  19   12.80    1.39
  -7   1  19   11.88    1.27
   7  -1 -19   10.30    1.51
   7   1 -19   10.50    1.34
  -7  -1  18    8.82    1.23
   7   1 -18   11.58    1.42
  -7  -1  18    8.36    1.05
  -7  -1  18    9.31    1.26
  -7   1  18    9.89    1.28
  -7  -1  18    9.98    1.28
  -7   1  18    9.33    1.18
   7   1 -18    8.78    1.29
   7  -1 -18    9.65    1.42
   7  -1 -17   11.89    1.62
   7   1 -17   10.87    1.48
  -7  -1  17   10.44    1.24
  -7  -1  17   11.82    1.49
  -7   1  17   12.98    1.55
  -7  -1  17   12.47    1.51
  -7   1  17   10.08    1.28
   7  -1 -17    9.70    1.61
   7   1 -17   10.03    1.38
   7  -1 -17    8.90    1.51
   7  -1 -16    2.28    0.91
   7   1 -16    1.73    0.66
  -7  -1  16    1.23    0.48
  -7  -1  16    1.47    0.59
  -7   1  16    1.49    0.64
   7  -1 -16    1.35    0.92
  -7  -1  16    1.51    0.65
  -7   1  16    1.49    0.55
   7  -1 -16    1.26    0.66
   7   1 -16    2.45    0.84
   7   1 -15  141.69    5.62
  -7  -1  15  137.37    4.94
  -7  -1  15  152.28    5.72
  -7   1  15  149.93    5.67
  -7  -1  15  163.64    5.80
  -7   1  15  152.68    5.38
   7  -1 -15  148.31    6.98
   7  -1 -15  146.99    6.47
   7   1 -15  149.68    5.86
   7  -1 -15  156.05    6.32
   7  -1 -14    9.80    1.59
   7   1 -14    6.79    1.24
  -7  -1  14    8.38    1.40
  -7   1  14    7.63    1.31
  -7  -1  14    8.45    1.35
  -7   1  14    8.08    1.25
   7  -1 -14    7.08    1.51
   7   1 -14    6.51    1.23
   7  -1 -13   59.51    3.99
   7   1 -13   56.30    3.64
  -7  -1  13   58.49    3.64
  -7   1  13   59.56    3.57
  -7  -1  13   60.80    3.55
  -7   1  13   57.01    3.34
   7  -1 -13   57.88    4.09
   7   1 -13   56.67    3.66
   7   1 -12   30.33    2.67
  -7  -1  12   32.45    2.72
  -7   1  12   33.32    2.68
  -7  -1  12   35.23    2.71
  -7   1  12   30.35    2.43
   7  -1 -12   31.46    2.99
   7   1 -12   30.35    2.65
   7   1 -11   48.10    3.36
  -7  -1  11   47.24    3.27
  -7   1  11   48.53    3.23
  -7  -1  11   49.29    3.17
  -7   1  11   43.16    2.92
   7  -1 -11   49.66    3.73
   7   1 -11   47.35    3.31
   7  -1 -10   27.21    2.68
   7   1 -10   22.97    2.29
  -7  -1  10   26.77    2.43
  -7   1  10   23.24    2.19
  -7  -1  10   28.46    2.44
  -7   1  10   22.98    2.12
  -7  -1  10   25.08    2.43
   7  -1 -10   24.77    2.63
   7   1 -10   26.87    2.50
   7  -1  -9  249.08    8.36
  -7  -1   9  258.55    7.66
   7   1  -9  269.16    8.30
  -7  -1   9  254.70    7.47
  -7   1   9  238.91    6.90
   7   1  -9  259.27    8.20
   7  -1  -9  237.15    8.20
   7   1  -9  247.42    7.73
  -7  -1   9  254.01    7.87
  -7   1   9  257.48    7.43
  -7   1   8    0.11    0.43
   7  -1  -8    0.38    0.52
  -7   1   8   -0.20    0.31
   7   1  -8   -0.17    0.47
  -7  -1   8    0.66    0.51
   7  -1  -8    0.21    0.53
   7   1  -8    0.13    0.33
  -7  -1   7   35.10    2.91
  -7   1   7   38.96    2.98
  -7   1   7   31.56    3.33
  -7   1   7   30.78    2.66
   7  -1  -7   31.85    2.95
   7   1  -7   33.02    2.72
  -7  -1   6    0.54    0.56
  -7   1   6    0.51    0.39
   7   1  -6    1.17    0.54
  -7   1   6    0.56    0.49
   7  -1  -6    0.48    0.49
   7   1  -6    0.72    0.46
  -7  -1   5  301.57    8.83
   7   1  -5  278.12    9.89
  -7   1   5  277.10    9.47
  -7  -1   5  255.36    9.77
  -7   1   5  267.66    7.98
   7  -1  -5  261.75    8.54
   7   1  -5  287.29    8.03
  -7  -1   4   -0.10    0.47
  -7  -1   4   -0.43    0.63
  -7   1   4    0.24    0.26
   7   1  -4    0.57    0.64
   7  -1  -4   -0.38    0.47
  -7  -1   4    0.11    0.42
  -7   1   4    0.55    0.50
   7  -1  -4    0.57    0.55
  -7  -1   3   80.02    4.56
  -7   1   3   80.11    4.41
   7  -1  -3   71.94    4.79
  -7  -1   3   75.09    4.90
  -7  -1   3   74.68    4.32
  -7   1   3   72.04    4.02
   7  -1  -3   70.77    4.21
   7   1  -2   22.54    2.38
   7  -1  -2   18.98    2.35
  -7   1   2   19.88    2.13
  -7   1   1    0.62    0.41
  -7  -1   1    0.05    0.51
  -7   1   1    1.47    0.56
  -7   1   1    1.85    0.65
   7   1  -1    0.50    0.48
  -7   1   1    0.82    0.35
   7  -1  -1    1.34    0.67
  -7  -1   0   60.44    4.10
  -7   1   0   53.54    3.45
  -7  -1   0   59.72    4.29
  -7   1   0   61.56    4.16
   7   1   0   55.84    3.57
   7  -1   0   54.87    3.81
  -7   1   0   57.50    3.81
  -7   1   0   60.64    4.33
  -7   1  -1  373.57    9.46
  -7  -1  -1  401.83   11.88
  -7   1  -1  415.98   11.60
   7   1   1  358.62    9.40
   7  -1   1  379.05   10.20
  -7   1  -1  394.53   11.77
  -7  -1  -2   42.12    3.84
  -7   1  -2   43.78    3.76
   7   1   2   40.78    3.40
   7   1   2   35.80    2.83
   7  -1   2   38.32    3.04
  -7   1  -2   42.28    2.96
  -7   1  -2   45.24    3.95
  -7   1  -3   70.60    3.86
  -7  -1  -3   73.55    4.34
  -7   1  -3   76.79    5.15
   7   1   3   71.75    4.61
   7   1   3   65.91    3.80
   7  -1   3   65.49    3.95
  -7   1  -3   71.54    5.12
  -7   1  -4    4.60    1.46
  -7  -1  -4    4.52    1.04
   7   1   4    5.08    1.31
   7   1   4    3.72    0.93
  -7  -1  -5  335.28    9.56
   7   1   5  345.59   10.79
  -7   1  -5  302.19   10.12
   7   1   5  323.77    9.37
   7   1   5  332.17    9.35
  -7  -1  -5  315.80   11.73
  -7   1  -6   36.56    3.53
  -7   1  -6   35.35    3.46
   7   1   6   31.50    2.87
   7  -1   6   34.18    3.18
   7  -1   6   36.06    3.50
   7   1   6   34.08    2.96
  -7   1  -6   32.94    3.28
  -7  -1  -6   36.90    4.02
  -7  -1  -7  492.19   15.54
  -7   1  -7  501.79   13.93
   7   1   7  499.19   12.29
   7  -1   7  501.86   13.00
   7  -1   7  495.06   13.85
   7   1   7  479.60   11.80
  -7   1  -7  506.76   13.76
  -7  -1  -7  505.22   15.73
  -7  -1  -8   43.62    4.56
  -7   1  -8   42.99    4.38
   7   1   8   43.58    3.49
   7  -1   8   44.12    3.76
   7  -1   8   43.68    4.03
   7   1   8   45.66    3.72
   7   1   8   43.82    3.44
  -7   1  -8   45.78    4.07
  -7  -1  -8   46.86    4.69
  -7   1  -8   47.54    4.28
  -7  -1  -9   89.47    6.72
  -7   1  -9   88.18    6.41
   7  -1   9   89.22    5.62
   7  -1   9   84.08    5.25
   7  -1   9   88.53    5.74
   7   1   9   84.41    5.11
   7   1   9   81.94    4.76
  -7   1  -9   97.04    6.02
  -7  -1  -9   92.21    6.60
  -7   1  -9   95.63    6.18
  -7   1 -10    2.15    1.15
  -7  -1 -10    2.33    1.37
   7  -1  10    1.58    0.89
   7  -1  10    1.03    0.48
   7   1  10    2.04    1.05
  -7  -1 -10    3.32    1.29
   7   1  10    1.51    0.83
   7   1  10    1.03    0.57
   7  -1  10    1.08    0.72
  -7   1 -10    2.49    1.06
  -7  -1 -10    0.85    0.94
  -7  -1 -11    4.55    1.65
  -7   1 -11    3.14    1.31
   7  -1  11    3.23    1.06
   7   1  11    3.65    1.19
  -7  -1 -11    2.28    1.05
   7   1  11    2.91    1.10
   7   1  11    4.37    1.10
   7  -1  11    2.81    1.07
  -7   1 -11    3.44    1.16
  -7  -1 -11    4.37    1.48
  -7   1 -12    0.59    0.57
   7  -1  12    0.75    0.51
   7   1  12    2.43    0.88
  -7  -1 -12    0.72    0.53
   7   1  12    0.78    0.45
  -7   1 -12    0.38    0.60
   7  -1  12    0.80    0.65
  -7  -1 -12    0.22    0.51
   7  -1  13   44.93    3.73
   7  -1  13   50.63    4.02
   7   1  13   55.83    3.83
  -7  -1 -13   53.58    4.42
   7   1  13   49.90    3.80
  -7   1 -13   51.97    4.20
  -7  -1 -13   52.68    4.69
   7  -1  14    2.99    1.04
   7   1  14    1.85    0.84
   7   1  14    1.50    0.73
  -7  -1 -14    3.88    1.12
   7   1  14    0.78    0.64
  -7   1 -14    3.27    1.00
  -7  -1 -14    2.70    0.97
   7  -1  15   14.97    2.00
   7   1  15   18.64    2.31
   7   1  15   17.83    2.04
   7   1  15   20.35    2.14
  -7  -1 -15   19.73    2.43
  -7   1 -15   18.34    2.26
  -7   1 -16    0.44    0.59
   7  -1  16   -0.73    0.62
   7   1  16    0.12    0.54
   7   1  16    0.16    0.33
   7   1  16   -0.07    0.47
  -7  -1 -16    0.11    0.56
  -7   1 -16    0.66    0.56
   7  -1  17    0.30    0.38
   7   1  17   -0.01    0.35
   7   1  17    0.08    0.29
  -7  -1 -17    0.37    0.47
  -7   1 -17   -0.35    0.54
  -7   1 -17   -0.07    0.31
   7  -1  18    2.11    0.59
   7   1  18    2.23    0.63
   7   1  18    1.68    0.49
  -7   1 -18    2.27    0.61
   7  -1  18    2.17    0.62
  -7   1 -18    2.06    0.57
   7   1  19   25.99    1.80
  -7  -1 -19   27.28    1.91
  -7   1 -19   26.09    1.86
   7   2 -20   26.23    1.74
  -7  -2  20   24.47    1.44
  -7   2  20   29.03    1.71
  -7  -2  20   24.37    1.62
  -7   2  20   24.20    1.47
   7   2 -20   22.76    1.58
  -7   2  20   25.98    1.68
  -7   2  19    0.98    0.39
   7   2 -19    1.22    0.43
  -7  -2  19    1.31    0.40
  -7   2  19    1.19    0.44
  -7  -2  19    1.10    0.42
  -7   2  19    0.97    0.34
   7   2 -19    1.19    0.47
  -7   2  18    9.32    1.20
  -7  -2  18    5.72    0.81
  -7  -2  18    8.12    1.00
   7   2 -18    8.79    1.18
  -7   2  18    8.99    1.15
  -7  -2  18    9.74    1.23
  -7   2  18    7.99    1.01
   7   2 -18    9.38    1.25
   7   2 -17    0.74    0.38
  -7  -2  17    0.29    0.25
  -7  -2  17    0.40    0.31
  -7   2  17    0.34    0.34
   7  -2 -17    0.78    0.64
  -7  -2  17    0.73    0.46
  -7   2  17    0.51    0.32
   7   2 -17    1.11    0.51
   7   2 -16    2.74    0.77
  -7  -2  16    2.68    0.63
  -7  -2  16    2.18    0.61
  -7   2  16    2.73    0.69
   7  -2 -16    3.64    1.13
  -7  -2  16    3.18    0.80
  -7   2  16    2.52    0.67
   7  -2 -16    2.02    0.90
   7   2 -16    2.82    0.75
   7   2 -15   50.00    3.10
  -7  -2  15   48.12    2.73
  -7   2  15   52.07    3.07
  -7  -2  15   55.04    3.33
  -7   2  15   52.85    2.96
  -7  -2  15   47.08    2.74
   7  -2 -15   48.01    3.77
   7   2 -15   49.85    3.21
   7  -2 -14   74.54    4.47
   7   2 -14   59.85    3.53
  -7  -2  14   60.77    3.20
  -7  -2  14   67.10    3.37
  -7   2  14   69.97    3.66
  -7  -2  14   77.18    4.07
  -7   2  14   64.50    3.38
   7  -2 -14   66.54    4.59
   7   2 -14   67.05    3.82
   7   2 -13   15.58    1.85
  -7  -2  13   15.89    1.67
  -7  -2  13   15.35    1.66
  -7   2  13   16.05    1.79
   7   2 -13   17.66    2.08
  -7  -2  13   18.63    2.05
   7  -2 -13   15.34    2.30
   7  -2 -13   18.01    2.39
   7  -2 -13   18.14    2.27
   7   2 -13   17.61    2.01
   7  -2 -12   37.56    3.28
   7   2 -12   33.09    2.76
  -7  -2  12   32.46    2.41
  -7  -2  12   36.96    2.58
  -7   2  12   39.88    2.83
   7   2 -12   33.61    2.85
  -7  -2  12   39.53    2.98
   7  -2 -12   38.18    3.61
   7  -2 -12   39.94    3.64
   7   2 -12   38.37    2.95
   7  -2 -11    4.71    1.24
   7   2 -11    5.78    1.15
  -7  -2  11    4.80    0.94
  -7  -2  11    5.52    1.01
  -7   2  11    5.34    1.09
   7   2 -11    4.98    1.22
   7  -2 -11    4.59    1.30
  -7  -2  11    4.50    1.09
   7  -2 -11    6.45    1.56
   7   2 -11    5.16    1.17
  -7   2  10  182.23    6.57
  -7  -2  10  164.71    5.59
  -7  -2  10  164.48    5.69
  -7   2  10  174.70    6.09
   7   2 -10  182.19    6.96
  -7  -2  10  203.60    6.97
   7  -2 -10  185.18    8.12
   7   2 -10  195.25    7.16
   7  -2 -10  200.79    8.14
   7   2 -10  191.96    6.87
   7  -2 -10  200.10    7.73
  -7   2   9   44.84    3.17
  -7   2   9   40.61    2.86
   7   2  -9   43.21    3.32
  -7  -2   9   48.45    3.35
   7  -2  -9   45.27    3.94
   7   2  -9   44.88    3.40
   7  -2  -9   46.46    3.85
  -7  -2   9   38.81    2.65
   7   2  -9   43.25    3.21
  -7   2   8  161.66    5.77
   7   2  -8  169.81    6.68
  -7  -2   8  147.85    5.32
  -7  -2   8  175.39    6.51
   7  -2  -8  165.49    7.59
   7   2  -8  164.79    6.68
   7  -2  -8  173.69    7.45
  -7   2   8  162.56    6.12
   7  -2  -8  143.92    7.68
   7   2  -8  164.42    6.32
  -7  -2   7    0.69    0.41
  -7   2   7    1.95    0.67
   7   2  -7    2.14    0.86
   7  -2  -7    2.82    1.11
  -7  -2   7    2.22    0.78
   7   2  -7    1.53    0.79
   7  -2  -7    1.60    0.86
   7  -2  -7    1.59    0.86
   7   2  -7    1.85    0.77
  -7   2   7    1.59    0.71
   7   2  -6  146.02    6.19
  -7  -2   6  155.59    6.19
   7  -2  -6  167.72    7.44
   7   2  -6  160.66    6.68
   7  -2  -6  168.83    7.33
   7  -2  -6  157.21    7.86
   7   2  -6  163.01    6.28
  -7   2   6  170.01    6.24
  -7  -2   5    1.81    0.57
   7   2  -5    1.34    0.73
  -7   2   5    1.01    0.39
   7  -2  -5    1.35    0.73
  -7  -2   5    1.63    0.73
   7   2  -5    0.87    0.60
   7  -2  -5    1.73    0.80
   7   2  -5    2.10    0.76
  -7   2   5    2.48    0.72
  -7   2   4   63.86    4.14
   7   2  -4   59.08    3.92
   7   2  -4   55.81    3.76
  -7  -2   4   59.39    3.85
   7   2  -4   46.49    3.59
   7  -2  -4   54.25    4.07
  -7   2   4   58.24    3.57
  -7   2   3    8.41    1.64
  -7  -2   3    6.82    1.64
   7   2  -3    6.15    1.23
  -7   2   3    7.67    1.35
   7  -2  -3    8.41    1.64
  -7   2   2  267.90    8.98
   7   2  -2  252.39    8.84
  -7  -2   2  242.49    9.69
  -7   2   2  253.41    8.14
   7  -2  -2  241.37    8.84
  -7   2   2  268.30    9.83
  -7   2   1   17.56    2.07
  -7   2   1   16.41    2.23
   7   2  -1   17.48    2.24
  -7  -2   1   16.17    2.41
  -7   2   1   17.41    2.11
   7  -2  -1   18.40    2.39
  -7   2   1   16.97    2.49
  -7   2   0  294.45    8.60
  -7   2   0  317.03   10.37
  -7  -2   0  294.63   10.44
  -7   2   0  295.34    9.19
  -7   2   0  308.91   10.98
  -7   2  -1   43.10    3.82
   7   2   1   38.38    3.54
  -7  -2  -1   41.75    3.53
   7  -2   1   40.08    3.82
  -7   2  -1   40.73    3.22
   7  -2   1   34.64    3.29
   7  -2   2   45.70    4.13
  -7   2  -2   45.15    3.46
   7   2   2   49.86    3.60
  -7   2  -2   46.82    3.63
   7  -2   2   43.86    4.03
  -7   2  -2   49.34    3.64
  -7  -2  -2   42.91    4.43
  -7   2  -3    6.74    1.38
   7  -2   3    6.15    1.55
  -7   2  -3    7.46    1.48
   7   2   3    5.57    1.19
  -7  -2  -3    5.62    1.50
   7   2   3    6.99    1.32
   7  -2   3    6.46    1.57
  -7   2  -3    5.54    1.28
  -7  -2  -3    3.87    1.30
  -7   2  -3    4.63    1.18
   7  -2   4  148.51    7.49
  -7   2  -4  154.39    6.96
  -7   2  -4  156.64    6.84
   7   2   4  140.86    5.91
  -7  -2  -4  147.49    7.20
   7  -2   4  151.81    7.57
  -7   2  -4  156.19    6.90
  -7   2  -4  141.41    6.60
  -7  -2  -4  145.09    8.36
   7  -2   5   30.86    3.43
  -7   2  -5   30.48    3.15
  -7   2  -5   30.58    3.08
   7   2   5   27.78    2.58
  -7  -2  -5   30.54    3.29
   7  -2   5   29.39    3.30
  -7   2  -5   30.60    3.12
  -7  -2  -5   26.99    3.56
   7  -2   6  297.31   10.85
  -7   2  -6  306.61   10.53
  -7   2  -6  295.11   10.08
   7   2   6  270.84    8.52
  -7  -2  -6  289.88   10.45
  -7   2  -6  297.21   10.13
  -7  -2  -6  290.95   12.23
   7  -2   7    1.22    0.94
  -7   2  -7    1.01    0.80
  -7   2  -7    2.72    0.96
   7   2   7    0.02    0.42
   7   2   7    1.36    0.88
  -7   2  -7    0.46    0.72
  -7   2  -7    0.31    0.52
  -7  -2  -7   -0.34    0.99
   7  -2   8    0.51    0.60
  -7   2  -8   -0.06    0.46
   7   2   8   -0.30    0.58
  -7  -2  -8   -0.12    0.58
   7   2   8    0.88    0.59
  -7   2  -8    0.29    0.63
  -7  -2  -8    0.11    0.83
   7  -2   9    7.93    1.76
  -7  -2  -9    5.95    1.75
  -7   2  -9    7.08    1.85
  -7  -2  -9    8.38    1.79
   7   2   9    7.38    1.38
  -7   2  -9    9.59    1.86
   7  -2  10   52.42    4.37
  -7   2 -10   52.63    4.84
  -7  -2 -10   61.20    4.85
   7   2  10   55.90    4.02
   7   2  10   55.31    3.66
  -7   2 -10   63.76    4.77
  -7  -2 -10   58.35    5.34
  -7   2 -11    6.74    1.80
  -7  -2 -11    8.03    1.74
   7   2  11    6.20    1.39
   7   2  11    6.81    1.29
  -7   2 -11    9.10    1.76
   7  -2  11    7.17    1.62
  -7  -2 -11    6.90    1.83
   7  -2  12    1.61    0.65
  -7   2 -12   -0.13    0.62
   7   2  12    0.31    0.53
  -7  -2 -12   -0.43    0.74
   7   2  12    0.91    0.64
  -7   2 -12    0.76    0.82
  -7  -2 -12    0.12    0.56
   7  -2  13    1.30    0.62
   7  -2  13    1.11    0.65
   7   2  13    2.06    0.86
  -7  -2 -13    0.80    0.77
   7   2  13    2.31    0.92
  -7   2 -13    2.69    1.04
  -7  -2 -13    1.07    0.67
   7  -2  14   -0.10    0.54
   7   2  14   -0.06    0.35
  -7  -2 -14   -0.01    0.61
   7   2  14    0.22    0.48
  -7   2 -14    0.06    0.52
   7   2  15    0.79    0.57
   7   2  15    0.77    0.38
   7   2  15    0.18    0.42
  -7   2 -15    1.06    0.66
  -7  -2 -15    1.18    0.88
   7   2  16   70.91    3.88
   7   2  16   70.28    3.57
   7   2  16   70.05    3.50
  -7  -2 -16   69.16    3.92
   7  -2  16   68.75    3.81
  -7   2 -16   75.59    4.03
  -7  -2 -16   59.65    3.98
   7   2  17    0.71    0.48
   7   2  17    0.51    0.42
   7   2  17    0.76    0.39
  -7  -2 -17    0.59    0.40
  -7   2 -17    0.48    0.45
   7  -2  17    0.68    0.47
  -7   2 -17    0.08    0.34
  -7  -2 -17    0.79    0.44
   7   2  18   21.18    1.71
  -7   2 -18   19.21    1.62
   7  -2  18   19.46    1.60
  -7   2 -18   18.42    1.56
   7   3 -19    0.41    0.25
  -7  -3  19    0.79    0.30
   7   3 -19    0.82    0.31
  -7   3  18    1.05    0.41
   7   3 -18    0.87    0.36
  -7   3  18    0.90    0.36
   7  -3 -18    0.92    0.42
   7   3 -18    1.45    0.48
   7   3 -17   30.38    2.00
  -7  -3  17   32.80    1.95
  -7   3  17   22.43    1.78
  -7   3  17   21.86    1.63
  -7  -3  17   29.68    2.12
   7  -3 -17   27.40    2.49
   7   3 -17   32.01    2.11
   7   3 -16   34.27    2.26
  -7   3  16   38.19    2.46
  -7  -3  16   37.17    2.21
  -7   3  16   27.81    1.97
  -7  -3  16   35.06    2.49
   7   3 -16   37.48    2.42
  -7   3  15   39.57    2.61
   7   3 -15   37.19    2.46
  -7   3  15   37.21    2.36
  -7  -3  15   42.13    2.85
   7  -3 -15   37.17    3.28
  -7  -3  15   38.48    2.35
   7   3 -15   38.37    2.60
  -7   3  14    0.71    0.48
   7   3 -14    0.18    0.35
  -7  -3  14    0.21    0.28
  -7   3  14    0.94    0.45
   7   3 -14   -0.22    0.36
  -7  -3  14   -0.11    0.29
   7  -3 -14    0.13    0.48
   7   3 -14   -0.13    0.44
   7   3 -13   13.85    1.62
  -7  -3  13   12.92    1.45
  -7   3  13   13.44    1.64
  -7   3  13   13.21    1.51
   7   3 -13   13.36    1.68
  -7  -3  13   15.39    1.86
   7   3 -13   13.37    1.66
   7  -3 -13   12.07    1.98
  -7   3  12    2.14    0.70
   7   3 -12    2.65    0.82
  -7  -3  12    2.32    0.67
   7   3 -12    3.48    1.01
   7  -3 -12    3.21    1.07
  -7  -3  12    1.88    0.79
   7  -3 -12    2.60    0.89
   7   3 -12    3.20    0.90
  -7  -3  11   63.62    3.38
   7   3 -11   68.53    4.09
  -7  -3  11   77.69    4.41
   7  -3 -11   66.56    4.80
   7  -3 -11   68.79    4.93
  -7   3  11   64.11    3.75
   7   3 -11   66.29    3.83
  -7  -3  10  101.63    4.32
   7   3 -10  103.72    5.21
  -7  -3  10  117.24    5.56
   7  -3 -10   96.85    5.86
   7   3 -10   99.40    5.09
   7  -3 -10  105.56    6.20
  -7   3  10  105.89    4.91
   7   3 -10  104.96    4.90
  -7   3   9   62.49    3.79
   7   3  -9   61.36    4.04
  -7  -3   9   70.28    4.41
   7  -3  -9   60.17    4.63
   7   3  -9   55.38    3.91
   7  -3  -9   69.01    5.03
   7   3  -9   63.75    3.88
  -7   3   8   60.08    3.75
   7   3  -8   58.94    3.99
  -7  -3   8   66.35    4.31
   7  -3  -8   61.65    4.72
   7   3  -8   51.13    3.83
   7  -3  -8   59.89    4.65
   7   3  -8   58.52    3.76
   7   3  -7  231.93    8.89
  -7  -3   7  212.55    6.55
  -7   3   7  230.49    7.54
   7   3  -7  221.39    7.92
  -7  -3   7  244.39    8.47
   7  -3  -7  208.02    8.79
   7  -3  -7  233.33    9.35
   7  -3  -7  200.66    9.89
   7   3  -7  211.45    7.34
   7   3  -6   73.96    4.98
  -7  -3   6   68.18    3.60
   7   3  -6   74.56    4.52
  -7  -3   6   82.50    4.88
   7  -3  -6   71.35    5.03
   7  -3  -6   76.54    5.23
   7  -3  -6   69.68    5.74
   7   3  -6   71.85    4.16
  -7   3   6   74.27    4.12
   7   3  -5  236.60    9.04
   7   3  -5  245.37    8.39
  -7  -3   5  256.99    8.85
   7  -3  -5  216.92    8.94
   7  -3  -5  238.50    9.41
   7  -3  -5  220.92   10.21
  -7   3   5  235.06    7.49
   7   3  -4   22.70    2.73
   7   3  -4   23.81    2.62
  -7  -3   4   23.71    2.66
   7  -3  -4   19.41    2.61
   7  -3  -4   22.65    2.90
   7  -3  -4   18.57    2.95
  -7   3   4   21.53    2.23
   7   3  -3  149.07    7.09
   7   3  -3  146.38    6.34
  -7  -3   3  155.47    6.98
   7  -3  -3  145.36    7.28
   7  -3  -3  133.88    7.80
  -7   3   3  146.38    5.94
   7  -3  -2    0.63    0.55
  -7   3   2    0.41    0.50
   7   3  -2    0.87    0.66
  -7  -3   2   -0.62    0.53
   7  -3  -2    1.59    0.93
   7  -3  -2    0.15    0.56
   7  -3  -1   20.81    2.97
  -7   3   1   22.53    2.37
   7   3  -1   22.10    2.38
  -7  -3   1   25.66    2.88
   7  -3  -1   22.67    2.93
   7  -3  -1   22.00    3.06
  -7   3   1   23.32    2.38
  -7   3   0    2.61    1.00
   7  -3   0    2.49    1.07
  -7  -3   0    4.01    1.19
   7   3   0    4.09    1.12
  -7  -3   0    4.34    1.22
   7  -3   0    3.07    1.30
   7  -3   0    3.45    1.21
  -7   3   0    3.25    0.94
   7  -3   1   41.60    4.20
  -7   3  -1   51.48    3.82
  -7   3  -1   49.08    3.59
  -7  -3  -1   56.09    4.21
   7   3   1   50.23    3.50
  -7  -3  -1   52.05    4.22
   7  -3   1   47.69    4.49
  -7   3  -1   47.69    3.60
   7  -3   2   11.12    2.16
  -7   3  -2   11.10    1.76
  -7  -3  -2   13.28    2.19
   7  -3   2   11.59    2.28
  -7   3  -2   11.00    1.84
  -7   3  -2   12.95    1.94
   7  -3   3  227.28    9.94
  -7   3  -3  243.65    8.70
  -7   3  -3  223.32    8.11
  -7  -3  -3  228.00    9.19
   7   3   3  203.86    7.70
   7  -3   3  218.87    9.77
  -7   3  -3  241.98    8.50
  -7   3  -3  213.40    8.16
   7  -3   4   17.33    2.75
  -7   3  -4   18.12    2.35
  -7   3  -4   15.98    2.17
  -7  -3  -4   17.38    2.56
   7   3   4   18.37    2.22
  -7   3  -4   19.46    2.43
  -7   3  -5    5.44    1.34
  -7   3  -5    4.95    1.22
   7   3   5    5.44    1.21
  -7  -3  -5    4.15    1.24
   7  -3   5    6.59    1.68
   7  -3   5    6.94    1.70
  -7   3  -5    5.58    1.35
  -7  -3  -5    4.10    1.54
  -7   3  -6   -0.33    0.60
  -7   3  -6   -0.18    0.40
   7   3   6    0.47    0.39
   7  -3   6   -0.09    0.52
  -7   3  -6   -0.08    0.45
   7  -3   6   -0.21    0.51
  -7  -3  -6    0.56    0.89
   7  -3   7   45.27    4.35
  -7   3  -7   46.44    3.86
   7   3   7   46.00    3.32
  -7   3  -7   51.42    4.14
  -7  -3  -7   51.33    4.40
   7  -3   7   52.44    4.29
  -7   3  -7   52.73    4.12
  -7  -3  -7   41.73    4.68
  -7   3  -8    0.30    0.53
   7  -3   8    0.76    0.71
   7   3   8    0.53    0.62
  -7   3  -8   -0.15    0.58
   7  -3   8    0.46    0.71
  -7  -3  -8    1.08    0.98
   7  -3   9   16.94    2.55
  -7   3  -9   21.29    2.65
  -7  -3  -9   20.29    2.73
   7  -3   9   20.88    2.66
   7   3   9   20.87    2.16
  -7   3  -9   20.22    2.61
  -7  -3  -9   16.59    2.86
   7  -3  10    6.67    1.54
  -7   3 -10    6.33    1.48
   7  -3  10    7.39    1.54
   7   3  10    7.22    1.26
  -7   3 -10    5.16    1.41
  -7  -3 -10    4.85    1.56
  -7   3 -11    3.12    1.02
   7   3  11    3.31    0.97
   7  -3  11    3.04    1.06
   7   3  11    3.06    0.83
   7  -3  11    2.66    0.99
  -7   3 -11    4.07    1.27
  -7  -3 -11    2.93    1.06
   7   3  12    3.59    0.98
   7  -3  12    1.88    0.76
  -7   3 -12    3.05    1.05
  -7  -3 -12    2.96    1.15
   7  -3  13   50.11    3.66
   7   3  13   54.81    3.31
   7   3  13   47.24    3.23
   7  -3  13   57.07    3.81
  -7   3 -13   56.84    3.83
  -7  -3 -13   57.49    4.51
   7   3  14    7.98    1.21
  -7  -3 -14    6.41    1.19
   7  -3  14    9.51    1.49
  -7   3 -14    8.44    1.47
  -7  -3 -14    7.65    1.58
   7   3  15   14.35    1.69
  -7  -3 -15   12.46    1.44
   7   3  15   16.02    1.60
   7  -3  15   15.39    1.70
  -7   3 -15   17.02    1.82
  -7  -3 -15   14.73    1.92
   7   3  16    0.26    0.27
   7   3  16    0.88    0.46
   7  -3  16    0.27    0.28
  -7   3 -16    0.84    0.39
  -7  -3 -16    0.16    0.29
   7   4 -17    0.62    0.35
   7   4 -16   12.20    1.09
   7   4 -16   13.90    1.24
  -7   4  16   15.43    1.34
   7   4 -15    0.52    0.35
  -7  -4  15    0.40    0.31
   7  -4 -15    0.54    0.57
   7   4 -15    0.62    0.39
  -7   4  15    0.58    0.34
   7   4 -14   28.83    1.94
  -7  -4  14   28.54    1.89
   7   4 -14   27.82    2.01
   7  -4 -14   28.09    2.66
   7   4 -14   26.46    1.97
  -7   4  14   29.54    2.09
  -7  -4  13    2.88    0.66
   7   4 -13    2.75    0.73
   7  -4 -13    2.37    0.93
   7   4 -13    2.60    0.67
  -7   4  13    2.64    0.70
  -7  -4  12   98.96    3.87
   7   4 -12   91.46    4.13
   7  -4 -12   95.96    5.35
   7   4 -12   92.63    3.98
  -7   4  12  101.62    4.23
  -7  -4  11    0.57    0.51
   7   4 -11    1.22    0.71
   7  -4 -11    0.67    0.57
  -7  -4  11    0.39    0.55
   7   4 -11    0.30    0.50
   7   4 -11   -0.14    0.35
  -7   4  11   -0.06    0.39
  -7  -4  10   34.79    2.39
   7   4 -10   33.94    2.76
   7  -4 -10   38.51    3.57
   7   4 -10   33.64    2.76
   7   4 -10   33.13    2.51
  -7   4  10   39.26    2.76
   7   4  -9    0.43    0.64
   7  -4  -9    3.11    1.22
  -7  -4   9    0.97    0.55
   7   4  -9    0.96    0.67
   7   4  -9    1.74    0.70
  -7   4   9    1.85    0.83
   7   4  -8  126.81    6.14
   7   4  -8  125.04    5.52
  -7  -4   8  127.53    6.20
   7  -4  -8  124.53    6.54
   7  -4  -8  113.81    7.17
   7   4  -8  113.57    4.91
  -7   4   8  132.59    5.31
   7   4  -7   21.71    2.62
   7   4  -7   22.36    2.42
  -7  -4   7   22.83    2.66
   7  -4  -7   20.57    2.64
   7  -4  -7   20.66    3.15
   7   4  -7   20.00    2.08
  -7   4   7   22.42    2.19
   7   4  -6   15.78    2.32
   7   4  -6   19.16    2.27
  -7  -4   6   17.90    2.40
   7  -4  -6   17.23    2.43
   7  -4  -6   15.17    2.73
   7   4  -6   14.46    1.80
  -7   4   6   15.79    1.89
   7   4  -5    1.81    1.02
   7   4  -5    0.72    0.60
  -7  -4   5    1.33    0.61
   7  -4  -5    1.72    0.94
   7  -4  -5    3.80    1.31
  -7   4   5    1.22    0.63
   7   4  -4   12.30    1.82
   7  -4  -4   11.63    1.99
   7  -4  -4   12.26    2.41
  -7   4   4   12.12    1.65
   7   4  -3   24.87    2.80
  -7   4   3   25.18    2.45
  -7  -4   3   29.29    3.12
   7   4  -3   23.42    2.45
   7  -4  -3   25.95    2.96
   7  -4  -3   22.22    3.25
   7  -4  -2   49.72    4.66
  -7   4   2   54.28    3.61
  -7  -4   2   62.32    4.53
   7   4  -2   48.21    3.48
  -7  -4   2   55.48    4.44
   7  -4  -2   51.74    4.94
   7  -4  -1   10.88    2.17
  -7   4   1   12.91    1.95
  -7   4   1   11.04    1.64
  -7  -4   1   12.95    2.12
   7   4  -1   10.60    1.63
  -7  -4   1   13.02    2.19
   7  -4  -1    8.15    1.88
   7  -4   0   41.59    4.26
  -7  -4   0   44.61    3.77
   7   4   0   41.25    3.13
  -7  -4   0   45.27    4.10
   7  -4   0   42.37    4.40
  -7   4   0   41.48    3.44
  -7   4   0   40.53    3.18
   7  -4   1   32.36    3.74
  -7   4  -1   34.76    3.16
  -7   4  -1   33.21    2.90
  -7  -4  -1   37.14    3.40
  -7  -4  -1   32.27    3.47
  -7   4  -2    7.13    1.51
  -7   4  -2    7.61    1.40
  -7  -4  -2    8.07    1.58
  -7  -4  -2    5.81    1.50
   7  -4   2    7.26    1.81
   7  -4   2    8.41    1.94
  -7   4  -2    7.79    1.48
  -7   4  -3    2.25    0.90
  -7   4  -3    1.24    0.61
   7  -4   3    2.57    1.13
  -7   4  -3    3.04    0.97
   7  -4   3    1.09    0.84
   7  -4   4   43.03    4.19
  -7   4  -4   41.88    3.53
  -7  -4  -4   40.86    3.43
   7   4   4   35.98    3.00
   7  -4   4   41.18    4.08
  -7   4  -4   43.86    3.48
   7  -4   5    2.28    1.21
  -7   4  -5    1.48    0.72
   7   4   5    2.06    0.73
  -7  -4  -5    1.43    0.76
  -7  -4  -5    2.32    1.04
   7  -4   5    3.32    1.19
  -7   4  -5    2.61    0.90
   7  -4   6   51.12    4.45
   7   4   6   51.51    3.29
  -7  -4  -6   49.72    3.56
  -7   4  -6   59.35    4.22
  -7   4  -6   54.24    3.83
   7  -4   6   54.65    4.48
  -7   4  -6   57.96    4.04
  -7   4  -7   10.08    1.75
  -7   4  -7    5.98    1.24
  -7  -4  -7    8.75    1.79
  -7   4  -7   11.12    1.74
  -7  -4  -7    8.16    1.97
   7  -4   7    9.10    1.89
   7  -4   8    2.58    1.15
  -7   4  -8    2.18    0.92
  -7   4  -8    0.73    0.53
   7  -4   8    1.69    0.82
  -7   4  -8    2.91    1.05
  -7  -4  -8    0.87    0.71
   7  -4   9    5.19    1.26
  -7   4  -9    6.94    1.36
  -7   4  -9    6.88    1.26
   7  -4   9    6.31    1.31
   7   4   9    6.89    1.20
  -7   4  -9   10.57    1.69
  -7  -4  -9    6.66    1.69
   7  -4  10   13.02    1.92
  -7   4 -10   16.06    2.02
   7   4  10   14.21    1.70
   7  -4  10   15.33    1.92
   7   4  10   10.77    1.37
  -7   4 -10   16.30    2.06
  -7  -4 -10   10.68    2.01
   7  -4  11   13.31    1.84
   7   4  11    8.21    1.27
   7  -4  11   11.98    1.62
  -7   4 -11   15.04    1.87
  -7  -4 -11   12.93    2.06
   7  -4  12   15.43    1.72
  -7   4 -12   15.15    1.78
  -7  -4 -12   14.47    2.02
   7  -4  12   15.35    1.83
   7  -4  13    3.00    0.69
   7   4  13    3.56    0.75
   7  -4  13    2.88    0.70
  -7   4 -13    3.37    0.80
  -7  -4 -13    2.99    0.88
   7   4  14   11.89    1.22
  -7   4 -14   12.72    1.39
  -7  -4 -14   10.87    1.44
  -7   5  13    6.99    0.92
  -7  -5  13    6.98    1.01
   7   5 -13    6.31    0.79
   7  -5 -13    7.45    1.10
   7   5 -13    6.48    0.80
  -7   5  12    0.58    0.29
  -7  -5  12    0.62    0.44
   7   5 -12    0.58    0.41
   7  -5 -12    0.42    0.43
   7   5 -12    0.74    0.34
  -7   5  11   56.64    2.90
  -7  -5  11   60.96    3.46
   7   5 -11   53.12    2.72
   7  -5 -11   53.00    3.28
   7   5 -11   50.03    2.46
  -7   5  10   11.11    1.35
  -7  -5  10   12.01    1.60
   7   5 -10    8.52    1.19
   7  -5 -10    8.80    1.48
   7   5 -10   10.40    1.27
   7   5 -10    8.74    1.08
  -7   5   9   28.00    2.17
  -7  -5   9   33.60    2.78
   7   5  -9   27.04    2.14
   7  -5  -9   26.35    2.53
   7   5  -9   25.20    2.06
  -7   5   8    5.26    0.98
  -7  -5   8    5.69    1.21
   7   5  -8    5.15    1.01
   7  -5  -8    4.56    1.11
   7   5  -8    5.29    1.07
   7   5  -8    4.59    0.86
  -7   5   7    0.65    0.45
  -7  -5   7    0.90    0.62
   7   5  -7    0.99    0.59
   7  -5  -7    0.63    0.49
   7   5  -6   11.93    1.67
  -7   5   6   14.73    1.67
  -7  -5   6   13.10    1.90
   7   5  -6   11.42    1.52
   7  -5  -6   12.50    1.80
   7   5  -5   39.98    3.01
  -7   5   5   38.92    3.01
  -7   5   5   43.84    2.92
  -7  -5   5   46.96    3.58
   7   5  -5   36.84    2.69
   7  -5  -5   39.86    3.22
   7   5  -4   24.74    2.42
  -7   5   4   23.65    2.23
  -7  -5   4   27.94    2.77
   7   5  -4   22.86    2.12
  -7  -5   4   22.11    2.62
   7  -5  -4   23.91    2.50
   7  -5  -4   24.11    3.08
  -7   5   4   25.05    2.46
  -7   5   3   30.44    2.71
  -7   5   3   29.87    2.49
  -7  -5   3   37.43    3.20
   7   5  -3   27.07    2.30
  -7  -5   3   20.16    2.49
   7  -5  -3   28.17    2.68
   7  -5  -3   31.15    3.44
  -7   5   2    6.95    1.26
  -7  -5   2    9.59    1.62
   7   5  -2    6.49    1.09
   7  -5  -2    5.55    1.39
   7  -5  -1    0.18    0.50
  -7   5   1   -0.40    0.67
  -7  -5   1    0.02    0.41
   7   5  -1    0.62    0.52
   7  -5  -1    0.34    0.68
  -7   5   0   11.63    1.67
   7  -5   0   11.95    2.19
  -7   5   0   11.38    1.68
   7  -5   0   12.99    2.08
   7  -5   1    6.14    1.51
  -7   5  -1    5.77    1.26
  -7  -5  -1    5.49    1.18
  -7  -5  -1    4.43    1.20
   7  -5   1    4.12    1.37
  -7   5  -1    7.46    1.38
  -7   5  -2   88.55    4.81
  -7  -5  -2   99.73    4.96
  -7   5  -2   99.65    4.86
   7  -5   2  102.23    5.76
  -7   5  -3   24.16    2.54
  -7  -5  -3   27.86    2.54
  -7  -5  -3   26.50    2.87
   7   5   3   22.12    2.11
  -7   5  -3   25.84    2.45
   7  -5   3   27.08    2.97
   7  -5   4    0.27    0.40
   7   5   4    1.64    0.71
  -7  -5  -4    0.24    0.51
  -7   5  -4    0.07    0.40
  -7  -5  -4    1.25    0.81
  -7   5  -4    0.26    0.45
   7  -5   5   10.27    1.72
   7   5   5   10.15    1.37
  -7  -5  -5   10.83    1.48
  -7   5  -5   11.10    1.67
  -7   5  -5   10.03    1.44
  -7   5  -5   10.48    1.55
   7  -5   6    2.44    0.83
  -7  -5  -6    2.12    0.66
  -7   5  -6    3.01    0.91
  -7   5  -6    2.00    0.72
  -7   5  -6    2.94    0.85
  -7   5  -7   29.46    2.57
  -7   5  -7   23.47    2.10
  -7   5  -7   26.65    2.39
  -7  -5  -7   23.89    2.50
   7  -5   7   26.47    2.57
  -7   5  -8   11.28    1.41
  -7   5  -8   11.65    1.56
  -7   5  -8   10.67    1.37
   7   5   8   12.26    1.39
  -7   5  -8   13.92    1.68
  -7  -5  -8   11.21    1.64
   7  -5   8   12.93    1.70
  -7   5  -9   41.46    2.75
   7   5   9   42.06    2.61
  -7   5  -9   33.88    2.23
   7   5   9   41.63    2.36
  -7   5  -9   41.49    2.75
  -7  -5  -9   36.25    2.80
   7  -5   9   39.59    2.80
  -7   5 -10   13.47    1.48
  -7  -5 -10   11.71    1.48
   7  -5  10   13.05    1.47
  -7   5 -11    3.34    0.67
   7   6  -8   17.17    1.28
  -7  -6   7    7.33    1.00
   7   6  -7    7.03    0.86
   7  -6  -7    5.82    0.86
   7   6  -7    7.84    0.94
  -7   6   7    7.09    0.97
  -7  -6   6   19.51    1.69
   7   6  -6   18.39    1.42
   7  -6  -6   15.93    1.41
   7   6  -6   18.85    1.52
  -7   6   6   19.69    1.66
  -7  -6   5    3.70    0.80
   7   6  -5    3.57    0.69
   7  -6  -5    2.84    0.62
   7   6  -5    3.29    0.69
  -7   6   5    3.74    0.78
  -7  -6   4    0.54    0.34
   7   6  -4    0.28    0.26
   7  -6  -4    0.16    0.26
   7   6  -4    0.60    0.41
  -7   6   4    0.17    0.31
  -7  -6   3    7.17    1.08
   7   6  -3    6.73    0.92
   7   6  -3    6.69    1.01
  -7   6   3    6.42    1.04
  -7  -6   2   10.57    1.34
   7   6  -2   10.14    1.24
  -7   6   2    9.74    1.26
  -7  -6   1   29.03    2.18
  -7   6   1   28.29    2.31
   7   6  -1   26.35    1.97
  -7   6   1   26.09    2.09
  -7  -6   0   14.98    1.57
  -7   6   0   14.25    1.66
   7   6   0   13.48    1.39
  -7   6   0   12.27    1.42
   7  -6   1    0.34    0.27
   7   6   1    0.57    0.38
  -7  -6  -1   -0.07    0.32
  -7   6  -1   -0.61    0.60
  -7   6  -1   -0.20    0.28
   7   6   1    0.04    0.27
  -7   6  -1   -0.12    0.34
   7   6   2    7.79    1.03
  -7  -6  -2    8.64    1.13
  -7   6  -2    9.56    1.30
  -7   6  -2    6.73    1.01
   7   6   2    9.28    1.09
  -7   6  -2    8.11    1.15
   7  -6   2    7.30    1.03
  -7  -6  -3   19.36    1.62
  -7   6  -3   20.73    1.86
  -7   6  -3   18.54    1.65
  -7   6  -3   21.10    1.79
   7  -6   3   18.10    1.62
  -7  -6  -4   47.14    2.37
  -7   6  -4   57.12    3.00
  -7   6  -4   47.01    2.51
  -7   6  -4   49.49    2.66
   7  -6   4   48.47    2.60
  -7   6  -5   19.23    1.66
   7  -6   5   18.59    1.54
   8   0 -20   -0.17    0.29
  -8   0  20   -0.02    0.21
  -8   0  20    0.17    0.17
  -8   0  19   -0.06    0.26
  -8   0  19    0.19    0.29
   8   0 -19    0.38    0.34
  -8   0  19   -0.16    0.28
   8   0 -19    0.37    0.33
   8   0 -18    1.84    0.62
  -8   0  18    1.90    0.52
  -8   0  18    1.82    0.57
   8   0 -18    1.89    0.68
  -8   0  18    2.23    0.56
   8   0 -18    1.97    0.59
   8   0 -17    0.66    0.42
  -8   0  17   -0.25    0.31
   8   0 -17    0.12    0.49
  -8   0  17   -0.19    0.30
  -8   0  17   -0.49    0.51
   8   0 -17    0.14    0.35
   8   0 -16  136.21    5.18
  -8   0  16  145.07    5.11
  -8   0  16  143.80    4.91
   8   0 -16  133.88    5.37
  -8   0  16  146.96    5.33
  -8   0  15   -0.16    0.37
  -8   0  15    0.48    0.53
  -8   0  15   -0.02    0.32
   8   0 -15   -0.03    0.41
  -8   0  14   14.29    1.68
  -8   0  14   12.97    1.55
   8   0 -14   13.10    1.74
  -8   0  14   14.32    1.75
  -8   0  14   11.15    1.54
  -8   0  13    0.04    0.52
  -8   0  13    0.70    0.61
  -8   0  13    0.22    0.44
   8   0 -13    0.13    0.56
  -8   0  12  265.01    8.08
  -8   0  12  258.18    7.63
  -8   0  12  243.91    7.10
   8   0 -12  255.79    8.07
  -8   0  12  248.29    7.73
  -8   0  11   -0.02    0.47
  -8   0  11    0.27    0.49
  -8   0  11    0.64    0.67
   8   0 -11    0.54    0.71
  -8   0  11    0.31    0.54
  -8   0  10  305.14    8.74
  -8   0  10  281.16    8.02
  -8   0  10  280.03    7.78
   8   0 -10  281.29    8.64
  -8   0  10  283.83    8.44
  -8   0   9    0.64    0.56
  -8   0   9    0.36    0.45
  -8   0   9    0.59    0.47
   8   0  -9   -0.21    0.33
   8   0  -9    0.41    0.68
  -8   0   9    0.53    0.51
  -8   0   8  113.37    5.20
  -8   0   8  108.76    4.81
  -8   0   8   99.24    4.53
   8   0  -8  107.47    5.21
   8   0  -8  104.54    5.65
  -8   0   8  107.34    5.05
  -8   0   7    0.81    0.41
  -8   0   7    0.26    0.35
   8   0  -7    0.11    0.40
   8   0  -7   -0.01    0.47
  -8   0   7    0.18    0.29
  -8   0   6   96.74    4.78
  -8   0   6   87.20    4.25
   8   0  -6   93.08    4.80
   8   0  -6   94.25    5.23
  -8   0   6   94.90    4.76
  -8   0   5    0.01    0.26
   8   0  -5    0.38    0.53
   8   0  -5   -0.25    0.42
  -8   0   5    0.24    0.29
  -8   0   5    0.18    0.31
  -8   0   4   26.30    2.50
   8   0  -4   24.35    2.53
  -8   0   4   23.43    2.18
   8   0  -4   28.33    2.63
   8   0  -4   29.42    2.86
  -8   0   4   27.17    2.55
  -8   0   3    0.20    0.40
   8   0  -3   -0.34    0.66
   8   0  -3    0.63    0.63
   8   0  -3   -0.34    0.37
  -8   0   2   98.58    5.16
   8   0  -2  108.73    5.42
   8   0  -2  100.27    5.07
  -8   0   2  112.47    5.37
   8   0  -2  112.07    5.59
  -8   0   2  111.67    5.36
  -8   0   1    0.46    0.63
   8   0  -1    0.21    0.37
   8   0  -1    0.36    0.39
   8   0  -1    0.48    0.47
  -8   0   1   -0.14    0.38
  -8   0   1    0.03    0.39
  -8   0   0  617.69   14.05
  -8   0   0  605.50   14.17
   8   0   0  629.49   14.20
   8   0   0  650.44   13.99
   8   0   0  640.04   14.35
  -8   0   0  640.22   14.38
  -8   0  -1   -0.06    0.39
   8   0   1   -0.20    0.59
   8   0   1    0.72    0.73
   8   0   1    1.58    0.91
  -8   0  -1    0.28    0.51
  -8   0  -2  416.22   12.01
   8   0   2  410.03   11.28
   8   0   2  410.72   11.32
   8   0   2  425.04   11.21
   8   0   2  420.39   11.39
  -8   0  -2  400.08   11.69
  -8   0  -3   -0.09    0.45
   8   0   3   -0.63    0.64
   8   0   3   -0.05    0.59
  -8   0  -4    9.42    1.84
   8   0   4   12.99    2.00
   8   0   4   14.09    1.98
   8   0   4   11.15    1.84
  -8   0  -5   -0.25    0.71
   8   0   5    0.42    0.41
   8   0   5    0.16    0.40
   8   0   5    0.14    0.56
  -8   0  -5    0.13    0.62
   8   0   6  134.56    6.22
   8   0   6  137.19    6.70
   8   0   6  131.24    6.16
  -8   0  -6  141.96    7.56
   8   0   7   -0.16    0.50
   8   0   7    0.55    0.79
  -8   0  -7   -0.28    0.67
  -8   0  -8    0.01    0.77
   8   0   8    0.72    0.58
   8   0   8    0.28    0.64
  -8   0  -8    0.70    0.74
   8   0   9   -0.34    0.53
   8   0   9    0.42    0.50
  -8   0  -9   -0.44    1.02
  -8   0  -9    0.31    0.62
  -8   0 -10  135.67    7.79
   8   0  10  118.08    6.10
   8   0  10  127.31    6.04
   8   0  10  129.91    6.40
  -8   0 -10  129.41    7.25
  -8   0 -11   -1.38    0.86
   8   0  11    1.18    0.84
   8   0  11   -0.42    0.75
   8   0  11   -0.90    1.06
  -8   0 -11   -0.07    0.80
   8   0  12   18.96    2.24
  -8   0 -12   19.88    2.84
   8   0  12   18.85    2.32
   8   0  12   21.74    2.33
  -8   0 -12   22.62    2.66
   8   0  13    0.12    0.45
   8   0  13    0.39    0.50
   8   0  13   -0.11    0.51
  -8   0 -13    0.83    0.66
  -8   0 -13   -0.28    0.58
   8   0  14  127.93    5.49
  -8   0 -14  137.04    6.01
   8   0  15    0.63    0.47
  -8   0 -15    0.59    0.61
   8   0  16   19.17    1.80
  -8   0 -16   19.04    1.91
   8   0  17   -0.06    0.23
  -8   0 -17   -0.21    0.30
   8   1 -20    3.71    0.62
  -8   1  20    3.88    0.61
  -8   1  20    3.29    0.54
  -8  -1  20    2.70    0.50
  -8   1  20    3.47    0.53
   8   1 -19   14.75    1.34
  -8   1  19   13.17    1.21
  -8  -1  19   14.83    1.30
  -8   1  19   13.81    1.18
   8  -1 -19   12.84    1.41
   8   1 -19   11.93    1.31
   8   1 -19   12.40    1.26
  -8   1  19   13.64    1.27
  -8   1  19   11.99    1.13
  -8  -1  18    3.41    0.66
  -8   1  18    3.09    0.70
  -8   1  18    3.94    0.72
   8  -1 -18    3.16    0.84
  -8  -1  18    3.58    0.67
  -8   1  18    4.56    0.76
   8  -1 -18    3.15    0.77
   8   1 -18    3.58    0.76
  -8   1  18    3.04    0.67
  -8  -1  17    0.97    0.42
  -8   1  17    0.91    0.31
   8  -1 -17    0.97    0.48
   8   1 -17    0.61    0.27
  -8   1  17    1.24    0.48
  -8  -1  17    1.31    0.51
  -8   1  17    1.61    0.52
   8  -1 -17    1.35    0.54
   8   1 -17    0.55    0.45
  -8  -1  16   11.98    1.47
  -8   1  16   14.69    1.62
   8  -1 -16   11.11    1.48
   8   1 -16   13.14    1.52
  -8   1  16   14.29    1.54
  -8  -1  16   14.27    1.56
  -8   1  16   12.68    1.36
   8  -1 -16   12.06    1.76
   8  -1 -16   13.31    1.70
   8   1 -16   13.88    1.63
  -8  -1  15   21.31    2.04
  -8   1  15   21.39    2.08
   8  -1 -15   21.14    2.12
   8   1 -15   21.10    1.98
  -8  -1  15   19.00    1.87
  -8   1  15   22.29    2.02
  -8  -1  15   23.25    2.05
  -8   1  15   19.74    1.75
   8  -1 -15   22.34    2.51
   8  -1 -15   23.35    2.35
   8   1 -15   24.01    2.19
   8  -1 -14    5.25    1.09
  -8  -1  14    6.06    1.16
  -8   1  14    4.83    1.12
  -8  -1  14    5.58    1.10
  -8   1  14    6.82    1.19
  -8   1  14    9.52    1.26
   8  -1 -14    6.96    1.52
  -8  -1  14    5.11    1.08
   8   1 -14    5.49    1.12
   8  -1 -14    5.22    1.27
   8   1 -14    5.63    1.21
  -8  -1  13  189.54    6.63
  -8   1  13  196.62    6.66
   8  -1 -13  194.79    6.98
   8   1 -13  183.24    6.46
  -8  -1  13  202.41    6.54
  -8   1  13  196.34    6.35
  -8  -1  13  201.01    6.42
  -8   1  13  188.98    5.96
   8  -1 -13  194.82    7.33
   8   1 -13  195.69    6.69
  -8   1  12   13.72    1.76
   8  -1 -12   15.10    1.91
   8   1 -12   11.80    1.62
  -8  -1  12   14.45    1.78
  -8   1  12   13.29    1.65
  -8  -1  12   14.29    1.70
  -8   1  12   13.03    1.55
   8  -1 -12   14.35    1.98
   8   1 -12   13.29    1.76
  -8  -1  12   13.42    1.76
  -8   1  11   10.42    1.52
  -8  -1  11    9.65    1.50
   8  -1 -11    8.92    1.53
  -8  -1  11   10.07    1.51
  -8   1  11    9.59    1.44
  -8  -1  11   11.69    1.58
  -8   1  11   11.31    1.46
   8   1 -11   11.74    1.68
   8  -1 -11   10.30    1.67
  -8  -1  10   19.35    2.19
  -8   1  10   21.79    2.21
   8  -1 -10   22.84    2.45
  -8   1  10   21.53    2.13
  -8  -1  10   21.74    2.16
  -8   1  10   19.91    1.94
   8  -1 -10   22.14    2.45
   8   1 -10   21.83    2.48
   8   1 -10   22.20    2.30
  -8  -1   9   66.77    4.02
  -8   1   9   72.41    4.04
   8  -1  -9   73.20    4.41
  -8   1   9   67.13    3.72
  -8  -1   9   72.74    3.93
   8  -1  -9   69.65    4.37
   8  -1  -9   68.40    4.89
   8   1  -9   69.30    4.05
  -8  -1   8   16.75    2.04
  -8   1   8   19.19    2.10
  -8   1   8   17.47    1.90
  -8  -1   8   17.00    1.92
   8  -1  -8   18.01    2.22
   8  -1  -8   17.50    2.49
  -8   1   8   19.36    2.15
  -8   1   7  191.94    6.48
  -8  -1   7  208.35    7.33
  -8  -1   7  196.46    6.67
   8   1  -7  206.35    7.42
   8  -1  -7  205.85    7.66
  -8   1   7  206.74    7.03
   8  -1  -7  190.13    8.16
   8   1  -7  193.87    6.87
  -8   1   7  198.68    6.99
  -8   1   6   30.97    2.66
  -8   1   6   31.44    2.79
   8   1  -6   31.20    2.74
  -8  -1   6   29.90    2.55
   8   1  -6   32.17    2.85
   8  -1  -6   31.11    2.93
   8  -1  -6   33.22    3.33
   8   1  -6   30.77    2.70
  -8  -1   6   30.91    2.79
  -8   1   6   32.15    2.75
  -8   1   5   60.49    3.78
  -8  -1   5   60.47    3.93
  -8   1   5   60.89    3.89
   8   1  -5   60.94    3.86
  -8  -1   5   59.64    3.65
   8   1  -5   67.19    4.15
   8  -1  -5   57.09    3.97
   8  -1  -5   59.40    4.43
   8   1  -5   56.25    3.63
  -8   1   5   60.21    3.76
  -8  -1   4   -0.24    0.62
  -8   1   4    0.47    0.39
   8   1  -4    1.03    0.71
  -8  -1   4    1.80    0.69
   8   1  -4    0.66    0.44
  -8   1   4    0.58    0.47
   8  -1  -4    0.81    0.51
   8  -1  -4    1.39    0.74
  -8   1   4    0.38    0.36
  -8   1   3  178.60    6.83
   8   1  -3  179.98    6.86
  -8  -1   3  166.60    6.42
  -8   1   3  173.93    6.59
   8   1  -3  195.36    7.13
   8   1  -3  170.38    6.40
   8  -1  -3  175.92    7.15
   8  -1  -3  166.16    7.39
  -8  -1   3  175.03    6.96
  -8   1   3  181.14    6.67
  -8   1   2   54.44    3.66
  -8   1   2   51.71    3.65
   8   1  -2   47.67    3.52
  -8  -1   2   47.70    3.44
   8   1  -2   57.64    3.87
   8   1  -2   49.29    3.44
   8  -1  -2   45.52    3.57
   8  -1  -2   51.32    4.04
  -8  -1   2   49.08    3.73
  -8   1   2   52.38    3.56
  -8   1   1  269.38    8.58
  -8   1   1  267.09    8.62
   8   1  -1  272.77    8.62
  -8  -1   1  259.65    8.36
   8   1  -1  296.38    8.99
   8   1  -1  273.44    8.45
   8  -1  -1  264.31    9.49
  -8  -1   1  263.90    8.99
  -8   1   1  267.88    8.44
  -8   1   0   22.72    2.46
  -8   1   0   20.46    2.35
   8   1   0   23.82    2.47
  -8  -1   0   23.15    2.48
   8   1   0   24.56    2.50
   8   1   0   24.10    2.45
   8  -1   0   21.68    2.63
  -8   1   0   23.98    2.51
  -8  -1   0   21.75    2.55
  -8   1   0   23.06    2.46
  -8   1  -1   -0.10    0.45
  -8   1  -1    0.07    0.37
   8   1   1   -0.50    0.52
  -8  -1  -1   -0.14    0.62
   8   1   1    0.06    0.45
   8  -1   1    1.42    0.62
  -8   1  -1    1.58    0.70
  -8   1  -2    0.01    0.42
  -8   1  -2    0.66    0.37
   8   1   2    0.64    0.74
   8   1   2    0.75    0.54
   8  -1   2   -0.07    0.40
  -8   1  -2    0.56    0.47
  -8  -1  -2    1.28    0.93
  -8   1  -3  197.18    7.93
  -8   1  -3  196.29    7.88
   8   1   3  204.98    7.46
   8  -1   3  197.78    8.18
  -8  -1  -3  180.15    7.54
   8   1   3  213.49    7.53
   8  -1   3  178.29    7.76
  -8   1  -3  190.06    7.74
  -8  -1  -3  217.21    9.59
  -8   1  -4    0.91    0.54
  -8   1  -4    0.85    0.68
   8   1   4    0.40    0.45
   8  -1   4    1.55    0.94
  -8  -1  -4    1.19    0.54
   8   1   4    1.65    0.74
   8  -1   4    1.58    0.85
  -8  -1  -4    1.35    0.96
  -8   1  -5  163.77    7.60
  -8   1  -5  168.81    7.51
   8   1   5  156.33    6.59
   8  -1   5  155.84    7.46
   8   1   5  169.21    6.64
  -8  -1  -5  180.38    8.89
  -8  -1  -6    6.55    1.80
  -8   1  -6    4.45    1.20
   8   1   6    5.11    1.19
   8  -1   6    5.28    1.25
   8  -1   6    5.58    1.42
   8   1   6   10.16    1.76
   8   1   6    4.85    1.12
  -8  -1  -6    6.29    1.68
  -8  -1  -7   50.58    4.85
  -8   1  -7   46.91    4.47
   8  -1   7   45.44    3.71
   8   1   7   48.22    3.66
   8  -1   7   47.22    4.12
   8   1   7   47.93    3.77
   8   1   7   45.01    3.43
  -8  -1  -7   51.32    4.80
  -8   1  -7   46.24    4.12
   8  -1   8    2.09    1.07
  -8  -1  -8    1.06    0.88
  -8   1  -8    1.27    0.94
   8   1   8    0.51    0.51
   8  -1   8    2.07    1.07
   8   1   8    2.63    1.12
   8   1   8    1.37    0.67
  -8  -1  -8    1.72    0.95
  -8   1  -8    1.34    0.82
   8  -1   9   47.06    3.97
  -8  -1  -9   53.91    5.05
  -8   1  -9   57.92    4.98
   8   1   9   52.89    3.77
   8   1   9   53.48    3.92
   8   1   9   48.19    3.50
  -8   1  -9   55.32    4.28
  -8  -1  -9   58.53    5.10
  -8   1  -9   51.55    4.36
   8  -1  10   49.50    3.93
  -8  -1 -10   51.26    4.81
  -8   1 -10   47.77    4.46
   8   1  10   50.02    3.64
  -8  -1 -10   48.32    4.09
   8   1  10   47.18    3.68
   8   1  10   43.20    3.25
  -8   1 -10   46.47    3.87
  -8  -1 -10   49.61    4.66
  -8   1 -10   48.45    4.20
   8  -1  11   52.36    3.93
  -8  -1 -11   54.40    4.85
  -8   1 -11   56.70    4.83
   8   1  11   54.92    3.72
  -8  -1 -11   59.48    4.39
   8   1  11   53.23    3.86
  -8   1 -11   48.88    3.90
   8  -1  12    2.78    0.93
   8  -1  12    2.12    0.88
   8   1  12    2.32    0.88
  -8  -1 -12    3.30    1.09
  -8   1 -12    1.79    0.65
   8   1  12    2.57    0.97
  -8   1 -12    2.27    0.90
  -8  -1 -12    1.72    0.94
   8  -1  13   62.96    4.02
   8  -1  13   67.12    4.02
   8   1  13   72.61    4.26
   8   1  13   67.92    3.86
  -8  -1 -13   70.25    4.39
   8   1  13   70.93    4.16
  -8   1 -13   68.11    4.16
  -8  -1 -13   67.55    4.79
   8  -1  14   -0.79    0.51
   8   1  14    0.37    0.45
   8   1  14   -0.67    0.46
   8   1  14   -0.50    0.57
  -8  -1 -14   -0.33    0.74
  -8   1 -14    0.13    0.37
  -8  -1 -14   -0.68    0.73
   8  -1  15    7.30    1.12
   8   1  15    8.61    1.30
   8   1  15    6.52    0.97
   8   1  15    8.20    1.18
  -8   1 -15   10.60    1.51
  -8  -1 -15    7.17    1.22
  -8   1 -15    8.72    1.27
  -8  -1 -15    8.22    1.46
   8  -1  16    1.31    0.47
   8   1  16    0.97    0.43
  -8   1 -16    0.84    0.45
  -8   1 -16    0.91    0.39
   8   1  17   18.77    1.54
  -8   1 -17   19.63    1.65
   8  -1  17   17.29    1.49
  -8   2  19    0.65    0.30
  -8  -2  19    0.46    0.23
  -8   2  19    0.23    0.20
   8   2 -19    0.58    0.33
  -8   2  19    0.70    0.27
  -8   2  18   12.45    1.23
   8   2 -18   10.70    1.10
  -8  -2  18    9.69    0.89
  -8   2  18   11.96    1.12
  -8  -2  18   11.41    1.16
  -8   2  18    9.84    0.93
   8  -2 -18    9.74    1.28
   8   2 -18   13.11    1.28
  -8   2  18   12.75    1.23
  -8   2  17    9.16    1.13
   8   2 -17    8.47    1.07
  -8   2  17    8.42    1.05
  -8  -2  17    9.51    1.15
  -8   2  17    8.98    1.01
   8  -2 -17    8.96    1.28
   8   2 -17    9.35    1.17
  -8   2  16   32.64    2.25
   8   2 -16   31.91    2.20
  -8   2  16   30.78    2.07
  -8  -2  16   33.75    2.31
   8  -2 -16   32.09    2.72
   8  -2 -16   31.04    2.61
   8   2 -16   32.46    2.28
  -8   2  15    0.38    0.39
   8   2 -15    0.17    0.30
  -8  -2  15    0.29    0.30
  -8   2  15    0.37    0.36
   8  -2 -15    0.61    0.65
  -8  -2  15    0.54    0.35
   8  -2 -15    0.24    0.38
   8   2 -15    1.53    0.69
  -8   2  14   18.08    1.82
   8   2 -14   16.65    1.72
  -8  -2  14   15.87    1.49
  -8   2  14   18.28    1.70
  -8  -2  14   18.66    1.84
   8  -2 -14   15.68    2.05
   8   2 -14   16.79    1.79
  -8   2  13    0.20    0.38
   8   2 -13    0.31    0.26
  -8  -2  13    0.36    0.34
  -8   2  13    0.30    0.39
  -8  -2  13    0.07    0.37
   8  -2 -13    0.75    0.61
   8   2 -13   -0.42    0.58
  -8   2  12   35.17    2.69
  -8   2  12   32.01    2.41
  -8  -2  12   35.19    2.69
   8  -2 -12   34.47    3.18
   8   2 -12   32.68    2.60
  -8   2  11   74.72    3.75
  -8  -2  11   82.10    4.24
  -8   2  11   76.87    4.07
   8  -2 -11   81.31    4.95
   8   2 -11   77.74    4.09
  -8   2  10   18.85    2.01
  -8   2  10   20.55    1.97
   8   2 -10   20.55    2.22
  -8  -2  10   21.84    2.21
   8  -2 -10   20.00    2.51
   8   2 -10   18.31    2.07
   8  -2 -10   20.43    2.48
   8   2 -10   16.77    1.89
  -8   2   9    3.86    0.96
  -8  -2   9    3.80    0.83
  -8   2   9    4.38    0.93
   8   2  -9    4.37    1.05
   8  -2  -9    3.96    1.20
  -8  -2   9    4.64    1.08
   8   2  -9    5.64    1.16
   8  -2  -9    4.22    1.49
   8  -2  -9    6.58    1.46
   8   2  -9    4.59    1.05
  -8   2   9    6.24    1.24
  -8   2   8   70.68    4.02
  -8   2   8   64.12    3.56
   8   2  -8   78.68    4.45
  -8  -2   8   72.61    4.08
   8  -2  -8   68.68    4.70
   8   2  -8   77.14    4.45
   8  -2  -8   71.35    4.70
   8  -2  -8   69.87    5.30
   8   2  -8   68.31    3.95
  -8   2   8   73.87    4.04
   8   2  -7   14.15    1.88
   8   2  -7   14.11    1.91
  -8  -2   7   13.85    1.83
   8  -2  -7   12.40    2.05
   8   2  -7   14.55    1.97
   8  -2  -7   15.07    2.15
   8  -2  -7   15.04    2.43
   8   2  -7   12.48    1.67
  -8   2   7   12.60    1.70
  -8   2   7   15.92    1.89
  -8   2   6  220.77    7.36
   8   2  -6  215.40    7.54
   8   2  -6  256.27    8.21
  -8  -2   6  236.88    7.74
   8  -2  -6  215.58    8.51
   8   2  -6  262.26    8.52
   8  -2  -6  235.56    8.75
   8  -2  -6  217.98    9.42
   8   2  -6  216.32    7.24
  -8   2   6  234.80    7.44
  -8   2   5  103.75    5.08
   8   2  -5   94.57    4.94
   8   2  -5  109.40    5.30
  -8   2   5   94.96    4.76
  -8  -2   5  102.99    5.12
   8  -2  -5   91.26    5.46
   8   2  -5  111.60    5.49
   8  -2  -5  101.43    5.68
   8  -2  -5   97.53    6.17
  -8   2   5  105.15    4.96
  -8   2   4   33.07    2.82
  -8   2   4   37.02    3.02
   8   2  -4   33.70    3.00
   8   2  -4   40.23    3.19
  -8  -2   4   33.86    2.94
   8   2  -4   37.01    3.20
   8  -2  -4   38.91    3.51
   8  -2  -4   33.11    3.54
  -8   2   4   37.72    2.94
  -8   2   3   12.76    1.78
   8   2  -3   13.59    1.93
   8   2  -3   11.99    1.76
  -8  -2   3   13.08    1.84
   8   2  -3   16.02    2.12
   8  -2  -3   11.88    1.95
  -8   2   3   10.85    1.58
   8  -2  -3   10.77    2.09
  -8   2   3   13.01    1.72
  -8   2   2   14.22    1.89
   8   2  -2   12.95    1.92
   8   2  -2   13.50    1.84
  -8  -2   2   12.49    1.81
   8   2  -2   14.12    2.03
   8  -2  -2   13.53    2.08
  -8   2   2   11.93    1.71
   8  -2  -2   13.17    2.31
  -8   2   2   11.72    1.63
   8  -2  -1   35.24    3.67
  -8   2   1   30.55    2.83
  -8   2   1   37.26    3.06
   8   2  -1   35.84    3.13
  -8  -2   1   34.12    3.09
   8   2  -1   42.12    3.40
   8  -2  -1   31.02    3.17
   8  -2  -1   36.13    3.69
  -8  -2   1   32.66    3.82
  -8   2   1   34.38    2.92
   8  -2   0  156.87    7.79
  -8   2   0  142.57    6.34
  -8   2   0  155.51    6.64
  -8   2   0  159.32    6.45
   8   2   0  155.77    6.42
  -8  -2   0  153.96    6.85
   8   2   0  180.39    7.01
   8  -2   0  157.33    7.26
   8  -2   0  161.35    7.80
  -8  -2   0  165.11    8.71
  -8   2   0  156.99    6.45
  -8   2  -1    6.79    1.44
  -8   2  -1    9.80    1.61
   8   2   1    8.58    1.58
   8  -2   1    8.40    1.88
   8   2   1    8.02    1.53
   8  -2   1    8.57    1.86
  -8   2  -1    7.68    1.46
  -8  -2  -1    5.74    1.60
  -8   2  -1    7.49    1.40
   8  -2   2  373.75   12.23
  -8   2  -2  368.56   10.80
  -8   2  -2  380.11   10.58
   8   2   2  387.16   10.21
  -8  -2  -2  358.21   11.01
   8   2   2  397.00   10.49
   8   2   2  373.59   10.17
   8  -2   2  346.39   11.70
  -8   2  -2  357.16   10.44
  -8   2  -2  372.73   10.64
  -8  -2  -2  368.56   13.56
   8  -2   3    0.97    0.71
  -8   2  -3    1.47    0.65
  -8   2  -3    0.76    0.60
   8   2   3    1.26    0.74
  -8  -2  -3    0.54    0.74
   8   2   3    0.68    0.58
   8   2   3    1.52    0.98
   8  -2   3    0.79    0.81
  -8   2  -3   -0.25    0.47
  -8   2  -3    0.06    0.66
  -8  -2  -3    0.26    0.82
   8  -2   4   47.91    4.25
  -8   2  -4   48.52    3.92
  -8   2  -4   48.73    3.80
   8   2   4   47.80    3.49
  -8  -2  -4   45.85    3.92
   8   2   4   47.66    3.42
   8   2   4   46.61    3.40
   8  -2   4   44.67    4.08
  -8   2  -4   43.19    3.62
  -8  -2  -4   52.07    5.01
   8  -2   5   31.51    3.43
  -8   2  -5   32.34    3.26
  -8   2  -5   32.44    3.15
   8   2   5   31.16    2.79
  -8  -2  -5   29.64    3.12
   8   2   5   32.11    2.87
   8  -2   5   28.44    3.25
  -8   2  -5   30.68    3.07
  -8  -2  -5   35.90    4.18
   8  -2   6    5.51    1.51
  -8   2  -6    5.53    1.37
  -8   2  -6    7.81    1.58
   8   2   6    5.91    1.20
   8   2   6    8.59    1.50
  -8   2  -6    5.45    1.36
  -8  -2  -6    6.04    1.78
   8  -2   7    5.31    1.48
  -8   2  -7    6.35    1.73
  -8   2  -7    5.84    1.44
   8   2   7    6.39    1.31
  -8  -2  -7    5.49    1.39
   8   2   7    7.35    1.41
  -8   2  -7    9.30    1.71
  -8  -2  -7    8.96    2.19
   8  -2   8   38.41    3.63
  -8   2  -8   41.98    4.05
   8   2   8   35.48    2.96
   8   2   8   41.42    3.30
   8   2   8   38.95    2.99
  -8   2  -8   41.59    3.61
   8  -2   9    3.18    0.89
  -8  -2  -9    2.80    1.13
  -8   2  -9    2.61    1.10
   8   2   9    4.03    1.09
  -8  -2  -9    2.26    0.93
   8   2   9    2.90    0.76
  -8   2  -9    3.86    1.10
  -8  -2  -9    2.66    1.25
   8  -2  10    3.70    1.15
  -8   2 -10    4.95    1.51
   8   2  10    4.06    1.01
   8   2  10    4.90    1.17
   8   2  10    3.36    0.88
  -8   2 -10    2.77    0.96
  -8  -2 -10    3.77    1.44
   8  -2  11   -0.36    0.72
  -8   2 -11   -0.28    0.41
   8   2  11    0.39    0.55
   8   2  11   -0.53    0.51
   8   2  11   -0.44    0.56
  -8   2 -11    0.06    0.48
  -8  -2 -11   -0.42    0.97
   8  -2  12   59.56    4.01
   8   2  12   71.27    3.83
   8   2  12   70.45    3.99
  -8   2 -12   64.92    4.05
  -8  -2 -12   73.94    5.09
   8  -2  13    3.62    1.02
   8   2  13    5.65    1.05
  -8  -2 -13    4.42    1.00
   8   2  13    5.45    1.15
  -8   2 -13    5.84    1.20
   8   2  14   63.46    3.53
   8   2  14   53.80    2.93
   8   2  14   60.78    3.19
  -8  -2 -14   52.08    3.11
   8   2  14   59.34    3.40
   8  -2  14   59.77    3.48
  -8   2 -14   59.91    3.44
  -8  -2 -14   60.84    4.02
   8   2  15    0.54    0.50
   8   2  15    0.26    0.32
   8   2  15    0.18    0.31
  -8  -2 -15    0.29    0.38
  -8   2 -15    0.11    0.28
   8  -2  15    0.44    0.44
  -8   2 -15    0.72    0.48
  -8  -2 -15    0.32    0.44
   8   2  16   12.49    1.28
  -8   2 -16   11.35    1.26
   8  -2  16   12.83    1.30
  -8   3  17   24.56    1.54
   8  -3 -17   25.78    1.98
   8   3 -17   28.00    1.72
[truncated: 75,743 more chars]
