# Supplementary material for: Tetramethylphosphinane as a new secondary phosphine synthon
Source: Commun Chem. 2023 Apr 29;6:85. doi: 10.1038/s42004-023-00876-8 (PMC10148838; doi:10.1038/s42004-023-00876-8)
Supplement: Supplementary file 4 — Supplementary Data 3 [file 42004_2023_876_MOESM4_ESM.cif]

data_exp_101
_audit_creation_date               2019-04-26
_audit_creation_method
;
Olex2 1.2
(compiled 2018.05.29 svn.r3508 for OlexSys, GUI svn.r5506)
;
_shelx_SHELXL_version_number       '2016/6'
_audit_contact_author_address      ?
_audit_contact_author_email        ?
_audit_contact_author_name         ''
_audit_contact_author_phone        ?
_publ_contact_author_id_orcid      ?
_publ_section_references
;
Dolomanov, O.V., Bourhis, L.J., Gildea, R.J, Howard, J.A.K. & Puschmann, H.
 (2009), J. Appl. Cryst. 42, 339-341.

Sheldrick, G.M. (2015). Acta Cryst. A71, 3-8.

Sheldrick, G.M. (2015). Acta Cryst. C71, 3-8.
;
_chemical_name_common              ?
_chemical_name_systematic          ?
_chemical_formula_moiety           'C9 H17 O3 P'
_chemical_formula_sum              'C9 H17 O3 P'
_chemical_formula_weight           204.19
_chemical_melting_point            ?
_chemical_oxdiff_formula           'C9 H17 O3 P1'
loop_
  _atom_type_symbol
  _atom_type_description
  _atom_type_scat_dispersion_real
  _atom_type_scat_dispersion_imag
  _atom_type_scat_source
 'C' 'C' 0.0033 0.0016 'International Tables Vol C Tables 4.2.6.8 and 6.1.1.4'
 'H' 'H' 0.0000 0.0000 'International Tables Vol C Tables 4.2.6.8 and 6.1.1.4'
 'O' 'O' 0.0106 0.0060 'International Tables Vol C Tables 4.2.6.8 and 6.1.1.4'
 'P' 'P' 0.1023 0.0942 'International Tables Vol C Tables 4.2.6.8 and 6.1.1.4'

_shelx_space_group_comment
;
The symmetry employed for this shelxl refinement is uniquely defined
by the following loop, which should always be used as a source of
symmetry information in preference to the above space-group names.
They are only intended as comments.
;
_space_group_crystal_system        'monoclinic'
_space_group_IT_number             15
_space_group_name_H-M_alt          'C 1 2/c 1'
_space_group_name_Hall             '-C 2yc'
loop_
  _space_group_symop_operation_xyz
 'x, y, z'
 '-x, y, -z+1/2'
 'x+1/2, y+1/2, z'
 '-x+1/2, y+1/2, -z+1/2'
 '-x, -y, -z'
 'x, -y, z-1/2'
 '-x+1/2, -y+1/2, -z'
 'x+1/2, -y+1/2, z-1/2'

_cell_length_a                     22.5884(15)
_cell_length_b                     6.4343(4)
_cell_length_c                     15.4993(13)
_cell_angle_alpha                  90
_cell_angle_beta                   105.593(7)
_cell_angle_gamma                  90
_cell_volume                       2169.8(3)
_cell_formula_units_Z              8
_cell_measurement_reflns_used      3390
_cell_measurement_temperature      293(2)
_cell_measurement_theta_max        27.6040
_cell_measurement_theta_min        3.2870
_shelx_estimated_absorpt_T_max     ?
_shelx_estimated_absorpt_T_min     ?
_exptl_absorpt_coefficient_mu      0.229
_exptl_absorpt_correction_T_max    1.000
_exptl_absorpt_correction_T_min    0.706
_exptl_absorpt_correction_type     gaussian
_exptl_absorpt_process_details
;
CrysAlisPro 1.171.39.46 (Rigaku Oxford Diffraction, 2018)
Numerical absorption correction based on gaussian integration over
			a multifaceted crystal model
Empirical absorption correction using spherical harmonics,
 implemented in SCALE3 ABSPACK scaling algorithm.
;
_exptl_absorpt_special_details     ?
_exptl_crystal_colour              ?
_exptl_crystal_density_diffrn      1.250
_exptl_crystal_density_meas        ?
_exptl_crystal_density_method      ?
_exptl_crystal_description         ?
_exptl_crystal_F_000               880
loop_
  _exptl_crystal_face_index_h
  _exptl_crystal_face_index_k
  _exptl_crystal_face_index_l
  _exptl_crystal_face_perp_dist
 -9 8 -6 0.1003
 13 1 -22 0.0988
 11 -8 3 0.1157
 -14 0 21 0.0595
 -30 -1 -2 0.0205
 3 -8 -10 0.0953
 30 1 2 0.0102

_exptl_crystal_size_max            0.257
_exptl_crystal_size_mid            0.162
_exptl_crystal_size_min            0.031
loop_
  _exptl_oxdiff_crystal_face_indexfrac_h
  _exptl_oxdiff_crystal_face_indexfrac_k
  _exptl_oxdiff_crystal_face_indexfrac_l
  _exptl_oxdiff_crystal_face_x
  _exptl_oxdiff_crystal_face_y
  _exptl_oxdiff_crystal_face_z
 -9.3846 8.0430 -5.7752 0.2362 -0.5659 0.7899
 13.1566 0.5233 -21.5536 0.3520 -0.8495 -0.3929
 11.4755 -8.1812 2.9061 -0.1931 0.4617 -0.8658
 -14.0301 0.0406 21.4803 -0.3407 0.8226 0.4553
 -29.5557 -0.5817 -2.2669 0.8930 0.2659 0.3630
 2.8317 -8.0785 -9.9153 0.4685 0.1376 -0.8727
 29.5557 0.5817 2.2669 -0.8930 -0.2659 -0.3630

_exptl_transmission_factor_max     ?
_exptl_transmission_factor_min     ?
_diffrn_reflns_av_R_equivalents    0.0534
_diffrn_reflns_av_unetI/netI       0.0479
_diffrn_reflns_Laue_measured_fraction_full  0.999
_diffrn_reflns_Laue_measured_fraction_max  0.933
_diffrn_reflns_limit_h_max         30
_diffrn_reflns_limit_h_min         -29
_diffrn_reflns_limit_k_max         8
_diffrn_reflns_limit_k_min         -9
_diffrn_reflns_limit_l_max         20
_diffrn_reflns_limit_l_min         -20
_diffrn_reflns_number              14554
_diffrn_reflns_point_group_measured_fraction_full  0.999
_diffrn_reflns_point_group_measured_fraction_max  0.933
_diffrn_reflns_theta_full          25.242
_diffrn_reflns_theta_max           29.899
_diffrn_reflns_theta_min           2.729
_diffrn_ambient_temperature        293(2)
_diffrn_detector                   'CCD plate'
_diffrn_detector_area_resol_mean   5.2945
_diffrn_detector_type              AtlasS2
_diffrn_measured_fraction_theta_full  0.999
_diffrn_measured_fraction_theta_max  0.933
_diffrn_measurement_details
;
List of Runs (angles in degrees, time in seconds):

  # Type    Start    End  Width  t~exp~   \w     \q     \k     \f   Frames
--------------------------------------------------------------------------
  1  \w    -15.00  98.00   1.00   50.00    --   18.83  38.00  60.00  113
  2  \w    -46.00  55.00   1.00   50.00    --   18.83 -57.00   0.00  101
  3  \w    -63.00  53.00   1.00   50.00    --   18.83 -57.00 120.00  116
  4  \w    -10.00 101.00   1.00   50.00    --   18.83  57.00-120.00  111
  5  \w     -4.00 103.00   1.00   50.00    --   18.83  38.00 150.00  107
  6  \w    -61.00  14.00   1.00   50.00    --  -19.45  86.00-100.00   75
  7  \w    -14.00  28.00   1.00   50.00    --  -19.45 -99.00-120.00   42
;
_diffrn_measurement_device         'four-circle diffractometer'
_diffrn_measurement_device_type    'SuperNova, Dual, Cu at home/near, AtlasS2'
_diffrn_measurement_method         '\w scans'
_diffrn_orient_matrix_type        
 'CrysAlisPro convention (1999,Acta A55,543-557)'
_diffrn_orient_matrix_UB_11        -0.0271255000
_diffrn_orient_matrix_UB_12        -0.0263527000
_diffrn_orient_matrix_UB_13        -0.0335268000
_diffrn_orient_matrix_UB_21        -0.0102557000
_diffrn_orient_matrix_UB_22        -0.0595534000
_diffrn_orient_matrix_UB_23        0.0317096000
_diffrn_orient_matrix_UB_31        -0.0148993000
_diffrn_orient_matrix_UB_32        0.0889384000
_diffrn_orient_matrix_UB_33        0.0112951000
_diffrn_radiation_monochromator    mirror
_diffrn_radiation_probe            x-ray
_diffrn_radiation_type             MoK\a
_diffrn_radiation_wavelength       0.71073
_diffrn_source                     'micro-focus sealed X-ray tube'
_diffrn_source_type                'SuperNova (Mo) X-ray Source'
_reflns_Friedel_coverage           0.000
_reflns_Friedel_fraction_full      .
_reflns_Friedel_fraction_max       .
_reflns_number_gt                  2107
_reflns_number_total               2925
_reflns_odcompleteness_completeness  99.82
_reflns_odcompleteness_iscentric   1
_reflns_odcompleteness_theta       27.42
_reflns_special_details
;
 Reflections were merged by SHELXL according to the crystal
 class for the calculation of statistics and refinement.
 
 _reflns_Friedel_fraction is defined as the number of unique
 Friedel pairs measured divided by the number that would be
 possible theoretically, ignoring centric projections and
 systematic absences.
;
_reflns_threshold_expression       'I > 2\s(I)'
_computing_cell_refinement         'CrysAlisPro 1.171.39.46 (Rigaku OD, 2018)'
_computing_data_collection         'CrysAlisPro 1.171.39.46 (Rigaku OD, 2018)'
_computing_data_reduction          'CrysAlisPro 1.171.39.46 (Rigaku OD, 2018)'
_computing_molecular_graphics      'Olex2 (Dolomanov et al., 2009)'
_computing_publication_material    'Olex2 (Dolomanov et al., 2009)'
_computing_structure_refinement    'ShelXL (Sheldrick, 2015)'
_computing_structure_solution      'ShelXT (Sheldrick, 2015)'
_refine_diff_density_max           0.324
_refine_diff_density_min           -0.210
_refine_diff_density_rms           0.057
_refine_ls_extinction_coef         .
_refine_ls_extinction_method       none
_refine_ls_goodness_of_fit_ref     1.112
_refine_ls_hydrogen_treatment      mixed
_refine_ls_matrix_type             full
_refine_ls_number_parameters       126
_refine_ls_number_reflns           2925
_refine_ls_number_restraints       0
_refine_ls_R_factor_all            0.0927
_refine_ls_R_factor_gt             0.0606
_refine_ls_restrained_S_all        1.112
_refine_ls_shift/su_max            0.000
_refine_ls_shift/su_mean           0.000
_refine_ls_structure_factor_coef   Fsqd
_refine_ls_weighting_details      
 'w=1/[\s^2^(Fo^2^)+(0.0579P)^2^+3.0735P] where P=(Fo^2^+2Fc^2^)/3'
_refine_ls_weighting_scheme        calc
_refine_ls_wR_factor_gt            0.1492
_refine_ls_wR_factor_ref           0.1635
_refine_special_details            ?
_olex2_refinement_description
;
1. Fixed Uiso
 At 1.2 times of:
  All C(H,H) groups
 At 1.5 times of:
  All C(H,H,H) groups
2.a Secondary CH2 refined with riding coordinates:
 C2(H2A,H2B), C5(H5A,H5B)
2.b Idealised Me refined as rotating group:
 C8(H8A,H8B,H8C), C6(H6A,H6B,H6C), C9(H9A,H9B,H9C), C7(H7A,H7B,H7C)
;
_atom_sites_solution_hydrogens     mixed
_atom_sites_solution_primary       dual
_atom_sites_solution_secondary     ?
loop_
  _atom_site_label
  _atom_site_type_symbol
  _atom_site_fract_x
  _atom_site_fract_y
  _atom_site_fract_z
  _atom_site_U_iso_or_equiv
  _atom_site_adp_type
  _atom_site_occupancy
  _atom_site_site_symmetry_order
  _atom_site_calc_flag
  _atom_site_refinement_flags_posn
  _atom_site_refinement_flags_adp
  _atom_site_refinement_flags_occupancy
  _atom_site_disorder_assembly
  _atom_site_disorder_group
 P001 P 0.32556(3) 0.19084(10) 0.31589(4) 0.0321(2) Uani 1 1 d . . . . .
 O3 O 0.31934(8) -0.0493(3) 0.31751(14) 0.0444(5) Uani 1 1 d . . . . .
 O2 O 0.26611(8) 0.3050(3) 0.30117(13) 0.0459(5) Uani 1 1 d . . . . .
 C3 C 0.37489(12) 0.2614(4) 0.42553(18) 0.0382(6) Uani 1 1 d . . . . .
 C4 C 0.36418(12) 0.2612(4) 0.23045(19) 0.0400(6) Uani 1 1 d . . . . .
 C2 C 0.39740(15) 0.4861(5) 0.4188(2) 0.0512(8) Uani 1 1 d . . . . .
 H2A H 0.362435 0.579441 0.407573 0.061 Uiso 1 1 calc R . . . .
 H2B H 0.425415 0.524784 0.475718 0.061 Uiso 1 1 calc R . . . .
 C5 C 0.39035(16) 0.4839(5) 0.2505(2) 0.0546(8) Uani 1 1 d . . . . .
 H5A H 0.414947 0.516228 0.209735 0.066 Uiso 1 1 calc R . . . .
 H5B H 0.356405 0.581518 0.238978 0.066 Uiso 1 1 calc R . . . .
 O1 O 0.48313(14) 0.5598(6) 0.3624(2) 0.1112(13) Uani 1 1 d . . . . .
 C8 C 0.31644(15) 0.2572(5) 0.1388(2) 0.0569(8) Uani 1 1 d . . . . .
 H8A H 0.297579 0.122471 0.128960 0.085 Uiso 1 1 calc GR . . . .
 H8B H 0.336329 0.286176 0.092635 0.085 Uiso 1 1 calc GR . . . .
 H8C H 0.285558 0.360559 0.137533 0.085 Uiso 1 1 calc GR . . . .
 C6 C 0.42961(15) 0.1151(5) 0.4587(2) 0.0623(10) Uani 1 1 d . . . . .
 H6A H 0.415185 -0.025578 0.456863 0.093 Uiso 1 1 calc GR . . . .
 H6B H 0.451157 0.150756 0.519141 0.093 Uiso 1 1 calc GR . . . .
 H6C H 0.456853 0.128341 0.420975 0.093 Uiso 1 1 calc GR . . . .
 C1 C 0.42946(16) 0.5139(5) 0.3458(2) 0.0599(9) Uani 1 1 d . . . . .
 C9 C 0.41516(15) 0.1079(6) 0.2270(3) 0.0654(10) Uani 1 1 d . . . . .
 H9A H 0.445871 0.108112 0.283486 0.098 Uiso 1 1 calc GR . . . .
 H9B H 0.433519 0.148324 0.180408 0.098 Uiso 1 1 calc GR . . . .
 H9C H 0.398126 -0.029136 0.214861 0.098 Uiso 1 1 calc GR . . . .
 C7 C 0.33578(16) 0.2534(6) 0.4924(2) 0.0621(9) Uani 1 1 d . . . . .
 H7A H 0.302418 0.350364 0.474522 0.093 Uiso 1 1 calc GR . . . .
 H7B H 0.360753 0.289228 0.551046 0.093 Uiso 1 1 calc GR . . . .
 H7C H 0.319679 0.115668 0.493548 0.093 Uiso 1 1 calc GR . . . .
 H3 H 0.2848(19) -0.098(6) 0.272(3) 0.092(13) Uiso 1 1 d . . . . .

loop_
  _atom_site_aniso_label
  _atom_site_aniso_U_11
  _atom_site_aniso_U_22
  _atom_site_aniso_U_33
  _atom_site_aniso_U_23
  _atom_site_aniso_U_13
  _atom_site_aniso_U_12
 P001 0.0246(3) 0.0308(3) 0.0362(4) 0.0011(3) 0.0002(2) 0.0021(2)
 O3 0.0349(10) 0.0321(10) 0.0557(12) 0.0007(8) -0.0058(9) -0.0045(8)
 O2 0.0328(10) 0.0541(12) 0.0468(11) 0.0076(9) 0.0039(8) 0.0137(9)
 C3 0.0344(14) 0.0348(13) 0.0389(14) -0.0003(11) -0.0015(11) 0.0009(10)
 C4 0.0371(14) 0.0399(14) 0.0430(15) -0.0067(11) 0.0110(12) -0.0033(11)
 C2 0.0592(19) 0.0378(15) 0.0513(18) -0.0080(13) 0.0056(14) -0.0052(13)
 C5 0.065(2) 0.0485(17) 0.0529(19) -0.0027(14) 0.0201(16) -0.0176(15)
 O1 0.0791(19) 0.163(3) 0.091(2) -0.030(2) 0.0209(17) -0.071(2)
 C8 0.061(2) 0.068(2) 0.0399(17) -0.0059(14) 0.0111(14) -0.0082(16)
 C6 0.0521(19) 0.0547(19) 0.060(2) -0.0038(15) -0.0204(15) 0.0103(15)
 C1 0.065(2) 0.0521(19) 0.061(2) -0.0091(15) 0.0130(17) -0.0273(16)
 C9 0.0523(19) 0.071(2) 0.079(3) -0.0126(19) 0.0286(18) 0.0088(17)
 C7 0.069(2) 0.071(2) 0.0447(18) 0.0006(16) 0.0126(16) -0.0013(17)

_geom_special_details
;
 All esds (except the esd in the dihedral angle between two l.s. planes)
 are estimated using the full covariance matrix.  The cell esds are taken
 into account individually in the estimation of esds in distances, angles
 and torsion angles; correlations between esds in cell parameters are only
 used when they are defined by crystal symmetry.  An approximate (isotropic)
 treatment of cell esds is used for estimating esds involving l.s. planes.
;
loop_
  _geom_bond_atom_site_label_1
  _geom_bond_atom_site_label_2
  _geom_bond_distance
  _geom_bond_site_symmetry_2
  _geom_bond_publ_flag
 P001 O3 1.5522(19) . ?
 P001 O2 1.4936(18) . ?
 P001 C3 1.821(3) . ?
 P001 C4 1.828(3) . ?
 O3 H3 0.95(4) . ?
 C3 C2 1.546(4) . ?
 C3 C6 1.528(4) . ?
 C3 C7 1.533(4) . ?
 C4 C5 1.549(4) . ?
 C4 C8 1.535(4) . ?
 C4 C9 1.528(4) . ?
 C2 H2A 0.9700 . ?
 C2 H2B 0.9700 . ?
 C2 C1 1.508(5) . ?
 C5 H5A 0.9700 . ?
 C5 H5B 0.9700 . ?
 C5 C1 1.516(5) . ?
 O1 C1 1.206(4) . ?
 C8 H8A 0.9600 . ?
 C8 H8B 0.9600 . ?
 C8 H8C 0.9600 . ?
 C6 H6A 0.9600 . ?
 C6 H6B 0.9600 . ?
 C6 H6C 0.9600 . ?
 C9 H9A 0.9600 . ?
 C9 H9B 0.9600 . ?
 C9 H9C 0.9600 . ?
 C7 H7A 0.9600 . ?
 C7 H7B 0.9600 . ?
 C7 H7C 0.9600 . ?

loop_
  _geom_angle_atom_site_label_1
  _geom_angle_atom_site_label_2
  _geom_angle_atom_site_label_3
  _geom_angle
  _geom_angle_site_symmetry_1
  _geom_angle_site_symmetry_3
  _geom_angle_publ_flag
 O3 P001 C3 105.56(12) . . ?
 O3 P001 C4 108.73(12) . . ?
 O2 P001 O3 114.24(11) . . ?
 O2 P001 C3 108.62(12) . . ?
 O2 P001 C4 110.62(12) . . ?
 C3 P001 C4 108.84(13) . . ?
 P001 O3 H3 112(2) . . ?
 C2 C3 P001 107.45(19) . . ?
 C6 C3 P001 113.4(2) . . ?
 C6 C3 C2 110.4(2) . . ?
 C6 C3 C7 108.2(3) . . ?
 C7 C3 P001 107.66(19) . . ?
 C7 C3 C2 109.7(3) . . ?
 C5 C4 P001 108.3(2) . . ?
 C8 C4 P001 108.2(2) . . ?
 C8 C4 C5 109.7(2) . . ?
 C9 C4 P001 112.1(2) . . ?
 C9 C4 C5 110.7(3) . . ?
 C9 C4 C8 107.8(3) . . ?
 C3 C2 H2A 108.9 . . ?
 C3 C2 H2B 108.9 . . ?
 H2A C2 H2B 107.7 . . ?
 C1 C2 C3 113.3(3) . . ?
 C1 C2 H2A 108.9 . . ?
 C1 C2 H2B 108.9 . . ?
 C4 C5 H5A 108.8 . . ?
 C4 C5 H5B 108.8 . . ?
 H5A C5 H5B 107.7 . . ?
 C1 C5 C4 113.9(3) . . ?
 C1 C5 H5A 108.8 . . ?
 C1 C5 H5B 108.8 . . ?
 C4 C8 H8A 109.5 . . ?
 C4 C8 H8B 109.5 . . ?
 C4 C8 H8C 109.5 . . ?
 H8A C8 H8B 109.5 . . ?
 H8A C8 H8C 109.5 . . ?
 H8B C8 H8C 109.5 . . ?
 C3 C6 H6A 109.5 . . ?
 C3 C6 H6B 109.5 . . ?
 C3 C6 H6C 109.5 . . ?
 H6A C6 H6B 109.5 . . ?
 H6A C6 H6C 109.5 . . ?
 H6B C6 H6C 109.5 . . ?
 C2 C1 C5 116.3(3) . . ?
 O1 C1 C2 121.8(3) . . ?
 O1 C1 C5 121.9(3) . . ?
 C4 C9 H9A 109.5 . . ?
 C4 C9 H9B 109.5 . . ?
 C4 C9 H9C 109.5 . . ?
 H9A C9 H9B 109.5 . . ?
 H9A C9 H9C 109.5 . . ?
 H9B C9 H9C 109.5 . . ?
 C3 C7 H7A 109.5 . . ?
 C3 C7 H7B 109.5 . . ?
 C3 C7 H7C 109.5 . . ?
 H7A C7 H7B 109.5 . . ?
 H7A C7 H7C 109.5 . . ?
 H7B C7 H7C 109.5 . . ?

_shelx_res_file
;
TITL exp_101_a.res in C2/c
    exp_101.res
    created by SHELXL-2016/6 at 10:38:16 on 26-Apr-2019
REM Old TITL exp_101 in C2/c
REM SHELXT solution in C2/c
REM R1 0.174, Rweak 0.348, Alpha 0.042, Orientation as input
REM Formula found by SHELXT: C9 O3 P
CELL 0.71073 22.5884 6.4343 15.4993 90 105.593 90
ZERR 8 0.0015 0.0004 0.0013 0 0.007 0
LATT 7
SYMM -X,+Y,0.5-Z
SFAC C H O P
UNIT 72 136 24 8

L.S. 4 0 0
PLAN  20
BOND $H
list 4
fmap 2 53
ACTA
REM <olex2.extras>
REM <HklSrc "%.\\exp_101.hkl">
REM </olex2.extras>

WGHT    0.057900    3.073500
FVAR       0.41790
P001  4    0.325562    0.190839    0.315887    11.00000    0.02463    0.03083 =
         0.03624    0.00106    0.00021    0.00211
O3    3    0.319338   -0.049277    0.317509    11.00000    0.03487    0.03213 =
         0.05567    0.00073   -0.00578   -0.00451
O2    3    0.266108    0.305048    0.301170    11.00000    0.03281    0.05406 =
         0.04684    0.00764    0.00393    0.01367
C3    1    0.374891    0.261383    0.425532    11.00000    0.03439    0.03484 =
         0.03893   -0.00030   -0.00149    0.00086
C4    1    0.364180    0.261174    0.230453    11.00000    0.03708    0.03988 =
         0.04305   -0.00666    0.01100   -0.00334
C2    1    0.397405    0.486121    0.418777    11.00000    0.05916    0.03784 =
         0.05132   -0.00803    0.00565   -0.00517
AFIX  23
H2A   2    0.362435    0.579441    0.407573    11.00000   -1.20000
H2B   2    0.425415    0.524784    0.475718    11.00000   -1.20000
AFIX   0
C5    1    0.390349    0.483872    0.250538    11.00000    0.06500    0.04848 =
         0.05292   -0.00272    0.02012   -0.01762
AFIX  23
H5A   2    0.414947    0.516228    0.209735    11.00000   -1.20000
H5B   2    0.356405    0.581518    0.238978    11.00000   -1.20000
AFIX   0
O1    3    0.483127    0.559812    0.362445    11.00000    0.07909    0.16253 =
         0.09072   -0.02993    0.02086   -0.07125
C8    1    0.316438    0.257225    0.138808    11.00000    0.06092    0.06843 =
         0.03987   -0.00591    0.01108   -0.00816
AFIX 137
H8A   2    0.297579    0.122471    0.128960    11.00000   -1.50000
H8B   2    0.336329    0.286176    0.092635    11.00000   -1.50000
H8C   2    0.285558    0.360559    0.137533    11.00000   -1.50000
AFIX   0
C6    1    0.429609    0.115128    0.458713    11.00000    0.05211    0.05465 =
         0.05960   -0.00383   -0.02037    0.01033
AFIX 137
H6A   2    0.415185   -0.025578    0.456863    11.00000   -1.50000
H6B   2    0.451157    0.150756    0.519141    11.00000   -1.50000
H6C   2    0.456853    0.128341    0.420975    11.00000   -1.50000
AFIX   0
C1    1    0.429463    0.513949    0.345850    11.00000    0.06451    0.05211 =
         0.06092   -0.00906    0.01304   -0.02728
C9    1    0.415163    0.107868    0.226979    11.00000    0.05229    0.07085 =
         0.07945   -0.01264    0.02861    0.00882
AFIX 137
H9A   2    0.445871    0.108112    0.283486    11.00000   -1.50000
H9B   2    0.433519    0.148324    0.180408    11.00000   -1.50000
H9C   2    0.398126   -0.029136    0.214861    11.00000   -1.50000
AFIX   0
C7    1    0.335781    0.253417    0.492411    11.00000    0.06884    0.07128 =
         0.04467    0.00058    0.01255   -0.00130
AFIX 137
H7A   2    0.302418    0.350364    0.474522    11.00000   -1.50000
H7B   2    0.360753    0.289228    0.551046    11.00000   -1.50000
H7C   2    0.319679    0.115668    0.493548    11.00000   -1.50000
AFIX   0
H3    2    0.284812   -0.098068    0.272470    11.00000    0.09222
HKLF 4


REM  exp_101_a.res in C2/c
REM R1 =  0.0606 for    2107 Fo > 4sig(Fo)  and  0.0927 for all    2925 data
REM    126 parameters refined using      0 restraints

END

WGHT      0.0579      3.0735

REM Highest difference peak  0.324,  deepest hole -0.210,  1-sigma level  0.057
Q1    1   0.3503  0.2359  0.3760  11.00000  0.05    0.32
Q2    1   0.3229  0.7973  0.4252  11.00000  0.05    0.30
Q3    1   0.3198  0.0579  0.3129  11.00000  0.05    0.27
Q4    1   0.2995  0.3177  0.2937  11.00000  0.05    0.26
Q5    1   0.3804  0.3647  0.2428  11.00000  0.05    0.24
Q6    1   0.3410  0.2494  0.2658  11.00000  0.05    0.24
Q7    1   0.3225  0.7980  0.2030  11.00000  0.05    0.24
Q8    1   0.3535  0.2212  0.2821  11.00000  0.05    0.23
Q9    1   0.4013  0.4996  0.3017  11.00000  0.05    0.23
Q10   1   0.4799  0.4328  0.3645  11.00000  0.05    0.20
Q11   1   0.2765  0.4041  0.2989  11.00000  0.05    0.20
Q12   1   0.4015  0.2199  0.4404  11.00000  0.05    0.20
Q13   1   0.3251  0.1842  0.5379  11.00000  0.05    0.20
Q14   1   0.2821  0.2013  0.3124  11.00000  0.05    0.20
Q15   1   0.4285 -0.0616  0.4335  11.00000  0.05    0.20
Q16   1   0.3414  0.2056  0.1806  11.00000  0.05    0.20
Q17   1   0.4033  0.5163  0.5358  11.00000  0.05    0.19
Q18   1   0.2424  0.2410  0.2788  11.00000  0.05    0.18
Q19   1   0.3814  0.1664  0.2235  11.00000  0.05    0.18
Q20   1   0.4394  0.0857  0.5437  11.00000  0.05    0.18
;
_shelx_res_checksum                91862
_shelx_hkl_file
;
   0   0  -2 5789.03   91.34
   0   0   2 5844.13   89.67
   0   0   3    1.34    2.09
   0   0  -3   -1.63    2.27
   0   0  -4  225.39   11.97
   0   0   4  239.68   11.03
   0   0  -5    2.46    2.84
   0   0   5    4.22    3.51
   0   0   6  811.43   26.19
   0   0  -6  797.61   27.90
   0   0  -6  769.36   27.23
   0   0   7   97.79   10.52
   0   0  -7   92.25   11.22
   0   0   8  572.39   24.05
   0   0  -8  546.59   25.65
   0   0  -9   12.46    6.17
   0   0   9    0.69    3.86
   0   0  10   40.49    8.54
   0   0 -10   34.52    8.05
   0   0 -11    4.82    4.79
   0   0  11    1.69    6.46
   0   0 -12   57.96   10.83
   0   0  12   56.17    9.19
   0   0 -13    9.83    7.38
   0   0  13   -8.19    6.49
   0   0  14   15.60    6.73
   0   0 -14   20.61    8.53
   0   0 -15    7.98    6.75
   0   0  15   20.53    7.85
   0   0  16  163.71   18.95
   0   0 -16  143.35   19.79
   0   0  17    2.92    3.98
   0   0  17   18.38    8.63
   0   0 -17    5.19    5.79
   0   0  18   69.62   11.98
   0   0 -18   67.95   14.30
   0   0  18   50.55   12.65
   0   0  19    9.24    8.58
   0   0 -19   14.28    8.86
   0  -2   0  291.75   14.26
   0  -2   0  299.30   14.17
   0   2   0  314.22   15.16
   0  -2   0  324.55   13.02
   0   2   0  298.90   13.11
   0   2   1  431.88   16.87
   0  -2  -1  459.20   16.94
   0   2  -1  470.04   16.62
   0  -2  -1  455.96   11.66
   0   2   1  470.66   19.21
   0  -2   1  464.54   15.68
   0  -2  -1  442.38   18.24
   0  -2   1  483.07   18.82
   0   2   1  470.62   17.57
   0  -2  -1  499.88   19.43
   0  -2   1  453.70   17.91
   0  -2  -1  457.22   14.15
   0   2  -1  452.63   18.26
   0   2  -1  477.68   10.93
   0  -2   2    4.58    2.41
   0   2  -2    4.44    1.70
   0  -2  -2    6.58    2.61
   0   2   2    1.52    1.30
   0  -2  -2    4.11    1.56
   0  -2   2    8.27    3.53
   0  -2  -2    7.95    4.11
   0  -2  -2    5.00    1.63
   0   2   2    3.36    2.38
   0   2  -2    3.52    2.25
   0  -2  -2    3.36    3.10
   0   2   2   -0.32    3.23
   0  -2  -2    5.86    2.89
   0  -2   3   25.60    3.55
   0   2   3   21.28    4.46
   0  -2  -3   33.21    5.53
   0   2   3   23.46    4.54
   0  -2  -3   19.09    4.04
   0   2  -3   22.51    3.71
   0   2   3   24.42    2.39
   0  -2  -3   24.01    4.48
   0  -2   3   27.31    4.50
   0  -2  -3   27.74    2.19
   0  -2   3   29.96    4.10
   0  -2  -3   26.78    3.45
   0   2   3   19.28    3.36
   0   2  -3   18.60    3.18
   0  -2   4  190.88   11.29
   0  -2  -4  191.54   12.46
   0   2   4  185.49   11.18
   0   2   4  178.67    5.95
   0   2   4  175.18   11.62
   0   2  -4  154.04    9.36
   0  -2  -4  176.97    5.57
   0   2  -4  175.12   10.68
   0   2   4  188.59   13.21
   0  -2  -4  200.48   12.82
   0  -2  -4  188.53   10.36
   0  -2  -4  157.29   11.61
   0  -2   4  189.61    9.74
   0  -2   5    6.45    2.67
   0  -2   5    8.81    3.19
   0  -2  -5    8.90    3.05
   0   2   5    7.46    3.02
   0   2   5   10.06    4.10
   0   2  -5    3.22    1.99
   0   2  -5    9.32    3.39
   0  -2   5    3.22    2.74
   0   2   5    7.27    1.34
   0   2   5    8.21    3.14
   0  -2   6  194.54   11.49
   0   2   6  183.51   13.74
   0   2   6  202.28   14.27
   0   2  -6  196.58   11.72
   0  -2  -6  194.79   12.92
   0   2  -6  195.75   13.47
   0  -2   6  175.94   12.39
   0  -2   6  192.47   11.38
   0   2   6  197.02   13.77
   0  -2   6  196.58   14.15
   0   2   6  206.54    7.02
   0  -2  -7  100.68   10.26
   0   2   7   86.46    9.65
   0   2   7  107.27   10.49
   0  -2   7  108.53    8.69
   0   2   7   91.64    5.14
   0   2  -7  107.75   10.87
   0  -2   7  100.97   10.57
   0   2  -8  191.49   15.48
   0  -2   8  196.84   11.99
   0  -2  -8  187.19   14.80
   0   2   8  184.09    8.22
   0  -2   8  180.87   14.75
   0   2  -9    4.37    3.92
   0  -2   9   12.15    3.57
   0  -2  -9   11.00    5.45
   0   2   9   10.71    2.48
   0   2   9   15.23    5.98
   0   2 -10  262.60   20.17
   0  -2  10  277.89   20.38
   0   2  10  256.45   11.71
   0   2  10  249.62   18.65
   0  -2 -10  265.36   20.07
   0  -2  10  248.40   13.68
   0  -2  11   -0.64    2.43
   0   2  11    0.74    4.29
   0  -2  11    8.24    6.26
   0   2  11    1.65    2.07
   0  -2 -11    8.77    5.96
   0   2 -11    3.38    4.91
   0  -2  12   28.05    8.51
   0  -2 -12   19.26    7.94
   0  -2  12    6.87    2.96
   0   2  12   11.62    3.34
   0   2  12    6.52    5.02
   0   2 -12    6.47    6.34
   0  -2  13   22.78    8.88
   0  -2 -13   27.35    8.25
   0   2  13   16.29    4.13
   0   2 -13   29.76    8.83
   0   2  13    5.11    5.34
   0  -2  14   -1.61    4.89
   0   2  14   -2.67    4.86
   0   2  14    5.82    2.74
   0   2 -14    8.77    6.77
   0  -2 -14    0.38    4.82
   0  -2  15   25.99    8.94
   0  -2 -15   35.02    9.90
   0   2 -15   33.82    9.87
   0   2  15   23.01    7.80
   0  -2 -16   62.62   12.94
   0   2 -16   63.28   13.66
   0  -2  16   48.57   10.93
   0   2  16   47.55   10.66
   0   2 -17    5.19    5.86
   0  -2  17    6.06    6.65
   0   2  17    5.27    5.74
   0   2 -18    6.49    6.35
   0  -2  18   -9.18    7.04
   0   2 -19   10.03    8.17
   0  -2 -19    7.12    6.93
   0  -2  19    0.22    5.08
   0  -4   0 1243.74   44.88
   0  -4   0 1207.46   37.97
   0  -4  -1  189.05   12.52
   0  -4   1  191.03   16.60
   0  -4   1  186.64   13.40
   0  -4  -1  184.58   14.05
   0  -4  -2   44.91    3.86
   0  -4   2   54.39    7.13
   0  -4  -2   45.68    7.41
   0  -4   2   61.83    9.71
   0  -4  -2   55.51    6.47
   0   4  -2   54.55    3.14
   0  -4  -3   54.02    5.68
   0   4  -3   67.17    9.82
   0   4   3   70.72   10.05
   0  -4  -3   58.21    5.76
   0  -4  -3   72.65   11.39
   0  -4   3   61.56    7.69
   0  -4   3   58.10    8.84
   0   4  -3   61.64    5.02
   0   4   3   62.54   10.03
   0   4   4   13.41    5.33
   0  -4   4   15.94    4.80
   0  -4  -4   11.37    2.63
   0  -4   4   10.41    5.49
   0  -4  -4    4.98    3.83
   0   4  -4   10.12    6.44
   0   4   4    8.72    4.57
   0  -4  -4   10.58    3.02
   0   4   4   11.08    3.05
   0   4  -4    9.43    2.04
   0   4  -4   12.09    3.23
   0   4  -4   10.53    2.72
   0  -4   5  116.89    9.64
   0   4   5  147.90   11.68
   0  -4  -5  134.29   10.95
   0  -4   5  151.56   12.11
   0   4   5   97.16   12.53
   0  -4  -5  134.97    6.04
   0  -4  -5  146.22    9.81
   0   4  -5  143.09   15.42
   0  -4   5  127.33   13.51
   0   4  -5  146.85   10.90
   0   4   5  150.24   14.20
   0  -4  -5  139.60   14.50
   0  -4  -6    2.62    4.24
   0  -4   6    8.24    4.27
   0   4   6    5.43    2.89
   0   4  -6    5.74    3.52
   0   4  -6   10.15    6.77
   0   4   6   14.05    6.00
   0  -4  -6    8.05    3.55
   0  -4   6    4.38    3.54
   0   4   6    1.00    4.32
   0  -4   6    7.96    3.41
   0   4  -7  333.61   19.60
   0  -4   7  340.95   19.20
   0   4   7  349.49   24.62
   0  -4   7  361.07   23.18
   0  -4  -7  349.40   23.95
   0   4   7  341.12   23.40
   0  -4  -7  335.20   18.28
   0  -4  -8    4.67    3.39
   0  -4   8    6.85    4.53
   0  -4   8    2.20    3.95
   0   4  -8    4.29    4.36
   0  -4  -8   -0.62    4.98
   0   4   8   -2.82    5.73
   0  -4   9  211.99   16.06
   0  -4   9  213.27   17.90
   0  -4  -9  215.77   16.54
   0  -4   9  165.87   16.63
   0  -4  -9  182.99   18.71
   0   4   9  231.48   20.41
   0   4  -9  220.12   17.85
   0  -4  10   -1.92    4.18
   0   4 -10    0.95    4.03
   0   4  10   -1.33    4.96
   0  -4 -10    4.88    5.41
   0  -4  10   -0.69    5.48
   0  -4 -10   -3.42    3.32
   0  -4  11   -7.97    6.87
   0  -4 -11    1.88    6.42
   0   4 -11    0.83    4.21
   0   4  11   12.36    6.88
   0  -4 -11   -5.09    4.05
   0  -4  11    3.66    4.39
   0   4  12   66.33   12.41
   0   4 -12   80.53   12.88
   0  -4 -12   88.91   14.73
   0  -4  12   74.55   13.11
   0  -4  12   88.15   11.65
   0  -4 -12   83.41   12.42
   0  -4 -13  118.40   18.13
   0   4  13  114.85   16.83
   0   4 -13  104.18   15.39
   0  -4 -13   91.13   13.77
   0   4 -14   19.39    7.60
   0   4  14   17.00    7.59
   0  -4  14   32.79    9.57
   0  -4 -14   28.66   10.75
   0  -4 -14   17.76    7.36
   0  -4  15   90.29   15.31
   0  -4 -15  131.31   20.09
   0  -4 -15   64.99   12.58
   0   4 -15  103.72   16.53
   0   4  15  100.74   16.59
   0  -4  16    6.38    5.90
   0   4 -16   -0.96    5.41
   0   4  16   13.64    7.36
   0  -4 -16    5.72    5.54
   0  -4 -16   14.61    9.53
   0   4  17   -0.61    5.03
   0  -4 -17    8.97    7.50
   0  -4 -17   22.73    9.12
   0  -4  17   36.07   11.25
   0   4 -17   28.05   10.47
   0  -4 -18   10.46    7.60
   0  -6   0   11.09    5.27
   0   6   0   14.48    7.40
   0  -6  -1   16.41    9.50
   0  -6  -1   -1.45    4.63
   0  -6   1    1.45    4.41
   0   6  -1    6.65    5.83
   0  -6  -2   56.20   11.00
   0   6   2   53.12   11.09
   0  -6   2   47.22    9.00
   0  -6   2   75.58   14.45
   0   6  -2   68.01   12.21
   0  -6   3    5.15    4.59
   0  -6  -3    8.10    6.00
   0  -6   3   14.41    8.94
   0   6  -3    8.33    6.88
   0   6   3    1.60    4.98
   0  -6  -4   13.69    7.13
   0  -6   4   16.71    9.91
   0   6   4    9.84    6.92
   0   6  -4   10.01    6.88
   0  -6   4   14.72    6.25
   0  -6   5  100.67   15.96
   0   6  -5   97.77   14.98
   0   6   5   91.47   14.68
   0  -6   5   89.93   11.50
   0  -6  -5   75.92   12.89
   0  -6  -6   35.08    9.96
   0   6   6   35.62   10.80
   0   6  -6   24.05    8.38
   0  -6   6   37.50   11.73
   0  -6   6   25.96    6.34
   0  -6  -7   45.33   10.97
   0   6   7   23.10    8.86
   0  -6   7   20.99    6.31
   0  -6   7   33.32   10.00
   0   6  -7   50.23   11.45
   0   6   7   25.44    8.53
   0   6   8   68.18   13.23
   0   6   8   41.95   12.42
   0  -6   8   54.69    9.56
   0  -6   8   63.85   13.78
   0   6  -8   52.90   12.85
   0  -6  -9    6.68    5.73
   0   6   9   15.44    8.15
   0  -6   9   19.17    9.70
   0   6  -9    7.69    6.44
   0  -6   9   10.05    5.14
   0  -6 -10   12.89    6.47
   0  -6  10   21.22    9.89
   0   6 -10   -0.04    6.71
   0   6  10    4.31    5.78
   0  -6  10   14.95    5.99
   0  -6  11   -0.38    5.61
   0   6 -11    6.16    8.57
   0   6  11   -4.38    4.71
   0  -6 -11    8.45    8.01
   0  -6  11    5.48    7.10
   0   6 -12   16.48    9.25
   0  -6  12    5.67    8.27
   0  -6 -12    9.93    8.05
   0   6  12   -4.35    5.63
   0   6  13   26.26    9.98
   0  -6 -13    4.34    5.32
   0   6 -13   36.75   12.38
   0  -6  13    3.19    7.19
   0  -6  14   27.28   11.31
   0  -8   0    9.56    6.50
   0   8   0    5.73    6.25
   0   8   1   -2.63    6.90
   0  -8  -1    5.98    6.00
   0  -8   1   -0.76    4.61
   0  -8   2   52.73   10.99
   0   8   2   58.96   13.99
   0  -8  -2   43.63   10.71
   0   8  -2   59.05   14.10
   0   8   3    3.38    5.96
   0  -8  -3   -3.45    5.60
   0  -8   3   10.75    6.45
   0   8  -3    0.16    6.81
   0   8  -4   -1.76    7.43
   0  -8  -4    4.22    7.96
   0  -8   4    2.25    4.20
   0   8   5    2.93    6.99
   0  -8  -5    6.03    6.84
   0   8  -5   14.13    8.01
   0  -8  -6  100.79   17.19
   0  -8  -7    3.43    6.64
  -1   1  19   19.36    9.01
   1  -1 -19   17.52    9.71
  -1  -1  19   19.32    9.10
   1   1 -19   14.98    8.30
   1   1 -18   28.56   10.03
  -1  -1  18   15.32    7.93
  -1   1  18   23.01    9.09
   1  -1 -18   28.85    9.61
   1   1 -17    0.77    5.09
  -1  -1  17    5.44    7.04
   1  -1 -17    6.73    6.43
   1   1 -16    3.69    5.58
  -1   1  16    9.82    4.68
   1  -1 -16    6.63    5.91
  -1  -1  15   59.57   11.31
   1  -1 -15   62.58   13.13
   1   1 -15   57.18   12.67
  -1   1  15   64.36   12.22
  -1   1  15   60.03    8.77
   1   1 -14  115.00   16.35
   1  -1 -14   66.13   12.47
  -1  -1  14   87.53   13.04
  -1   1  14  120.59   15.66
   1   1 -13  210.11   21.04
   1  -1 -13  200.15   20.25
  -1  -1  13  204.08   19.58
  -1   1  13  206.65   19.05
  -1  -1  12   26.47    8.23
  -1   1  12   11.87    3.67
   1  -1 -12    8.98    5.69
   1   1 -12   11.25    4.84
  -1   1  12    9.96    6.71
  -1  -1  11  708.17   32.64
   1  -1 -11  735.61   35.14
  -1   1  11  679.61   24.38
   1   1 -11  719.99   35.16
  -1   1  11  728.37   32.71
  -1  -1  10    9.70    6.53
  -1   1  10   -1.47    2.58
   1  -1 -10   19.58    6.39
  -1   1  10   14.69    6.15
   1   1 -10   12.55    5.79
  -1   1   9   15.74    3.76
   1  -1  -9   11.28    4.82
  -1   1   9   13.94    5.35
   1   1  -9   20.46    6.02
   1   1  -8   87.24   10.55
  -1   1   8   81.63    7.49
  -1   1   8  111.44   11.59
   1  -1  -8   88.66   10.20
  -1  -1   8   95.50   10.46
   1   1  -7  563.42   24.65
  -1   1   7  528.93   19.09
   1  -1  -7  526.90   23.58
  -1   1   7  595.27   23.47
  -1  -1   7  590.21   23.71
   1   1  -6  454.39   18.13
  -1   1   6  444.88   21.37
   1  -1  -6  473.20   20.63
   1   1  -6  428.55   20.09
  -1   1   6  441.70   18.96
  -1  -1   6  454.72   21.49
  -1   1   6  467.53   17.00
  -1  -1   6  441.32   19.55
  -1   1   5  647.05   21.06
  -1   1   5  598.33   23.29
  -1   1   5  709.29   23.38
  -1  -1   5  691.71   23.42
   1   1  -5  717.55   24.29
  -1  -1   5  687.26   25.14
   1  -1  -5  680.53   23.83
   1   1  -5  722.39   21.75
  -1  -1   4   59.76    4.36
   1  -1  -4   63.53    6.16
   1   1  -4   52.25    5.09
   1   1  -4   52.17    5.81
   1  -1  -4   65.07    6.88
  -1   1   4   52.05    4.89
  -1   1   4   56.96    6.08
  -1   1   4   62.37    6.11
  -1  -1   4   61.47    6.13
  -1  -1   4   56.96    5.20
   1   1  -3   44.93    4.95
  -1  -1   3   44.90    4.04
  -1   1   3   40.63    4.50
  -1  -1   3   37.99    3.53
   1  -1  -3   45.15    4.96
   1  -1  -3   42.95    4.32
  -1   1   3   40.35    4.48
  -1   1   3   40.96    4.16
  -1  -1   3   40.63    4.67
   1  -1  -3   43.53    4.38
   1   1  -3   46.03    4.22
   1  -1  -2   51.13    4.27
  -1   1   2   56.46    4.55
   1  -1  -2   54.69    4.50
   1  -1  -2   57.83    4.70
  -1   1   2   54.45    4.08
   1  -1  -2   50.72    4.67
  -1  -1   2   55.64    4.10
  -1   1   2   49.82    4.60
   1   1  -2   49.18    4.00
   1  -1  -2   56.61    4.14
  -1  -1   2   54.66    4.24
   1   1  -2   54.61    3.93
  -1  -1   2   59.98    4.49
  -1  -1   1  120.73    5.94
   1  -1  -1  129.10    6.05
  -1   1   1  127.88    6.24
  -1  -1   1   92.64    5.57
   1  -1  -1  131.82    6.46
   1   1  -1  128.46    6.62
  -1   1   1  132.00    5.18
  -1   1   1  135.59    7.10
   1  -1  -1  131.09    6.80
   1  -1  -1  119.18    5.07
   1   1  -1  135.33    5.22
  -1   1   0  583.74   14.06
   1  -1   0  632.07   15.66
  -1  -1   0  629.65   16.29
   1   1   0  620.10   17.26
   1  -1   0  613.79   16.18
   1  -1   0  621.10   14.20
  -1  -1   0  625.29   15.86
  -1   1  -1 7060.36  107.97
   1   1   1 7363.99  107.94
  -1  -1  -1 7071.72  112.48
   1  -1   1 7275.78  107.82
  -1  -1  -1 7293.09  107.89
   1   1   1 7094.51  112.95
  -1  -1  -1 7263.63  112.63
  -1  -1  -1 7073.56  107.23
  -1   1  -1 7304.44  107.39
   1  -1   1 7237.36  107.51
   1   1   1 7221.98  108.67
   1   1   1 7432.50  114.63
   1  -1   2    3.87    1.76
   1   1   2    2.70    1.62
   1   1   2    4.61    1.22
  -1  -1  -2    3.10    2.05
  -1   1  -2    4.48    1.42
  -1  -1  -2    2.65    1.65
   1   1   2    5.05    2.27
   1   1   2    2.38    1.60
  -1  -1  -2    2.77    1.80
  -1  -1  -2    3.19    0.96
   1  -1   2    5.21    1.60
  -1   1  -2    8.17    2.27
   1   1   3    3.29    2.62
  -1   1  -3    5.49    1.99
  -1  -1  -3    3.52    1.29
  -1  -1  -3    7.16    2.31
  -1   1  -3    2.33    2.36
   1  -1   3    4.20    2.34
   1  -1   3    2.24    1.62
  -1  -1  -3    2.76    2.08
   1  -1   3    3.61    2.10
   1   1   3    2.93    2.01
   1   1   3    2.22    1.31
   1   1   4 2555.80   50.66
   1   1   4 2461.35   42.23
  -1   1  -4 2445.45   46.30
   1  -1   4 2411.13   49.70
   1  -1   4 2482.04   52.62
  -1  -1  -4 2651.73   54.20
  -1  -1  -4 2478.63   50.71
  -1   1  -4 2378.02   50.35
   1   1   4 2358.92   51.91
  -1   1  -5 3859.18   72.40
  -1   1  -5 3548.82   65.75
   1   1   5 3493.16   73.50
   1  -1   5 3472.81   73.15
   1   1   5 3652.12   61.08
   1   1   5 3499.41   69.47
   1  -1   5 3644.03   69.98
  -1  -1  -5 3666.20   71.19
  -1  -1  -6   16.18    4.97
  -1   1  -6   10.95    4.35
   1  -1   6   17.53    5.15
   1   1   6   10.71    2.21
   1  -1   6   20.38    5.31
  -1   1  -6   13.09    3.12
  -1   1  -7   99.82    8.81
  -1   1  -7   91.17    9.93
   1   1   7  105.99    9.78
   1   1   7   97.18    7.10
  -1  -1  -7  102.47   10.36
  -1   1  -8  640.61   28.36
  -1  -1  -8  627.93   28.35
   1   1   8  655.09   27.02
   1   1   8  659.93   21.78
   1  -1   8  624.32   26.35
   1   1   9  297.90   14.82
  -1   1  -9  280.10   19.62
  -1  -1  -9  278.19   19.16
   1   1   9  289.97   18.31
   1  -1   9  278.04   18.39
   1   1  10  247.54   18.20
  -1  -1 -10  247.70   19.10
  -1   1 -10  251.10   19.95
   1  -1  10  264.46   18.38
   1   1  10  250.24   14.46
  -1   1 -11  639.85   33.38
  -1  -1 -11  642.12   32.99
   1  -1  11  687.54   31.85
   1   1  11  678.87   31.94
   1   1  11  649.37   25.74
   1  -1  12  211.97   18.40
   1   1  12  196.32   17.88
  -1   1 -12  197.19   19.27
  -1  -1 -12  184.50   18.85
   1   1  12  191.71   14.15
  -1  -1 -13   77.65   12.93
  -1   1 -13  119.13   15.59
   1   1  13   82.65    9.56
   1  -1  13   92.18   13.17
   1   1  14    1.66    3.17
   1  -1  14   -6.40    6.00
  -1   1 -14    4.07    6.04
  -1  -1 -14   -1.13    6.22
   1   1  15   12.56    4.52
  -1   1 -15   11.28    6.59
  -1  -1 -15    0.61    5.35
   1  -1  15   19.91    7.95
  -1   1 -16   31.96   10.50
  -1  -1 -16   32.40    9.87
   1   1  16   23.93    6.00
   1   1  16   27.75    9.11
   1  -1  16   27.06    9.45
  -1   1 -17   61.00   13.41
   1   1  17   54.35   12.47
   1  -1  17   42.36   10.67
  -1   1 -18   -4.08    6.53
   1  -1  18    6.57    5.71
   1   1  18   13.30    7.21
   1  -1  19   18.62    8.99
   1  -1  19    5.99    5.61
   1   1  19    9.11    8.19
  -1  -1 -19   -2.33    6.43
   1  -1  20   -4.89    5.51
   1  -3 -19    8.46    8.57
   1   3 -19    2.30    6.03
   1  -3 -18    4.83    5.04
   1   3 -18    2.14    5.15
  -1   3  18    2.24    5.18
   1   3 -17   15.61    8.21
  -1   3  17    4.52    5.45
  -1  -3  17    7.73    7.25
   1   3 -16    1.47    4.66
  -1  -3  16    9.00    7.03
  -1   3  16   -8.61    7.02
  -1  -3  15   16.79    8.69
  -1   3  15    6.45    6.13
   1   3 -15   -3.72    5.47
   1  -3 -15    1.34    5.21
   1   3 -14   21.87    8.49
  -1   3  14   24.56    8.40
   1  -3 -14    9.92    5.01
   1  -3 -13   26.75    7.85
  -1  -3  13   57.93   12.20
  -1   3  13   40.49    9.96
   1   3 -13   25.52    8.36
  -1   3  12   69.47   11.78
   1  -3 -12   67.78   11.63
   1   3 -12   78.23   12.80
  -1  -3  12   82.90    9.17
  -1   3  11  299.77    9.57
   1   3 -11  342.50   24.41
  -1  -3  11  306.18   23.64
   1  -3 -11  317.04   22.42
  -1  -3  11  303.80   17.50
  -1   3  11  301.74   22.73
   1  -3 -10  112.01   13.12
  -1  -3  10  100.83   13.16
  -1   3  10   99.82    4.34
  -1  -3  10  105.01   10.35
   1   3 -10  107.43   13.13
  -1   3  10  127.05   14.50
  -1  -3   9   -1.42    4.23
   1  -3  -9    2.87    3.36
   1   3  -9    3.17    4.08
  -1  -3   9   -8.79    6.34
  -1   3   8    0.43    4.05
  -1  -3   8    6.62    3.85
   1  -3  -8    3.15    3.32
  -1  -3   8    3.38    4.65
   1   3  -8    2.49    3.59
  -1  -3   8    4.22    3.85
   1   3  -7  127.98   11.92
  -1  -3   7  130.83   11.10
  -1  -3   7  123.76   11.15
   1  -3  -7  120.18   12.69
   1  -3  -7  130.29   11.19
  -1   3   7  122.52   12.67
   1  -3  -6    3.59    4.73
  -1  -3   6   -1.99    3.53
  -1   3   6   -2.29    2.79
   1   3  -6    0.98    2.58
  -1  -3   6    4.56    3.31
   1  -3  -6    0.52    2.49
  -1  -3   6   -3.02    2.82
  -1   3   6    0.85    4.03
  -1  -3   5 1206.94   35.16
   1  -3  -5 1223.09   36.83
  -1   3   5 1236.33   39.29
  -1  -3   5 1276.27   35.14
   1  -3  -5 1293.79   33.48
  -1  -3   5 1331.75   39.82
   1   3  -5 1330.70   36.25
  -1   3   5 1318.83   36.66
   1  -3  -5 1260.86   40.47
   1  -3  -4    4.78    1.02
   1  -3  -4    4.65    2.72
   1  -3  -4    4.74    2.93
  -1  -3   4    0.75    3.60
  -1   3   4    3.01    3.23
   1   3  -4    4.69    2.20
  -1  -3   4    8.12    2.80
   1   3  -4    4.34    1.94
  -1   3   4    3.24    2.02
  -1  -3   4    7.49    3.60
   1  -3  -3  388.23   20.81
   1   3  -3  413.94   15.28
  -1  -3   3  418.40   17.74
  -1  -3   3  413.82   20.50
   1  -3  -3  414.36   12.95
   1  -3  -3  390.90   19.25
   1  -3  -3  374.10   15.10
   1  -3  -3  387.46   12.26
   1   3  -3  397.29   11.41
  -1   3   3  402.60   19.75
  -1  -3   2    8.57    4.15
   1   3  -2   14.28    2.36
   1  -3  -2    9.83    2.71
  -1  -3   2   14.57    4.01
   1  -3  -2    8.57    2.29
   1  -3  -2    7.06    2.89
  -1   3   2    8.62    3.67
  -1   3   2   13.85    1.96
  -1  -3   1   18.76    4.20
   1   3  -1   15.24    1.96
   1  -3  -1   16.06    2.16
  -1  -3   1    8.66    3.77
   1  -3  -1   12.95    3.36
  -1   3   1   16.24    3.87
   1  -3  -1   12.62    3.83
  -1  -3   1   13.02    3.97
  -1  -3   0 1556.57   39.86
  -1   3   0 1465.98   39.49
   1  -3   0 1570.37   42.86
   1  -3   0 1544.12   38.38
  -1  -3   0 1391.54   37.61
   1   3   0 1489.05   25.91
  -1  -3  -1 1236.77   32.39
   1  -3   1 1289.18   33.79
   1  -3   1 1246.33   37.07
   1   3   1 1296.66   25.20
  -1  -3  -1 1400.61   38.06
   1  -3   2  400.02   16.55
   1   3   2  403.92   13.39
   1   3   2  412.85   20.35
  -1   3  -2  399.27   10.89
  -1   3  -2  415.35   18.34
  -1   3  -2  412.56   11.76
   1  -3   2  430.01   21.56
  -1  -3  -2  387.74   14.49
   1  -3   2  365.94   11.38
  -1   3  -3  153.09    8.33
  -1  -3  -3  142.68    8.08
  -1  -3  -3  143.82    7.60
  -1  -3  -3  153.03   12.63
   1  -3   3  136.13    8.54
   1   3   3  143.89    9.10
   1  -3   3  160.62   10.01
   1  -3   3  139.63   11.95
   1   3   3  141.65   11.95
  -1   3  -3  156.84   10.85
  -1   3  -3  135.39    8.03
   1   3   4   -1.81    3.90
  -1   3  -4   -2.27    3.05
   1   3   4   -0.20    1.72
  -1  -3  -4   -0.01    1.05
   1   3   4   -2.47    2.35
   1  -3   4   -0.36    3.06
   1  -3   4    3.27    2.41
  -1  -3  -4   -0.92    2.35
  -1  -3  -4   -0.37    3.11
  -1   3  -4    1.15    2.04
   1  -3   4    2.40    2.79
  -1  -3  -5   36.07    7.15
   1   3   5   31.97    5.65
  -1   3  -5   43.34    6.07
   1  -3   5   40.09    6.14
   1   3   5   39.34    3.89
   1   3   5   37.06    7.09
  -1  -3  -5   39.48    3.27
   1  -3   5   43.70    5.81
  -1  -3  -5   38.73    5.70
   1   3   5   48.35    7.88
  -1   3  -6    2.40    3.02
  -1  -3  -6    3.69    2.92
   1  -3   6    0.58    2.63
  -1  -3  -6   -1.66    4.36
   1   3   6    2.40    1.60
   1   3   6    2.88    4.20
  -1   3  -7    1.59    3.26
  -1  -3  -7    3.08    3.16
   1   3   7    6.79    1.88
   1   3   7    8.49    4.92
  -1  -3  -7   -0.26    4.52
   1  -3   7    3.11    3.00
   1   3   8   57.16    4.36
   1   3   8   66.32   10.40
   1  -3   8   40.50    8.07
  -1   3  -8   59.67    9.35
  -1  -3  -8   57.32    8.58
  -1  -3  -8   39.93    8.27
  -1  -3  -9   80.05   10.63
  -1  -3  -9   70.13   11.05
  -1   3  -9   92.28   11.82
   1   3   9   64.79    5.02
   1  -3   9   63.73   10.47
   1   3   9   91.15   12.20
  -1  -3 -10   30.51    7.56
   1  -3  10   31.20    8.75
  -1   3 -10   39.58    8.94
   1   3  10   43.69    9.39
   1   3  10   36.35    4.23
  -1   3 -11  211.54   19.52
   1   3  11  199.87   19.33
   1   3  11  190.59    9.77
  -1  -3 -11  209.67   18.85
   1   3  12    8.64    6.11
   1  -3  12    3.03    5.96
  -1  -3 -12    6.19    5.29
  -1   3 -12    6.40    5.70
   1   3  13   14.18    6.65
  -1  -3 -13   -0.81    4.22
  -1   3 -13   13.33    6.76
   1   3  14   10.12    7.02
   1  -3  14   10.46    6.81
  -1  -3 -14   13.60    7.33
  -1   3 -14   18.49    8.17
  -1   3 -15    9.51    7.05
   1   3  15   15.40    7.61
  -1  -3 -15    7.49    6.55
   1  -3  15   10.23    6.68
   1  -3  16   26.13    9.89
  -1   3 -16    9.85    7.02
  -1  -3 -16   16.90    8.05
   1   3  16   31.90   10.22
   1  -3  17   19.64    9.62
  -1   3 -17   31.19   10.92
   1   3  17   41.69   12.59
  -1  -3 -17   33.87   10.14
   1   3  18   45.45   12.25
   1  -3  18   59.97   13.90
  -1  -3 -18   40.68   11.73
   1   5 -16   13.62    7.69
  -1  -5  16   -0.02    5.94
  -1   5  15   -1.51    4.95
  -1  -5  15   -2.16    5.54
   1  -5 -15   11.19    8.75
   1   5 -15    3.47    5.36
   1  -5 -14   26.86   10.47
   1   5 -14   26.29    8.54
  -1   5  14   26.99   10.16
  -1  -5  14   53.66   13.30
   1  -5 -13   23.76    7.56
   1   5 -13   19.33    7.24
   1  -5 -13   15.98    8.27
  -1  -5  13   23.80    9.32
  -1   5  13   26.26   10.33
  -1   5  12   16.99    8.24
   1  -5 -12   21.49    6.47
   1   5 -12   25.25    8.03
   1  -5 -12   41.40   11.80
  -1  -5  12   33.21   10.85
  -1  -5  11   14.69    6.80
  -1  -5  11   -0.89    7.34
   1   5 -11   10.61    6.73
  -1   5  11   -3.22    5.33
   1  -5 -11    3.35    5.32
   1  -5 -11    5.10    3.67
   1  -5 -10    4.89    6.86
   1  -5 -10   12.83    5.18
  -1   5  10    9.61    7.50
   1   5 -10   18.55    9.68
  -1  -5  10    3.81    4.10
  -1  -5  10   14.52    6.43
   1   5 -10    4.79    5.81
   1  -5  -9   18.51    8.45
   1   5  -9    8.78    6.94
   1  -5  -9    4.63    3.79
  -1   5   9   15.89    6.98
   1   5  -9    3.26    3.90
  -1  -5   9   -1.62    3.63
  -1  -5   9    1.83    4.94
  -1  -5   8   13.66    6.79
  -1   5   8   10.06    6.70
  -1  -5   8   15.15    5.31
   1  -5  -8   15.29    8.15
   1  -5  -8   15.82    5.03
   1   5  -8    4.17    3.13
   1   5  -8   27.35   10.11
   1   5  -7   61.42    8.35
  -1  -5   7   61.09    8.98
  -1  -5   7   46.92    9.55
   1  -5  -7   53.71    6.78
  -1   5   7   48.56   11.17
   1  -5  -7   70.94   12.23
   1   5  -7   61.13   11.86
  -1   5   7   66.14   11.63
  -1   5   6  215.96   19.56
  -1   5   6  200.30   20.25
   1   5  -6  174.93    9.32
  -1  -5   6  218.60   20.28
   1   5  -6  183.27   12.99
   1  -5  -6  182.13   18.28
  -1  -5   6  193.22   15.37
   1   5  -6  204.47   20.70
  -1   5   5  313.83   24.31
  -1  -5   5  308.38   24.17
  -1   5   5  257.70   20.90
   1   5  -5  266.83   14.03
   1   5  -5  305.67   24.31
  -1  -5   5  281.83   18.34
  -1   5   5  278.83   13.17
   1   5  -4  302.09   24.08
  -1   5   4  292.60   23.13
  -1  -5   4  345.25   25.50
   1  -5  -4  282.94   21.43
   1   5  -4  271.01   11.71
  -1  -5   4  301.55   18.81
   1  -5  -4  305.80   24.40
   1  -5  -3  205.57   17.46
  -1  -5   3  210.25   15.80
  -1   5   3  165.29   17.20
  -1  -5   3  208.34   20.03
   1  -5  -3  160.25   11.01
   1   5  -3  182.47    6.66
   1   5  -3  203.53   19.34
   1  -5  -2   10.63    5.49
  -1  -5   2    3.39    6.80
   1   5  -2    8.36    6.66
  -1  -5   2   -3.85    4.62
  -1   5   2    1.85    5.28
   1  -5  -2    2.77    6.53
   1   5  -1    4.43    4.68
   1  -5  -1   13.97    7.19
  -1  -5   1   -6.61    6.11
   1  -5  -1   10.37    5.92
  -1   5   1   -6.58    5.90
  -1  -5   0   66.09    9.14
   1  -5   0   65.90    9.42
   1   5   0   60.75   10.56
   1  -5   0   71.49   12.89
  -1  -5   0   76.50   13.33
  -1   5   0   87.96   12.42
   1  -5   1    9.59    7.06
  -1  -5  -1   19.92    6.60
   1  -5   1   19.25    5.92
  -1   5  -1   25.35    7.26
   1   5   1   12.83    6.10
   1  -5   2   88.98   10.60
  -1  -5  -2   73.83   10.89
  -1   5  -2   85.89   12.79
   1  -5   2   93.45   13.69
   1   5   2   85.07   12.75
  -1   5  -3  276.17   22.43
  -1  -5  -3  264.79   20.42
   1  -5   3  278.00   23.19
   1  -5   3  268.27   17.32
   1   5   3  291.01   10.63
   1   5   3  292.50   22.64
   1  -5   4  103.22   14.46
  -1   5  -4   93.40   13.44
   1  -5   4   94.70   10.63
   1   5   4  102.60   13.83
  -1   5  -4   94.03    5.83
  -1  -5  -4  106.11   13.49
  -1   5  -5   12.33    2.68
   1   5   5    7.34    5.84
   1  -5   5   10.98    4.96
  -1   5  -5   10.94    3.22
   1   5   5   11.53    6.21
   1  -5   5    4.87    5.77
  -1   5  -5    0.04    4.57
  -1   5  -6   38.11    5.66
   1   5   6   40.98    9.26
  -1  -5  -6   34.68    8.51
  -1   5  -6   38.95   10.06
   1   5   6   36.23    9.37
  -1   5  -6   35.13    5.00
   1  -5   6   34.22    9.03
   1   5   7   54.25   10.54
  -1   5  -7   62.63    7.98
  -1  -5  -7   72.18   12.25
  -1   5  -7   59.23    7.40
  -1   5  -7   65.52   12.11
   1  -5   7   57.04   11.37
   1  -5   7   67.97    9.31
   1   5   8   74.21   12.50
  -1   5  -8   81.61   14.05
   1  -5   8   73.73   12.18
  -1  -5  -8   66.23    8.72
  -1  -5  -8   99.96   15.09
  -1   5  -8   58.27    8.60
   1  -5   8   85.31   10.85
   1  -5   9   26.47    6.44
   1  -5   9   25.11    7.55
  -1  -5  -9   24.68    8.67
  -1   5  -9   21.82    9.11
   1   5   9   20.49    6.52
  -1  -5  -9   25.18    6.25
  -1   5 -10  113.05   17.69
   1   5  10  126.19   17.28
   1  -5  10  111.33   14.90
   1  -5  10   99.52   14.56
  -1  -5 -10  121.36   17.36
  -1  -5 -10   89.72   11.43
   1   5  11   13.87    6.78
  -1  -5 -11   16.11    8.50
  -1   5 -11   20.08    9.87
   1  -5  11    9.43    6.66
   1  -5  11    7.42    5.48
  -1  -5 -11   13.30    5.48
   1  -5  12   40.16   10.55
  -1  -5 -12   39.67   11.39
   1  -5  12   41.12   11.14
  -1  -5 -12   47.96    9.50
   1   5  12   38.17   10.08
   1   5  13    4.78    6.34
  -1  -5 -13   16.93    6.83
   1  -5  13   18.07    8.15
  -1   5 -14    2.36    6.56
   1   5  14   16.02    9.20
  -1  -5 -14   12.12    7.66
  -1  -5 -14    5.49    5.27
   1  -5  15   23.27    9.31
  -1  -5 -15   15.80    8.26
  -1   5 -15   18.92    8.06
   1   5  15   16.75    8.29
  -1  -7  12   13.53    8.25
  -1   7  11   -3.50    5.93
  -1   7  10   -1.07    5.65
   1   7 -10   -1.58    5.82
   1  -7 -10    5.54    5.33
   1  -7  -9   -1.24    6.30
  -1  -7   9   11.45    7.02
  -1   7   9   15.49    8.87
   1   7  -9    3.88    6.39
   1  -7  -8    8.59    7.18
  -1  -7   8    7.44    5.04
   1  -7  -7   29.60    9.82
   1   7  -7   33.19   11.21
  -1   7   7   15.86    8.67
  -1  -7   6    6.69    4.99
  -1   7   6   20.78    8.94
   1   7  -6   12.48    8.10
   1  -7  -6   20.08    8.14
  -1   7   5   63.24   13.64
   1   7  -5   85.82   16.12
   1  -7  -5   76.56   14.17
  -1  -7   5   70.64   11.62
  -1  -7   4   35.35    8.53
   1  -7  -4   44.86   10.62
  -1   7   4   61.90   13.39
   1   7  -4   42.37   11.72
   1   7  -3   54.08   13.05
  -1   7   3   46.31   11.68
   1  -7  -3   46.78   10.76
  -1  -7   3   40.68    9.05
   1  -7  -2   -6.39    7.14
  -1  -7   2    7.05    5.60
  -1   7   2   11.58    6.75
   1   7  -2   15.94    7.72
   1   7  -1   -1.07    4.17
  -1  -7   1   -4.04    5.56
  -1   7   1    4.30    4.72
   1  -7  -1   -2.08    4.88
  -1  -7   0   19.48    6.71
   1  -7   0   27.65   10.33
  -1   7   0   18.89    8.43
   1   7   0   23.18    8.02
   1  -7   0   18.68    6.52
  -1  -7  -1  -13.17    7.29
   1  -7   1    7.76    8.92
  -1   7  -1    1.05    5.15
   1   7   1    3.18    5.50
   1  -7   1   -0.64    4.79
   1  -7   2   70.72   11.04
  -1  -7  -2   68.93   13.00
   1   7   2   76.27   14.39
  -1   7  -2   90.72   16.15
   1   7   3  101.45   17.30
  -1  -7  -3  118.24   16.42
   1  -7   3  114.45   14.18
  -1   7  -3  128.70   19.25
  -1  -7  -4   16.34    7.59
  -1   7  -4   20.65    8.93
   1  -7   4   29.79    8.06
   1  -7   4   37.82   12.89
   1   7   5    8.94    6.13
   1  -7   5   29.92   12.25
   1  -7   5    7.17    4.84
  -1  -7  -5   -0.60    5.77
  -1   7  -5   21.67    9.35
   1  -7   6    1.50    3.46
  -1  -7  -6    1.35    5.61
   1  -7   6    4.03    8.31
  -1   7  -6   -4.68    8.00
   1   7   6    3.50    5.41
  -1   7  -7    3.51    6.93
   1  -7   7   -1.84    6.50
  -1  -7  -7   10.53    6.67
   1   7   7   13.56    8.15
   1  -7   7    5.68    4.79
   1   7   8    8.22    8.59
   1  -7   8   14.73   10.85
  -1  -7  -8   -1.42    5.63
  -1   7  -8    2.07    5.45
   1  -7   9   20.24   11.24
   1   7   9   12.73    8.11
  -1  -7  -9   23.74   10.61
  -1   7  -9   22.76    8.05
   1   7  10   17.12    8.80
  -1  -7 -10   27.83   10.04
  -1   7 -10    8.32    8.59
   1  -7  11    3.32    6.58
   1  -7  12    1.41    6.10
  -1  -9   0   13.02    8.36
  -2   0  19    6.63    6.88
   2   0 -19    9.36    7.41
  -2   0  18   66.62   13.79
   2   0 -18  113.87   18.78
  -2   0  17   10.64    7.92
   2   0 -17    5.42    8.14
   2   0 -16   50.33   11.86
  -2   0  16   63.09   12.44
  -2   0  15   -0.63    5.69
   2   0 -15   -0.05    5.39
   2   0 -14   -1.35    5.01
  -2   0  14   -5.54    5.63
  -2   0  13   -4.36    5.76
   2   0 -13   -3.51    6.93
   2   0 -12  445.31   28.33
  -2   0  12  459.82   26.60
  -2   0  12  422.30   10.76
  -2   0  11   -1.02    1.41
  -2   0  11    2.01    5.44
   2   0 -11    3.98    5.61
  -2   0  10 3547.74   58.09
   2   0 -10 3716.71   87.92
  -2   0  10 3650.87   81.77
  -2   0   9    3.63    4.84
  -2   0   9   -0.32    1.39
   2   0  -9    2.40    4.16
  -2   0   8 1808.05   48.26
   2   0  -8 1905.47   52.46
  -2   0   8 1879.41   32.62
   2   0  -7   -2.76    3.61
  -2   0   7    2.53    3.98
   2   0  -6   15.53    4.56
  -2   0   6   25.03    5.47
   2   0  -5    4.85    3.25
  -2   0   5    2.46    3.14
  -2   0   4  113.16    7.82
   2   0  -4   91.87    7.73
  -2   0   3    1.32    2.19
  -2   0   3   -1.93    1.89
   2   0   1   -0.21    0.57
  -2   0  -1    0.03    0.64
   2   0   1   -0.20    0.52
  -2   0  -1   -1.42    0.76
   2   0   2 1235.70   24.91
   2   0   2 1237.35   24.22
  -2   0  -2 1197.27   24.47
  -2   0  -2 1167.98   26.41
  -2   0  -3    4.65    2.48
   2   0   3    0.69    1.90
  -2   0  -3   -4.14    2.90
   2   0   4  120.53    7.93
  -2   0  -4  124.68    8.83
  -2   0  -4  119.79    8.28
  -2   0  -5    6.15    4.12
   2   0   5   -4.07    3.23
  -2   0  -6 3277.26   68.01
   2   0   6 3152.41   64.71
  -2   0  -6 3130.21   68.19
  -2   0  -7    4.69    4.31
   2   0   7   -1.57    3.64
   2   0   8  129.05   11.88
  -2   0  -8  126.57   12.59
  -2   0  -9   -1.96    5.09
   2   0   9   -1.39    4.78
   2   0  10   97.09   11.61
  -2   0 -10   89.25   11.88
   2   0  11   -2.86    5.17
  -2   0 -11   -2.45    5.77
  -2   0 -12  469.86   29.36
   2   0  12  468.48   27.14
  -2   0 -13   -2.86    4.59
   2   0  13    8.74    4.59
   2   0  14  105.15   13.01
   2   0  14  119.13   15.46
  -2   0 -14  111.07   15.67
   2   0  15    0.81    3.28
  -2   0 -15   -5.25    6.67
   2   0  16  133.12   17.78
   2   0  16  148.68   16.42
   2   0  17   18.51    8.51
   2   0  17   -1.35    4.08
  -2   0 -18   16.87    8.56
   2   0  18    9.32    5.43
   2   0  18   29.46   10.41
  -2   0 -19    2.01    6.89
  -2   2  19   -1.32    5.30
   2  -2 -19   -1.46    5.58
   2   2 -19    9.33    7.90
  -2  -2  19   -0.87    5.68
  -2  -2  18   52.30   12.03
   2   2 -18   44.09   12.12
   2  -2 -18   57.53   13.08
  -2   2  18   43.42   11.95
  -2   2  17    8.97    6.81
   2  -2 -17   16.58    9.25
   2   2 -17   20.19    8.73
  -2  -2  17   21.05    8.60
  -2   2  16    8.28    6.71
  -2  -2  16    5.54    6.26
   2  -2 -16   11.56    7.02
   2   2 -16   19.79    8.51
  -2   2  15   10.21    6.49
  -2  -2  15   19.99    8.40
   2  -2 -15   14.73    7.79
   2   2 -15   24.11    8.46
  -2  -2  14   45.04   10.32
   2  -2 -14   43.23   10.20
  -2   2  14   41.37    5.73
  -2   2  14   45.99   10.61
   2   2 -14   45.78   11.03
  -2   2  13   -1.47    4.67
  -2  -2  13   13.91    7.46
  -2   2  13    0.98    1.66
   2   2 -13    5.28    6.11
   2  -2 -13    3.13    4.47
  -2  -2  12  191.22   18.38
  -2  -2  12  142.18    9.09
   2  -2 -12  177.02   17.75
  -2   2  12  210.15   18.38
   2   2 -12  185.53   18.55
  -2   2  12  177.79   10.34
  -2  -2  11   16.46    7.34
   2  -2 -11   10.49    6.00
  -2   2  11    8.29    2.32
  -2  -2  11    9.44    2.70
  -2   2  11   13.88    6.81
   2   2 -11    4.18    4.38
  -2   2  10  142.83    7.92
   2   2 -10  179.81   16.87
  -2  -2  10  145.66    8.97
  -2   2  10  148.59   14.21
   2  -2 -10  156.89   14.96
  -2  -2   9  169.84    9.87
  -2  -2   9  174.00   15.32
   2  -2  -9  181.65   14.79
  -2   2   9  170.35   14.43
  -2   2   9  160.17    7.69
  -2   2   9  181.62   13.36
   2   2  -9  171.10   15.54
   2   2  -8    6.93    4.77
  -2   2   8    2.15    3.91
  -2  -2   8    2.99    2.29
   2  -2  -8    6.08    3.79
  -2  -2   8   -1.38    4.28
  -2   2   8    5.95    3.49
  -2   2   8    3.23    1.37
  -2   2   7   17.12    4.62
  -2  -2   7    9.95    4.09
  -2   2   7   10.24    1.84
   2   2  -7   14.39    4.78
  -2  -2   7    8.43    2.42
   2  -2  -7   18.00    4.71
  -2  -2   7    6.26    3.35
  -2   2   7   14.32    1.57
   2   2  -6    1.12    2.66
  -2   2   6    1.92    2.79
  -2  -2   6   -2.17    3.17
  -2  -2   6   -0.63    2.50
  -2   2   6    1.95    3.20
  -2  -2   6    1.20    2.53
  -2   2   6   -1.03    3.67
   2  -2  -6    0.94    2.85
  -2  -2   5    4.03    2.34
   2   2  -5    2.98    2.92
  -2  -2   5    3.68    2.82
  -2   2   5    5.68    3.68
   2   2  -5    6.76    2.95
   2  -2  -5    6.63    3.40
  -2   2   5    5.10    3.72
   2  -2  -5    4.66    2.89
   2   2  -4   29.78    4.60
  -2  -2   4   21.21    3.92
  -2  -2   4   27.79    4.56
   2   2  -4   25.63    4.17
   2  -2  -4   28.68    5.09
  -2   2   4   27.91    5.24
   2  -2  -4   29.48    5.19
   2   2  -4   28.63    4.00
  -2   2   4   35.43    5.15
   2  -2  -4   27.37    4.12
  -2   2   4   25.18    4.06
   2  -2  -4   22.23    4.33
   2   2  -4   30.82    4.78
  -2  -2   4   24.12    4.61
   2  -2  -4   25.96    4.87
   2  -2  -3    2.86    2.87
   2  -2  -3    2.78    2.15
  -2   2   3    2.14    2.42
  -2  -2   3    5.29    2.34
   2  -2  -3    3.45    1.79
  -2   2   3   -1.24    2.98
  -2   2   3    4.20    1.81
   2   2  -3    4.98    1.77
  -2  -2   3    5.43    2.76
   2  -2  -3    4.00    2.30
  -2  -2   3    2.15    2.59
   2   2  -3    2.04    1.83
   2   2  -3    4.14    2.04
   2  -2  -3   -1.60    3.49
   2   2  -3    7.71    2.88
   2   2  -2   -3.49    2.91
   2  -2  -2   -0.81    1.27
  -2  -2   2    2.22    3.04
  -2   2   2   -0.54    1.08
  -2   2   2    2.83    2.32
  -2   2   2    1.33    2.42
  -2  -2   2    0.17    2.19
   2  -2  -2    0.15    2.08
   2   2  -2    1.34    1.09
   2  -2  -2    0.58    1.37
  -2  -2   2    1.29    2.96
   2  -2  -2    0.01    1.47
   2  -2  -2   -1.95    2.15
   2  -2  -1  174.92   11.02
   2  -2  -1  181.93   10.69
  -2  -2   1  161.98   10.41
  -2  -2   1  165.21   10.83
   2  -2  -1  158.26    7.31
   2  -2  -1  169.27    9.23
  -2  -2   1  179.63   10.07
  -2  -2   1  160.31   10.10
  -2   2   1  157.93    9.26
   2   2  -1  160.79    9.99
  -2   2   1  176.29    7.26
  -2   2   1  164.22    9.56
   2   2  -1  158.20   10.71
  -2  -2   0 4617.10   69.41
  -2   2   0 4713.56   71.29
  -2  -2   0 4696.79   81.69
   2  -2   0 4415.92   76.45
   2  -2   0 4645.42   81.08
   2   2   0 4624.93   80.16
  -2  -2   0 4360.57   78.70
   2  -2   0 4399.91   82.34
  -2   2   0 4579.51   82.64
  -2   2   0 4270.39   76.75
   2   2   0 4487.41   82.43
  -2  -2   0 4549.67   82.77
   2  -2   0 4380.01   72.03
   2   2   0 4557.85   86.03
   2   2   1 1576.82   33.45
   2   2   1 1520.61   36.69
   2  -2   1 1437.02   37.35
   2  -2   1 1487.12   27.42
  -2   2  -1 1454.14   28.81
  -2  -2  -1 1441.54   31.48
  -2   2  -1 1495.20   32.37
   2   2   1 1464.42   29.56
  -2  -2  -1 1461.06   37.23
   2  -2   1 1372.57   35.58
  -2  -2  -1 1490.72   36.78
   2  -2   1 1495.51   31.22
  -2   2  -1 1607.90   38.06
  -2   2  -1 1500.69   26.42
   2   2   1 1513.01   37.53
   2   2   1 1562.06   40.39
  -2   2  -2  912.69   23.12
   2   2   2  888.17   22.13
  -2  -2  -2  856.98   20.74
   2   2   2  856.19   26.60
   2  -2   2  894.75   21.92
  -2  -2  -2  927.73   21.94
  -2   2  -2  910.73   21.08
  -2  -2  -2  830.77   26.65
   2  -2   2  865.09   21.10
  -2   2  -2  954.07   27.66
   2   2   2  919.31   27.36
  -2  -2  -2  933.58   27.64
   2   2   2  911.93   30.05
   2   2   2  906.23   23.06
   2   2   3    1.01    2.09
   2  -2   3    2.50    2.45
  -2  -2  -3    8.30    1.97
   2   2   3    3.13    3.11
  -2   2  -3    4.52    1.91
  -2   2  -3    3.83    1.80
   2   2   3   -1.21    3.39
  -2  -2  -3    6.95    2.64
  -2  -2  -3    4.04    3.06
   2  -2   3    3.33    1.99
   2   2   3    5.62    1.87
  -2  -2  -4   74.32    6.91
  -2   2  -4   70.79    5.91
   2   2   4   64.84    6.97
   2   2   4   81.50    5.17
  -2   2  -4   83.06    7.37
  -2  -2  -4   77.05    8.50
  -2  -2  -4   67.38    7.53
   2   2   4   74.26    7.95
  -2  -2  -4   69.59    4.68
   2  -2   4   74.10    5.89
   2  -2   4   73.37    7.34
   2   2   4   70.75    8.56
   2   2   5   63.25    8.18
   2  -2   5   42.50    4.93
  -2   2  -5   54.68    7.11
  -2   2  -5   42.73    5.04
  -2  -2  -5   45.06    6.20
   2  -2   5   51.96    6.83
   2   2   5   48.59    4.13
   2   2   5   53.83    7.17
   2   2   5   53.60    7.25
  -2  -2  -5   49.27    7.15
  -2  -2  -5   44.03    4.35
   2  -2   5   33.48    5.48
   2   2   6  681.12   26.80
   2  -2   6  631.92   25.26
  -2   2  -6  646.15   25.51
   2   2   6  670.58   17.89
  -2   2  -6  658.91   22.32
  -2  -2  -6  665.50   25.54
   2   2   7   44.26    4.43
   2   2   7   40.88    6.28
   2  -2   7   37.78    7.39
  -2   2  -7   48.76    7.99
   2   2   8   -1.91    4.98
  -2   2  -8    9.76    4.60
   2   2   8    3.88    1.92
   2   2   9    3.65    4.27
   2  -2   9    8.53    5.77
   2   2   9    4.53    2.20
  -2   2  -9   11.70    5.48
   2   2  10   47.26    5.60
  -2   2 -10   58.79   10.57
   2  -2  11   43.56    9.15
  -2   2 -11   34.17    8.02
   2   2  11   36.10    5.25
   2  -2  12  109.22   14.16
   2   2  12   96.04    8.68
  -2   2 -12  104.81   14.39
  -2   2 -13  158.86   18.06
   2  -2  13  144.70   16.81
   2   2  13  142.17   11.12
  -2   2 -14   15.96    6.86
   2   2  14   11.03    3.55
  -2  -2 -14   13.10    6.91
   2  -2  14    3.62    5.66
  -2  -2 -15    6.09    6.27
   2  -2  15   10.56    6.84
  -2   2 -15    2.23    5.66
   2  -2  16   19.85    8.51
  -2  -2 -16   13.95    8.07
  -2   2 -16   21.57    9.26
   2   2  17    4.80    6.59
   2  -2  17    8.51    7.15
  -2  -2 -17   15.28    8.78
   2   2  18    2.25    6.56
   2  -2  18   -2.20    6.03
  -2  -2 -18   -0.07    8.15
  -2   2 -18    1.69    6.83
   2  -2  19    5.95    5.97
   2  -2  19   24.98    8.81
  -2  -4  18   10.75    8.93
   2  -4 -18   10.63    7.32
   2   4 -18   -8.21    7.62
  -2  -4  17   48.85   13.39
  -2   4  17   47.05   13.85
   2  -4 -17   31.89    9.97
   2  -4 -17   59.34   15.22
   2   4 -17   36.57   11.49
   2   4 -16   17.16    8.33
  -2   4  16   10.58    7.92
   2  -4 -16    7.44    7.36
   2  -4 -16    5.14    5.24
  -2   4  15   31.77    9.59
   2   4 -15   13.42    5.76
  -2  -4  15   37.44   11.06
   2  -4 -15   31.70   10.68
   2  -4 -14   -1.63    6.01
  -2   4  14   17.73    7.64
   2   4 -14    6.55    6.29
  -2   4  13    4.14    5.94
   2   4 -13   -3.93    5.28
   2  -4 -13   -0.86    6.51
  -2  -4  13    0.91    5.23
   2  -4 -12   16.12    8.67
   2   4 -12   12.40    5.64
   2  -4 -12   11.76    5.16
  -2  -4  12    7.20    7.16
  -2   4  12   12.78    6.93
   2  -4 -11   76.82   13.57
   2  -4 -11   81.46   11.07
  -2  -4  11   85.45   13.62
   2   4 -11   71.46   11.93
  -2   4  11   72.68   12.43
  -2  -4  10  125.99   15.23
  -2   4  10   98.93   13.81
   2   4 -10  117.84   13.91
  -2  -4  10   85.65   11.11
   2  -4 -10   89.79   13.78
   2  -4 -10  108.02   12.49
   2  -4  -9   84.43   12.97
  -2   4   9   72.19   11.46
  -2  -4   9  102.96   11.52
   2  -4  -9   96.31   11.23
   2   4  -9   91.63   11.84
  -2   4   8   13.35    6.53
   2   4  -8    5.27    4.57
   2  -4  -8    7.64    5.47
   2  -4  -8    3.31    3.44
  -2  -4   8    2.31    4.27
  -2   4   7   23.84    8.02
  -2  -4   7   20.40    5.83
  -2  -4   7   19.82    6.30
  -2   4   7   21.44    6.12
   2   4  -7   18.40    4.18
   2   4  -7   17.18    5.32
   2  -4  -7   24.15    7.30
   2  -4  -6    3.47    4.45
  -2   4   6   -1.01    5.20
   2  -4  -6    5.58    3.23
  -2  -4   6    4.14    4.78
   2   4  -6    6.51    6.70
  -2   4   6   10.17    5.39
  -2  -4   6    0.79    3.29
   2   4  -6    8.69    3.74
   2   4  -6    0.56    1.83
  -2   4   6    1.12    2.01
  -2   4   5   61.51    9.09
   2  -4  -5   55.80    5.94
  -2   4   5   56.51    6.68
   2   4  -5   64.83    7.41
   2  -4  -5   60.33    7.39
   2   4  -5   62.36    5.47
   2  -4  -5   61.77    9.44
   2   4  -5   70.85   11.43
  -2  -4   5   66.67    8.66
  -2  -4   5   73.47   10.58
  -2   4   5   85.02   11.98
   2   4  -4    3.51    1.30
   2  -4  -4    8.28    5.59
  -2   4   4    4.52    1.92
  -2   4   4    2.32    3.48
  -2  -4   4    7.85    4.42
   2  -4  -4    3.90    2.21
   2  -4  -4    6.54    1.94
  -2  -4   4    9.89    6.51
   2   4  -4    4.14    2.54
   2  -4  -4    5.28    1.93
   2  -4  -4   10.69    6.36
   2   4  -4   -0.90    4.70
  -2   4   4    5.11    4.24
   2  -4  -3  468.80   17.03
  -2  -4   3  529.60   23.15
   2  -4  -3  489.73   17.56
   2  -4  -3  501.97   24.54
  -2   4   3  492.08   25.92
   2   4  -3  493.77   17.16
   2   4  -3  553.05   27.77
  -2  -4   3  521.95   27.49
   2  -4  -3  500.21   28.01
  -2   4   3  493.69   24.69
  -2  -4   2  139.58   12.09
   2  -4  -2  131.59   11.81
   2  -4  -2  122.10    7.32
   2   4  -2  132.69   14.08
   2   4  -2  136.59    7.41
   2  -4  -2  129.02   13.67
  -2  -4   1  353.07   19.54
  -2   4   1  383.85   22.73
   2  -4  -1  405.89   20.30
   2  -4  -1  356.14   10.96
   2   4  -1  393.44   11.72
   2   4  -1  449.33   24.49
  -2  -4   1  387.63   23.34
   2   4   0   85.14    4.65
   2   4   0   92.42    4.94
   2  -4   0   88.14    9.32
  -2  -4   0   93.53   10.59
   2   4   0   91.46   11.37
  -2   4   0  103.59   12.01
   2  -4   0   75.36    9.90
   2   4   1   35.24    8.14
   2   4   1   22.34    2.81
  -2  -4  -1   26.17    6.55
  -2   4  -1   28.07    7.26
   2  -4   1   19.21    4.83
   2  -4   1   26.46    5.65
  -2  -4  -2   82.86    5.78
  -2  -4  -2   88.88    8.21
   2  -4   2   94.46    9.05
  -2  -4  -2   79.86   10.10
   2   4   2   80.60   11.02
   2   4   2   81.96    6.22
  -2   4  -2   78.00    4.03
  -2   4  -2   94.17   11.32
   2  -4   3  412.02   13.90
  -2   4  -3  521.57   27.50
   2   4   3  454.44   17.61
   2  -4   3  501.71   20.28
   2   4   3  445.07   24.73
   2  -4   3  479.50   26.85
  -2  -4  -3  420.44   16.83
   2   4   3  427.21   24.71
  -2   4  -3  416.58   13.45
  -2  -4  -3  470.77   25.24
  -2   4  -3  460.24   13.85
  -2   4  -4   53.68    5.69
  -2  -4  -4   60.54    5.54
   2  -4   4   65.26   10.33
   2  -4   4   71.44    7.79
   2   4   4   58.82    9.78
  -2   4  -4   83.11   11.51
  -2  -4  -4   66.03    9.51
  -2   4  -4   54.32    5.79
   2   4   4   59.53    6.92
   2   4   5  757.85   28.86
   2  -4   5  731.62   26.34
  -2  -4  -5  780.72   20.68
  -2   4  -5  863.69   37.51
   2   4   5  807.76   36.17
  -2   4  -5  822.67   26.32
   2  -4   5  820.82   35.88
  -2  -4  -5  815.11   35.55
   2   4   5  762.71   34.05
  -2   4  -5  728.32   25.88
   2  -4   6   26.04    7.40
   2   4   6   39.44    8.96
  -2  -4  -6   32.01    9.03
   2  -4   6   15.05    4.18
   2   4   6   22.79    8.55
  -2  -4  -6   25.85    3.36
  -2   4  -6   33.69    9.08
   2  -4   6   22.05    5.39
  -2  -4  -6   23.42    5.20
   2  -4   7  293.62   17.07
  -2   4  -7  308.76   18.54
  -2   4  -7  333.78   23.99
  -2  -4  -7  293.47   17.70
  -2  -4  -7  293.52   22.51
   2   4   7  283.54   12.03
   2  -4   7  313.95   22.07
   2   4   7  273.10   21.32
   2  -4   8    4.95    3.94
  -2   4  -8   10.79    4.23
  -2  -4  -8   12.19    4.68
  -2  -4  -8   12.01    6.78
   2   4   8   19.29    6.23
   2  -4   8   16.90    6.04
   2   4   9    6.11    2.04
   2  -4   9    4.81    4.58
  -2   4  -9    2.15    3.70
  -2  -4  -9    7.35    5.03
   2  -4   9   -1.30    5.08
  -2  -4  -9    7.31    4.83
   2   4   9    7.27    4.94
   2  -4  10   81.07   12.27
  -2   4 -10   79.71   11.73
  -2  -4 -10   68.05   12.06
   2  -4  10   53.54   10.53
   2   4  10   68.37   12.32
  -2  -4 -10   71.98   10.60
   2  -4  11  141.15   15.37
  -2   4 -11  127.05   15.26
  -2  -4 -11  127.86   14.87
   2   4  11  136.29   16.76
   2  -4  11  114.99   15.84
  -2  -4 -11  134.50   17.39
   2   4  12    7.56    7.14
   2  -4  12    4.68    5.33
  -2  -4 -12   -1.69    5.46
  -2  -4 -12    6.56    5.68
  -2  -4 -13  141.25   17.16
   2   4  13  157.76   19.06
  -2  -4 -13  145.02   19.74
   2  -4  13  142.21   18.84
   2  -4  14    5.78    5.25
  -2  -4 -14   11.78    6.90
  -2  -4 -14    9.01    5.47
   2   4  14    5.61    6.08
   2   4  15   28.39    9.98
  -2  -4 -15   23.47    8.27
  -2  -4 -15   19.66    9.62
  -2   4 -15   17.61    8.47
   2  -4  15   16.44    7.62
  -2  -4 -16    7.29    6.80
   2  -4  16   11.72    7.17
  -2  -4 -16   14.09    8.40
  -2   4 -16   12.80    8.08
   2   4  16    5.79    6.22
  -2   4 -17   17.84    8.64
   2  -4  17    2.74    6.48
  -2  -4 -17    8.79    6.52
  -2   4 -18   10.90    7.32
  -2  -4 -18   -0.03    5.25
  -2  -6  14   15.05   10.26
  -2   6  14   13.93    8.20
   2  -6 -14   19.77   11.15
  -2   6  13   -6.02    6.24
   2  -6 -13    3.36    6.44
  -2  -6  13    1.90    7.72
   2   6 -13   20.44   11.05
  -2  -6  12   -4.40    9.00
  -2   6  12    8.65    7.08
   2   6 -12    1.20    7.56
   2  -6 -12    1.08    5.33
   2  -6 -11    5.65    7.28
   2   6 -11  -11.27    7.22
  -2  -6  11    2.13    4.02
  -2   6  11    9.40    6.81
  -2   6  10    6.89    5.04
   2  -6 -10   17.05    9.02
   2   6 -10   30.70   10.76
  -2  -6  10   13.88    6.22
   2  -6  -9    7.40    6.30
  -2  -6   9    7.39    6.93
  -2  -6   9    9.96    5.01
  -2   6   9    1.92    5.85
   2   6  -9    0.47    5.82
  -2   6   8   14.83    8.04
  -2   6   8   26.52    8.95
  -2  -6   8   20.50    9.99
   2   6  -8    8.82    5.22
   2  -6  -8    7.85    4.53
  -2  -6   8   23.99    6.75
  -2   6   7    6.96    5.49
  -2  -6   7    8.24    6.81
   2   6  -7   -5.50    6.58
  -2   6   7    4.47    5.41
  -2  -6   6   15.33    9.04
   2  -6  -6    5.41    5.41
   2   6  -6   -8.81    7.36
  -2  -6   6   10.80    5.44
  -2   6   6   -0.78    5.35
  -2  -6   5   73.57   14.85
   2  -6  -5   75.25   12.88
  -2   6   5   74.62   13.68
   2   6  -5   82.89   14.28
  -2  -6   5   73.16   10.96
   2   6  -4  106.20   16.26
  -2   6   4  109.33   16.31
   2  -6  -4  103.61   13.84
  -2  -6   4  126.49   14.08
   2  -6  -4  108.64   16.98
   2   6  -3   93.81   15.17
   2  -6  -3   74.64   11.88
  -2   6   3   76.41   13.59
  -2  -6   3   74.60   11.04
  -2   6   2  100.83   15.12
  -2  -6   2  105.74   12.54
   2  -6  -2  131.95   14.77
   2   6  -2  108.61   15.14
   2  -6  -2  113.20   17.26
   2  -6  -1    7.57    8.73
  -2  -6   1   -3.23    4.39
   2   6  -1    6.40    5.55
   2  -6  -1   -7.87    5.41
   2  -6   0    0.40    4.44
   2   6   0    0.31    5.12
   2  -6   0    7.73    7.21
  -2   6   0    1.73    4.41
  -2  -6   0   -7.06    6.30
   2  -6   1   -0.18    6.09
   2  -6   1    9.16    4.96
  -2   6  -1    3.55    5.10
  -2  -6  -1   -7.18    6.77
   2  -6   2    7.08    6.75
   2  -6   2    8.99    4.69
   2   6   2   19.39    8.31
  -2  -6  -2   13.45    6.44
  -2   6  -3   91.08   14.94
   2  -6   3   73.80   10.10
  -2  -6  -3   87.48   13.38
   2  -6   3   86.10   15.22
   2   6   3   84.47   13.98
   2  -6   4   75.23   14.46
   2  -6   4   69.99    9.71
  -2  -6  -4   83.33   13.09
  -2   6  -4   88.42   14.53
   2   6   4   75.96   13.62
   2   6   5   19.63    8.63
   2  -6   5   25.02    6.08
  -2   6  -5   35.77   10.23
   2  -6   5   26.92    8.98
  -2  -6  -5   12.22    7.05
   2   6   6   26.38    9.11
  -2  -6  -6   20.00    7.58
  -2   6  -6   27.53    9.92
   2  -6   6   30.13    9.86
   2  -6   7   -2.49    7.98
   2   6   7    9.80    7.88
  -2   6  -7    1.13    5.28
   2   6   7   -0.32    5.45
  -2  -6  -7   -2.04    4.94
   2  -6   7   -2.49    3.26
   2   6   8   37.65   10.59
  -2  -6  -8   37.39    9.90
  -2   6  -8   45.98   11.86
   2  -6   8   49.09    9.30
   2   6   8   45.39   11.49
   2  -6   8   54.62   12.70
   2   6   9    2.48    5.33
   2  -6   9    2.27    3.73
   2  -6   9   -4.97    7.09
  -2   6  -9   -2.53    5.50
  -2   6 -10    7.30    6.46
   2  -6  10   -4.86    6.77
  -2  -6 -10    5.04    6.84
   2   6  10   16.83    9.16
   2  -6  10    7.30    6.61
  -2  -6 -11    0.12    6.95
   2  -6  11    7.54    6.27
   2   6  11   14.26    8.03
   2  -6  11   14.05    7.87
  -2   6 -12   -1.07    8.23
   2  -6  12    7.59    7.58
   2   6  12    8.17    8.13
  -2  -6 -12   -3.39    4.99
  -2  -6 -13   26.70   11.41
  -2   6 -13   11.43    8.29
   2  -6  13   28.92   11.97
   2   6  13   24.27   10.01
   2  -6  15    3.96    7.29
   2  -8  -8   31.95   11.10
   2  -8  -7    8.87    7.64
   2  -8  -6   11.19    7.08
  -2   8   6   -2.52    5.68
  -2  -8   6   -7.34    5.74
  -2  -8   5    9.48    6.06
   2   8  -5    0.04    5.36
   2  -8  -5   15.44    8.39
  -2   8   5    3.34    6.53
   2  -8  -4  105.04   16.69
  -2  -8   4  114.64   15.95
   2   8  -4  131.21   21.30
  -2   8   3   11.35    7.98
  -2  -8   3    5.16    5.21
   2  -8  -3   -0.54    5.54
   2   8  -3   -7.00    6.93
  -2  -8   2   75.14   13.62
  -2   8   2   44.26   12.59
   2  -8  -2   49.50   11.01
   2   8  -2   61.40   15.03
  -2  -8   1    4.08    4.79
  -2   8   1    5.85    5.81
   2  -8  -1   -3.02    5.30
   2  -8   0   45.70   10.40
  -2   8   0   52.98   14.10
  -2  -8   0   57.24   12.18
   2   8   0   56.49   14.13
   2  -8   1   -5.53    5.31
  -2  -8  -1   -2.75    4.91
   2   8   1    8.38    7.51
  -2   8  -2    4.83    5.44
   2  -8   2    8.02    5.94
   2   8   2   -7.32    7.53
  -2  -8  -2   -5.76    6.31
   2   8   3    5.83    8.73
   2  -8   3   12.51    9.55
  -2   8  -3   -4.00    6.30
  -2  -8  -3   -6.74    7.58
  -2  -8  -4  101.47   16.58
   2   8   4  117.54   20.20
  -2   8  -4  139.48   21.90
   2  -8   4  147.48   23.93
  -2  -8  -5   18.01    9.16
  -2   8  -5    4.25    5.20
   2   8   5   13.67    8.02
  -2  -8  -6   82.25   16.36
   2  -8   8   32.16   12.96
   2  -8   9   10.77   12.28
  -3  -1  19    8.32    7.11
   3   1 -19   13.03    8.38
   3  -1 -19    0.79    5.87
   3  -1 -18    8.43    6.95
   3   1 -18   -0.13    5.59
  -3  -1  18   -7.14    7.62
   3  -1 -17   63.87   13.86
  -3  -1  17   75.37   14.03
  -3   1  17   84.68   15.00
   3   1 -17   47.35   11.50
   3  -1 -16   33.50    9.68
  -3   1  16   42.06   10.24
   3   1 -16   28.06   10.16
  -3  -1  16   42.07   10.57
   3  -1 -15    9.42    6.68
  -3  -1  15   10.67    6.37
  -3   1  15    9.49    5.69
   3   1 -15   18.64    8.16
  -3   1  14    4.65    6.59
   3   1 -14   -0.93    5.61
  -3  -1  14   -5.59    5.76
   3  -1 -14   -0.25    5.16
  -3   1  13   73.92   12.42
   3   1 -13   70.32   12.69
  -3  -1  13   89.87   13.15
   3  -1 -13   70.38   12.61
  -3  -1  12   30.06    8.82
   3  -1 -12   18.80    6.83
  -3   1  12   37.51    8.90
   3   1 -12   29.46    8.14
  -3   1  11   -2.04    1.97
   3  -1 -11   -7.86    5.88
  -3  -1  11    1.89    5.83
  -3   1  11   10.63    7.88
   3   1 -11    1.12    4.52
   3  -1 -10   11.20    5.62
   3   1 -10    9.11    6.05
  -3   1  10   -0.18    2.10
  -3   1  10    9.16    5.93
  -3  -1   9  295.99   18.82
   3  -1  -9  276.88   18.91
  -3   1   9  292.38   17.77
   3   1  -9  288.45   19.89
  -3   1   9  279.57   12.29
  -3   1   8  194.00   14.15
  -3   1   8  154.02    8.86
  -3  -1   8  186.74   14.44
   3   1  -8  165.64   14.24
   3  -1  -8  186.60   14.56
   3  -1  -7  740.79   28.07
  -3   1   7  693.95   25.62
  -3   1   7  687.83   20.02
  -3   1   7  681.58   21.52
   3   1  -7  715.80   28.34
  -3  -1   7  680.93   26.47
  -3   1   6  730.59   27.82
  -3  -1   6  732.79   26.12
  -3  -1   6  704.27   27.64
   3   1  -6  783.23   27.51
   3  -1  -6  731.02   26.11
   3  -1  -6  751.32   26.90
  -3   1   6  745.70   20.35
   3   1  -6  757.51   27.41
   3  -1  -6  801.75   29.63
  -3   1   6  729.86   20.48
   3   1  -6  770.25   24.98
  -3   1   6  741.14   24.97
   3  -1  -5 2318.27   50.70
   3   1  -5 2252.90   47.92
   3  -1  -5 2204.32   43.60
  -3   1   5 2248.45   51.95
  -3  -1   5 2359.61   47.50
   3  -1  -5 2345.81   53.63
   3   1  -5 2276.93   50.88
  -3   1   5 2235.88   48.35
   3  -1  -5 2213.86   49.53
   3   1  -5 2225.89   50.99
  -3  -1   4 1434.87   36.32
   3   1  -4 1450.19   28.12
   3  -1  -4 1412.05   31.14
  -3   1   4 1451.33   33.35
  -3   1   4 1475.59   35.63
   3  -1  -4 1394.66   33.81
   3  -1  -4 1512.57   35.16
   3   1  -4 1479.28   36.03
   3  -1  -4 1536.28   37.88
  -3  -1   4 1503.50   33.06
  -3   1   4 1427.93   25.94
   3  -1  -3 1066.04   25.52
  -3   1   3 1103.66   25.61
   3   1  -3 1066.12   25.64
   3  -1  -3 1061.26   27.32
   3   1  -3 1142.78   27.79
  -3   1   3 1088.41   27.28
  -3   1   3 1085.16   19.10
   3  -1  -3 1108.19   19.95
  -3  -1   3 1091.28   25.30
  -3  -1   3 1114.02   25.66
   3  -1  -3 1109.93   25.53
   3  -1  -3 1084.03   27.60
  -3   1   3 1058.42   26.28
  -3  -1   3 1080.99   27.53
   3   1  -3 1082.00   23.55
   3  -1  -3 1081.48   26.11
   3  -1  -2   58.52    2.95
  -3  -1   2   52.28    4.17
  -3  -1   2   61.46    4.79
  -3   1   2   61.14    5.00
   3  -1  -2   59.72    5.11
   3   1  -2   54.42    4.26
   3  -1  -2   60.71    4.40
  -3   1   2   58.86    4.20
   3  -1  -2   53.50    4.69
  -3   1   2   59.22    2.94
   3  -1  -2   55.91    4.33
  -3   1   2   58.79    4.77
  -3  -1   1 7152.50  112.26
   3   1  -1 7120.11  110.11
   3  -1  -1 7265.52  112.47
   3   1  -1 7075.57  114.52
   3  -1  -1 7226.59  112.40
   3   1  -1 7091.58  111.39
  -3   1   1 7131.60  111.46
  -3   1   1 7185.48  111.76
  -3  -1   1 7065.56  109.81
  -3   1   1 7201.99  108.65
   3  -1  -1 7281.61  108.75
  -3   1   1 7304.44  108.49
   3  -1  -1 7279.97  107.65
  -3  -1   0 1281.36   27.63
  -3  -1   0 1199.84   26.38
   3  -1   0 1223.38   25.48
  -3  -1   0 1247.25   26.05
   3  -1   0 1276.94   27.15
   3   1   0 1245.71   26.65
   3   1   0 1231.09   26.00
   3  -1   0 1304.42   23.92
   3   1   0 1257.15   26.87
   3  -1   0 1226.00   26.22
  -3   1   0 1274.61   26.31
  -3  -1   0 1224.78   26.14
  -3   1   0 1233.19   26.31
  -3   1  -1 2994.42   50.80
   3  -1   1 3029.84   51.25
  -3   1  -1 3041.06   52.16
  -3   1  -1 2983.74   54.70
   3   1   1 3042.05   54.77
  -3  -1  -1 2949.43   52.22
  -3  -1  -1 2874.36   50.90
  -3  -1  -1 2798.81   54.41
   3   1   1 3180.90   52.50
   3   1   1 3062.34   51.56
   3   1   1 2885.46   52.37
   3   1   2 2772.04   49.56
  -3  -1  -2 2649.31   46.71
  -3  -1  -2 2658.78   49.45
  -3  -1  -2 2758.25   50.40
   3  -1   2 2560.82   46.40
  -3  -1  -2 2702.20   51.64
   3   1   2 2747.56   51.23
   3   1   2 2719.14   51.40
  -3  -1  -2 2691.32   51.60
   3   1   2 2747.89   47.00
  -3   1  -2 2685.68   42.83
   3   1   2 2596.16   51.67
  -3   1  -2 2709.25   49.41
   3   1   3 1079.13   27.80
  -3   1  -3 1109.85   27.84
   3  -1   3 1058.74   28.41
  -3  -1  -3 1038.47   28.06
  -3  -1  -3 1047.25   24.02
   3   1   3 1028.22   28.60
   3   1   3 1058.03   23.42
   3  -1   3 1133.62   26.06
  -3   1  -3 1118.48   22.47
  -3  -1  -3 1071.25   27.74
  -3  -1  -3 1027.51   26.87
  -3  -1  -3 1069.23   28.53
   3   1   4  122.07    9.89
  -3  -1  -4  128.22    9.37
   3   1   4  131.46    9.16
  -3   1  -4  133.31    7.28
   3  -1   4  144.00   10.26
  -3  -1  -4  125.58    9.26
   3  -1   4  139.60    9.10
  -3  -1  -4  129.38    7.76
   3   1   4  130.46    6.98
   3   1   5  341.88   18.18
  -3  -1  -5  354.25   17.18
   3  -1   5  320.13   17.52
   3   1   5  347.63   16.36
  -3   1  -5  328.78   16.84
  -3   1  -5  304.99   15.38
   3  -1   5  353.48   15.47
   3   1   5  322.85   12.53
  -3  -1  -5  342.79   16.83
   3   1   6 1809.56   45.76
  -3   1  -6 1755.58   46.60
   3  -1   6 1891.87   45.40
   3   1   6 1880.47   39.90
  -3  -1  -6 1863.34   47.86
  -3   1  -6 1893.66   48.26
   3  -1   7   70.31    8.52
   3   1   7   65.03    8.11
   3   1   7   67.46    6.59
  -3   1  -7   53.62    7.83
   3  -1   8   80.81    9.67
   3   1   8   85.03    9.93
  -3   1  -8   86.98   10.32
   3   1   8   85.10    7.54
  -3   1  -9   -4.95    5.29
   3   1   9   -0.89    2.40
   3  -1   9    9.87    5.58
   3   1   9   -0.63    3.96
  -3   1 -10  102.09   12.74
   3   1  10   98.83   11.88
   3   1  10   91.18    9.12
   3  -1  10   86.47   11.37
   3   1  11   16.93    4.20
  -3   1 -11   23.65    7.07
   3   1  11   29.50    8.01
   3  -1  11   12.36    6.19
   3   1  12   27.49    8.51
   3   1  12   13.21    4.37
   3  -1  12   11.15    6.07
  -3   1 -12   10.21    5.77
   3   1  13    4.02    3.32
   3  -1  13    2.86    5.15
  -3   1 -13    8.52    6.38
   3   1  13    4.15    6.32
   3   1  14   76.90   12.72
  -3  -1 -14   83.58   14.23
   3  -1  14  108.66   14.39
  -3   1 -14   76.40   13.67
   3   1  14   71.97    9.76
  -3  -1 -15   31.69    9.99
   3   1  15   27.87    6.67
   3   1  15   23.89    8.10
   3  -1  15    9.39    6.82
   3   1  16    1.89    3.18
   3  -1  16    1.97    3.64
  -3   1 -16    4.66    6.78
  -3  -1 -16   12.69    6.81
   3  -1  16    6.66    5.69
   3   1  16    6.54    6.26
  -3  -1 -17  104.13   17.35
  -3   1 -17   78.21   15.08
   3  -1  17  104.06   15.38
   3  -1  17   84.41   15.03
   3   1  17   87.20   15.22
  -3   1 -18    3.83    4.96
  -3  -1 -18    3.68    6.49
   3  -1  18    1.77    6.16
   3   1  18    3.69    5.07
   3  -1  18    7.76    6.15
   3  -1  19    3.69    6.54
   3  -1  19    3.25    4.41
   3  -1  20   -5.34    6.06
   3  -3 -19   -3.15    5.74
   3   3 -19   13.19    8.46
  -3   3  18    1.41    6.13
   3   3 -18   15.80    8.77
   3  -3 -18   10.33    8.13
  -3  -3  18   20.42    9.62
   3  -3 -17   19.88    8.85
  -3   3  17   14.95    7.57
  -3  -3  17   25.10   10.13
   3   3 -17   15.93    8.50
   3  -3 -16   24.18    9.30
  -3   3  16   12.44    6.59
  -3  -3  16    9.05    6.81
   3   3 -16    6.14    6.45
  -3   3  15   -3.44    6.60
   3  -3 -15    4.20    5.46
   3   3 -15    4.51    5.31
  -3  -3  14   83.98   14.35
   3  -3 -14   63.37   12.09
  -3   3  14   85.13   13.36
   3   3 -14   80.18   13.92
  -3   3  13   79.15   12.90
  -3  -3  13   90.16   14.26
   3  -3 -13   95.55   13.88
   3   3 -13   83.32   13.33
  -3   3  12   27.22    7.86
   3  -3 -12   33.23    8.31
   3   3 -12   38.21    9.16
  -3  -3  12   37.34    9.14
   3  -3 -11    4.49    4.56
   3   3 -11   -3.55    4.70
  -3  -3  11    5.27    4.29
  -3  -3  11   -4.64    5.90
  -3   3  11   -4.48    5.62
  -3  -3  10   57.35   10.88
  -3   3  10   57.35   10.00
   3  -3 -10   55.71    9.93
   3   3 -10   74.50   10.85
  -3   3   9   96.15   11.81
  -3  -3   9   78.29    9.81
  -3  -3   9   88.32   11.75
   3   3  -9   85.43   11.30
  -3  -3   9   99.01    9.65
   3  -3  -9   97.42   11.24
   3  -3  -8  124.88   12.02
  -3  -3   8  130.96   11.32
  -3  -3   8  144.21   12.38
   3   3  -8  137.29   13.51
  -3   3   8  143.19   14.12
   3   3  -7  381.31   20.90
   3  -3  -7  386.80   20.77
  -3  -3   7  395.99   19.96
   3  -3  -7  371.64   19.03
  -3  -3   7  380.59   19.06
   3   3  -7  358.08   18.82
  -3   3   7  393.19   21.81
   3   3  -6    1.56    3.05
  -3   3   6    4.30    3.98
  -3   3   6   -1.39    2.30
   3  -3  -6    4.06    3.12
  -3  -3   6   -2.34    3.70
  -3  -3   6    3.92    2.88
   3  -3  -6    5.48    4.59
   3   3  -6    2.61    2.66
  -3  -3   6    5.19    4.24
   3   3  -5  215.37   13.57
   3  -3  -5  179.89   16.25
   3  -3  -5  224.99   12.51
   3   3  -5  199.14   11.59
  -3  -3   5  219.97   13.71
   3  -3  -5  224.78   14.43
  -3   3   5  214.53   14.92
   3  -3  -5  177.05   14.05
   3  -3  -4   23.54    1.84
   3   3  -4   23.99    3.34
   3  -3  -4   24.01    5.99
   3  -3  -4   12.48    4.25
   3  -3  -4   19.23    2.00
   3  -3  -4   18.50    4.20
  -3   3   4   16.59    3.38
  -3  -3   4   21.32    5.34
  -3   3   4   16.38    4.46
   3  -3  -4   19.85    3.24
  -3  -3   3   35.28    6.37
   3  -3  -3   35.71    5.99
   3   3  -3   31.43    4.65
  -3   3   3   33.08    5.81
  -3  -3   3   42.23    6.40
   3  -3  -3   33.98    4.72
   3  -3  -3   37.10    5.99
   3   3  -3   35.91    3.26
   3  -3  -3   35.40    3.42
   3  -3  -2  819.97   22.78
   3  -3  -2  973.53   32.10
  -3  -3   2  865.76   28.52
  -3   3   2  849.78   28.34
   3   3  -2  841.65   22.84
   3  -3  -2  890.86   28.16
   3  -3  -1 1207.80   32.57
  -3  -3   1 1167.97   34.19
  -3   3   1 1089.82   32.36
   3  -3  -1 1104.77   26.70
   3  -3  -1 1263.14   37.08
   3   3  -1 1208.45   37.38
  -3   3   1 1145.38   26.50
  -3  -3   1 1194.19   35.21
  -3  -3   0   31.56    2.77
  -3   3   0   29.86    3.46
   3   3   0   36.19    6.59
   3  -3   0   31.93    4.91
   3  -3   0   25.40    5.23
  -3   3   0   22.48    3.98
   3  -3   0   29.49    3.75
  -3  -3   0   32.15    6.32
   3   3   1 1083.37   26.95
   3   3   1 1235.87   33.74
   3  -3   1 1144.06   22.37
  -3   3  -1 1166.40   25.76
  -3   3  -1 1093.92   31.07
   3  -3   1 1104.08   33.49
   3  -3   1 1194.37   29.98
  -3  -3  -1 1228.59   36.43
   3   3   1 1179.41   36.55
  -3  -3  -1 1189.78   26.67
  -3  -3  -1 1128.99   30.78
   3  -3   2   44.80    5.00
   3  -3   2   36.33    4.12
  -3   3  -2   38.70    3.70
   3   3   2   41.39    5.62
  -3  -3  -2   40.57    6.63
  -3   3  -2   31.33    4.29
  -3  -3  -2   36.41    4.71
   3   3   2   33.01    5.65
  -3   3  -2   37.43    4.96
   3   3   2   38.49    6.97
   3  -3   3  104.93    7.96
  -3   3  -3   93.33    7.08
  -3   3  -3   77.94    7.45
  -3  -3  -3  107.09   11.11
   3   3   3   86.40    7.97
  -3  -3  -3   65.25    5.87
   3   3   3   97.26   10.88
  -3   3  -3  108.39    8.68
   3   3   3  100.32   10.55
   3  -3   3   80.79    7.24
  -3  -3  -4    2.79    3.78
   3   3   4    8.46    3.52
  -3  -3  -4    1.81    1.27
  -3   3  -4    4.09    3.38
   3   3   4    6.17    2.70
  -3  -3  -4    0.54    2.52
   3   3   4    4.90    3.98
   3   3   4    2.21    3.39
  -3   3  -4    5.33    2.60
   3  -3   4    2.96    2.33
  -3   3  -4    0.36    2.01
   3   3   5  136.19    8.76
  -3  -3  -5  138.88    7.97
   3  -3   5  155.66    9.81
   3  -3   5  153.75   12.05
  -3   3  -5  136.82    9.86
   3   3   5  128.82   12.63
  -3  -3  -5  142.90   13.37
  -3  -3  -5  145.73   10.99
  -3   3  -5  143.94   10.86
   3   3   5  126.35   12.34
  -3  -3  -6  106.92    7.28
  -3  -3  -6  113.56   12.66
   3   3   6   97.20   11.33
   3  -3   6  113.68    9.24
   3   3   6   98.92    7.41
  -3  -3  -6  110.32   10.37
   3   3   7   44.76    8.80
  -3  -3  -7   37.46    8.05
   3   3   7   45.11    5.08
  -3  -3  -7   45.12    7.66
  -3   3  -7   39.27    6.90
   3  -3   7   28.40    6.69
   3  -3   8  117.99   13.22
  -3   3  -8  135.56   13.64
  -3  -3  -8  146.19   13.57
   3   3   8  123.74    8.24
  -3  -3  -8  120.64   14.04
   3   3   8  128.03   14.27
  -3   3  -9   68.70   10.60
  -3  -3  -9   87.46   11.13
  -3  -3  -9   76.90   11.39
   3  -3   9   90.41   12.23
   3   3   9   71.91    6.54
   3   3   9   81.00   11.68
   3   3  10   21.84    4.40
  -3  -3 -10    3.59    5.50
   3   3  10   19.70    7.73
  -3  -3 -10   27.14    7.55
  -3   3 -10   22.69    8.35
   3  -3  11    1.29    4.48
   3   3  11    0.23    5.06
  -3   3 -11    9.32    6.62
  -3  -3 -11    2.54    4.16
   3   3  11    3.01    2.37
  -3  -3 -11    4.92    4.34
  -3  -3 -12   33.98    9.30
   3   3  12   35.96    9.40
   3   3  12   21.64    4.15
  -3  -3 -12   22.79    7.78
   3  -3  13   10.15    7.38
   3   3  13   -0.06    3.68
  -3  -3 -13   -0.90    4.19
  -3  -3 -13   -0.13    5.11
  -3  -3 -14   50.63   11.45
   3  -3  14   78.94   13.98
   3   3  14   56.79   11.92
  -3  -3 -14   49.43   11.23
   3   3  15   50.55   12.49
   3  -3  15   34.35   10.21
  -3  -3 -15   28.83    9.90
  -3  -3 -15   27.35    8.94
  -3   3 -15   17.89    8.26
   3  -3  16   55.33   12.87
   3   3  16   66.62   14.04
  -3  -3 -16   51.50   11.89
  -3  -3 -16   68.23   14.51
  -3   3 -16   58.70   13.51
  -3   3 -17   19.90    8.88
  -3  -3 -17   25.11    9.81
   3  -3  17   13.07    8.02
   3   3  17   29.12   10.58
  -3  -3 -17   12.25    6.94
  -3  -3 -18   18.13    9.53
  -3   3 -18   24.66    9.89
   3  -3  18    8.95    7.08
   3   5 -17    3.16    5.17
  -3   5  16   22.41    9.19
   3   5 -16   20.38    8.21
   3  -5 -16   27.19   11.13
  -3  -5  16   31.90   11.41
   3   5 -15   77.94   14.69
   3  -5 -15   72.14   16.17
  -3   5  15   54.22   13.42
  -3  -5  15   77.20   16.18
   3   5 -14   41.86   10.26
  -3  -5  14   27.56   10.04
   3  -5 -14   52.01   14.38
  -3   5  14   24.64    9.53
   3  -5 -13   10.08    6.99
  -3   5  13    8.12    5.70
  -3  -5  13   16.98    9.63
   3   5 -13   22.32    8.26
   3  -5 -12   -3.61    5.10
  -3   5  12    3.69    5.72
   3   5 -12    2.67    6.03
  -3  -5  12    3.52    5.24
   3  -5 -12    2.07    4.11
   3  -5 -11    4.07    3.95
   3  -5 -11    5.10    5.36
  -3  -5  11   -0.65    4.15
   3   5 -11   -3.52    4.33
  -3   5  11   -1.57    4.50
  -3  -5  11    4.53    6.38
   3  -5 -10   -1.27    3.50
  -3   5  10    3.28    4.90
   3   5 -10    0.10    3.25
  -3  -5  10    5.98    4.79
   3  -5 -10    6.26    5.64
   3   5 -10   15.62    7.77
   3  -5  -9   58.18   11.51
  -3  -5   9   45.73    9.38
   3   5  -9   43.68    8.36
   3   5  -9   49.58   12.15
  -3  -5   9   54.59    9.39
  -3   5   9   42.29    9.47
   3  -5  -9   49.42    7.71
   3  -5  -8   53.62   10.93
  -3   5   8   58.46   10.89
   3  -5  -8   54.35    7.26
   3   5  -8   72.66   13.71
  -3  -5   8   67.57   11.91
  -3  -5   8   50.02    9.03
  -3   5   8   72.30   13.38
   3   5  -8   59.75    9.19
   3  -5  -7  180.10   11.61
   3   5  -7  200.54   20.68
   3  -5  -7  187.58   18.74
   3   5  -7  184.03   14.74
  -3  -5   7  204.39   19.35
  -3   5   7  234.17   21.84
  -3   5   7  173.92   17.98
   3   5  -6  134.85   11.85
   3   5  -6  123.32   15.73
   3  -5  -6  124.14    8.30
  -3  -5   6  139.07   13.63
  -3   5   6  120.46   15.71
   3  -5  -6  121.94   16.01
   3  -5  -6  133.74   15.17
  -3   5   6  119.17   14.58
  -3  -5   6  160.09   17.20
   3  -5  -5   45.37    8.72
  -3   5   5   61.14   10.14
  -3  -5   5   56.73    9.68
   3   5  -5   58.25   11.54
  -3   5   5   53.01   10.50
  -3  -5   5   88.83   13.30
   3  -5  -5   70.71    4.58
   3   5  -5   58.22    7.36
   3  -5  -4   30.64    9.71
  -3  -5   4   35.08    8.07
  -3   5   4   34.93    9.03
   3   5  -4   19.22    3.82
   3   5  -4   13.06    6.11
   3  -5  -4   16.39    5.31
   3  -5  -3   11.21    8.16
   3  -5  -3    1.45    4.25
   3   5  -3    5.19    6.16
   3   5  -3   13.16    3.03
  -3   5   3    9.40    4.76
  -3  -5   3   13.71    5.22
   3  -5  -2   10.25    2.59
  -3  -5   2   17.57    7.03
   3  -5  -2    1.48    6.44
  -3   5   2   -0.54    4.94
   3   5  -2   19.68    7.71
   3   5  -2   12.87    2.61
   3  -5  -2   11.06    5.13
   3   5  -1   -4.00    6.24
   3   5  -1    0.24    0.91
  -3  -5   1   -2.52    5.45
   3   5  -1    0.75    1.20
   3  -5  -1    0.76    3.98
   3  -5  -1   -2.99    5.96
  -3   5   1    1.65    4.88
  -3   5   0  136.24   15.90
   3   5   0  113.63   14.75
  -3  -5   0   99.44   11.71
   3  -5   0  105.43   10.92
   3   5   0  110.10    5.56
   3   5   0  115.37    5.62
   3  -5   0   96.92   13.85
   3   5   1   27.67    3.27
  -3  -5  -1   38.89    8.55
   3   5   1   21.76    7.64
  -3   5  -1   28.55    8.57
   3  -5   1   44.15   10.73
   3  -5   1   22.14    5.08
   3   5   2  196.37   10.25
  -3  -5  -2  193.93    7.78
   3   5   2  225.35   19.64
   3  -5   2  195.05   19.66
   3  -5   2  203.76   14.53
  -3   5  -2  223.03   20.31
  -3  -5  -2  249.67   19.97
   3  -5   3   81.80    9.50
   3   5   3   66.20   11.21
  -3  -5  -3   71.36   11.24
   3   5   3   71.23    6.90
  -3   5  -3   63.66   11.05
   3  -5   3   61.80   11.22
  -3   5  -3   62.04    3.88
  -3  -5  -3   69.34    7.03
   3   5   4   86.70   13.14
   3  -5   4  106.85   10.69
  -3   5  -4   88.43    6.17
   3   5   4  100.33    9.55
  -3  -5  -4  113.41   14.47
  -3   5  -4  107.51   14.46
   3  -5   5   78.37    9.22
  -3   5  -5   77.90    7.10
   3   5   5   74.51   12.19
   3   5   5   64.53   11.40
  -3   5  -5   70.12    6.82
  -3  -5  -5   63.72   11.44
  -3   5  -5   82.38   13.57
   3   5   6  235.67   20.85
   3  -5   6  252.85   16.62
  -3   5  -6  242.91   14.05
   3   5   6  263.77   23.11
  -3   5  -6  306.17   25.64
  -3   5  -6  225.60   14.31
  -3   5  -7   39.20   10.19
  -3  -5  -7   30.99    8.57
   3   5   7   48.08   10.12
  -3   5  -7   34.30    6.62
  -3   5  -7   41.80    6.64
   3  -5   7   50.46    7.75
  -3   5  -8  263.99   19.01
   3  -5   8  289.61   18.74
  -3  -5  -8  304.15   25.58
  -3   5  -8  290.58   25.66
   3   5   8  285.80   24.38
  -3   5  -8  292.93   18.87
  -3  -5  -9  111.36   12.43
   3  -5   9   85.80   13.24
  -3   5  -9   96.11   11.84
  -3  -5  -9  104.79   15.49
  -3   5  -9  123.45   18.40
  -3   5  -9   85.24   11.51
   3   5   9   94.10   14.17
  -3  -5 -10   95.58   16.02
  -3   5 -10   88.11   12.10
  -3  -5 -10   98.40   12.57
   3   5  10   88.83   15.13
   3  -5  10   92.71   13.99
  -3   5 -10   90.58   13.02
  -3   5 -10   93.98   16.58
  -3  -5 -11   49.23   11.47
   3  -5  11   43.65   11.37
   3  -5  11   39.92    9.81
  -3  -5 -11   48.28    9.60
  -3   5 -11   76.31   15.22
  -3   5 -11   48.59    9.64
   3   5  11   44.13   11.59
   3  -5  12    3.10    6.85
   3   5  12   -8.82    8.04
  -3  -5 -12    8.40    5.64
   3  -5  12    8.16    6.64
  -3  -5 -12    0.33    4.78
  -3   5 -12   12.42    8.68
  -3   5 -12    7.68    5.29
   3   5  13   23.32    9.72
  -3  -5 -13   25.10    8.05
  -3  -5 -13   30.96   11.77
  -3   5 -13    2.24    3.89
  -3  -5 -14   72.63   15.25
   3   5  14   64.54   14.78
   3  -5  14   62.57   13.60
  -3   5 -14   67.57   13.13
  -3  -5 -14   71.54   12.48
   3  -5  16    8.63    7.67
  -3  -7  12    6.19    7.41
  -3  -7  11    0.34    4.53
  -3   7  11    9.79    7.45
   3   7 -11    4.97    7.34
  -3  -7  10   11.62    6.66
  -3   7  10   -6.59    5.41
   3   7 -10    4.72    9.03
  -3  -7   9    1.29    3.85
   3   7  -9    2.74    6.99
   3  -7  -9    0.71    5.63
  -3  -7   8    4.65    4.20
   3  -7  -8    4.56    5.15
   3   7  -8    1.86    6.12
  -3   7   7   25.91    9.45
  -3  -7   7   22.84    7.44
   3   7  -7   28.89    9.21
   3  -7  -7   24.34    9.43
  -3   7   6   34.10   11.27
   3   7  -6   14.57    9.78
  -3  -7   6   12.73    6.57
   3  -7  -6   21.42    8.83
  -3   7   5   26.13    9.43
  -3  -7   5   22.80    7.24
   3   7  -5   34.13   11.33
   3  -7  -5   22.50    8.18
  -3   7   4   -7.58    6.22
  -3  -7   4    5.96    5.61
   3  -7  -4    2.65    5.32
   3   7  -4   -4.17    6.78
  -3   7   3   16.20    8.21
  -3  -7   3   16.18    6.94
   3   7  -3   10.34    8.11
   3  -7  -3   24.89   12.24
   3  -7  -3    8.70    5.88
   3   7  -2   26.82    9.19
   3  -7  -2   33.77    8.47
  -3   7   2   35.05   10.65
  -3  -7   2   37.85    9.73
   3  -7  -1   -1.59    4.90
  -3  -7   1   13.58    7.04
   3   7  -1   -0.90    6.12
  -3   7   1    5.14    6.00
   3  -7  -1    8.99    7.60
   3  -7   0   36.77    8.52
  -3  -7   0   30.67    8.60
   3  -7   1   49.59   14.17
  -3   7  -1   48.56   12.25
   3   7   1   55.64   13.37
  -3  -7  -1   40.57    9.66
   3  -7   1   47.18    9.36
   3  -7   2   12.68    9.46
  -3  -7  -2   12.19    6.94
  -3   7  -2    5.17    7.30
   3   7   2    9.55    6.32
   3  -7   2   16.40    6.16
  -3   7  -3    9.03    6.53
   3  -7   3   18.40   10.34
   3   7   3   32.84   11.41
  -3  -7  -3   19.56    8.44
   3  -7   3   16.97    6.53
  -3  -7  -4   20.39    8.49
   3  -7   4   -3.13    3.23
  -3   7  -4   17.16    8.85
   3  -7   4   -6.37    8.28
   3   7   5    1.29    5.03
  -3   7  -5   16.40    8.40
  -3  -7  -5    7.54    4.86
   3  -7   6   18.31    9.51
   3   7   6   22.83   10.55
  -3  -7  -6   33.34   10.31
  -3   7  -6   20.45    9.71
  -3   7  -7   60.94   14.13
   3   7   7   53.84   13.26
  -3  -7  -7   52.74   13.05
   3  -7   7   34.41   12.99
   3   7   8   50.03   13.37
  -3   7  -8   36.74   12.28
   3  -7   8   64.55   15.83
  -3  -7  -8   47.87   13.34
  -3   7  -9   46.88   13.60
   3  -7   9   66.39   15.01
  -3  -7  -9   51.12   13.26
  -3   7 -10   -1.54    7.95
   3   7  10   -3.80    6.64
  -3  -7 -10   -7.17    7.41
   3  -7  10    8.47    6.08
   3  -7  10   10.32    8.83
   3  -7  11   -3.29    6.94
   3  -7  12    6.07    7.34
  -4   0  20   41.48   12.46
  -4   0  19   21.84    9.98
   4   0 -19    0.48    5.16
   4   0 -18   98.48   17.09
  -4   0  18  131.82   18.39
   4   0 -17    2.43    5.74
  -4   0  17   -1.73    4.64
   4   0 -16    3.91    5.77
  -4   0  16    9.67    7.46
  -4   0  15   -3.31    6.35
   4   0 -15    4.69    5.07
   4   0 -14   74.60   13.21
  -4   0  14   81.91   12.54
  -4   0  13   -5.37    4.97
   4   0 -13    6.21    7.52
  -4   0  12 2255.59   64.81
   4   0 -12 2253.92   70.03
  -4   0  11   -2.39    5.84
   4   0 -11    4.57    6.31
  -4   0  10  705.59   30.90
   4   0 -10  713.71   33.27
  -4   0   9    6.02    5.53
   4   0  -9    5.38    4.24
  -4   0   8  282.69   17.96
   4   0  -8  253.59   18.53
  -4   0   8  218.69   14.86
   4   0  -7   -3.98    4.11
  -4   0   7   -1.43    2.61
  -4   0   7   -0.20    3.25
   4   0  -6  234.20   14.26
   4   0  -6  245.70   14.89
  -4   0   6  249.24   14.00
   4   0  -5   -0.29    2.86
   4   0  -5   -1.17    2.35
  -4   0   5   -1.70    2.38
  -4   0   4 1033.19   27.62
  -4   0   4  971.44   25.19
  -4   0   4 1012.78   26.33
   4   0  -4  970.59   24.97
   4   0  -4  994.17   27.95
   4   0  -4  949.29   26.25
   4   0  -3    0.12    1.86
   4   0  -3   -0.30    2.09
  -4   0   3    2.95    1.90
   4   0  -3    0.20    2.11
  -4   0   3    0.33    2.08
  -4   0   3   -0.32    2.10
   4   0  -3    1.46    1.67
  -4   0   2   32.61    3.10
   4   0  -2   33.82    3.75
  -4   0   2   34.84    4.09
  -4   0   2   34.86    3.11
   4   0  -2   34.67    3.16
  -4   0   2   33.98    3.39
   4   0  -1   -0.16    0.91
   4   0  -1    0.74    1.35
   4   0   0 5308.24   85.92
  -4   0   0 5643.67   82.75
   4   0   0 5350.85   82.98
  -4   0   0 5685.66   90.69
  -4   0  -1   -2.20    1.41
  -4   0  -1    0.52    2.75
   4   0   1   -0.04    1.09
   4   0   1   -0.14    0.90
   4   0   1   -2.75    1.72
  -4   0  -2    1.31    1.36
  -4   0  -2    2.53    1.89
  -4   0  -2   -0.46    1.56
   4   0   2   -0.03    1.47
  -4   0  -2    1.62    2.63
   4   0   2    1.66    2.03
   4   0   3    2.65    2.04
  -4   0  -3   -0.83    2.78
  -4   0  -3    0.12    1.74
   4   0   3   -0.61    2.05
  -4   0  -4 9999.00  157.02
   4   0   4 9836.46  152.33
   4   0   4 9620.66  150.74
   4   0   5    1.58    2.71
  -4   0  -5    3.71    3.05
   4   0   5    7.40    3.42
  -4   0  -5    2.56    2.85
  -4   0  -6 5225.27   99.52
   4   0   6 5070.23   94.06
  -4   0  -6 5071.53   97.89
   4   0   6 5213.16   94.02
   4   0   7   -2.45    2.92
   4   0   7   -3.51    3.20
  -4   0  -7    1.30    3.91
   4   0   8   32.67    6.01
   4   0   8   37.77    7.14
   4   0   9   -0.12    2.89
   4   0   9    7.84    4.74
   4   0  10  312.73   20.29
   4   0  10  298.98   18.62
   4   0  11   -3.47    4.78
   4   0  11   23.73    7.86
   4   0  12  134.26   13.67
  -4   0 -12  143.24   16.50
   4   0  12  141.93   15.62
  -4   0 -13   -5.14    5.71
   4   0  13   -8.36    6.04
   4   0  13   -2.19    3.36
   4   0  14   19.32    7.43
   4   0  14   19.72    6.40
  -4   0 -14   20.74    8.42
   4   0  15    4.46    4.45
   4   0  15   -2.21    3.71
  -4   0 -15   -3.63    5.20
   4   0  16   52.14   12.25
   4   0  16   43.78    9.19
  -4   0 -16   43.91   11.47
  -4   0 -17    6.96    5.39
   4   0  17    0.97    3.60
  -4   0 -18  108.84   19.08
   4   0  18   72.05   14.55
   4   0  18  101.28   14.42
   4   0  19    0.09    5.95
  -4   2  19    9.53    7.71
   4  -2 -19   13.09    7.56
  -4  -2  19   14.18    8.29
   4   2 -19   15.93    8.66
  -4   2  18   35.68   10.77
   4  -2 -18   35.21   11.17
  -4  -2  18   31.60   10.60
   4   2 -18   37.26   11.98
  -4  -2  17   12.56    8.12
   4  -2 -17   13.78    7.79
  -4   2  17   -4.06    7.19
   4   2 -17   14.48    8.13
   4   2 -16    8.89    7.08
  -4  -2  16    2.62    6.13
  -4   2  16    5.96    5.93
   4  -2 -16    2.09    5.59
   4  -2 -15   11.99    6.92
   4   2 -15   13.22    7.06
  -4   2  15    7.58    5.91
  -4  -2  15    5.01    5.00
  -4   2  14    2.86    1.96
  -4  -2  14   15.15    7.78
   4   2 -14   15.93    7.84
   4  -2 -14    4.18    5.07
  -4   2  14   -2.23    5.47
   4  -2 -13    9.02    6.68
  -4   2  13    2.03    1.57
   4   2 -13    2.23    5.53
  -4   2  13    6.77    6.15
  -4  -2  13    8.27    7.15
  -4   2  12  119.22    9.90
  -4   2  12  146.04   15.54
   4  -2 -12  123.15   14.86
   4   2 -12  126.57   15.60
  -4  -2  12  134.13   15.76
   4  -2 -11   14.30    6.61
  -4   2  11    0.96    5.54
   4   2 -11    2.48    4.43
  -4   2  10  160.36   14.51
  -4   2  10  138.05    8.85
   4  -2 -10  147.22   14.51
   4   2 -10  167.43   16.37
  -4  -2  10  129.60   14.12
   4  -2  -9   85.52   10.63
  -4   2   9   84.99    5.86
  -4   2   9   99.48   11.29
   4   2  -9  105.13   12.51
  -4  -2   9   82.77   10.89
  -4  -2   8   74.29    9.62
  -4   2   8   75.99    4.40
   4  -2  -8   89.10   10.05
  -4   2   8   78.91    8.82
   4   2  -8   73.31   10.07
   4  -2  -7  227.83   13.62
   4  -2  -7  263.18   16.09
  -4  -2   7  258.59   15.05
  -4   2   7  258.44   15.86
   4   2  -7  255.81   16.71
   4   2  -6  312.88   13.68
  -4  -2   6  347.17   16.31
   4  -2  -6  336.54   17.04
   4   2  -6  355.52   18.44
   4  -2  -6  329.49   16.47
  -4  -2   6  347.19   18.76
   4   2  -6  302.96   16.29
  -4   2   6  308.64   17.28
  -4   2   5    6.99    2.82
   4  -2  -5    2.32    3.06
   4   2  -5   11.00    3.81
   4  -2  -5    9.56    3.89
   4   2  -5    6.92    2.66
   4  -2  -5    6.69    3.50
  -4   2   5    3.25    2.25
  -4  -2   5    7.34    3.31
  -4  -2   5    3.94    2.44
   4  -2  -5    5.99    2.75
   4   2  -5    9.63    3.15
  -4   2   4  203.00   11.30
   4  -2  -4  236.98   11.74
  -4   2   4  216.08   12.19
   4   2  -4  211.60   10.91
   4   2  -4  228.25   12.81
   4  -2  -4  218.22   12.72
  -4   2   4  220.45   13.60
   4  -2  -4  207.75   12.99
   4  -2  -4  240.28   13.64
  -4  -2   4  230.81   12.30
   4  -2  -4  226.67   12.74
   4   2  -4  222.77   12.51
   4   2  -4  211.77   11.94
  -4  -2   3    2.35    3.38
   4   2  -3    0.32    1.13
   4  -2  -3    0.60    1.93
  -4   2   3    0.16    2.09
   4  -2  -3   -1.26    3.49
   4   2  -3   -0.03    2.51
  -4   2   3    0.34    2.47
   4   2  -3    0.84    1.61
   4  -2  -3   -1.28    1.28
   4  -2  -3    2.70    2.09
   4   2  -3   -0.62    2.08
  -4  -2   3    1.64    3.11
  -4  -2   3   -0.90    1.73
   4  -2  -3    1.42    1.82
   4  -2  -2  953.85   29.27
   4   2  -2  976.88   30.07
   4  -2  -2  955.23   21.75
   4  -2  -2  930.39   25.24
  -4  -2   2  968.84   22.09
  -4   2   2  890.97   24.72
   4  -2  -2  933.27   25.05
   4  -2  -2  985.56   26.29
  -4  -2   2  929.95   29.14
   4   2  -2  973.30   28.05
  -4   2   2  972.49   28.11
   4  -2  -2  969.13   29.14
  -4  -2   2 1000.48   27.45
   4   2  -2  913.73   22.18
   4   2  -2  946.88   28.98
   4  -2  -2 1002.96   21.03
  -4  -2   1  584.13   20.59
  -4  -2   1  626.82   16.12
   4  -2  -1  651.51   19.94
   4   2  -1  566.47   16.39
  -4   2   1  592.35   18.36
   4   2  -1  613.47   21.25
  -4   2   1  597.74   17.83
   4   2  -1  589.18   22.36
   4  -2  -1  589.20   21.44
  -4   2   1  597.45   20.92
   4   2  -1  613.16   21.99
  -4  -2   1  550.87   20.28
   4  -2  -1  579.03   17.23
   4  -2  -1  608.85   18.74
   4  -2   0   23.89    4.16
  -4  -2   0   26.69    4.15
   4  -2   0   27.83    3.85
  -4  -2   0   26.10    3.94
   4  -2   0   26.78    2.79
  -4   2   0   22.39    2.96
   4  -2   0   24.87    3.05
  -4  -2   0   32.06    4.05
  -4   2   0   32.14    4.87
  -4  -2   0   34.31    5.68
  -4   2   0   19.98    3.27
   4   2   0   27.07    4.67
   4   2   0   28.69    4.72
   4  -2   0   24.93    3.79
   4   2   1   -2.17    2.92
  -4  -2  -1    0.10    2.97
  -4   2  -1    3.04    2.40
   4   2   1   -2.04    3.32
  -4  -2  -1   -0.08    2.45
   4  -2   1   -1.40    1.49
  -4  -2  -1   -2.38    2.20
  -4   2  -1   -4.09    3.20
   4   2   1    4.89    3.22
   4  -2   1    0.27    1.40
  -4   2  -1    2.33    1.56
  -4  -2  -1    2.78    2.19
   4   2   1    3.40    1.91
   4  -2   2    1.44    1.40
  -4  -2  -2    0.75    1.83
   4   2   2    4.57    2.29
   4  -2   2   -1.58    2.00
  -4   2  -2    2.45    3.16
  -4  -2  -2    4.95    3.03
   4   2   2    0.76    2.52
  -4  -2  -2    1.05    1.95
   4   2   2    1.46    2.26
   4   2   2    0.21    2.64
  -4   2  -2    3.01    3.01
  -4   2  -2   -0.13    1.71
  -4   2  -2    1.63    1.60
   4   2   3  644.42   22.80
   4   2   3  616.74   18.92
  -4   2  -3  523.18   15.58
   4  -2   3  641.04   16.24
  -4   2  -3  615.72   19.99
   4  -2   3  605.58   20.84
  -4  -2  -3  592.68   23.33
   4   2   3  593.87   21.92
  -4  -2  -3  591.90   22.40
  -4  -2  -3  619.40   20.76
   4   2   3  566.15   22.56
  -4  -2  -3  593.66   17.74
  -4   2  -3  595.18   22.86
  -4  -2  -4    6.15    4.10
   4   2   4    8.39    3.82
  -4  -2  -4    8.15    2.20
  -4  -2  -4   12.50    4.35
   4   2   4   10.64    3.90
   4  -2   4    7.40    2.90
  -4   2  -4    8.17    2.21
  -4  -2  -4   12.75    3.36
   4   2   4    8.55    3.85
   4  -2   4    3.10    2.39
  -4   2  -4    7.68    2.96
   4   2   4   13.90    3.22
  -4  -2  -5   87.75    9.72
   4  -2   5   97.29    9.09
  -4  -2  -5   93.99    7.26
   4   2   5  113.18   10.82
   4  -2   5  104.89   10.64
  -4   2  -5  113.50    9.78
   4   2   5  110.56    7.66
  -4   2  -5   99.34    7.11
  -4  -2  -5  111.71    9.92
  -4   2  -6   36.14    6.25
  -4  -2  -6   37.29    7.30
  -4   2  -6   44.31    5.20
   4  -2   6   36.88    5.96
  -4  -2  -6   35.98    6.82
   4   2   6   33.43    6.70
   4   2   6   36.16    4.67
  -4  -2  -6   33.66    4.71
   4   2   7   12.92    3.21
  -4  -2  -7   17.13    5.37
   4  -2   7   17.61    5.41
  -4  -2  -7    6.35    3.52
   4   2   7   22.23    6.04
  -4   2  -7   13.93    3.52
  -4  -2  -8    8.66    5.55
  -4  -2  -8   -4.08    4.98
   4  -2   8    9.55    5.41
   4   2   8    6.67    3.04
   4   2   8    1.61    4.34
  -4  -2  -9   24.44    7.13
   4   2   9   28.75    4.68
   4   2   9   21.32    6.37
  -4  -2 -10   67.02   10.86
   4  -2  10   63.79   10.33
   4   2  10   53.26    9.17
   4   2  10   65.82    7.26
   4   2  11  203.37   18.23
   4  -2  11  189.05   17.62
  -4  -2 -11  186.68   18.22
   4   2  11  187.03   12.37
   4  -2  12   82.37   12.08
  -4  -2 -12   71.11   11.96
   4   2  12   62.33   10.91
   4   2  12   65.48    7.77
   4  -2  13   -3.16    5.32
   4   2  13    0.82    4.10
  -4  -2 -13    4.38    5.79
  -4   2 -13    5.50    6.31
   4   2  13   -0.07    2.59
   4   2  14   12.14    6.38
   4   2  14   11.22    4.25
  -4  -2 -14   14.01    6.96
   4  -2  14    2.25    4.90
  -4   2 -14   19.82    8.02
  -4   2 -15   -2.32    5.39
   4  -2  15   -1.40    5.21
  -4  -2 -15   14.83    7.44
   4   2  15    1.64    4.76
  -4  -2 -16   -2.65    4.84
   4  -2  16   -6.13    7.37
  -4   2 -16    7.24    6.74
   4   2  16   10.25    7.53
   4  -2  17   16.09    6.27
   4  -2  17    5.33    5.68
   4   2  17    5.52    7.02
  -4  -2 -17   16.99    8.58
  -4   2 -17   24.75    9.85
   4  -2  18   -4.71    6.19
  -4  -2 -18    2.00    6.08
   4   2  18   -2.34    4.99
   4  -2  18    6.10    6.17
  -4   2 -18    1.31    5.65
   4  -2  19   25.11    9.69
   4  -2  19   18.00    8.31
   4  -4 -19   10.18    7.96
   4   4 -18   -0.37    4.61
   4   4 -17   11.01    8.35
  -4   4  17   -5.53    5.70
   4  -4 -17    5.44    6.88
   4   4 -16   -1.74    4.99
  -4   4  16    4.76    5.14
   4  -4 -16   -5.48    5.16
  -4  -4  16    0.44    7.33
   4  -4 -15   24.23    8.65
  -4  -4  15   15.51    8.13
  -4   4  15   14.68    7.58
   4   4 -15    4.16    5.14
  -4   4  14    4.87    5.92
  -4  -4  14    6.76    6.47
   4   4 -14    0.38    4.76
   4  -4 -14    2.17    4.45
  -4   4  13  112.87   16.06
   4  -4 -13  103.76   14.36
   4   4 -13  105.91   14.99
  -4  -4  13  115.28   16.32
  -4   4  12  232.71   21.75
   4   4 -12  197.71   20.07
  -4  -4  12  187.57   19.99
   4  -4 -12  224.85   19.54
  -4   4  11   84.17   13.45
  -4  -4  11   76.99   12.88
   4  -4 -11   90.63   12.04
   4   4 -11   90.12   12.86
   4  -4 -10   21.81    7.89
   4  -4 -10   21.57    6.06
  -4  -4  10   11.23    6.02
  -4   4  10   28.21    8.00
   4   4 -10    9.62    5.02
   4  -4  -9   30.14    7.90
  -4   4   9   35.08    8.12
  -4  -4   9   36.66    7.83
   4  -4  -9   26.70    6.28
   4   4  -9   39.03    8.24
   4  -4  -8   18.85    5.48
   4  -4  -8   26.33    7.79
  -4  -4   8   17.67    6.13
  -4   4   8   12.60    5.27
   4   4  -8   12.59    5.28
  -4   4   7   84.09   11.20
  -4   4   7   99.10   13.35
   4  -4  -7   78.05    8.47
   4   4  -7   80.80   10.27
   4  -4  -7   99.71   12.34
   4   4  -7   87.77    8.73
  -4  -4   7   73.38    9.81
   4  -4  -6    9.28    5.01
   4  -4  -6    6.08    3.00
  -4   4   6   11.30    3.63
   4   4  -6    6.77    3.55
   4  -4  -6    5.04    6.39
  -4   4   6   15.22    6.70
  -4  -4   6    6.44    4.20
   4   4  -6    8.77    2.79
   4   4  -6   12.41    6.44
  -4   4   6   10.80    6.34
  -4   4   5  640.98   31.42
   4   4  -5  675.88   25.72
  -4  -4   5  643.26   27.45
  -4   4   5  657.85   29.43
   4   4  -5  643.57   31.97
   4  -4  -5  644.87   20.66
   4  -4  -5  601.83   28.48
   4  -4  -5  559.71   23.73
   4  -4  -5  700.23   33.68
   4   4  -5  627.37   18.92
   4  -4  -4   55.72    8.52
   4  -4  -4   39.03    5.83
   4  -4  -4   46.49    9.44
   4  -4  -4   55.98    4.38
   4  -4  -4   39.47    3.84
   4  -4  -4   38.92    4.22
  -4   4   4   43.13    8.07
  -4  -4   4   45.48    8.07
   4   4  -4   46.88    3.69
  -4   4   4   41.74    8.38
   4   4  -4   58.11   10.01
  -4   4   3  526.10   25.15
  -4   4   3  544.64   27.66
   4  -4  -3  539.77   28.88
  -4  -4   3  555.78   24.81
   4   4  -3  524.34   19.89
   4  -4  -3  514.35   24.16
   4  -4  -3  503.40   19.37
   4   4  -3  544.65   28.14
   4  -4  -3  535.21   11.85
   4  -4  -2   21.78    4.30
   4  -4  -2   13.79    5.08
  -4   4   2   18.00    5.69
   4   4  -2   18.19    3.79
   4   4  -2   20.91    6.10
  -4  -4   2   10.29    4.35
   4  -4  -2   16.81    4.37
   4  -4  -1   13.26    4.82
   4   4  -1   18.57    6.49
  -4   4   1    4.58    3.77
  -4  -4   1    5.34    4.90
   4  -4  -1    9.82    2.78
  -4   4   1    8.90    2.82
   4  -4  -1   10.03    6.21
  -4  -4   0  512.83   24.96
  -4   4   0  542.72   27.46
   4  -4   0  561.07   29.26
  -4  -4   0  492.04   11.40
  -4   4   0  512.50   16.04
   4  -4   0  491.89   21.23
   4   4   0  485.81   16.45
   4   4   0  521.93   26.89
  -4   4  -1  856.70   35.24
  -4  -4  -1  765.65   31.70
   4   4   1  777.80   32.79
   4  -4   1  746.08   34.33
  -4   4  -1  721.49   19.92
  -4  -4  -1  729.63   19.19
   4   4   1  716.81   21.96
   4  -4   1  739.76   25.63
  -4  -4  -2   12.28    5.58
  -4  -4  -2   19.98    4.66
   4  -4   2   14.33    5.87
   4  -4   2   13.24    2.24
  -4  -4  -2   14.26    3.63
   4   4   2   14.08    3.45
  -4   4  -2   13.70    2.62
  -4   4  -2   -2.13    5.91
   4  -4   2   19.72    4.41
   4   4   2   25.49    6.78
   4   4   3 1007.17   32.74
   4   4   3 1035.68   39.84
   4   4   3 1053.20   39.86
   4  -4   3 1051.37   41.98
   4  -4   3 1003.86   29.26
   4  -4   3  961.25   26.53
  -4  -4  -3 1044.15   40.04
  -4  -4  -3 1008.94   29.48
   4   4   3  938.60   30.26
  -4   4  -3 1063.80   41.04
  -4  -4  -4   19.13    6.43
  -4  -4  -4   15.18    3.73
  -4   4  -4   20.37    5.20
   4  -4   4   54.91   10.34
   4   4   4   19.01    5.11
  -4   4  -4   20.26    7.36
   4  -4   4   28.77    5.17
  -4   4  -4   22.46    4.30
   4  -4   4   15.61    4.01
   4   4   4   22.66    7.59
  -4   4  -5  208.99   18.42
   4   4   5  166.41   16.23
   4   4   5  160.04   16.12
  -4   4  -5  181.95   12.03
   4  -4   5  159.69   12.47
  -4  -4  -5  175.87   16.60
  -4   4  -5  155.25   12.58
  -4  -4  -5  160.66    9.86
   4   4   5  177.98   11.91
   4  -4   5  176.77   11.69
   4  -4   5  162.51   15.99
   4   4   6  231.23   19.31
  -4  -4  -6  238.70   12.21
   4  -4   6  243.91   14.20
  -4   4  -6  258.48   20.66
  -4   4  -6  221.34   16.21
  -4  -4  -6  250.14   20.69
  -4   4  -6  233.41   15.07
   4  -4   6  251.99   20.35
   4   4   7   54.56    6.47
   4   4   7   49.10   10.00
  -4  -4  -7   61.96    8.81
   4  -4   7   55.26    9.67
  -4  -4  -7   70.53   11.07
  -4   4  -7   59.70    8.70
  -4   4  -7   57.28    8.78
  -4   4  -7   66.64   11.33
   4  -4   7   70.48    8.11
   4  -4   8    2.23    4.23
  -4   4  -8    6.16    3.67
   4   4   8    4.67    2.73
   4   4   8    7.89    4.36
  -4  -4  -8   12.13    7.28
  -4  -4  -8   13.14    5.30
   4  -4   8    7.51    5.57
   4  -4   9  304.70   22.73
  -4   4  -9  299.92   21.31
  -4  -4  -9  336.22   26.34
  -4  -4  -9  292.17   20.67
   4  -4   9  286.23   22.18
   4   4   9  283.09   14.17
   4   4   9  289.99   23.43
  -4  -4 -10    4.55    6.82
  -4  -4 -10   -2.40    3.82
   4   4  10    5.32    6.55
   4  -4  10    6.12    5.53
   4  -4  10   -5.05    5.21
  -4   4 -10    0.38    4.36
   4  -4  11  230.65   20.36
  -4   4 -11  211.14   20.03
  -4  -4 -11  221.97   19.74
   4   4  11  203.08   21.10
  -4  -4 -11  201.68   21.80
  -4  -4 -12    5.91    7.10
   4  -4  12   15.41    7.64
   4   4  12   -4.06    4.64
  -4  -4 -12    6.53    5.17
   4  -4  12    9.27    6.88
  -4   4 -12    9.27    6.09
  -4  -4 -13   35.73    9.95
   4   4  13   39.43   10.20
  -4  -4 -13   53.77   11.35
  -4   4 -13   68.39   12.69
  -4  -4 -14   20.96    8.04
  -4  -4 -14    6.95    4.86
   4  -4  14   19.42    7.83
   4   4  14   14.86    8.17
  -4   4 -14   20.21    8.27
  -4   4 -15   33.39   10.73
  -4  -4 -15   19.71    8.92
  -4  -4 -15   11.32    5.83
   4   4  15   25.16    9.48
   4  -4  15   19.23    7.80
  -4  -4 -16   15.19    8.43
  -4  -4 -16    9.97    6.91
  -4   4 -16   25.67    9.99
   4   4  16   25.56    9.66
   4  -4  16   20.37    9.07
  -4  -4 -17   61.77   14.03
   4  -4  17   55.41   13.91
  -4   4 -17   39.60   11.67
  -4   6  14   17.16    9.14
   4  -6 -14   60.57   15.19
  -4  -6  14   16.32    9.70
   4   6 -14   48.00   14.42
   4  -6 -13   24.96   10.77
  -4   6  13   15.03    8.65
   4   6 -13   31.64   11.76
  -4  -6  13   -2.12    6.63
   4  -6 -12   15.17    8.45
  -4   6  12   13.52    7.24
  -4  -6  12   12.87    8.58
  -4  -6  12   16.83    6.32
   4  -6 -11    3.80    6.60
  -4  -6  11   -0.24    3.44
   4   6 -11    6.61    6.76
  -4   6  11   -6.75    6.47
   4  -6 -10    9.34    6.44
   4   6 -10    5.90    6.38
  -4   6  10    9.95    7.67
  -4  -6  10   12.39    6.25
   4   6  -9    6.26    8.01
  -4   6   9    3.85    4.84
  -4  -6   9   -2.86    4.46
   4  -6  -9    7.29    6.15
   4  -6  -8  -11.81    6.14
  -4   6   8    7.36    6.57
  -4  -6   8    7.71    6.54
   4   6  -8    7.75    6.91
  -4   6   8    3.75    4.81
   4  -6  -7   53.95   11.21
  -4   6   7   50.16   10.59
  -4   6   7   42.16   10.74
  -4  -6   7   56.88   10.63
   4   6  -7   51.64   12.57
   4   6  -6   30.31    9.77
   4  -6  -6   28.63   13.25
  -4  -6   6   28.56    8.34
   4  -6  -6   31.66    8.45
  -4   6   6   29.93    8.84
   4   6  -5   81.19   13.92
  -4   6   5   72.53   13.65
  -4  -6   5   69.51   11.21
   4  -6  -5   60.33   11.23
  -4   6   4  100.02   15.24
   4  -6  -4   92.83   16.48
   4   6  -4   88.21   14.90
  -4  -6   4   99.04   12.90
   4  -6  -4   95.74   12.97
   4  -6  -3   11.67    6.97
  -4   6   3    2.37    4.80
   4   6  -3    3.97    5.86
  -4  -6   3    4.68    5.32
   4  -6  -3   18.07    8.91
   4  -6  -2   24.37    9.84
   4   6  -2    2.19    5.45
  -4   6   2    7.61    6.54
   4  -6  -2   10.90    5.58
  -4  -6   2   13.81    6.95
   4   6  -1   15.16    7.53
   4  -6  -1   10.27    7.55
   4  -6  -1   -0.08    3.96
  -4  -6   1   11.31    6.06
   4  -6   0    0.01    6.48
  -4   6   0    1.27    4.45
   4   6   0   -5.18    5.62
   4  -6   0    6.69    4.72
  -4  -6   0   -1.74    5.56
   4  -6   1   31.63    6.91
  -4  -6  -1   27.36    6.66
   4  -6   1   31.60    9.25
  -4   6  -1   50.96   10.93
  -4   6  -2   36.84   10.07
   4  -6   2   35.81    7.02
   4   6   2   15.58    6.98
   4  -6   2   35.84   11.41
  -4  -6  -2   49.56   10.77
   4  -6   3   28.98    6.54
   4  -6   3   13.16    6.91
   4   6   3   21.35    8.09
  -4   6  -3   34.46    9.89
  -4  -6  -3   23.64    8.28
  -4  -6  -4   20.63    8.09
  -4   6  -4   26.67    9.26
   4  -6   4   21.27    5.92
   4  -6   4   20.72    6.25
  -4   6  -5   -5.75    7.72
   4  -6   5    7.75    7.16
   4  -6   5    7.47    4.13
   4   6   5   -5.20    6.77
  -4  -6  -5    6.86    6.34
   4  -6   6    2.00    3.00
  -4  -6  -6    2.40    4.84
   4   6   6    4.90    5.81
  -4   6  -6    4.76    4.75
   4  -6   6    0.42    6.97
   4   6   7   28.34    9.96
  -4   6  -7    8.94    6.80
   4  -6   7    8.16    7.03
  -4  -6  -7   10.53    7.18
   4  -6   8    1.86    5.75
  -4   6  -8   -3.95    6.91
  -4  -6  -8   -9.47    8.68
   4   6   8    0.81    5.43
   4  -6   9   19.97    7.84
   4  -6   9   18.05    7.04
  -4   6  -9   33.46   10.41
   4   6   9   32.51   10.56
  -4  -6  -9   43.79   11.61
   4  -6  10   -2.17    5.21
  -4   6 -10   -0.25    6.63
   4   6  10   12.24    7.43
   4  -6  10    3.34    7.89
  -4  -6 -11   24.02    9.90
   4   6  11   25.85   10.27
   4  -6  11   19.77    8.42
  -4   6 -11   18.83   10.17
   4  -6  11   15.91    9.15
  -4  -6 -12    2.20    6.59
   4   6  12   17.02    9.24
   4  -6  12    9.38    8.14
  -4   6 -12   10.44    8.75
  -4   6 -13   12.95    8.95
   4  -6  14   -8.71    7.35
  -4  -8   9    9.90    6.94
   4  -8  -8    7.41    7.06
  -4  -8   8    0.08    5.15
   4  -8  -7    0.44    4.96
   4  -8  -6   87.33   15.54
  -4  -8   6   95.77   15.19
  -4   8   5    4.09    5.90
   4   8  -5    7.54    7.22
  -4  -8   5   11.32    6.76
   4  -8  -5    0.01    4.92
  -4  -8   4   83.64   14.07
   4   8  -4   97.51   19.04
   4  -8  -4   97.38   15.88
  -4  -8   3   11.07    6.67
   4  -8  -3    5.90    5.86
  -4   8   3   12.32    6.69
   4   8  -3    6.02    6.69
  -4  -8   2   51.66   11.69
   4   8  -2   76.19   16.06
   4  -8  -2   78.56   17.83
   4  -8  -2   50.75   10.79
  -4   8   2   56.91   13.50
   4  -8  -1   17.78   12.82
  -4  -8   1   14.81    8.15
   4  -8  -1    8.86    6.01
  -4   8   1    9.57    8.91
   4   8   0   14.75    9.28
  -4   8   0   25.93   10.15
  -4  -8   0   10.97    7.00
   4   8   1   12.70    9.72
  -4  -8  -1    6.71    7.26
   4  -8   2  115.00   21.09
  -4   8  -2   83.00   16.89
   4   8   2   90.02   17.77
  -4  -8  -2   85.67   15.85
  -4  -8  -3    4.66    5.85
   4   8   3   29.38   10.43
  -4   8  -3   19.62   10.13
   4  -8   3   40.65   14.82
   4   8   4   43.35   13.14
  -4  -8  -4   31.56   10.39
   4  -8   4   46.40   14.61
  -4   8  -4   44.52   12.54
   4  -8   5   25.77   13.91
  -4   8  -5   11.85    8.83
   4   8   5   25.18   11.51
  -4  -8  -5   11.98    8.03
   4  -8   6    5.09    8.61
   4  -8   7    7.72   10.04
   4  -8   8   44.57   15.85
   5  -1 -20   -9.43    8.04
  -5  -1  19    9.15    6.96
   5  -1 -19   19.89    8.61
   5   1 -19   11.40    7.09
  -5   1  19   17.49    9.04
  -5   1  18   18.86    8.32
   5  -1 -18   23.48    9.51
  -5  -1  18   39.94   11.79
   5   1 -18   19.55    8.12
   5  -1 -17  131.62   19.24
  -5   1  17  123.93   17.55
  -5  -1  17  123.95   17.46
   5   1 -17  134.23   19.33
   5   1 -16   22.68    8.35
   5  -1 -16   12.38    5.87
  -5   1  16   20.35    8.95
  -5  -1  16   10.72    7.60
   5  -1 -15   10.29    7.15
  -5   1  15   20.10    8.32
  -5  -1  15   10.04    6.88
   5   1 -15   20.84    8.46
   5   1 -14   31.90    8.90
  -5  -1  14   31.36    9.04
   5  -1 -14   32.70    9.15
  -5   1  14   27.20    7.81
   5   1 -13    6.07    6.54
   5  -1 -13   12.82    7.82
  -5  -1  13    8.03    7.06
  -5   1  13    1.24    4.83
   5   1 -12  111.54   14.59
   5  -1 -12   91.95   13.92
  -5   1  12  102.58   13.25
  -5  -1  12  112.76   13.96
  -5   1  11  682.02   31.37
   5  -1 -11  708.40   34.54
   5   1 -11  704.18   35.08
  -5  -1  10   74.02   10.25
  -5   1  10   87.21    9.17
   5   1 -10  100.00   12.67
  -5   1  10   67.00    9.47
   5  -1 -10   94.50   11.97
  -5   1   9  277.57   17.22
  -5  -1   9  280.82   18.61
   5  -1  -9  286.04   19.44
  -5   1   9  282.72   15.35
   5   1  -9  286.90   19.89
  -5   1   8  431.08   17.61
  -5  -1   8  457.06   22.50
  -5   1   8  470.43   21.67
   5   1  -8  416.26   23.04
   5  -1  -8  431.89   22.43
   5  -1  -7 1038.94   25.60
  -5   1   7 1016.27   31.81
  -5  -1   7 1048.51   33.58
   5   1  -7 1010.58   35.24
   5  -1  -7 1084.28   35.48
  -5   1   7  988.00   26.74
  -5  -1   6   12.50    3.79
   5  -1  -6   15.23    3.17
  -5   1   6   15.05    2.95
  -5   1   6   14.49    4.29
   5  -1  -6   15.10    4.55
   5  -1  -6   25.69    5.09
   5   1  -6   14.10    2.03
  -5  -1   6   14.40    4.34
  -5  -1   6   20.87    5.07
  -5  -1   6   14.77    3.89
  -5   1   6   14.09    3.64
   5   1  -6   14.50    4.75
   5   1  -6   22.60    5.21
  -5   1   5  920.15   30.51
   5  -1  -5 1012.24   28.98
  -5  -1   5  975.50   29.34
   5   1  -5  922.13   31.68
   5  -1  -5  971.73   30.56
   5   1  -5 1014.78   30.28
  -5  -1   5  962.14   31.31
  -5   1   5 1082.21   31.44
  -5   1   5 1021.59   27.89
   5  -1  -5  975.88   32.23
   5  -1  -5  931.59   23.15
  -5  -1   5  831.24   30.28
  -5   1   5  948.06   22.17
  -5  -1   5  995.15   27.67
   5  -1  -5  919.22   24.47
   5   1  -4 2050.13   46.67
   5  -1  -4 1936.67   41.52
  -5   1   4 1982.74   45.09
   5   1  -4 2078.64   46.51
   5  -1  -4 1889.98   45.30
  -5   1   4 2032.77   41.14
  -5  -1   4 2002.97   41.88
  -5  -1   4 2002.25   43.54
   5  -1  -4 1993.18   37.35
   5   1  -4 1829.46   43.20
  -5   1   4 1931.37   35.95
   5  -1  -4 1995.21   45.18
   5  -1  -3   12.95    2.38
   5  -1  -3   12.24    3.54
   5   1  -3    3.23    3.49
  -5  -1   3   14.23    3.53
  -5   1   3   11.69    3.46
   5  -1  -3   12.80    2.72
   5  -1  -3   14.45    3.10
   5   1  -3   11.20    2.90
  -5   1   3   15.56    2.53
  -5   1   3   24.08    4.24
   5  -1  -3   12.45    2.95
  -5  -1   3   12.82    3.59
  -5   1   2 2335.66   44.10
  -5   1   2 2295.13   41.24
  -5  -1   2 2390.66   45.04
   5   1  -2 2282.77   48.56
   5   1  -2 2291.24   45.78
  -5  -1   2 2515.59   46.42
  -5   1   2 2352.79   47.35
  -5   1   2 2401.38   40.79
   5  -1  -2 2295.21   48.11
   5   1  -2 2313.49   46.41
   5  -1  -2 2266.13   41.08
   5  -1  -2 2316.12   40.64
   5  -1  -2 2289.26   44.16
   5  -1  -1  795.51   19.15
  -5   1   1  802.99   15.83
   5  -1  -1  801.72   15.79
   5  -1  -1  823.25   20.12
  -5   1   1  813.49   19.55
   5  -1  -1  813.56   23.78
  -5  -1   1  804.61   21.77
  -5   1   1  788.94   22.56
  -5  -1   1  794.86   21.39
   5   1  -1  783.28   21.90
   5   1  -1  818.87   23.26
  -5   1   1  800.43   19.76
   5   1  -1  853.02   19.72
   5   1  -1  779.32   22.42
  -5  -1   0  791.16   19.31
   5  -1   0  778.29   19.33
  -5  -1   0  831.49   22.90
   5  -1   0  789.45   20.48
   5   1   0  858.88   19.52
   5   1   0  802.95   23.95
  -5   1   0  816.64   19.37
  -5  -1   0  844.63   22.40
  -5   1   0  794.39   21.54
  -5  -1   0  839.35   23.18
  -5  -1   0  829.91   22.24
   5  -1   0  814.57   24.50
   5   1   0  859.30   22.84
   5   1   0  789.19   22.60
  -5  -1  -1    2.57    1.56
   5  -1   1    0.25    1.93
  -5  -1  -1    2.73    3.68
   5   1   1    1.43    1.80
   5   1   1    0.43    1.37
  -5  -1  -1    2.81    2.08
  -5  -1  -1    2.11    1.92
   5  -1   1    0.34    1.28
  -5   1  -1    0.31    3.08
   5   1   1    3.88    2.61
   5  -1   1    1.34    1.64
  -5   1  -1    2.39    1.94
   5   1   1   -1.06    2.11
   5  -1   1    0.63    2.86
  -5  -1  -1   -0.71    2.59
   5   1   2  146.24    9.07
   5   1   2  153.23    7.86
   5   1   2  139.58    9.25
   5  -1   2  152.19    9.30
  -5  -1  -2  137.79    7.62
   5   1   2  146.87    8.17
  -5  -1  -2  153.39    9.18
  -5  -1  -2  139.85    8.82
   5   1   2  139.90    9.38
  -5  -1  -2  146.16    8.15
   5  -1   2  152.62    6.78
  -5   1  -2  147.63    8.88
  -5   1  -2  147.20   11.14
   5  -1   2  150.85    9.32
   5   1   3   46.29    5.61
  -5  -1  -3   45.27    5.54
  -5  -1  -3   41.81    5.31
  -5  -1  -3   41.36    5.42
   5   1   3   42.30    5.87
  -5   1  -3   50.61    5.81
  -5  -1  -3   44.48    4.70
   5   1   3   40.88    4.59
  -5  -1  -3   44.40    4.83
   5  -1   3   40.94    5.25
  -5  -1  -4 1200.02   32.21
  -5  -1  -4 1189.23   33.61
   5  -1   4 1237.86   30.24
   5   1   4 1260.80   33.32
  -5  -1  -4 1315.59   35.26
   5  -1   4 1291.38   36.72
  -5   1  -4 1291.92   34.73
  -5   1  -4 1148.65   30.70
  -5  -1  -4 1292.34   34.76
   5  -1   4 1202.51   33.92
   5   1   4 1260.00   29.98
   5   1   4 1276.63   37.36
  -5  -1  -4 1234.82   31.53
   5  -1   5  893.57   26.56
   5   1   5  872.70   28.05
  -5  -1  -5  915.54   27.77
  -5   1  -5  852.07   27.81
   5   1   5  868.14   24.61
  -5   1  -5  926.97   30.30
  -5  -1  -5  760.37   27.40
  -5  -1  -5  864.57   29.00
  -5  -1  -5  927.01   30.45
  -5  -1  -6   11.25    4.22
   5   1   6    9.71    3.16
  -5   1  -6   13.56    4.43
  -5   1  -6   15.31    4.51
   5  -1   6    9.62    4.12
   5  -1   7  105.08   10.08
  -5   1  -7  106.29   11.11
  -5  -1  -7  104.11   11.03
   5   1   7  108.22   10.57
   5   1   7   92.30    8.21
  -5   1  -8   95.28   11.52
  -5  -1  -8   98.06   11.93
   5   1   8   93.32    8.82
   5   1   8   90.55   10.19
   5  -1   8   80.75    9.78
   5   1   9   -0.01    3.93
   5   1   9    2.15    2.62
  -5  -1  -9    6.73    4.37
  -5   1  -9    0.97    4.32
   5  -1   9   -1.13    3.90
   5   1  10   11.09    5.65
  -5  -1 -10   27.91    8.15
  -5   1 -10   30.20    7.91
   5  -1  10   17.16    5.94
   5   1  10   17.07    5.22
   5   1  11   73.82   10.87
   5   1  11   71.93    8.84
  -5  -1 -11   66.78   11.10
  -5   1 -11   80.43   12.06
   5  -1  11   67.35   10.47
   5  -1  11   54.74    9.01
   5  -1  12  251.72   20.15
  -5  -1 -12  249.78   21.91
  -5   1 -12  246.73   21.92
   5  -1  12  217.49   18.66
   5   1  12  245.70   20.39
   5   1  12  227.09   16.25
   5   1  13   16.20    6.57
   5   1  13   22.47    6.19
   5  -1  13   24.49    7.55
  -5  -1 -13   23.07    8.46
  -5   1 -13   34.42   10.10
   5  -1  13   15.68    5.70
  -5  -1 -14   26.92    8.74
   5  -1  14   29.31    7.88
   5  -1  14   43.87   10.32
  -5   1 -14   43.70   10.88
   5   1  14   34.24    7.12
   5   1  14   36.20    9.44
   5  -1  15   82.21   14.14
   5   1  15   63.33   12.50
  -5  -1 -15   77.36   14.02
   5  -1  15   68.20   12.21
  -5   1 -15   71.38   13.77
   5   1  15   66.03   10.19
   5  -1  16   14.76    5.86
  -5  -1 -16   14.56    7.90
   5   1  16   13.48    7.45
   5   1  16   18.63    6.19
  -5   1 -16   20.74   10.01
   5  -1  16    8.29    5.66
   5  -1  17   24.45    9.68
   5   1  17   -7.46    6.08
  -5   1 -17    9.15    7.74
  -5  -1 -17   10.43    8.32
   5  -1  17    5.58    5.59
  -5   1 -18    5.63    7.46
  -5  -1 -18    8.13    7.32
   5  -1  18    2.27    5.17
   5  -1  18    2.66    6.58
   5  -1  19    8.54    5.61
   5  -1  19    4.75    6.01
   5  -3 -19    5.79    5.72
   5   3 -19    4.30    6.69
  -5  -3  18    8.60    8.05
  -5   3  18    4.59    6.08
   5  -3 -18   10.49    6.51
   5   3 -18    6.65    6.43
  -5   3  17   33.38    9.76
   5   3 -17   36.19   11.19
  -5  -3  17   30.26   10.10
   5  -3 -17   31.51   10.05
  -5   3  16   15.11    7.78
   5  -3 -16   17.75    7.68
   5   3 -16   20.10    8.33
   5  -3 -15    9.04    5.90
   5   3 -15   13.63    7.84
  -5  -3  15    2.44    5.61
  -5   3  15  -11.36    6.89
  -5   3  14   -5.04    6.75
   5  -3 -14   -2.08    4.35
  -5  -3  14   -2.04    5.53
   5   3 -14   -9.73    6.64
  -5   3  13   -2.19    5.46
   5  -3 -13   10.09    4.75
  -5  -3  13   13.14    7.64
   5   3 -13   12.17    6.50
  -5  -3  12  123.95   16.02
  -5   3  12  137.79   15.79
   5  -3 -12  137.81   15.45
   5   3 -12  130.68   15.94
  -5  -3  11  238.00   20.58
   5   3 -11  260.12   21.52
   5  -3 -11  255.81   20.28
  -5   3  11  305.90   22.12
  -5   3  10  119.95   13.52
   5  -3 -10  135.23   14.47
   5   3 -10  159.14   16.15
  -5  -3  10  132.40   14.98
   5   3  -9   76.72   11.03
  -5   3   9   73.74   10.16
  -5  -3   9   70.08    9.70
   5  -3  -9   74.10   10.00
  -5   3   8    3.20    4.38
   5  -3  -8    3.47    3.61
   5   3  -8    6.15    4.58
   5  -3  -8   -1.97    4.04
  -5  -3   8   -4.83    4.02
  -5  -3   7  115.48   11.27
   5   3  -7   98.98    9.58
   5  -3  -7  100.73    9.95
   5   3  -7  100.74   10.90
   5   3  -7  105.66   10.07
   5  -3  -7  111.59   11.65
  -5   3   7  109.79   11.25
  -5   3   6    7.84    3.52
   5  -3  -6    2.45    4.31
   5  -3  -6    6.05    3.53
  -5   3   6    3.16    4.53
  -5   3   6    6.89    4.09
   5   3  -6    4.39    2.36
   5  -3  -5   29.41    5.39
   5   3  -5   29.15    4.45
  -5  -3   5   34.08    6.33
   5  -3  -5   24.93    5.66
   5  -3  -5   27.34    4.70
  -5   3   5   33.95    6.15
   5   3  -5   31.18    5.78
  -5   3   4  201.10   13.25
  -5  -3   4  192.92   13.40
   5  -3  -4  196.23   14.97
  -5   3   4  202.92   12.79
   5  -3  -4  181.38   12.09
   5  -3  -4  197.59   13.31
   5  -3  -4  198.32   10.76
   5   3  -4  189.25   10.21
   5  -3  -4  209.98    7.38
   5   3  -4  204.55   14.96
   5  -3  -3   13.83    4.04
   5  -3  -3   17.97    2.58
   5  -3  -3   21.68    5.63
   5   3  -3   17.14    4.99
   5  -3  -3    9.72    3.24
   5  -3  -3   12.94    2.69
  -5   3   3   15.40    4.17
   5   3  -3   14.50    3.62
   5  -3  -3   17.89    4.32
  -5  -3   3   12.39    2.50
   5   3  -3   11.35    2.46
  -5  -3   3   20.28    5.24
   5  -3  -2   54.37    7.00
   5  -3  -2   59.35    6.58
  -5   3   2   54.71    6.75
   5  -3  -2   51.20    5.06
   5  -3  -2   55.30    4.33
  -5  -3   2   53.79    4.44
  -5   3   2   56.25    6.14
   5  -3  -2   42.53    5.35
   5   3  -2   48.80    4.43
   5   3  -2   57.58    7.69
  -5  -3   2   44.07    6.49
   5  -3  -1 1769.21   44.34
   5   3  -1 1749.11   46.39
   5  -3  -1 1514.37   38.38
  -5  -3   1 1705.22   33.90
  -5   3   1 1662.94   37.76
  -5  -3   1 1610.10   44.00
   5   3  -1 1676.42   46.06
   5  -3  -1 1693.03   39.48
   5  -3   0  233.19   13.86
   5  -3   0  243.57   11.64
  -5  -3   0  261.96   15.54
  -5   3   0  209.49   11.60
   5  -3   0  226.76    8.82
   5   3   0  277.24   15.89
  -5  -3   0  246.36   14.18
  -5   3   0  249.33   11.84
   5   3   0  257.46   15.92
  -5  -3   0  256.08   10.80
   5  -3   0  225.63   12.38
   5  -3   1  157.68   10.96
  -5  -3  -1  193.53   11.77
   5  -3   1  160.37    8.27
   5   3   1  167.97   10.46
  -5  -3  -1  173.15   13.38
   5  -3   1  173.58    9.17
   5   3   1  175.52   13.07
  -5   3  -1  160.87    9.51
  -5   3  -1  153.78    9.59
  -5  -3  -1  183.19   10.73
   5   3   2  119.32   11.49
   5   3   2  120.75   11.00
   5  -3   2  126.59    7.42
   5   3   2  126.22    9.78
   5  -3   2  107.86    7.81
  -5  -3  -2  111.96   11.06
  -5   3  -2  107.30    9.01
  -5  -3  -2  120.74    8.90
  -5   3  -2  106.29    7.64
  -5  -3  -2  122.83    9.80
   5   3   2  142.59   10.80
   5   3   3  234.07   16.43
   5  -3   3  237.38   13.19
  -5  -3  -3  259.82   12.78
   5   3   3  249.44   14.83
   5   3   3  254.67   16.53
  -5   3  -3  248.60   12.23
   5  -3   3  251.77   10.70
  -5  -3  -3  261.69   17.65
  -5   3  -3  229.17   11.60
  -5   3  -3  232.02   14.02
  -5   3  -4  657.55   23.02
  -5   3  -4  634.89   26.20
   5  -3   4  657.15   19.63
   5   3   4  661.93   28.40
   5   3   4  636.43   28.13
   5  -3   4  642.11   25.04
  -5   3  -4  589.13   20.06
  -5  -3  -4  651.15   28.95
  -5  -3  -4  658.77   21.25
   5   3   4  644.24   22.73
  -5  -3  -5  235.70   12.22
   5   3   5  228.38   17.27
   5  -3   5  246.26   12.06
  -5   3  -5  224.78   16.74
  -5   3  -5  200.36   11.31
   5   3   5  238.00   13.16
  -5  -3  -5  223.68   17.66
  -5   3  -5  231.58   14.27
   5   3   6  572.22   20.90
   5   3   6  591.26   28.54
  -5  -3  -6  587.65   20.96
  -5  -3  -6  568.83   29.11
   5  -3   6  553.31   24.91
  -5   3  -6  507.29   19.76
  -5   3  -6  578.87   24.83
  -5  -3  -6  564.84   25.23
  -5  -3  -7  141.92   14.95
   5  -3   7  159.56   13.85
  -5   3  -7  154.50   13.47
  -5  -3  -7  143.16   10.68
   5   3   7  139.07    9.92
  -5  -3  -7  135.76   12.83
   5   3   7  127.88   13.89
  -5  -3  -8  126.89   14.78
   5   3   8  146.91   15.43
   5   3   8  139.93   10.24
  -5   3  -8  145.83   14.27
   5  -3   8  153.54   14.92
  -5  -3  -8  142.82   14.62
  -5  -3  -9   84.81   12.74
  -5  -3  -9   80.01   11.22
  -5   3  -9  102.00   13.02
   5  -3   9   77.81   11.26
   5   3   9   93.77   12.58
   5   3   9   77.86    7.80
   5   3  10   16.55    7.06
  -5  -3 -10   16.65    8.09
   5   3  10   12.82    4.53
  -5  -3 -10   31.07    7.77
  -5   3 -10    3.01    5.00
   5  -3  10   11.47    7.63
  -5  -3 -11   55.83   10.52
  -5  -3 -11   75.09   12.88
  -5   3 -11   79.86   12.17
   5   3  11   52.18   10.72
   5  -3  11   90.47   13.01
   5   3  11   56.64    7.16
  -5   3 -12   43.39    9.55
  -5  -3 -12   41.70   10.80
  -5  -3 -12   61.22   11.53
   5  -3  12   67.67   12.12
   5   3  12   61.41   12.34
   5   3  12   64.54    7.70
  -5   3 -13   44.85   10.68
   5  -3  13   29.08    9.17
  -5  -3 -13   19.44    7.71
   5   3  13   39.85   10.17
  -5  -3 -13   38.62   10.05
  -5  -3 -14   50.84   11.68
   5   3  14   76.15   13.96
   5  -3  14   83.11   14.25
  -5   3 -14   76.75   13.99
  -5  -3 -14   74.54   13.66
  -5  -3 -15   24.66    9.44
   5  -3  15   24.00    8.48
   5   3  15   36.38   10.47
  -5   3 -15   33.06    9.17
  -5  -3 -15   22.99    9.27
  -5  -3 -16   14.79    8.12
   5   3  16   12.86    7.21
  -5   3 -16   12.73    6.90
   5  -3  16   23.09    9.93
  -5  -3 -16   17.04    7.24
  -5  -3 -17   10.97    7.00
  -5  -3 -17   -4.09    5.54
  -5   3 -17    5.22    6.58
   5  -3  17   -7.75    6.24
   5  -3  17   -0.90    5.75
   5   3  17    9.91    7.98
   5  -3  18    2.29    5.99
   5   5 -17    9.87    6.97
  -5   5  16   17.42    9.03
   5   5 -16   22.07    9.15
   5  -5 -16   14.43    9.71
   5  -5 -15   20.87   10.20
  -5   5  15   34.40   10.56
   5   5 -15   20.48    7.97
  -5  -5  15   35.16   11.75
   5  -5 -14    7.43    8.29
  -5  -5  14    6.23    6.48
  -5   5  14   -6.30    6.39
   5   5 -14   -0.22    5.24
  -5   5  13    5.97    7.06
   5   5 -13   -3.30    6.20
  -5  -5  13    0.59    6.06
   5  -5 -13   10.75    7.99
   5  -5 -12   -1.82    4.96
  -5  -5  12    8.69    6.65
   5   5 -12    4.71    4.97
  -5  -5  12   -5.60    5.88
  -5   5  12   -2.24    5.37
   5  -5 -11   11.04    5.19
  -5  -5  11   -1.04    4.64
   5   5 -11   13.64    6.21
   5  -5 -11    2.87    5.45
  -5   5  11   -2.50    6.12
   5  -5 -10   24.94    8.38
  -5  -5  10   26.67    7.98
   5  -5 -10   31.05    6.84
   5   5 -10   25.12    7.07
  -5   5  10   24.19    8.21
   5   5 -10   27.68    9.79
   5  -5  -9   47.72   10.63
   5   5  -9   34.69    7.37
  -5   5   9   49.51   11.08
   5  -5  -9   44.99    7.48
  -5  -5   9   38.17    8.18
   5   5  -9   55.24   12.62
   5   5  -8  127.40   17.03
  -5  -5   8  105.30   12.82
   5  -5  -8  107.24    9.73
   5  -5  -8  113.33   15.77
   5  -5  -8  101.22   13.67
   5   5  -8   92.33   11.35
  -5   5   8  100.46   14.04
   5  -5  -7    7.13    5.22
   5   5  -7    7.53    7.31
  -5   5   7    4.18    4.29
   5  -5  -7    8.19    7.86
  -5  -5   7    6.49    5.26
   5   5  -7    1.24    3.83
   5  -5  -6   88.81   12.38
  -5   5   6   87.05   12.88
   5  -5  -6   80.21   13.52
  -5   5   6   67.42   10.43
   5  -5  -6   77.86    6.50
  -5  -5   6   95.94   12.06
   5   5  -6   84.21    9.95
   5   5  -6   83.61   13.09
   5  -5  -5   55.23    9.42
   5  -5  -5   76.17   13.54
   5   5  -5   53.22    7.35
  -5   5   5   60.41   11.37
  -5  -5   5   48.47    8.68
  -5   5   5   45.48    8.20
   5   5  -5   72.77   12.26
  -5   5   4  267.17   22.46
   5  -5  -4  268.56   23.65
   5   5  -4  247.31   14.59
   5  -5  -4  284.21   12.46
  -5  -5   4  277.07   19.51
   5   5  -4  266.22   22.42
   5   5  -3  165.95   11.29
   5  -5  -3  175.95   19.52
   5   5  -3  177.29   18.14
  -5   5   3  198.96   18.54
  -5  -5   3  184.03   15.79
   5  -5  -3  170.37   15.30
   5  -5  -3  185.60   11.08
  -5  -5   2  476.38   26.11
   5   5  -2  439.81   17.92
  -5   5   2  517.04   30.10
   5  -5  -2  491.44   31.34
   5   5  -2  480.52   29.66
   5  -5  -2  495.66   25.18
  -5   5   1   54.28   10.03
   5  -5  -1   69.68   11.81
   5   5  -1   50.73    5.85
   5  -5  -1   63.65    9.08
   5   5  -1   58.45   10.99
   5   5  -1   45.21    5.05
  -5  -5   1   54.43    9.54
  -5   5   0  532.20   31.01
   5  -5   0  504.40   23.47
  -5  -5   0  486.01   27.14
   5   5   0  435.48   16.99
  -5   5   0  502.82   16.15
   5   5   0  522.76   30.50
   5  -5   1  182.24   19.59
  -5   5  -1  172.77    9.06
   5  -5   1  182.19   13.49
  -5   5  -1  190.27   18.68
   5   5   1  149.75   10.15
  -5  -5  -1  202.87   18.25
   5   5   1  206.51   18.98
  -5  -5  -1  189.98    7.18
  -5   5  -2   23.17    3.41
   5   5   2   26.45    7.62
   5  -5   2   32.78    9.91
   5   5   2   31.22    5.18
  -5   5  -2   25.26    8.45
  -5  -5  -2   32.29    4.49
  -5  -5  -2   21.97    7.56
   5  -5   2   32.94    6.07
   5   5   3   61.73   11.09
  -5  -5  -3   72.44    7.60
  -5   5  -3   85.15   12.72
  -5   5  -3   69.74    6.40
   5  -5   3   69.04    7.88
   5  -5   3   80.78   13.72
  -5  -5  -3   78.06   12.52
  -5   5  -4  200.63   19.82
   5  -5   4  186.02   12.83
  -5   5  -4  155.51   10.49
  -5  -5  -4  185.47   18.62
   5  -5   4  192.45   20.38
  -5  -5  -4  181.11   13.76
   5   5   5   15.76    7.35
  -5   5  -5   10.13    5.21
   5  -5   5   10.59    3.83
   5   5   5   13.72    6.06
   5  -5   5   14.61    7.99
  -5  -5  -5   15.12    6.48
  -5   5  -5    7.92    3.15
  -5   5  -6  136.99   17.36
   5  -5   6  137.21   16.95
   5   5   6  113.22   15.08
   5   5   6  126.94   16.36
   5   5   6  124.38   11.22
   5  -5   6  128.71   11.24
  -5   5  -6  131.02   11.84
  -5  -5  -6  142.12   17.38
   5  -5   7   22.76    8.84
   5   5   7   18.59    7.96
  -5   5  -7   23.03    5.46
   5   5   7   17.77    7.01
   5  -5   7   20.09    5.15
  -5   5  -7   25.79    6.94
  -5   5  -7   16.32    7.90
  -5   5  -8   17.62    7.98
  -5   5  -8   33.56    7.13
  -5   5  -8   24.01    6.77
  -5  -5  -8   21.02    8.08
   5  -5   8   29.48    8.07
   5  -5   8   38.27   10.02
   5   5   8   22.70    8.27
  -5  -5  -9   46.65   10.83
   5  -5   9   75.39   14.39
  -5   5  -9   47.78    8.50
   5  -5   9   57.86   11.32
   5   5   9   59.09   11.88
  -5   5  -9   67.90   11.33
  -5   5  -9   68.20   13.70
   5  -5  10   17.70    8.72
   5  -5  10   22.40    8.26
  -5   5 -10   19.68    7.17
  -5   5 -10   26.64    9.58
   5   5  10   21.37    8.83
  -5   5 -10   30.77    7.95
  -5  -5 -10   14.85    6.61
  -5  -5 -11   10.76    7.19
   5  -5  11   13.26    7.76
  -5   5 -11    1.22    3.28
   5  -5  11    1.64    4.98
  -5   5 -11   16.05    8.91
   5   5  11   13.74    6.49
  -5  -5 -12  116.36   18.61
   5   5  12  117.91   18.02
  -5   5 -12  128.89   16.43
  -5   5 -12  142.79   20.31
  -5  -5 -12  126.23   15.92
   5  -5  12  127.85   18.04
   5  -5  12  103.07   15.69
  -5  -5 -13   29.05    8.70
   5  -5  13   30.44    9.40
   5   5  13   25.92    9.65
  -5   5 -13   32.23   11.39
  -5   5 -13   19.94    7.69
  -5  -5 -13   38.88   12.03
  -5  -5 -14   57.04   14.45
  -5  -5 -14   50.84   11.33
   5   5  14   53.08   13.58
   5  -5  15    9.52    6.41
   5  -7 -12    5.60    8.14
  -5  -7  12    1.61    4.79
  -5   7  12   10.23    7.93
   5   7 -11    4.25    5.92
   5  -7 -11   -5.26    8.83
  -5  -7  11    1.66    4.76
  -5   7  11    4.38    4.81
  -5   7  10    5.15    6.04
  -5  -7  10   14.37    7.24
   5   7  -9   43.30   12.81
  -5  -7   9   26.37    8.76
  -5   7   9   30.96   10.94
   5  -7  -8   16.37    7.79
   5   7  -8   19.86    9.28
  -5  -7   8    8.84    6.03
  -5  -7   7   13.53    6.26
   5   7  -7   25.25    9.71
  -5   7   7   18.73    8.46
   5  -7  -7   31.29    9.53
  -5   7   6    9.00    8.16
   5  -7  -6   18.16   12.37
   5   7  -6   -3.79    8.31
   5  -7  -6    1.81    4.46
  -5  -7   6   -3.87    4.44
  -5   7   5   19.46    7.42
   5   7  -5   19.61   10.48
  -5  -7   5   13.71    5.99
   5  -7  -5    6.65    5.41
  -5  -7   4   23.48    8.07
   5   7  -4   30.63   10.31
   5  -7  -4   38.64    9.64
   5  -7  -3   46.23   14.02
  -5  -7   3   38.52    9.33
  -5   7   3   48.49   12.43
   5   7  -3   41.71   11.68
   5  -7  -3   50.62   10.09
  -5   7   2   30.56    9.57
   5  -7  -2   52.76   13.57
   5   7  -2   45.98   12.42
  -5  -7   2   25.72    8.26
   5  -7  -2   30.56    8.10
   5  -7  -1   35.80    7.89
  -5   7   1   55.48   12.78
   5   7  -1   42.87   12.02
   5  -7  -1   45.83   12.43
  -5  -7   1   39.42    9.43
   5  -7   0    8.26    7.34
   5  -7   0   -0.64    4.32
  -5  -7   0    5.16    5.35
  -5  -7  -1   15.29    7.20
  -5   7  -1   26.45    9.78
   5  -7   1   12.26    8.60
   5   7   1   15.69    7.39
   5  -7   1   16.76    6.27
  -5   7  -2    3.62    5.25
   5   7   2    2.81    5.22
   5  -7   2    5.38    4.69
   5  -7   2    7.46    9.13
  -5  -7  -2    1.68    5.31
   5  -7   3   23.44   10.24
  -5   7  -3   21.72    9.97
   5   7   3    9.67    7.37
  -5  -7  -3    6.54    6.44
   5  -7   4   28.76   11.45
  -5   7  -4   30.21   10.19
  -5  -7  -4   23.59    8.99
  -5  -7  -5   18.69    8.76
   5  -7   5   20.58   10.21
  -5   7  -5   23.54    9.73
   5   7   5   21.54    9.44
  -5   7  -6   82.51   16.05
   5   7   6   93.29   17.13
  -5  -7  -6   80.73   15.28
   5  -7   6   79.01   16.82
   5  -7   7   21.61   12.21
  -5   7  -7   21.52    9.47
  -5  -7  -7   35.71   11.30
   5  -7   8   26.60   11.28
  -5   7  -8   17.07    7.37
  -5  -7  -8   20.15    9.68
   5  -7   9  -15.95    7.66
   5  -7   9    2.13    5.53
  -5  -7  -9    9.13    8.95
  -5   7  -9   -0.41    8.15
  -5   7 -10   -3.58    7.51
   5  -7  10    8.85   10.55
  -6   0  20   27.86   10.40
   6   0 -20   17.68    9.53
  -6   0  19    4.95    7.66
   6   0 -19   -1.67    6.05
  -6   0  18   -6.10    7.26
   6   0 -18   -3.56    6.51
  -6   0  17    5.23    5.34
   6   0 -17   -0.76    4.86
  -6   0  16   41.74   10.05
   6   0 -16   39.72   10.99
  -6   0  15    3.29    5.66
   6   0 -15    9.21    7.32
  -6   0  14  108.71   14.31
   6   0 -14   99.77   14.60
   6   0 -13   -5.65    6.72
  -6   0  13  -13.88    7.09
  -6   0  12  149.28   15.57
   6   0 -12  160.74   17.66
  -6   0  11    0.71    4.43
   6   0 -11   -2.04    5.13
  -6   0  10  585.65   28.54
   6   0 -10  658.27   31.64
  -6   0   9    0.30    4.04
   6   0  -9   -2.88    4.39
  -6   0   8   24.68    7.30
   6   0  -8   -3.18    4.13
  -6   0   7    4.93    4.52
   6   0  -7    2.50    3.90
  -6   0   7   -5.65    3.99
   6   0  -6 6571.90  113.32
   6   0  -6 6722.83  112.42
   6   0  -6 6017.57  113.40
  -6   0   6 6453.57  116.49
  -6   0   6 6547.51  113.12
   6   0  -6 6692.12  118.77
  -6   0   6 5958.74  110.98
   6   0  -5    1.15    3.31
  -6   0   5    3.45    2.68
  -6   0   5    2.26    2.87
   6   0  -5   -2.58    3.14
   6   0  -5   -1.33    2.06
   6   0  -5   -0.10    2.73
   6   0  -4 7097.07  120.49
  -6   0   4 7193.74  115.59
   6   0  -4 7251.27  116.98
   6   0  -4 7010.20  115.10
  -6   0   4 6986.86  119.41
  -6   0   4 6636.43  114.62
  -6   0   3    0.06    2.01
   6   0  -3    3.85    3.25
  -6   0   3   -1.20    2.04
  -6   0   3    2.07    2.77
  -6   0   3    0.68    2.00
   6   0  -3    0.27    1.85
   6   0  -2  243.81    9.42
  -6   0   2  247.09    9.19
  -6   0   2  248.76   12.37
   6   0  -2  253.09   11.14
  -6   0   2  244.23   10.80
   6   0  -1    0.06    2.02
  -6   0   1    0.38    3.03
  -6   0   1    0.20    1.34
   6   0  -1    1.18    1.31
  -6   0   0  662.83   14.72
   6   0   0  647.28   16.16
  -6   0   0  704.02   22.72
   6   0   0  674.36   18.92
  -6   0   0  711.96   15.95
   6   0   1   -0.33    1.12
   6   0   1    0.74    2.34
   6   0   1   -1.15    1.46
  -6   0  -1    0.66    4.01
  -6   0  -1    0.05    1.06
  -6   0  -1    0.60    1.44
   6   0   2  605.85   19.02
  -6   0  -2  603.68   16.66
  -6   0  -2  618.83   16.83
  -6   0  -2  628.78   20.22
   6   0   2  646.69   16.75
  -6   0  -2  645.91   24.67
  -6   0  -3   -1.77    2.79
  -6   0  -3    0.17    1.62
  -6   0  -3    0.35    1.74
   6   0   3   -2.48    2.07
  -6   0  -3   -2.78    2.45
   6   0   3    0.22    2.01
   6   0   4  470.48   18.14
  -6   0  -4  450.94   17.46
  -6   0  -4  472.92   20.19
   6   0   4  472.14   16.95
   6   0   5    1.03    2.42
  -6   0  -5    5.05    3.99
  -6   0  -5    4.15    3.16
   6   0   5    2.98    2.75
   6   0   6  342.18   16.97
   6   0   6  334.00   16.76
  -6   0  -6  348.73   19.62
   6   0   7    3.97    3.43
  -6   0  -7    6.74    4.76
   6   0   7    0.15    2.73
   6   0   8  150.21   12.87
   6   0   8  160.90   12.76
  -6   0  -8  156.81   14.80
   6   0   9   -5.29    4.41
  -6   0  -9   -3.24    5.34
   6   0   9    5.04    4.44
   6   0  10   90.45   10.61
  -6   0 -10   94.02   12.65
   6   0  10   97.45   12.03
   6   0  11    1.59    5.32
   6   0  11    0.94    3.58
  -6   0 -11   -4.87    5.71
   6   0  12    8.93    5.98
   6   0  12    1.62    3.76
  -6   0 -12   -2.44    4.56
   6   0  13    0.43    3.68
  -6   0 -13    0.49    4.61
  -6   0 -14   22.60    8.82
   6   0  14   26.93    6.72
   6   0  15    1.57    5.32
   6   0  15    9.07    5.85
  -6   0 -15    4.23    4.95
   6   0  16  274.53   25.49
   6   0  16  275.15   22.71
  -6   0 -16  314.36   29.26
   6   0  17   -0.55    4.65
  -6   0 -17    3.10    5.85
   6   0  17    6.51    5.43
   6   0  18   17.78    9.05
   6   0  18    8.40    5.04
   6  -2 -19   -5.64    6.41
   6   2 -19    0.33    6.66
  -6  -2  19    4.00    4.79
  -6   2  19    3.63    5.89
  -6  -2  18   10.56    6.85
   6  -2 -18    2.26    5.41
   6   2 -18    2.53    6.52
  -6   2  18   -7.14    6.45
  -6  -2  17   30.53    9.45
  -6   2  17   26.23    9.04
   6  -2 -17   23.90    8.94
   6   2 -17   17.38    6.95
  -6   2  16   -4.76    5.36
   6  -2 -16   -4.43    5.40
   6   2 -16    3.93    7.61
  -6  -2  16    3.64    7.46
   6  -2 -15   34.49    9.61
   6   2 -15   45.61   11.17
  -6   2  15   32.70    9.37
  -6  -2  15   41.59   10.76
  -6   2  14    1.67    4.07
   6   2 -14   -2.12    5.81
   6  -2 -14    6.42    5.17
  -6   2  13   16.86    7.53
  -6  -2  13    7.85    6.87
   6   2 -13    6.38    5.92
   6  -2 -13   12.34    7.01
   6  -2 -12  221.66   19.90
   6   2 -12  229.18   20.83
  -6   2  12  213.64   12.19
  -6  -2  12  229.19   19.90
  -6   2  11    7.89    2.59
  -6  -2  11   12.62    8.03
   6   2 -11   12.11    5.79
   6  -2 -11    6.01    4.47
   6  -2 -10   15.16    6.24
   6   2 -10   10.49    6.07
  -6   2  10    6.49    2.66
  -6  -2  10   11.95    6.94
  -6   2  10   14.74    6.32
   6  -2  -9   68.64    8.02
  -6   2   9   74.95    9.56
   6  -2  -9   63.08    9.49
   6   2  -9   68.14   10.23
  -6  -2   9   46.58    8.87
  -6   2   9   65.12    4.79
   6  -2  -8   85.60   10.59
   6   2  -8   96.70   11.59
   6  -2  -8   77.17    8.28
  -6  -2   8   69.77    9.06
  -6   2   8   76.16    4.69
  -6  -2   8   67.19    9.54
  -6   2   8   83.57   10.04
   6   2  -7   16.01    3.49
  -6   2   7    8.73    3.99
   6   2  -7   18.71    5.50
   6  -2  -7    8.22    3.54
  -6   2   7   14.56    1.86
   6  -2  -7   18.49    4.41
  -6  -2   7   19.16    5.51
   6  -2  -6  346.33   17.28
   6  -2  -6  339.23   17.83
  -6   2   6  353.51   18.48
  -6  -2   6  364.47   17.31
  -6   2   6  354.36   17.35
   6   2  -6  325.70   17.25
   6   2  -6  374.30   19.77
   6   2  -6  333.64   15.02
  -6   2   6  333.41    9.43
   6  -2  -5  109.18    9.59
  -6   2   5  104.12    8.80
   6  -2  -5  116.79   10.53
  -6   2   5  117.40   10.30
   6   2  -5  116.42    9.09
  -6   2   5  105.44    5.10
   6   2  -5  115.24   10.44
   6  -2  -5  108.83    9.18
  -6  -2   5  109.94    8.92
   6  -2  -5  115.96    5.91
   6   2  -5  108.95    9.05
   6  -2  -5  109.88    9.20
   6  -2  -4   10.86    2.08
   6  -2  -4    9.08    3.47
   6  -2  -4   10.76    3.39
  -6   2   4   15.95    3.55
   6   2  -4   15.40    3.77
   6  -2  -4   10.41    3.28
   6  -2  -4   13.40    3.62
   6   2  -4   15.34    4.10
  -6   2   4    9.61    1.80
  -6  -2   4    7.87    3.66
  -6  -2   4   14.08    3.50
  -6   2   4    6.77    3.04
   6   2  -4   19.31    4.50
   6   2  -4    3.37    4.16
  -6  -2   3   33.64    4.39
  -6  -2   3   42.98    6.76
  -6   2   3   36.21    5.86
   6  -2  -3   32.59    5.18
   6   2  -3   33.20    4.56
  -6   2   3   40.17    5.12
   6  -2  -3   28.76    4.19
   6  -2  -3   36.44    3.69
   6  -2  -3   32.16    5.11
  -6   2   3   37.35    5.59
   6   2  -2   69.27    6.37
  -6   2   2   68.87    5.64
   6   2  -2   86.75    7.79
   6  -2  -2   70.90    7.28
  -6   2   2   72.70    6.98
  -6  -2   2   67.69    7.51
  -6  -2   2   81.09    8.38
  -6   2   2   82.68    7.71
  -6  -2   2   75.21    6.29
   6  -2  -2   72.38    7.38
   6  -2  -2   79.26    5.66
   6  -2  -1   -1.10    1.58
   6   2  -1   -3.83    2.52
   6   2  -1    2.87    3.21
   6  -2  -1   -0.06    2.75
   6   2  -1    1.12    1.99
  -6   2   1   -1.02    2.04
  -6   2   1    2.21    2.33
  -6  -2   1   -0.18    2.59
  -6  -2   1   -1.19    2.59
   6  -2  -1   -1.46    1.96
  -6  -2   1   -1.14    3.01
   6  -2  -1   -0.31    1.55
   6   2  -1    5.96    3.41
   6  -2  -1   -1.39    2.38
   6   2   0 2001.59   45.68
  -6  -2   0 1930.21   47.92
   6  -2   0 1865.47   43.22
   6  -2   0 2016.36   39.12
  -6   2   0 1932.39   43.56
   6  -2   0 1896.70   34.25
  -6  -2   0 1782.60   42.49
   6  -2   0 1970.60   42.01
  -6  -2   0 1781.08   43.11
   6   2   0 1949.02   43.57
   6   2   0 1842.11   47.04
  -6   2   0 1943.19   43.54
  -6  -2   0 1908.32   42.32
   6  -2   0 1788.52   44.86
  -6  -2  -1  517.46   22.17
   6  -2   1  439.87   16.18
  -6   2  -1  535.01   19.84
  -6  -2  -1  478.68   18.29
   6  -2   1  498.97   18.76
  -6  -2  -1  512.22   20.85
  -6  -2  -1  495.60   19.74
   6  -2   1  458.53   20.10
   6  -2   1  503.04   11.21
   6   2   1  527.30   19.89
  -6   2  -1  488.06   19.51
  -6  -2  -1  461.99   18.46
   6   2   2  129.62   10.86
   6  -2   2  121.20    8.83
   6  -2   2  117.99    9.41
   6  -2   2  142.16    5.23
  -6  -2  -2  122.42    9.50
   6   2   2  130.92    9.76
   6   2   2  149.87   10.08
  -6   2  -2  149.39   10.30
  -6   2  -2  135.63   10.75
  -6  -2  -2  136.36    9.08
  -6  -2  -2  126.90   10.83
  -6  -2  -2  138.22   11.07
   6   2   2  131.32    9.63
  -6   2  -3    9.42    3.71
   6   2   3   10.02    4.88
  -6   2  -3    7.38    3.33
  -6  -2  -3    2.91    2.24
   6   2   3    4.81    2.81
   6  -2   3    3.98    2.49
  -6  -2  -3    2.86    4.02
  -6   2  -3    3.71    4.62
   6  -2   3    2.23    2.36
   6   2   3    1.70    2.32
  -6  -2  -3    5.15    2.95
   6   2   3    4.71    3.41
  -6   2  -3    5.70    1.47
  -6  -2  -4  167.38   11.79
   6   2   4  154.47   12.13
   6  -2   4  168.42   12.48
   6   2   4  158.41   10.16
  -6  -2  -4  167.47   13.19
  -6   2  -4  156.94   11.11
  -6  -2  -4  150.52    9.67
   6  -2   4  177.96   11.08
  -6   2  -4  143.22    6.95
  -6   2  -4  160.15   13.51
   6   2   5  332.69   18.74
  -6   2  -5  365.05   18.48
  -6  -2  -5  357.82   18.86
  -6  -2  -5  340.33   19.62
  -6  -2  -5  350.08   15.91
   6   2   5  346.87   15.48
  -6   2  -5  336.01   12.51
  -6  -2  -6   43.70    7.83
   6   2   6   43.26    5.70
   6   2   6   42.37    7.50
  -6  -2  -6   43.25    7.12
  -6   2  -6   39.38    4.80
   6  -2   6   39.28    6.62
  -6   2  -6   38.52    6.65
   6   2   7  122.64   12.36
  -6  -2  -7  113.26   11.91
  -6   2  -7  119.87   12.05
  -6   2  -7  118.58    8.80
  -6  -2  -7  110.07   12.26
   6   2   7  105.12    8.80
  -6  -2  -8   84.87   11.24
   6   2   8   93.85   11.48
   6  -2   8   96.94   10.70
   6   2   8   85.76    8.47
  -6  -2  -8   79.91   11.15
  -6   2  -8   87.15   11.32
   6  -2   9  265.14   18.44
   6   2   9  249.93   19.58
  -6  -2  -9  268.91   20.10
  -6   2  -9  257.23   19.97
   6   2   9  244.26   14.39
  -6  -2  -9  268.54   20.63
  -6  -2 -10   10.83    5.83
   6   2  10    1.02    4.09
   6   2  10    5.53    2.64
  -6   2 -10    9.62    5.66
   6  -2  10   14.55    6.52
  -6  -2 -10   10.25    5.92
  -6  -2 -11   -1.18    4.81
   6   2  11    1.49    3.73
  -6  -2 -11    1.98    4.49
  -6   2 -11   -9.03    7.09
   6   2  11   -2.32    3.33
   6  -2  11    2.45    5.15
  -6  -2 -12   33.61    9.17
   6   2  12   32.85    8.60
   6  -2  12   28.03    7.78
  -6   2 -12   12.81    6.74
   6   2  12   17.51    4.56
  -6  -2 -12   25.82    8.28
  -6  -2 -13   12.18    6.86
   6   2  13   19.20    7.36
  -6   2 -13    8.53    5.82
   6  -2  13    7.08    5.84
   6  -2  13    5.84    5.73
   6   2  13    3.00    2.67
  -6  -2 -13   20.44    8.11
  -6  -2 -14    5.35    4.05
  -6  -2 -14   23.23    9.00
   6  -2  14    3.76    4.02
  -6   2 -14   21.05    8.51
   6  -2  14    2.78    4.60
   6   2  14    6.46    3.67
   6   2  14   17.43    7.68
  -6  -2 -15   24.84    8.65
   6   2  15   26.47    9.79
  -6  -2 -15   23.39    8.88
   6  -2  15   11.22    5.99
  -6   2 -15   31.25   10.02
   6  -2  15   14.55    7.06
  -6  -2 -16   36.14   10.19
   6   2  16   47.22   11.82
  -6  -2 -16   46.17   12.56
  -6   2 -16   73.20   15.07
   6  -2  16   29.15    9.38
   6  -2  16   41.08   10.17
   6   2  17   46.57   12.33
  -6  -2 -17   34.50   10.72
  -6   2 -17   34.85   11.20
   6  -2  17   39.49   11.46
  -6  -2 -17   23.74    8.46
   6  -2  17   42.65   10.94
   6  -2  18   -4.25    5.74
  -6  -2 -18    6.73    6.79
   6  -4 -19  -11.28    8.30
   6   4 -19   12.48    8.01
   6  -4 -18  -14.13    7.49
   6   4 -18   -0.94    4.70
   6   4 -17    8.41    6.60
   6  -4 -17   -6.28    5.40
  -6   4  17   -1.82    5.20
  -6  -4  17   13.63    8.91
  -6   4  16   13.50    7.08
   6   4 -16   17.12    8.69
   6  -4 -16   17.70    8.02
  -6  -4  16   -0.98    6.53
   6  -4 -15   71.70   13.51
   6   4 -15   76.54   14.31
  -6   4  15   87.27   14.97
   6  -4 -14   12.58    6.41
  -6  -4  14    7.25    7.71
   6   4 -14    1.42    4.45
  -6   4  14   -8.34    6.62
  -6  -4  13   91.74   15.33
   6   4 -13   77.93   14.03
   6  -4 -13   97.93   14.15
  -6   4  13  102.84   15.26
  -6  -4  12   -0.28    5.67
  -6   4  12   12.69    6.96
   6   4 -12    3.63    4.54
   6  -4 -12    5.52    4.39
  -6   4  11   -3.64    5.12
   6  -4 -11   -2.33    3.66
  -6  -4  11   -1.48    4.20
  -6  -4  11  -11.17    6.77
   6   4 -11   -1.28    5.17
   6  -4 -10   38.38    7.87
  -6  -4  10   31.93    8.35
   6   4 -10   29.11    8.22
  -6   4  10   35.99    9.17
   6   4  -9  160.26   15.77
  -6   4   9  159.80   16.01
   6  -4  -9  145.52   13.25
  -6  -4   9  186.68   16.17
   6  -4  -8    4.82    5.22
   6  -4  -8   14.44    6.87
   6   4  -8    8.70    4.69
  -6   4   8   18.12    6.82
  -6  -4   8   11.87    5.30
   6  -4  -8    7.48    3.88
  -6   4   7  605.42   29.59
   6  -4  -7  622.16   24.92
   6   4  -7  641.32   28.89
  -6   4   7  583.97   31.82
   6  -4  -7  622.03   32.39
   6   4  -7  567.66   23.21
   6  -4  -7  627.29   31.00
  -6   4   6   53.98   10.37
   6  -4  -6   42.67    7.60
   6   4  -6   63.59   11.21
   6  -4  -6   48.76   10.01
   6   4  -6   39.93    5.61
  -6   4   6   35.48    7.73
   6  -4  -6   37.37    5.69
  -6  -4   6   55.56    8.74
   6  -4  -5  247.78   19.67
   6   4  -5  253.91   16.51
   6   4  -5  233.44   11.90
  -6   4   5  244.65   19.03
   6   4  -5  270.60   20.55
  -6  -4   5  251.69   17.58
   6  -4  -5  249.22   12.93
  -6   4   5  258.17   17.66
   6  -4  -5  228.46   16.90
   6  -4  -5  262.07    8.77
   6  -4  -4   42.47    7.40
   6  -4  -4   57.82    4.98
   6  -4  -4   45.57    4.75
  -6   4   4   42.39    7.75
   6   4  -4   43.13    4.53
   6   4  -4   53.57    9.63
  -6  -4   4   60.08    8.94
   6  -4  -4   44.99    6.60
  -6   4   3   96.73   10.64
   6   4  -3   91.69    8.78
   6   4  -3  109.41   12.73
  -6   4   3   99.50   12.14
   6  -4  -3  103.96    7.70
   6  -4  -3   96.99    5.75
  -6   4   3   91.80    8.92
   6  -4  -3   98.41   10.30
   6  -4  -3   88.00    9.04
   6  -4  -3  135.00   15.00
  -6  -4   3   91.75   11.22
   6   4  -3   91.04    6.23
  -6   4   2   24.06    6.60
   6  -4  -2   25.46    5.10
   6  -4  -2   25.83    2.21
   6  -4  -2   24.90    2.46
   6   4  -2   16.22    5.52
   6  -4  -2   33.13    4.86
  -6   4   2   26.72    4.65
   6  -4  -2   34.92    8.73
  -6  -4   2   30.88    7.06
  -6  -4   2   25.56    3.12
   6  -4  -2   27.69    5.48
  -6   4   1  664.28   30.71
   6  -4  -1  654.60   24.58
   6   4  -1  724.83   31.90
   6  -4  -1  644.35   32.37
   6   4  -1  680.16   30.86
  -6  -4   1  686.24   29.67
  -6  -4   1  644.03   17.68
  -6   4   1  653.10   22.44
   6  -4  -1  631.23   23.85
   6   4   0  108.61   12.31
   6  -4   0   89.84   12.16
  -6   4   0  103.82   12.11
   6   4   0   97.49    8.21
   6  -4   0   98.53    4.99
  -6   4   0   98.03    7.99
   6  -4   0  105.12    8.91
  -6  -4   0   99.48    6.73
   6   4   0  104.21   11.67
  -6  -4   0   94.29   10.83
   6  -4   0   75.95    8.09
   6  -4   1  900.53   38.58
   6   4   1  881.31   35.37
  -6   4  -1  785.66   27.29
   6   4   1  817.27   26.99
   6   4   1  900.16   33.89
   6  -4   1  822.61   21.08
   6  -4   1  873.36   26.28
  -6  -4  -1  822.19   34.47
  -6   4  -1  798.93   25.31
  -6  -4  -1  829.76   25.00
  -6   4  -1  982.13   38.01
  -6   4  -2   52.81    6.44
  -6   4  -2   42.74    8.63
   6   4   2   46.20    8.06
  -6  -4  -2   50.95    6.83
   6   4   2   45.36    6.45
   6  -4   2   42.62    5.00
   6   4   2   46.60    7.31
  -6   4  -2   46.90    6.10
   6  -4   2   49.08    5.82
  -6  -4  -2   46.73    9.19
   6  -4   2   47.42    9.69
   6  -4   3  265.31   14.03
   6   4   3  293.39   20.40
  -6   4  -3  278.08   20.30
   6   4   3  245.61   16.42
   6  -4   3  270.74   12.95
  -6  -4  -3  272.66   20.50
  -6   4  -3  250.74   14.04
  -6  -4  -3  270.58   17.11
   6  -4   3  279.24   21.61
   6   4   4  267.93   20.06
   6   4   4  271.18   20.51
  -6   4  -4  295.73   21.35
   6  -4   4  260.70   15.50
  -6   4  -4  248.53   14.37
   6   4   4  288.17   17.10
   6  -4   4  297.09   13.66
  -6  -4  -4  290.55   21.44
  -6   4  -4  247.89   15.93
  -6  -4  -4  262.17   17.75
  -6   4  -5  110.98    9.94
   6   4   5  111.61   14.03
  -6   4  -5  108.50   13.86
  -6  -4  -5  104.81   14.00
   6  -4   5  110.57    8.75
   6   4   5  112.97   10.71
  -6   4  -5   81.23    8.32
  -6   4  -5  116.09   12.23
   6   4   5  105.25   13.35
   6   4   6   24.03    5.43
  -6   4  -6   25.57    5.74
  -6   4  -6   18.18    6.11
   6   4   6   13.10    5.68
  -6  -4  -6   20.66    6.33
  -6   4  -6   33.57    8.26
   6   4   6   24.83    7.48
   6   4   7  541.25   23.03
  -6   4  -7  604.82   27.32
   6  -4   7  534.96   28.13
  -6  -4  -7  622.45   34.71
  -6   4  -7  590.88   32.90
   6   4   7  601.76   32.72
  -6   4  -7  540.16   29.58
   6   4   8   11.00    6.25
  -6  -4  -8   -0.29    5.39
  -6   4  -8    2.17    3.44
   6   4   8    4.11    3.27
  -6   4  -8    2.75    4.79
   6  -4   8   -0.95    4.92
  -6   4  -8   20.00    7.74
   6   4   9  416.28   28.86
  -6   4  -9  427.42   26.00
  -6  -4  -9  445.72   26.79
  -6  -4  -9  471.68   32.03
   6   4   9  424.44   19.88
   6  -4   9  450.79   27.69
  -6   4  -9  411.76   28.67
  -6  -4 -10   27.56    9.05
  -6  -4 -10    9.69    5.47
  -6   4 -10   14.46    5.87
   6  -4  10   18.30    7.55
   6   4  10   17.15    7.65
  -6  -4 -11  115.38   16.77
  -6   4 -11   77.38   12.24
   6   4  11   87.06   14.15
   6  -4  11   88.55   13.35
  -6  -4 -11   83.42   12.82
  -6  -4 -12   17.67    8.20
   6   4  12   17.41    6.94
  -6  -4 -12   11.07    6.30
   6  -4  12    4.18    5.60
  -6   4 -12   12.43    6.42
   6   4  13   29.16    9.42
  -6  -4 -13   23.41    8.13
  -6   4 -13   24.56    8.11
  -6  -4 -13   23.59    9.07
   6  -4  13   26.74    9.08
  -6  -4 -14    5.49    6.52
   6  -4  14    6.94    6.52
   6   4  14    4.84    7.04
  -6   4 -14    0.38    4.72
  -6  -4 -14   -5.63    5.54
  -6  -4 -15   76.52   15.67
   6  -4  15   68.40   14.24
  -6   4 -15   55.15   13.03
   6   4  15   57.49   13.56
  -6  -4 -15   73.14   14.44
  -6  -4 -16   17.77    7.67
  -6   4 -16   40.55   12.30
   6  -4  16   36.93   11.04
  -6   4 -17   38.60   11.88
  -6  -6  14   45.50   13.23
   6   6 -14   61.34   16.28
   6  -6 -14   37.80   13.82
  -6   6  14   51.49   13.14
   6  -6 -13   -3.63    6.82
   6   6 -13   13.56    9.65
  -6  -6  13    9.40    8.81
  -6   6  13   -0.10    5.34
   6  -6 -12    4.26    5.30
  -6   6  12   -3.44    3.95
  -6  -6  12   -2.99    4.94
   6  -6 -11   -7.63    5.06
  -6   6  11   -2.85    5.47
  -6  -6  11   -1.49    4.84
   6  -6 -10    1.40    5.06
  -6   6  10    8.04    6.03
   6   6 -10    4.46    6.05
  -6  -6  10   -3.69    5.06
   6  -6  -9   13.89    7.54
  -6   6   9   18.81    7.64
   6   6  -9   18.22    9.57
  -6  -6   9   17.85    7.11
   6  -6  -8   26.48    8.68
   6   6  -8   26.85   10.34
  -6   6   8   40.04   11.03
  -6   6   8   18.34    7.22
   6  -6  -8   32.15   11.35
  -6   6   7   43.80   11.02
  -6   6   7   37.54    9.68
   6   6  -7   38.65   10.54
   6  -6  -7   19.90    6.68
  -6  -6   7   28.34    8.20
   6  -6  -6    4.24    7.36
  -6   6   6   10.83    6.95
   6   6  -6   17.20    8.80
  -6  -6   6   13.47    6.49
   6   6  -5   23.53    9.64
  -6  -6   5   26.39    8.01
   6  -6  -5   11.79    8.37
   6  -6  -5   18.41    6.92
  -6   6   5    5.98    6.43
   6  -6  -4   -0.38    6.65
   6   6  -4   -1.44    5.15
  -6   6   4    1.10    4.10
  -6  -6   4   -0.99    3.90
   6  -6  -4   -0.32    3.77
   6  -6  -3   12.63    6.76
   6   6  -3    7.70    6.69
  -6  -6   3   12.68    6.98
  -6   6   3   15.71    6.79
   6  -6  -3   11.66    5.65
  -6   6   2   -2.53    5.94
   6   6  -2   -7.69    6.68
   6  -6  -2   13.76    7.30
  -6  -6   2    1.31    4.50
   6  -6  -2    1.07    3.81
   6  -6  -2   -4.08    3.34
   6  -6  -1   79.13   14.20
   6   6  -1   90.84   14.85
  -6  -6   1   82.51   12.93
   6  -6  -1   81.18   10.77
   6  -6   0   27.77    9.18
   6   6   0   23.83    9.08
  -6   6   0   37.82   10.17
   6  -6   0    5.51    3.55
  -6  -6   0    5.77    5.88
   6  -6   1  111.89   16.99
  -6   6  -1  113.98   16.55
   6  -6   1  105.93   11.58
   6   6   1  110.49   15.89
  -6  -6  -1   94.08   13.75
  -6   6  -2   62.56   12.54
   6   6   2   38.46    9.69
   6  -6   2   34.42   11.17
   6  -6   2   53.52    8.27
  -6  -6  -2   58.41   11.65
   6   6   3   10.09    7.23
   6  -6   3   11.67    4.73
  -6   6  -3   16.05    7.56
  -6  -6  -3   18.48    8.18
   6  -6   4    5.82    4.17
  -6   6  -4   12.16    5.92
  -6  -6  -4    3.79    5.04
   6   6   5    0.21    5.19
  -6   6  -5   -6.10    5.51
  -6  -6  -5    3.36    5.93
  -6   6  -6   -4.84    7.10
   6   6   6   12.84    8.35
  -6  -6  -6   11.88    7.18
  -6   6  -7   38.13   11.43
  -6  -6  -7   44.41   11.30
   6   6   7   22.27    9.20
   6  -6   7   33.32   10.39
   6  -6   8   64.60   11.44
  -6   6  -8   59.71   13.46
  -6  -6  -8   74.99   15.30
   6   6   8   60.02   13.48
   6  -6   9   22.47    8.38
   6   6   9   58.61   13.30
  -6   6  -9   23.43    9.54
  -6  -6  -9   37.15   10.98
   6   6  10   36.10   10.39
   6  -6  10   39.90   10.47
  -6   6 -10   37.43   11.90
  -6  -6 -10   17.52    8.28
   6   6  11    7.21    5.72
  -6   6 -11   16.40    9.69
   6  -6  11    6.68    6.16
  -6  -6 -11   19.23   10.02
  -6   6 -12   13.96    8.48
  -6   6 -13    0.30    5.32
   6  -8  -9    2.23    5.76
  -6  -8   9    1.84    5.07
  -6  -8   8   62.41   13.27
   6  -8  -8   79.38   15.69
  -6  -8   7   14.18    7.66
   6  -8  -7   10.86    7.02
  -6  -8   6   24.95    9.06
   6  -8  -6   35.22   10.26
   6   8  -5    6.82    8.32
  -6   8   5   16.76    9.64
  -6  -8   5    9.28    6.62
   6  -8  -5   12.43    7.26
   6   8  -4    2.23    7.29
  -6   8   4    4.69    5.90
   6  -8  -4   10.36   11.96
  -6  -8   4    9.63    6.27
  -6   8   3    6.99    7.46
   6   8  -3   -0.15    6.58
  -6  -8   3   16.81    9.11
   6   8  -2    8.26    7.70
   6  -8  -2    7.46   12.08
  -6   8   2    3.63    5.53
  -6  -8   2    7.64    5.89
   6  -8  -1   19.68   12.14
  -6   8   1    8.58    5.12
  -6  -8   1    8.11    7.37
   6  -8   0   82.46   19.56
  -6   8   0   88.95   17.72
   6   8   0   79.12   16.86
  -6  -8   0   73.68   14.34
   6  -8   1    8.79   13.56
  -6  -8  -1    8.91    6.76
   6   8   1    9.75    8.86
  -6   8  -2   66.67   14.86
  -6  -8  -2   58.31   13.40
   6  -8   2   89.03   19.89
   6   8   2   81.87   16.30
   6  -8   3    6.07   10.10
  -6   8  -3   13.91    8.69
  -6  -8  -3   -3.94    7.13
   6  -8   4   10.17   11.55
   6   8   4   -8.98    8.37
  -6   8  -4    4.27    7.12
  -6  -8  -4  -15.43    8.77
   6  -8   5   11.27   10.68
   6   8   5   12.06    7.51
  -7   1  20    5.97    7.23
  -7  -1  20   -4.82    6.32
   7  -1 -20   11.27    8.68
   7   1 -20   21.02   10.21
  -7   1  19   49.86   13.29
  -7  -1  19   45.73   11.62
   7  -1 -19   38.90   11.65
   7   1 -19   26.38    9.39
   7   1 -18   13.58    8.82
  -7   1  18   19.65    8.85
  -7  -1  18    5.29    6.32
   7  -1 -18   18.69    9.10
  -7   1  17   64.46   12.98
   7   1 -17   64.83   13.88
  -7  -1  17   31.65    9.30
   7  -1 -17   47.72   12.22
  -7   1  16    5.50    6.45
  -7  -1  16    2.55    6.12
   7  -1 -16    3.24    5.17
   7   1 -16    4.52    6.49
  -7  -1  15   27.82    9.55
   7   1 -15   30.84    9.61
  -7   1  15   50.29   11.38
   7  -1 -15   16.53    6.13
   7  -1 -14   -3.81    5.79
  -7  -1  14    2.73    4.68
  -7   1  14   -2.98    5.29
   7   1 -14    0.13    5.35
   7  -1 -13  143.53   16.74
  -7  -1  13  147.66   16.56
   7   1 -13  136.58   16.83
  -7   1  13  119.40   14.72
  -7   1  12  165.75   16.33
   7  -1 -12  200.32   19.25
   7   1 -12  155.78   17.24
  -7  -1  12  168.16   17.32
   7  -1 -11  471.86   28.52
  -7   1  11  486.45   26.08
   7   1 -11  482.56   29.11
  -7  -1  11  454.45   25.75
   7  -1 -10  121.16   13.96
  -7   1  10  129.21   12.44
   7   1 -10  134.15   14.24
  -7  -1  10  127.78   13.46
  -7   1   9    7.61    3.71
  -7   1   9    2.69    3.93
   7  -1  -9    5.48    2.38
   7  -1  -9    9.84    5.74
   7   1  -9   -4.84    5.23
  -7   1   8  353.85   18.87
   7  -1  -8  318.75   13.28
   7   1  -8  280.00    8.76
   7  -1  -8  298.20   20.47
   7   1  -8  305.39   20.35
  -7  -1   8  313.35   19.00
  -7   1   8  300.35   14.31
   7  -1  -7   52.32    5.42
  -7   1   7   47.52    6.30
   7   1  -7   65.81    9.11
   7  -1  -7   57.60    8.12
  -7  -1   7   60.37    8.74
  -7   1   7   52.25    5.54
  -7   1   7   57.85    8.21
   7  -1  -7   51.57    5.90
  -7   1   6 1481.69   42.15
   7  -1  -6 1462.41   34.61
  -7   1   6 1459.09   37.02
   7  -1  -6 1437.58   39.00
   7   1  -6 1487.17   42.12
   7  -1  -6 1453.90   41.58
  -7  -1   6 1498.58   37.96
  -7   1   6 1361.64   32.06
  -7  -1   6 1327.42   37.68
  -7  -1   6 1413.62   39.94
   7  -1  -5  701.00   20.66
   7   1  -5  667.76   26.04
  -7   1   5  653.26   25.10
   7  -1  -5  629.22   22.11
   7   1  -5  666.97   25.75
  -7  -1   5  639.91   22.07
  -7   1   5  632.97   20.93
  -7  -1   5  663.72   25.53
  -7  -1   5  679.62   24.50
   7  -1  -5  662.77   26.06
   7   1  -5  645.64   24.69
   7  -1  -5  648.80   24.46
  -7   1   5  641.12   18.74
   7  -1  -4  815.73   25.13
   7   1  -4  828.50   25.21
  -7  -1   4  905.08   25.07
  -7   1   4  868.74   22.66
  -7   1   4  906.72   28.73
  -7  -1   4  892.30   27.38
   7  -1  -4  851.40   26.94
   7  -1  -4  878.52   22.95
   7  -1  -4  784.80   27.47
   7   1  -4  796.25   26.75
   7  -1  -4  840.57   23.68
  -7   1   4  812.77   21.50
  -7   1   3   97.85    5.95
   7  -1  -3   87.30    6.63
   7   1  -3   95.22    8.90
  -7  -1   3   96.88    8.23
   7   1  -3   87.56    8.02
   7   1  -3   88.12    7.27
  -7  -1   3   90.56    7.34
  -7   1   3   95.67    8.76
   7  -1  -3   88.38    8.55
   7  -1  -3   84.52    6.25
   7  -1  -3   90.90    6.10
  -7   1   3   89.38    6.18
   7  -1  -2  670.23   19.04
  -7   1   2  717.40   20.13
   7   1  -2  669.69   21.57
   7   1  -2  725.71   24.38
  -7   1   2  721.72   24.00
  -7  -1   2  748.27   23.60
   7  -1  -2  703.37   25.02
   7  -1  -2  707.03   16.15
   7   1  -2  697.68   23.98
   7  -1  -2  718.23   19.71
  -7   1   2  716.06   15.71
  -7   1   2  714.20   19.02
  -7  -1   2  709.17   20.79
   7  -1  -1   34.06    3.64
   7   1  -1   23.42    4.63
  -7  -1   1   23.85    5.08
   7  -1  -1   29.07    5.25
  -7   1   1   25.45    4.47
   7   1  -1   32.16    3.41
   7   1  -1   31.59    5.11
   7  -1  -1   25.27    3.81
   7  -1  -1   30.10    2.46
  -7   1   1   28.16    3.98
  -7  -1   1   38.59    4.97
  -7   1   1   29.65    3.39
   7   1  -1   34.70    4.83
   7   1   0  342.39   10.95
   7  -1   0  338.75   13.46
  -7  -1   0  323.09   10.71
   7  -1   0  326.69   10.81
  -7   1   0  325.17   10.71
   7   1   0  352.16   14.94
  -7   1   0  276.87   13.11
  -7  -1   0  358.12   14.32
   7   1   0  304.67   14.11
  -7  -1   0  332.02   14.30
  -7  -1   0  364.42   16.54
  -7  -1   0  344.11   14.76
   7  -1   0  331.12   17.25
   7   1   0  310.24   16.43
  -7   1  -1   18.22    2.69
   7   1   1   15.46    3.49
   7   1   1   15.62    3.72
  -7  -1  -1   16.53    3.59
   7  -1   1   14.22    3.53
  -7   1  -1   14.25    3.45
   7   1   1   15.20    2.59
  -7  -1  -1   12.56    4.90
   7  -1   1   22.27    4.35
   7  -1   1    7.56    3.92
  -7   1  -1    5.38    3.93
  -7  -1  -1   17.20    3.45
  -7  -1  -1   15.96    2.42
   7   1   1   17.12    3.89
  -7  -1  -1   13.23    3.66
   7   1   2  822.97   24.16
  -7  -1  -2  736.56   20.06
   7   1   2  828.91   24.74
   7  -1   2  805.35   17.57
   7  -1   2  795.71   24.55
  -7  -1  -2  718.69   23.24
   7   1   2  770.66   26.41
   7  -1   2  772.47   25.55
  -7  -1  -2  772.64   23.77
  -7  -1  -2  803.69   24.72
   7   1   2  726.59   24.15
  -7  -1  -2  796.81   29.28
  -7   1  -2  850.31   29.93
  -7  -1  -3   20.85    4.64
   7   1   3   13.03    3.38
  -7   1  -3   13.59    5.08
  -7  -1  -3   14.75    3.76
   7  -1   3   11.11    3.49
   7   1   3   12.55    3.26
  -7  -1  -3   15.44    3.70
   7  -1   3   19.04    3.09
  -7  -1  -3   10.80    3.91
  -7  -1  -3   17.58    3.19
   7  -1   3   11.11    3.53
   7  -1   4  152.85    9.05
   7  -1   4  160.83   11.68
   7   1   4  149.77   10.85
  -7  -1  -4  141.59    9.39
  -7   1  -4  151.36    9.76
  -7   1  -4  153.65   11.54
  -7  -1  -4  144.64   10.88
  -7  -1  -4  165.76   11.56
   7   1   4  157.15   10.09
  -7   1  -4  146.01   13.62
  -7  -1  -4  165.73   12.15
  -7   1  -5  916.04   28.92
  -7   1  -5  930.56   31.92
   7  -1   5  903.09   30.72
  -7  -1  -5  912.49   32.24
  -7  -1  -5  878.32   29.99
   7  -1   5  914.27   26.51
   7   1   5  904.75   29.69
   7   1   5  897.42   27.34
  -7  -1  -5  829.20   27.80
   7  -1   6  134.66   10.24
  -7   1  -6  141.94   12.43
   7  -1   6  130.47   11.60
   7   1   6  113.22   10.26
  -7   1  -6  119.31   10.88
  -7  -1  -6  123.17   11.37
  -7  -1  -6  132.34   12.60
   7   1   6  130.81    9.89
   7   1   7   21.80    4.46
  -7  -1  -7   21.31    5.29
   7   1   7   28.40    5.93
   7  -1   7   13.56    3.98
  -7  -1  -7   16.49    5.03
   7  -1   7   23.56    5.26
  -7   1  -7   27.41    6.40
  -7  -1  -8    1.08    3.57
   7   1   8   -0.11    3.59
   7  -1   8   -1.49    3.86
  -7  -1  -8    9.21    6.47
  -7   1  -8    7.49    6.39
   7  -1   8    7.58    4.81
   7   1   8    1.77    2.91
   7   1   9   31.59    5.97
   7  -1   9   19.03    5.64
  -7   1  -9   24.15    6.75
   7  -1   9   24.68    6.25
  -7  -1  -9   24.01    7.23
   7   1  10  294.75   18.08
   7  -1  10  284.84   19.56
  -7   1 -10  284.68   22.15
   7  -1  10  325.88   21.77
  -7  -1 -10  327.88   23.71
   7   1  11   98.91   11.00
  -7   1 -11   77.48   12.89
  -7  -1 -11   94.62   13.70
   7  -1  11   70.73   10.52
   7  -1  11   91.35   11.73
   7  -1  12   27.28    7.76
  -7  -1 -12   23.82    8.31
   7  -1  12   42.26    9.74
  -7   1 -12   25.38    9.01
   7   1  12   24.39    6.10
   7  -1  13   19.72    7.43
  -7   1 -13   10.06    6.90
  -7  -1 -13   10.50    5.83
   7   1  13    9.35    4.52
   7  -1  13    1.50    3.95
   7   1  14    8.97    3.91
  -7  -1 -14    8.44    5.52
  -7   1 -14   11.24    7.52
   7  -1  14   18.28    8.26
   7  -1  14    4.98    4.47
   7   1  15   10.92    5.63
  -7  -1 -15    5.11    5.08
  -7   1 -15    4.85    5.16
   7  -1  15    7.82    4.97
   7  -1  15    1.19    5.21
  -7  -1 -16   11.91    7.67
   7   1  16    0.80    3.16
   7  -1  16    4.12    5.90
   7  -1  16    9.39    4.53
  -7   1 -16    6.90    6.50
   7   1  17   96.63   16.55
  -7   1 -17  101.39   17.80
  -7  -1 -17   84.40   16.07
   7  -1  17   69.44   14.61
   7  -1  17   75.00   13.45
   7  -1  18   14.02    7.18
  -7  -1 -18   19.81    8.61
   7   1  18   23.70   12.23
  -7  -1 -19   13.80    8.23
   7  -1  19    3.40    5.24
   7  -3 -19   15.81    8.30
   7   3 -19   12.46    7.26
  -7   3  18  -11.23    7.55
   7  -3 -18    1.16    4.47
   7   3 -18    9.18    8.68
  -7  -3  18   -5.70    7.01
   7  -3 -17    9.33    6.30
  -7  -3  17   16.03    9.02
   7   3 -16   -1.82    5.01
   7  -3 -16   -1.34    4.93
  -7  -3  16    8.35    6.88
   7  -3 -15    6.48    5.33
   7   3 -15    1.29    4.69
  -7  -3  15   17.55    9.11
   7   3 -14  122.08   17.13
   7  -3 -14   93.81   14.10
  -7  -3  13   41.07   10.65
   7   3 -13   28.79    9.73
   7  -3 -13   37.34    9.00
  -7  -3  12   58.08   11.17
   7  -3 -12   64.93   11.01
   7   3 -12   65.11   12.16
  -7   3  12   62.21   10.95
  -7  -3  11  159.42   17.21
   7   3 -11  167.98   17.51
  -7   3  11  183.90   16.82
   7  -3 -11  172.66   16.55
   7  -3 -10    0.04    4.36
  -7   3  10    1.01    4.37
   7   3 -10    1.33    5.19
  -7  -3  10    7.24    5.01
  -7  -3  10   -0.66    4.77
   7  -3  -9   78.06   10.64
  -7   3   9   51.92    8.58
   7  -3  -9   62.45    9.04
   7   3  -9   61.28    9.93
  -7  -3   9   55.71    8.83
   7  -3  -8   -3.58    5.16
   7   3  -8   -1.30    2.73
  -7   3   8   -1.32    4.01
   7  -3  -8   -2.10    2.99
  -7  -3   8   -1.62    4.76
  -7  -3   7   70.58    9.24
   7   3  -7   74.80    9.72
   7  -3  -7   66.51    8.33
   7  -3  -7   72.54    9.71
  -7   3   7   76.34    9.32
   7  -3  -6  286.48   18.75
  -7   3   6  296.08   17.25
   7  -3  -6  277.57   15.63
   7   3  -6  256.51   17.37
  -7  -3   6  271.57   17.06
   7   3  -6  253.12   15.09
   7  -3  -6  275.42    8.66
   7   3  -5   20.36    4.58
   7  -3  -5   13.28    4.92
   7   3  -5   18.69    5.69
  -7  -3   5   22.96    6.02
  -7  -3   5   11.52    3.66
  -7   3   5   27.81    5.96
  -7   3   5   20.38    5.47
   7  -3  -5   19.62    2.77
  -7   3   4  651.81   24.32
  -7  -3   4  666.74   26.35
   7  -3  -4  626.99   21.31
   7   3  -4  655.05   26.36
   7   3  -4  592.56   21.59
   7   3  -4  648.44   27.32
   7  -3  -4  637.42   28.23
  -7  -3   4  663.88   21.69
  -7   3   4  660.88   25.68
   7  -3  -4  627.18   25.59
   7  -3  -4  613.33   23.96
   7  -3  -4  683.76   18.15
  -7   3   3  126.79    9.86
   7  -3  -3  153.33    8.61
   7  -3  -3  144.90    8.68
   7  -3  -3  126.73   10.18
   7   3  -3  140.41   13.56
  -7  -3   3  149.03   12.30
  -7   3   3  139.46   10.80
  -7  -3   3  141.04    9.12
   7  -3  -3  135.57   12.80
   7  -3  -3  144.31   11.37
   7   3  -3  124.81    9.02
   7  -3  -3  133.52    9.89
   7   3  -3  151.08   12.56
   7  -3  -2   22.73    4.23
  -7  -3   2   24.24    4.08
   7   3  -2   10.14    3.85
   7  -3  -2   23.46    4.51
   7   3  -2   18.51    3.84
  -7   3   2   14.35    3.70
   7  -3  -2   17.96    4.67
   7  -3  -2   19.42    3.52
  -7  -3   2   25.43    5.77
  -7   3   1  124.86    9.64
  -7  -3   1  145.91   12.15
   7  -3  -1  141.80    9.52
   7   3  -1  134.93   12.25
   7  -3  -1  129.55    8.48
  -7  -3   1  121.66    8.71
   7  -3  -1  117.26   10.33
   7  -3  -1  142.26   10.12
   7   3  -1  134.06   11.86
   7   3   0    3.08    3.59
   7   3   0    1.84    3.47
   7  -3   0    3.06    1.93
   7  -3   0   -0.22    2.41
   7  -3   0    1.34    2.54
  -7  -3   0    4.85    3.13
  -7  -3   0   -1.56    3.81
   7  -3   0    5.13    2.12
  -7   3   0    2.15    2.68
   7  -3   0    2.69    2.33
   7  -3   1  431.33   18.06
   7  -3   1  439.06   16.92
   7   3   1  460.54   20.09
   7  -3   1  441.53   19.89
   7   3   1  509.49   22.60
   7   3   1  482.41   22.09
   7  -3   1  456.80   14.08
  -7  -3  -1  430.88   22.30
  -7   3  -1  439.09   19.27
  -7  -3  -1  437.05   18.89
   7   3   2  385.99   19.78
   7  -3   2  357.69   16.53
   7  -3   2  380.45   11.85
  -7  -3  -2  379.06   19.10
  -7  -3  -2  386.00   21.55
  -7   3  -2  366.00   18.52
  -7   3  -2  348.26   12.68
   7   3   2  395.45   19.59
   7   3   3   61.55    9.19
   7  -3   3   67.55    7.73
  -7   3  -3   52.02    7.63
  -7   3  -3   57.19    4.92
   7   3   3   68.88    8.26
   7  -3   3   63.25    4.67
  -7  -3  -3   56.56    8.66
  -7  -3  -3   61.58    8.73
   7   3   4  371.58   22.14
   7   3   4  441.36   22.69
   7   3   4  419.05   19.62
  -7  -3  -4  399.91   23.27
  -7   3  -4  396.69   22.14
  -7   3  -4  404.16   14.41
  -7   3  -5  661.62   20.22
  -7   3  -5  748.72   30.73
   7  -3   5  698.04   26.80
  -7   3  -5  708.60   27.55
   7   3   5  748.32   30.78
   7   3   5  707.92   26.13
  -7  -3  -5  720.72   32.75
  -7   3  -5  688.68   31.45
   7   3   5  667.59   30.84
  -7  -3  -6   63.97   10.59
   7   3   6   63.47   10.00
   7  -3   6   63.43    8.76
  -7   3  -6   65.72   10.56
  -7   3  -6   51.34    5.45
   7   3   6   72.90    8.24
  -7   3  -6   58.34    8.22
  -7   3  -7    9.09    5.25
  -7  -3  -7   -1.29    3.74
  -7   3  -7   -1.57    5.54
  -7  -3  -7    3.41    5.34
   7   3   7    8.21    4.18
  -7   3  -7    2.26    2.21
   7   3   7    2.52    4.48
  -7  -3  -8   24.86    7.07
  -7  -3  -8   28.34    7.96
  -7   3  -8   14.70    4.90
   7  -3   8   24.33    6.89
   7   3   8   18.74    6.96
   7   3   8   12.07    3.77
   7   3   9    3.44    3.08
  -7  -3  -9    7.99    6.72
  -7  -3  -9    8.52    5.39
  -7   3  -9    6.58    6.33
   7   3   9    5.67    6.00
  -7  -3 -10  117.71   15.32
  -7  -3 -10  135.03   15.50
  -7   3 -10  133.87   15.58
   7   3  10  126.31   15.50
   7   3  10  127.17   11.27
   7  -3  10  139.60   14.93
  -7  -3 -11   72.44   12.99
  -7   3 -11   59.00   11.36
   7  -3  11   54.68   10.60
   7   3  11   60.90    8.20
  -7  -3 -11   68.67   12.06
   7   3  11   53.88   10.62
  -7  -3 -12   95.81   15.16
   7   3  12  100.14   14.90
   7   3  12  119.68   11.48
  -7  -3 -12  114.06   15.35
   7  -3  12   82.03   12.62
  -7   3 -12  102.20   15.16
  -7  -3 -13    8.09    6.42
   7  -3  13   18.36    7.55
   7   3  13   19.84    8.37
  -7  -3 -13   14.85    7.08
   7  -3  13   20.33    7.97
  -7   3 -13   12.30    5.80
  -7  -3 -14   14.53    7.18
   7   3  14   16.01    7.35
  -7  -3 -14   19.43    8.20
  -7   3 -14   27.00    9.00
   7  -3  14   22.38    8.02
   7  -3  14   21.56    8.04
  -7  -3 -15   -4.61    6.47
   7   3  15    0.64    4.15
  -7  -3 -15    5.69    6.24
  -7   3 -15    6.18    6.86
   7  -3  15    1.47    5.30
   7  -3  15   -0.74    4.82
  -7  -3 -16   27.08    9.92
   7   3  16   25.27    9.60
  -7   3 -16   24.62   10.05
   7  -3  16   12.93    6.60
   7  -3  16   21.98    9.34
  -7  -3 -16   29.92   11.13
  -7  -3 -17   28.94    9.98
  -7   3 -17   33.61   10.88
   7  -3  17    7.75    6.16
   7   5 -18   -4.17    6.05
   7   5 -17    0.44    5.03
   7  -5 -16    2.97    9.57
   7   5 -16    1.48    4.76
  -7   5  16    3.56    8.03
  -7  -5  16    7.06    7.51
   7  -5 -15    2.36    7.65
  -7  -5  15   21.47   10.75
  -7   5  15    4.36    6.53
   7   5 -15   10.66    6.39
   7  -5 -14   16.61    8.16
   7   5 -14   24.62    8.90
  -7   5  14   16.15    7.32
  -7  -5  14   33.84   11.41
   7  -5 -13   -1.51    6.04
   7   5 -13    3.43    5.95
  -7   5  13    4.46    6.08
  -7  -5  13   -2.86    4.96
   7  -5 -12   68.88   15.32
  -7   5  12   50.07   11.38
   7   5 -12   59.67   11.13
  -7  -5  12   62.71   13.45
  -7  -5  12   55.02   11.00
   7  -5 -11   13.75    7.28
  -7   5  11    7.42    6.42
   7   5 -11    6.14    4.17
  -7  -5  11    4.23    4.52
   7   5 -10  167.92   21.14
  -7   5  10  108.66   15.23
   7   5 -10  112.49   14.25
   7  -5 -10  104.28   15.55
  -7  -5  10  138.03   15.85
   7  -5 -10  157.32   19.02
   7  -5  -9   33.84    9.20
   7   5  -9   66.64   14.41
  -7   5   9   53.77   10.37
  -7  -5   9   39.01    8.96
   7   5  -9   33.03    7.65
   7  -5  -8   16.43    6.11
   7  -5  -8   33.58   10.65
   7   5  -8   23.30    9.74
  -7  -5   8   15.68    6.27
   7   5  -8    8.85    4.67
  -7   5   8   13.22    6.20
   7  -5  -7   18.69    6.81
   7   5  -7   11.50    7.70
   7   5  -7    8.72    5.16
  -7   5   7   13.39    6.57
  -7  -5   7   12.33    6.34
   7  -5  -7    2.98    5.86
  -7   5   6  188.15   17.34
   7  -5  -6  186.43   20.01
   7   5  -6  162.21   14.32
   7   5  -6  201.70   20.40
  -7  -5   6  186.72   17.01
   7  -5  -6  200.74   17.97
  -7   5   6  186.56   19.59
   7  -5  -5   65.42    9.83
   7  -5  -5   78.38   12.91
  -7   5   5   59.47    9.88
   7   5  -5   56.52   11.11
  -7   5   5   69.80   11.99
  -7  -5   5   62.04   10.28
   7   5  -5   59.05    8.28
   7  -5  -4  214.83   11.27
   7   5  -4  195.09   18.87
   7   5  -4  183.14   13.67
   7  -5  -4  185.78   19.88
  -7  -5   4  193.97   17.18
  -7   5   4  209.24   19.86
  -7   5   3  153.70   16.66
   7   5  -3  148.96   11.99
   7  -5  -3  175.93   11.27
  -7  -5   3  137.25   14.78
   7  -5  -3  143.74   13.49
   7   5  -3  169.07   17.79
   7   5  -2  207.13   19.10
   7  -5  -2  198.83   20.77
  -7   5   2  193.45   12.49
   7   5  -2  172.05   12.74
   7  -5  -2  190.55   12.75
  -7   5   2  209.75   19.29
  -7  -5   2  210.05   17.85
   7  -5  -2  191.17   14.98
  -7  -5   1  168.28   16.39
   7   5  -1  180.27   18.33
   7  -5  -1  168.46   12.82
  -7   5   1  169.27   11.27
   7  -5  -1  195.52   14.42
   7  -5  -1  165.91   19.01
   7   5  -1  159.70   10.97
  -7   5   0  131.14   15.30
   7   5   0  131.54   15.39
  -7   5   0  148.11   10.39
  -7  -5   0  137.85    7.41
   7  -5   0  143.58   11.73
  -7  -5   0  125.35   14.12
   7  -5   0  148.19   17.24
  -7   5  -1    1.79    2.09
   7  -5   1   -2.67    5.79
  -7  -5  -1    3.11    2.45
   7  -5   1    4.28    3.26
  -7   5  -1    2.90    4.50
  -7  -5  -1   -3.00    5.12
   7  -5   2  448.56   30.82
  -7   5  -2  450.03   28.88
   7   5   2  463.16   28.83
   7  -5   2  436.58   18.94
  -7  -5  -2  441.74   28.49
  -7   5  -2  385.44   17.49
  -7  -5  -2  399.83   17.86
   7  -5   3  139.51   18.08
   7   5   3  104.00   14.06
   7   5   3  106.26   12.23
  -7  -5  -3  103.64   10.05
  -7   5  -3  114.62   15.06
   7  -5   3  120.16    9.63
  -7   5  -3  104.24    9.42
  -7  -5  -3  119.65   15.66
   7  -5   4  201.17   21.34
  -7   5  -4  178.42   18.49
   7   5   4  178.66   15.07
   7  -5   4  174.55   11.69
  -7  -5  -4  174.20   18.65
  -7   5  -4  156.59   12.33
  -7  -5  -4  171.57   14.62
   7   5   4  184.93   18.89
   7  -5   5    8.31    6.69
   7   5   5   -7.05    6.59
  -7   5  -5    2.42    5.06
  -7  -5  -5    4.64    4.93
   7   5   5    1.28    5.23
   7  -5   5    0.66    2.44
  -7  -5  -5   -5.31    5.95
   7   5   6   20.41    5.38
   7   5   6   27.74    8.95
  -7   5  -6   16.18    5.90
  -7  -5  -6    7.63    4.91
  -7   5  -6   13.02    5.44
   7  -5   6    9.22    5.08
  -7  -5  -6   24.41    7.59
   7   5   7   21.10    7.37
  -7   5  -7   33.70    9.62
  -7   5  -7   33.52    7.82
   7  -5   7   41.41   11.53
   7  -5   7   30.20    7.20
  -7  -5  -7   29.09    8.16
   7   5   8    1.31    4.40
   7  -5   8   12.66    6.64
  -7   5  -8   22.32    9.06
  -7   5  -8   14.10    6.34
   7  -5   8    3.11    6.87
  -7  -5  -8   15.67    6.23
  -7   5  -9   18.88    6.26
   7  -5   9   33.78   10.54
   7   5   9    8.61    5.56
  -7   5  -9   30.31   10.26
  -7   5  -9   18.39    7.79
   7  -5   9   33.27    8.86
  -7  -5 -10   90.70   15.78
   7  -5  10  101.55   16.41
  -7   5 -10  118.33   17.69
   7  -5  10   98.38   14.27
   7   5  10   91.21   15.44
  -7   5 -10  100.00   13.27
  -7   5 -10  104.16   15.40
  -7  -5 -11   18.10    6.88
   7  -5  11   26.68    9.24
  -7   5 -11   19.68    8.43
  -7   5 -11   25.37    8.10
   7   5  11   22.28    8.19
   7  -5  11   15.04    6.65
  -7  -5 -12  113.51   18.72
   7  -5  12   87.46   15.39
   7   5  12   86.72   15.79
  -7   5 -12  103.15   18.14
   7  -5  12   95.59   14.85
  -7  -5 -13   21.35    8.53
   7   5  13    6.63    6.85
  -7   5 -13   22.04   10.03
  -7   5 -14   28.19   10.94
  -7   5 -15   18.04    9.41
  -7  -7  13   10.05    5.55
   7  -7 -12   20.99   10.93
  -7   7  12    8.51    7.27
  -7  -7  12    0.98    5.00
   7  -7 -11    7.78    6.39
  -7   7  11    7.96    6.60
  -7  -7  11    6.32    6.31
   7   7 -11   -4.29    9.33
   7  -7 -10    0.34    5.37
   7   7 -10    1.75    6.05
  -7   7  10    1.72    5.64
  -7  -7  10   17.52    8.26
   7   7  -9   18.45    8.02
  -7  -7   9   24.08    8.13
   7  -7  -8   -0.80    7.30
  -7   7   8    2.54    5.33
   7   7  -8  -10.55    9.11
   7  -7  -8   -1.50    4.84
   7   7  -7    4.46    7.04
  -7   7   7   13.29    7.98
  -7  -7   7    7.99    6.07
   7  -7  -7   -0.74    4.18
   7  -7  -6   26.81   11.43
  -7   7   6   27.11    9.74
   7   7  -6   37.66   12.03
  -7  -7   6   17.17    6.70
   7  -7  -6   25.20    8.24
   7   7  -5   36.83   11.60
  -7   7   5   13.38    7.88
   7  -7  -5   37.16   13.11
  -7  -7   5   20.40    7.63
   7  -7  -5   22.45    8.07
   7   7  -4   40.80   11.30
   7  -7  -4   70.98   17.00
   7  -7  -4   57.18   10.90
  -7  -7   4   60.20   11.70
   7   7  -3   42.95   11.79
   7  -7  -3   46.33   13.32
  -7   7   3   30.26    9.26
  -7  -7   3   46.33   10.25
   7  -7  -3   30.91    8.38
   7   7  -2   18.89    9.55
  -7   7   2   26.91    9.54
   7  -7  -2   14.20   10.82
  -7  -7   2   22.72    8.64
   7  -7  -2    7.79    4.43
   7  -7  -1   -9.28    7.91
  -7   7   1   17.78    8.23
   7   7  -1    6.33    6.37
  -7  -7   1   13.25    8.09
   7  -7   0   52.78   14.04
  -7  -7   0   15.44    6.93
   7   7   1   -8.64    7.78
   7  -7   1    1.00    8.10
  -7   7  -1    9.28    6.06
  -7  -7  -1    7.27    6.64
   7  -7   2   24.79   12.22
  -7   7  -2   33.53    9.24
   7   7   2   19.24    8.13
  -7  -7  -2   14.16    6.43
   7   7   3   25.83    9.32
  -7   7  -3   32.13   10.37
  -7  -7  -3   22.17    8.32
   7  -7   3   24.11   11.17
  -7   7  -4   96.79   16.77
   7   7   4   59.49   13.78
  -7  -7  -4   82.57   14.76
   7  -7   4   80.03   17.32
   7   7   5   21.15   10.08
  -7   7  -5    3.76    5.83
  -7  -7  -5    4.89    7.25
   7  -7   5    3.33    7.19
   7  -7   6    3.27    9.42
   7   7   6   -1.44    6.13
  -7   7  -6   19.75    8.95
  -7  -7  -6   20.20    8.68
  -7   7  -7   43.79   12.95
   7   7   7   19.21    9.53
   7  -7   7   -0.77    9.50
  -7  -7  -7   27.72   10.01
   7  -7   8   -3.64    8.90
  -7   7  -8   -6.76    8.47
  -7  -7  -8    6.67    8.26
   7  -7   9   -5.89    9.18
  -7   7  -9    7.68    7.06
   7  -7  10   40.29   14.52
  -8   0  20   22.26   10.55
   8   0 -20    8.48    7.69
  -8   0  19   -1.95    5.55
   8   0 -19    5.84    6.07
  -8   0  18   18.01    7.93
   8   0 -18   33.95   12.10
  -8   0  17    6.57    7.16
   8   0 -17   -2.34    5.28
  -8   0  16   72.17   13.89
   8   0 -16   60.20   12.97
  -8   0  15    1.61    5.18
   8   0 -15    3.78    5.25
  -8   0  14   75.74   12.95
   8   0 -14   70.66   13.32
   8   0 -13    1.79    4.68
  -8   0  13   -1.09    4.31
  -8   0  12   48.77   10.20
   8   0 -12   56.82   10.90
   8   0 -11   -6.69    5.99
  -8   0  11    3.59    5.14
  -8   0  10   48.90    8.60
   8   0 -10   48.96    8.97
  -8   0   9    8.70    5.49
   8   0  -9   -0.52    1.13
  -8   0   8  826.49   31.27
   8   0  -8  845.94   34.47
  -8   0   7    6.29    5.24
  -8   0   7    2.14    2.75
  -8   0   7    0.70    3.16
   8   0  -7   -2.51    4.17
   8   0  -7    0.80    3.14
   8   0  -6 4140.87   79.79
  -8   0   6 4076.39   79.24
  -8   0   6 3942.53   83.21
  -8   0   6 3830.30   77.43
   8   0  -6 4116.40   85.15
   8   0  -5    2.43    3.59
   8   0  -5   -2.13    4.77
  -8   0   5    3.17    2.77
   8   0  -5    1.48    2.51
  -8   0   5   -2.42    3.69
  -8   0   4  390.18   15.26
  -8   0   4  343.06   15.28
   8   0  -4  351.67   14.90
   8   0  -4  368.05   16.66
  -8   0   4  379.12   18.04
  -8   0   3   -1.08    3.50
  -8   0   3   -1.92    2.13
  -8   0   3   -1.34    1.99
  -8   0   3    0.36    2.10
   8   0  -3    1.92    2.69
   8   0  -3    2.31    1.83
  -8   0   2  248.83   10.11
   8   0  -2  241.70   10.31
  -8   0   2  256.74   14.27
   8   0  -2  258.27   12.70
  -8   0   2  235.16   11.91
  -8   0   1    1.93    3.23
   8   0  -1   -0.77    2.90
  -8   0   1    0.90    1.78
   8   0  -1    1.06    1.44
  -8   0   0 1229.75   24.76
  -8   0   0 1237.40   26.07
   8   0   0 1276.47   27.64
  -8   0   0 1332.13   36.82
   8   0   0 1262.98   31.42
   8   0   1    0.33    1.45
   8   0   1    0.97    1.51
  -8   0  -1   -0.90    1.28
  -8   0  -1   -0.73    3.99
   8   0   1   -2.67    2.49
  -8   0  -1   -1.54    1.79
   8   0   2   54.83    4.70
  -8   0  -2   58.44    4.86
  -8   0  -2   70.59    9.65
  -8   0  -2   60.80    5.19
   8   0   2   62.67    6.62
  -8   0  -3    4.15    2.90
   8   0   3   -2.43    3.15
   8   0   3    1.30    2.24
  -8   0  -3   -1.08    1.85
  -8   0  -3   -2.46    5.33
   8   0   4  976.96   29.83
   8   0   4  972.10   26.92
  -8   0  -4  938.03   27.82
  -8   0  -4  965.28   26.81
  -8   0  -4 1016.34   38.46
  -8   0  -5    0.87    1.95
   8   0   5   -0.87    2.19
  -8   0  -5    2.33    2.66
  -8   0  -5   -1.16    3.48
   8   0   5    2.87    3.54
  -8   0  -6 1860.04   52.36
   8   0   6 1871.31   46.10
   8   0   6 1905.37   48.19
  -8   0  -6 1818.39   45.75
  -8   0  -7   -0.18    3.98
   8   0   7    2.36    3.70
   8   0   7    2.72    3.62
  -8   0  -8  122.79   15.26
   8   0   8  121.37   12.51
   8   0   8  101.28   11.10
   8   0   9   -2.37    3.73
  -8   0  -9   -1.75    4.34
   8   0   9   -0.49    3.01
   8   0  10    2.26    4.22
  -8   0 -10    7.69    6.69
   8   0  10    6.09    4.37
   8   0  11    1.93    4.14
   8   0  11   -1.33    3.94
  -8   0 -12   71.22   12.88
   8   0  12   56.03    9.41
   8   0  12   63.05   11.20
   8   0  13   -4.13    4.35
  -8   0 -13   12.07    7.57
   8   0  13    5.13    4.28
   8   0  14  169.22   18.71
  -8   0 -14  195.68   21.72
   8   0  14  191.48   18.10
  -8   0 -15    6.96    7.15
   8   0  15    0.97    3.14
   8   0  15   -1.18    5.28
   8   0  16    6.12    4.61
  -8   0 -16   13.12    8.80
   8   0  16    8.33    6.87
   8   0  17    7.21    6.16
  -8   0 -17   -0.11    5.27
   8   0  17   12.82    6.69
   8   0  18   13.34    6.91
   8   0  18   30.52    9.22
   8  -2 -20    1.68    5.67
   8  -2 -19    6.34    6.34
  -8   2  19   10.90    8.17
  -8  -2  19   19.88    9.14
   8   2 -19   10.88    8.30
  -8   2  18   27.56    9.84
   8   2 -18   29.12   10.32
   8  -2 -18   29.88    9.60
  -8  -2  18   44.74   11.27
   8  -2 -17   15.19    7.69
  -8   2  17    9.10    6.59
   8   2 -17    5.29    7.38
  -8  -2  17   17.01    8.03
  -8   2  16   28.82    8.98
  -8  -2  16   23.63    8.66
   8  -2 -16   40.78   11.12
   8   2 -16   14.31    8.68
   8  -2 -15    9.38    6.18
   8   2 -15    3.33    5.13
   8   2 -14   40.83   10.90
   8  -2 -14   41.48   10.44
  -8  -2  14   34.73    9.65
   8   2 -13    5.23    6.51
   8  -2 -13   -5.15    5.86
  -8  -2  13    8.67    7.42
   8   2 -12   44.56    9.81
   8  -2 -12   48.60    9.92
  -8   2  12   34.06    4.71
   8   2 -11   33.77    9.32
   8  -2 -11   35.07    8.36
  -8  -2  11   32.27    8.14
  -8   2  11   28.78    4.25
   8  -2 -11   41.78    6.41
   8  -2 -10   97.64   10.21
   8  -2 -10  112.38   13.12
   8   2 -10  140.07   15.00
  -8  -2  10  103.79   12.50
  -8   2  10  115.58    7.59
   8  -2  -9   34.04    6.05
  -8   2   9   32.10    3.92
   8   2  -9   36.62    4.62
  -8  -2   9   38.28    8.09
   8   2  -9   26.28    6.45
  -8  -2   9   30.37    6.30
   8  -2  -9   36.25    7.35
   8   2  -8    4.35    2.71
  -8   2   8   11.05    2.15
  -8  -2   8   18.64    5.51
  -8   2   8    7.37    4.16
   8  -2  -8   19.25    6.52
   8   2  -8   25.37    7.22
   8  -2  -8   18.66    5.29
   8  -2  -7    7.23    2.44
   8  -2  -7    6.46    3.38
  -8   2   7   11.53    4.47
   8   2  -7    9.41    3.53
   8  -2  -7    5.32    3.43
   8   2  -7   16.54    5.54
  -8  -2   7    6.90    3.54
  -8  -2   7   16.11    4.63
  -8   2   7   16.70    5.80
  -8   2   7   13.22    2.44
  -8   2   6   41.74    4.05
   8   2  -6   51.10    6.44
  -8   2   6   48.86    6.61
   8   2  -6   48.30    8.04
   8  -2  -6   48.00    6.95
   8  -2  -6   49.06    4.98
  -8  -2   6   40.29    6.21
  -8  -2   6   49.08    6.96
  -8   2   6   44.96    7.41
  -8   2   5  469.32   18.31
   8  -2  -5  430.84   18.38
  -8   2   5  404.53   13.68
  -8  -2   5  436.96   19.51
   8   2  -5  437.77   23.66
   8  -2  -5  446.53   15.18
   8  -2  -5  425.20   19.20
  -8  -2   5  447.71   19.75
  -8   2   5  445.67   21.41
   8   2  -5  427.15   20.20
   8   2  -5  446.07   22.23
  -8   2   4  315.92   16.18
  -8   2   4  264.89   11.44
   8  -2  -4  259.08   14.12
   8  -2  -4  292.71   11.83
  -8   2   4  280.13   12.93
   8   2  -4  289.33   18.25
  -8  -2   4  291.53   15.44
  -8   2   4  296.78   16.80
  -8  -2   4  316.43   15.70
   8   2  -4  276.79   15.42
   8  -2  -4  259.04   12.71
   8  -2  -4  256.57   14.71
  -8  -2   3  943.56   28.24
  -8   2   3  890.82   23.44
   8  -2  -3  833.68   23.02
   8  -2  -3  837.74   27.73
  -8   2   3  843.33   24.07
   8   2  -3  957.81   33.57
  -8  -2   3  935.02   29.03
  -8   2   3  887.37   29.72
   8  -2  -3  895.70   31.20
   8   2  -3  819.27   27.92
   8   2  -3  882.44   27.13
  -8   2   3  929.99   28.35
   8  -2  -3  921.67   23.53
   8   2  -2   -1.14    4.28
  -8   2   2    1.41    1.71
  -8   2   2   -0.48    2.94
  -8  -2   2    6.85    3.62
  -8   2   2    0.74    1.52
   8   2  -2    2.69    2.52
   8  -2  -2    5.65    3.74
   8   2  -2   -0.47    2.81
   8  -2  -2    0.35    1.34
  -8   2   2    2.74    2.30
   8  -2  -2    0.89    2.14
  -8  -2   2    7.97    4.56
   8  -2  -2   -1.76    2.10
   8  -2  -1  976.06   26.82
   8   2  -1 1034.13   28.88
  -8  -2   1 1009.81   29.56
   8  -2  -1  975.19   28.83
  -8   2   1  934.76   27.52
   8   2  -1 1024.17   32.81
  -8  -2   1  981.68   30.65
  -8   2   1  965.10   30.48
   8  -2  -1  945.89   21.10
   8  -2  -1  919.77   32.14
   8   2  -1  923.37   30.80
   8  -2   0   11.14    2.19
  -8  -2   0   15.57    3.53
   8   2   0    7.13    3.74
  -8   2   0   12.65    4.28
   8   2   0   18.07    4.01
   8  -2   0   12.82    4.76
   8   2   0   14.05    4.90
   8  -2   0    8.96    3.11
  -8   2   0    9.80    2.81
  -8  -2   0    9.11    4.03
   8  -2   0   13.63    3.76
  -8  -2   0    1.44    4.42
   8  -2   0   12.29    1.63
   8  -2   1   54.08    6.11
   8  -2   1   46.39    4.02
  -8  -2  -1   48.80    5.66
   8  -2   1   51.74    6.29
   8   2   1   53.88    5.93
  -8  -2  -1   46.02    7.36
  -8   2  -1   46.28    7.12
   8  -2   1   42.21    7.06
   8   2   1   56.57    6.93
  -8   2  -1   51.77    6.31
  -8  -2  -1   50.72    7.05
  -8  -2  -2   39.34    5.35
   8  -2   2   35.85    5.83
   8   2   2   43.87    5.84
  -8   2  -2   43.14    7.27
   8   2   2   31.00    6.24
  -8   2  -2   41.50    5.59
   8  -2   2   42.82    6.09
  -8  -2  -2   42.46    7.96
   8   2   2   50.63    6.85
   8  -2   2   44.13    4.41
  -8  -2  -2   41.71    6.80
   8   2   3  258.75   15.99
  -8  -2  -3  240.47   13.73
   8  -2   3  217.73   14.31
  -8   2  -3  246.45   13.73
  -8  -2  -3  227.61   15.47
   8   2   3  236.20   13.81
  -8   2  -3  214.82   16.26
  -8  -2  -3  241.53   17.29
  -8  -2  -4   -2.18    4.49
   8   2   4    7.06    3.03
  -8  -2  -4    1.10    2.29
   8  -2   4    2.24    3.01
  -8   2  -4    3.16    4.89
   8  -2   4    4.44    2.92
   8   2   4    3.10    3.35
  -8   2  -4    3.52    1.32
  -8  -2  -5   42.67    7.85
   8   2   5   31.41    5.49
   8   2   5   38.90    7.21
  -8   2  -5   43.02    7.12
  -8   2  -5   37.36    9.59
   8  -2   5   30.65    6.57
   8  -2   5   42.18    6.62
  -8   2  -5   32.27    3.46
   8  -2   6   79.24   10.21
  -8  -2  -6   92.84   11.07
   8  -2   6   90.33    8.92
   8   2   6   85.16   10.38
  -8   2  -6   95.36   10.70
  -8  -2  -6   90.22   10.96
  -8   2  -6   81.35   12.33
  -8   2  -6   91.56    6.50
   8   2   6   93.88    9.37
   8  -2   7  324.31   18.04
   8   2   7  308.07   20.01
  -8  -2  -7  323.65   21.23
  -8   2  -7  319.33   20.33
  -8   2  -7  317.48   14.27
  -8  -2  -7  324.59   21.36
   8   2   7  312.99   17.04
   8  -2   7  313.49   20.46
  -8  -2  -8   75.30   11.02
   8  -2   8  132.34   12.06
   8   2   8  112.10   12.92
  -8  -2  -8  108.52   12.83
   8  -2   8  109.20   12.55
  -8   2  -8   92.36    8.29
  -8   2  -8  126.16   13.81
   8   2   8  116.82   10.67
  -8  -2  -9   66.53   10.92
   8  -2   9   50.72    9.14
   8   2   9   72.68   11.12
  -8  -2  -9   56.62   10.42
  -8   2  -9   59.29   10.34
   8  -2   9   58.79    8.75
   8   2   9   66.05    8.60
  -8  -2 -10   42.48    9.22
   8   2  10   55.48   10.34
  -8  -2 -10   62.36   10.95
  -8   2 -10   63.76   11.40
   8  -2  10   50.57    9.17
   8   2  10   55.01    7.97
   8  -2  10   37.94    7.81
  -8  -2 -11   10.98    6.30
   8   2  11    9.47    6.17
  -8  -2 -11    3.27    5.23
  -8   2 -11    1.79    4.04
   8  -2  11   11.86    5.61
   8   2  11   14.45    5.24
   8  -2  11    0.88    4.32
   8  -2  12   40.89    8.87
  -8  -2 -12   45.54   10.36
  -8  -2 -12   43.89   10.12
   8   2  12   43.20    9.03
   8   2  12   34.63    6.55
  -8   2 -12   47.89   10.99
   8  -2  12   36.88    8.37
  -8  -2 -13   20.19    7.58
  -8  -2 -13   17.12    7.33
   8   2  13   34.69    9.68
   8  -2  13   22.68    7.49
  -8   2 -13   25.02    8.81
   8  -2  13   16.79    7.48
   8   2  13   24.91    6.16
  -8  -2 -14    8.56    5.95
  -8  -2 -14    7.55    5.58
   8   2  14   13.67    6.89
  -8   2 -14   28.98   10.38
   8  -2  14    7.03    6.21
   8  -2  14   23.65    7.91
   8   2  14   16.59    5.53
  -8  -2 -15   37.10   10.27
   8   2  15   32.58    9.87
   8  -2  15   26.62    8.56
  -8   2 -15   47.80   11.98
   8  -2  15   39.54    9.70
  -8  -2 -15   46.70   11.77
  -8  -2 -16   19.51    8.48
  -8   2 -16   32.37   10.78
   8  -2  16   35.75   11.42
   8   2  16   39.82   11.84
  -8  -2 -16   26.36    9.76
   8  -2  16   31.66    9.42
  -8  -2 -17   -0.08    5.11
   8   2  17    3.89    6.68
   8  -2  17    4.78    6.13
  -8   2 -17    6.00    5.88
   8  -2  17    9.27    6.99
  -8  -2 -18    3.99    6.49
   8  -4 -19    2.50    5.72
   8  -4 -18    2.40    5.61
   8   4 -18   -5.84    6.39
  -8   4  18    4.57    6.79
   8  -4 -17   36.91   10.60
  -8  -4  17   39.92   12.94
  -8   4  17   47.74   12.60
   8   4 -17   24.68    9.45
  -8   4  16    7.72    7.24
   8  -4 -16    1.21    4.76
   8   4 -16   -8.11    6.66
  -8   4  15   35.57   10.45
   8   4 -15   37.94   10.71
  -8  -4  15   48.47   11.99
   8  -4 -15   26.24    8.66
   8  -4 -14    7.92    4.82
  -8  -4  14   15.77    8.15
  -8   4  14   13.49    6.67
   8   4 -14    4.00    4.98
  -8   4  13   16.04    7.02
   8  -4 -13   11.27    5.74
   8   4 -13   11.93    7.03
  -8  -4  13   10.00    6.35
   8  -4 -12   35.80    8.18
   8   4 -12   50.32   10.86
  -8   4  12   42.59    9.90
  -8  -4  12   44.18   10.46
  -8  -4  12   28.73    8.47
  -8   4  11  158.31   17.25
   8  -4 -11  164.89   16.95
   8  -4 -11  146.11   15.09
   8   4 -11  165.66   18.26
  -8  -4  11  148.34   16.12
  -8  -4  11  138.75   16.59
   8  -4 -10    3.92    5.10
   8  -4 -10    1.35    3.18
  -8   4  10    0.39    3.81
   8   4 -10    3.68    4.70
  -8  -4  10    8.08    6.12
  -8   4   9  448.10   26.82
   8  -4  -9  492.09   28.88
   8  -4  -9  452.53   24.21
   8   4  -9  504.26   28.99
  -8  -4   9  487.39   27.44
   8  -4  -8   16.22    6.26
   8  -4  -8   16.79    4.74
  -8   4   8   23.39    6.17
  -8  -4   8   16.42    5.73
  -8   4   7  150.84   14.37
   8   4  -7  173.70   17.87
   8  -4  -7  173.21   12.95
   8   4  -7  179.88   16.04
  -8  -4   7  174.78   15.93
   8   4  -7  151.77   12.33
   8  -4  -7  158.45   15.22
   8  -4  -7  163.32   16.65
  -8   4   6  270.83   18.16
   8   4  -6  281.95   19.27
  -8   4   6  301.84   22.07
   8  -4  -6  280.32   15.68
   8   4  -6  309.08   21.72
  -8  -4   6  277.25   19.43
   8  -4  -6  276.70    9.45
   8   4  -6  258.50   15.04
   8  -4  -6  278.62   19.22
   8  -4  -5   51.55    8.13
   8   4  -5   62.82   11.17
   8  -4  -5   59.40    6.92
  -8   4   5   54.86    9.58
   8   4  -5   55.87    8.55
   8  -4  -5   56.31   10.97
  -8   4   5   56.12    8.83
  -8  -4   5   36.90    7.52
   8  -4  -5   60.58    5.22
  -8   4   5   61.79    8.75
  -8   4   4  126.87   11.75
   8  -4  -4  124.17   14.26
   8   4  -4  158.52   15.53
  -8  -4   4  140.86    9.21
  -8   4   4  140.46   14.47
   8  -4  -4  131.86    9.22
   8   4  -4  130.73   12.20
  -8  -4   4  149.23   13.92
   8  -4  -4  142.93   12.30
   8   4  -4  118.10    8.96
   8  -4  -4  146.98    8.82
   8  -4  -3  665.75   21.88
   8  -4  -3  564.90   18.54
   8  -4  -3  593.05   31.12
  -8  -4   3  595.10   19.87
   8   4  -3  635.16   30.65
  -8   4   3  595.84   25.01
  -8  -4   3  609.17   28.52
   8  -4  -3  578.16   24.32
   8   4  -3  535.47   20.59
  -8   4   3  634.70   30.29
  -8  -4   2   28.12    4.45
   8   4  -2   24.21    6.46
  -8   4   2   30.59    7.21
   8  -4  -2   26.89    5.81
   8  -4  -2   28.25    3.79
   8  -4  -2   35.72    5.39
  -8  -4   2   43.76    8.80
   8   4  -2   31.34    7.48
   8  -4  -2   29.79    7.79
  -8   4   2   26.29    5.24
   8  -4  -2   35.94    6.11
   8  -4  -1 1026.19   42.24
   8  -4  -1  901.51   23.39
   8   4  -1 1000.16   39.45
  -8  -4   1  924.29   36.47
  -8   4   1  887.99   30.07
  -8  -4   1  916.04   27.01
  -8   4   1  989.37   37.83
   8  -4  -1  983.47   30.86
   8  -4  -1  887.69   32.97
   8  -4  -1  933.73   28.93
   8   4  -1 1028.11   38.63
   8   4   0  116.69   12.80
  -8   4   0  113.66   12.87
   8  -4   0  109.41   10.03
   8   4   0  125.55   13.51
   8  -4   0  113.38    8.45
  -8   4   0  105.85    9.66
  -8  -4   0  102.29    8.75
  -8  -4   0  112.45   12.25
   8  -4   0  104.88   10.74
   8  -4   1  336.15   15.01
   8  -4   1  350.92   19.31
   8   4   1  404.88   23.24
   8  -4   1  367.31   14.84
  -8  -4  -1  390.94   23.64
  -8   4  -1  350.08   18.05
  -8  -4  -1  370.94   17.70
  -8   4  -1  406.43   24.24
  -8  -4  -2   52.49    7.44
  -8   4  -2   40.89    5.10
  -8   4  -2   43.51    6.84
   8   4   2   46.80    8.57
   8  -4   2   40.80    5.82
   8  -4   2   48.33    4.97
  -8   4  -2   51.21    9.16
  -8  -4  -2   43.06    9.02
   8  -4   2   36.28    6.61
   8   4   3   62.64    9.65
  -8   4  -3   50.61    8.96
  -8  -4  -3   74.64   10.55
   8  -4   3   54.47    7.12
   8  -4   3   61.97    5.61
  -8   4  -3   44.39    5.39
   8   4   3   62.46   10.08
  -8   4  -3   62.74    8.89
  -8  -4  -3   77.58   12.37
   8   4   4   67.09   10.68
   8   4   4   76.67    9.59
  -8   4  -4   83.70   11.49
  -8   4  -4   80.24   10.30
  -8  -4  -4   86.02   10.94
   8  -4   4   84.12    6.53
   8   4   4   85.36   11.43
  -8   4  -4   65.25    6.37
  -8  -4  -4   86.10   12.40
   8   4   5  651.30   33.85
  -8   4  -5  767.16   36.14
   8   4   5  722.83   34.49
   8   4   5  689.32   29.20
  -8  -4  -5  745.40   37.10
  -8   4  -5  686.83   31.44
  -8  -4  -5  689.38   33.81
   8   4   6  261.30   21.63
   8  -4   6  264.82   18.31
   8   4   6  255.56   16.87
  -8  -4  -6  266.24   22.56
  -8   4  -6  260.88   20.21
  -8   4  -6  278.27   21.90
  -8   4  -7  437.67   24.07
   8  -4   7  429.63   24.83
  -8   4  -7  449.49   28.16
   8   4   7  414.38   21.71
   8   4   7  415.86   27.86
  -8   4  -7  402.17   26.99
  -8  -4  -8   46.72   10.46
  -8   4  -8   65.08   11.90
  -8   4  -8   39.32    7.69
   8   4   8   36.66    6.83
  -8   4  -8   43.99   10.31
   8  -4   8   54.70    9.66
   8   4   8   45.22   10.10
  -8  -4  -9   94.01   14.82
   8  -4   9   76.88   11.71
  -8   4  -9   97.43   14.47
   8   4   9   86.12   13.92
  -8   4  -9   96.22   12.89
  -8   4  -9   95.88   15.43
   8   4   9   89.62   10.31
  -8  -4 -10   11.68    8.27
  -8   4 -10    1.33    4.18
   8  -4  10   -4.68    4.88
  -8   4 -10  -12.82    8.23
   8   4  10   -5.88    5.12
  -8  -4 -11   20.36    8.39
   8   4  11   25.50    8.57
  -8   4 -11   32.21    8.49
  -8   4 -11   17.81    8.82
   8  -4  11   27.65    8.10
  -8  -4 -12   23.91    8.70
   8   4  12   -0.74    5.59
  -8   4 -12   11.90    5.69
   8  -4  12   27.10    9.28
   8  -4  12   18.24    7.21
  -8   4 -12   21.31    9.31
  -8  -4 -13  124.52   18.76
  -8   4 -13  107.42   16.65
  -8  -4 -13   91.53   15.26
   8  -4  13  111.86   15.54
  -8   4 -13  101.47   18.22
   8   4  13  127.70   18.52
   8  -4  13  127.82   18.63
  -8  -4 -14   11.57    7.80
   8   4  14   -0.23    5.39
  -8  -4 -14   -0.06    4.97
  -8   4 -14    8.03    7.06
  -8   4 -14   15.14   10.75
   8  -4  14    9.74    7.23
  -8  -4 -15   62.35   14.58
   8   4  15   49.41   14.66
  -8  -4 -15   32.28   11.21
  -8   4 -15   26.09   10.12
  -8   4 -15   42.66   14.09
  -8  -4 -16   -2.66    4.82
  -8   4 -16    1.08    7.19
  -8   6  15    9.21    8.95
   8  -6 -14    2.67    6.73
   8   6 -14   22.70   13.45
  -8   6  14   -5.30    6.17
  -8  -6  14   14.31    9.67
   8  -6 -13   -3.91    7.69
   8   6 -13   19.43   11.61
  -8   6  13   -0.77    5.33
  -8  -6  13    6.51    7.91
  -8  -6  13   -0.68    5.53
   8  -6 -12    6.76    7.12
   8   6 -12    5.22    8.93
  -8  -6  12   12.08    6.96
  -8   6  12   -4.12    5.51
  -8   6  11   14.98    8.60
   8  -6 -11   23.18    9.65
   8   6 -11   24.35   11.41
  -8  -6  11   10.63    6.27
   8  -6 -10    9.09    6.80
   8  -6 -10   13.10    9.09
  -8   6  10   12.24    7.13
   8   6 -10    9.17    7.98
  -8  -6  10   10.07    6.99
   8  -6  -9   54.66   11.62
  -8   6   9   62.66   12.24
   8   6  -9   55.68   13.68
  -8  -6   9   54.76   10.87
   8  -6  -8   63.80   11.48
   8   6  -8   72.02   15.03
  -8   6   8   59.76   11.82
  -8   6   8   72.12   13.75
   8  -6  -8   55.31   13.85
   8  -6  -7   -7.46    6.49
   8  -6  -7   12.07    7.60
   8   6  -7   -1.96    6.42
  -8   6   7  -11.26    7.18
  -8  -6   7   -1.13    4.97
  -8   6   7   10.35    5.93
   8  -6  -6    1.11    7.79
  -8   6   6    7.30    6.46
  -8  -6   6    5.36    5.00
   8   6  -6  -12.90    9.20
  -8   6   5   11.20    6.98
   8   6  -5    1.43    7.22
   8  -6  -5    6.34    6.76
  -8  -6   5    0.74    4.79
   8  -6  -5   11.51    4.59
   8  -6  -4   -0.52    6.89
   8   6  -4    0.81    5.19
  -8  -6   4   11.10    6.36
   8  -6  -4    9.90    5.40
   8  -6  -3   79.96   15.07
  -8   6   3   55.76   11.78
   8   6  -3   63.01   12.88
  -8  -6   3   60.02   11.06
   8  -6  -3   48.82    8.42
   8  -6  -2    9.85    6.43
  -8   6   2    6.14    4.63
   8   6  -2   14.92    6.64
   8  -6  -2    6.01    2.98
  -8  -6   2   29.27    8.79
   8  -6  -2   16.08    5.69
  -8  -6   1   92.96   13.72
  -8   6   1   87.70   14.04
   8  -6  -1   81.53    9.61
   8   6  -1   94.14   14.94
   8  -6  -1   90.26   10.69
   8  -6   0   23.54    5.08
   8   6   0   24.58    8.02
   8  -6   0   34.25    7.03
  -8  -6   0   40.60    9.29
  -8   6   0   37.91    9.90
   8  -6   1    4.09    7.66
   8   6   1    8.78    5.91
   8  -6   1    8.41    4.20
   8  -6   1    6.59    3.53
  -8   6  -1    6.24    5.89
  -8  -6  -1   -1.33    6.39
   8  -6   2   19.74   11.48
  -8   6  -2   18.04    7.14
   8   6   2   18.58    7.46
  -8  -6  -2   13.62    6.31
  -8   6  -3   -3.76    5.89
   8   6   3    2.34    5.23
   8  -6   3   -3.11    5.87
  -8  -6  -3   12.15    7.54
   8  -6   4   30.46   11.32
  -8   6  -4   35.91   10.20
   8   6   4   29.53    9.70
  -8  -6  -4   25.16    8.44
  -8   6  -5   27.40    9.36
   8  -6   5   28.34   12.24
   8   6   5   20.71    8.46
  -8  -6  -5   48.63   11.93
  -8   6  -6   25.85    8.37
   8   6   6   11.67    7.53
   8  -6   6    9.74    7.36
  -8  -6  -6   25.10    9.07
   8  -6   7   56.25   14.05
   8   6   7   47.32   12.05
  -8   6  -7   28.18    9.53
   8  -6   7   28.76    7.78
  -8  -6  -7   33.46   10.47
   8   6   8   16.64    6.98
  -8   6  -8   18.95    8.41
   8  -6   8   13.49    9.57
  -8  -6  -8    2.12    5.61
   8  -6   9   13.67    8.34
   8   6   9   19.36    9.76
  -8   6  -9   15.02    8.65
  -8  -6  -9   13.86    7.44
   8  -6  10   10.61    8.55
  -8   6 -10   -6.87    7.74
   8   6  10    3.85    6.89
  -8  -6 -10    3.56    7.22
   8  -6  11    4.10    6.06
  -8   6 -11    5.49    7.55
   8   6  11   18.66    9.37
  -8  -6 -11   24.90   11.11
  -8   6 -12   34.25   11.95
  -8  -8   7   11.72    7.28
  -8  -8   6    0.58    5.48
  -8   8   5    5.33    9.02
   8   8  -5    6.63    8.33
  -8  -8   5    3.16    4.91
   8  -8  -4   13.36   14.61
  -8   8   4    6.94    8.44
   8   8  -4    1.15    6.94
  -8  -8   4   11.90    7.54
   8   8  -3    0.52    5.95
   8  -8  -3   13.73   10.55
  -8  -8   3   -0.32    6.47
  -8  -8   2   95.95   15.77
   8   8  -2   64.65   15.09
  -8   8   2   89.29   17.82
   8  -8  -2  111.21   22.48
   8  -8  -1   12.92   10.97
  -8   8   1    6.27    5.63
   8   8  -1    4.03    5.73
  -8  -8   1   -1.58    5.80
   8  -8   0   86.51   20.48
  -8   8   0   56.58   14.29
   8   8   0   77.33   16.24
  -8  -8   0   71.62   14.23
   8  -8   1    2.69    9.26
  -8   8  -1   13.16    8.39
   8   8   1    5.68    7.14
  -8  -8  -1    0.37    6.57
   8   8   2   -3.35    5.49
  -8  -8  -2   -1.22    5.23
  -8   8  -3   -1.65    6.21
   8   8   4    8.14    6.46
   8  -8   6   10.22    7.17
  -9   1  20    0.65    6.62
  -9  -1  20    2.18    6.13
   9  -1 -20   11.64    8.19
   9   1 -20   11.24    6.85
   9  -1 -19   12.88    7.86
  -9  -1  19   -3.55    6.22
   9   1 -19   -2.15    5.63
  -9   1  18    5.59    5.41
  -9  -1  18   16.74    8.06
   9  -1 -18   15.74    8.21
   9   1 -18   14.33    8.74
   9   1 -17    7.17    7.63
  -9   1  17   12.87    7.74
   9  -1 -17    7.74    7.13
  -9  -1  17   -3.08    6.73
   9   1 -16   49.73   12.26
  -9   1  16   45.68   11.29
  -9  -1  16   51.37   11.54
   9  -1 -16   39.04   10.14
  -9   1  15   -3.66    5.88
  -9  -1  15   -4.50    5.74
   9   1 -15    8.69    6.50
  -9   1  14  156.17   17.35
  -9  -1  14  158.00   17.80
   9  -1 -14  158.25   19.03
   9   1 -14  183.55   20.86
  -9   1  13  144.74   15.79
   9   1 -13  142.08   17.81
   9  -1 -13  135.86   16.73
  -9  -1  13  112.13   15.23
   9  -1 -12  155.32   17.10
   9   1 -12  141.37   16.69
  -9   1  12  129.84   14.17
   9   1 -11   -5.31    6.22
  -9   1  11    1.72    9.95
   9  -1 -11    3.47    4.95
  -9  -1  11   11.05    7.32
   9  -1 -10    3.70    3.07
  -9  -1  10   24.84    8.13
  -9   1  10    9.12    4.86
   9  -1 -10   22.66    7.77
   9  -1  -9   11.67    3.35
   9   1  -9   22.27    7.14
  -9   1   9   10.10    4.13
  -9   1   9    4.04    2.34
  -9  -1   9    1.87    5.00
   9  -1  -9   10.42    5.12
   9  -1  -8    4.52    4.62
  -9   1   8   10.74    4.79
   9   1  -8   20.68    7.75
  -9  -1   8   19.33    6.47
  -9   1   8    8.83    3.14
  -9  -1   8    7.05    4.67
  -9   1   8   12.27    6.07
   9   1  -8    4.94    4.22
   9  -1  -8    9.51    3.78
   9  -1  -7  249.67   17.15
   9   1  -7  260.38   18.25
  -9   1   7  232.65   14.19
   9   1  -7  243.43   16.94
  -9  -1   7  197.71   14.66
  -9  -1   7  234.13   14.09
  -9  -1   7  238.37   16.46
  -9   1   7  215.04   11.92
   9   1  -6    6.54    4.82
  -9   1   6    5.49    2.02
   9  -1  -6    7.14    3.61
  -9   1   6    7.96    3.26
   9  -1  -6    6.36    3.48
   9   1  -6    2.37    3.88
  -9  -1   6    5.32    3.64
  -9  -1   6    8.37    3.72
  -9   1   6   12.20    5.13
  -9  -1   6   12.22    5.29
  -9   1   5  476.23   17.54
   9  -1  -5  464.34   18.93
   9  -1  -5  499.72   22.20
   9   1  -5  493.80   23.56
  -9  -1   5  473.73   19.26
  -9   1   5  519.98   23.56
  -9  -1   5  507.58   22.23
   9  -1  -5  498.60   18.91
  -9   1   5  463.87   17.28
  -9   1   4   56.53    8.05
  -9  -1   4   73.75    8.48
  -9   1   4   63.69    5.42
   9  -1  -4   61.83    6.28
   9   1  -4   61.42    7.94
   9   1  -4   63.00    8.10
   9  -1  -4   63.20    6.09
   9  -1  -4   55.78    6.02
  -9  -1   4   62.04    6.75
  -9   1   4   64.69    5.99
   9  -1  -4   58.59    5.90
   9  -1  -3    4.27    2.43
  -9   1   3    6.05    3.79
  -9  -1   3    4.22    2.84
   9  -1  -3    2.72    1.71
   9  -1  -3    7.00    2.52
  -9  -1   3    4.87    3.05
   9   1  -3   10.36    4.83
   9  -1  -3    7.42    2.16
  -9   1   3    8.77    2.39
   9   1  -3    9.69    3.48
   9   1  -3    7.72    3.84
  -9   1   3    8.22    2.00
  -9   1   2   12.89    5.69
   9  -1  -2    5.02    3.12
  -9   1   2    4.66    1.27
  -9   1   2   10.45    2.96
   9  -1  -2    2.97    1.74
   9   1  -2    4.22    4.41
   9   1  -2    7.40    3.69
  -9  -1   2   -2.07    3.60
   9  -1  -2    3.93    1.86
  -9  -1   2    4.11    3.07
   9   1  -2   -0.20    2.30
  -9  -1   1  249.23   12.85
   9  -1  -1  282.07   10.48
   9   1  -1  297.69   10.48
  -9   1   1  267.24   13.59
   9  -1  -1  268.87    8.49
  -9  -1   1  286.20   13.41
   9   1  -1  280.48   14.14
   9   1  -1  299.17   15.51
  -9   1   1  272.42   15.81
  -9  -1   1  295.22   15.98
   9  -1  -1  280.57   17.34
   9   1  -1  263.60   16.55
   9  -1  -1  278.80   13.23
  -9   1   1  292.74   10.31
  -9  -1   0 2585.60   54.09
  -9   1   0 2621.96   45.38
   9   1   0 2656.51   45.51
   9  -1   0 2579.55   41.47
  -9  -1   0 2668.00   53.89
   9   1   0 2420.82   54.56
   9   1   0 2681.80   56.85
  -9   1   0 2714.98   61.52
  -9  -1   0 2771.61   61.15
   9   1   0 2380.61   62.03
   9  -1   0 2604.08   53.94
   9   1   1   23.07    4.33
   9   1   1   25.57    4.71
   9  -1   1   27.13    4.56
  -9  -1  -1   29.02    4.60
  -9  -1  -1   29.39    3.13
  -9   1  -1   28.30    3.14
  -9   1  -1   32.68    7.29
  -9  -1  -1   32.14    6.56
   9  -1   1   26.95    5.45
  -9  -1  -1   28.82    4.98
   9   1   2  733.05   24.38
   9  -1   2  693.78   24.54
  -9  -1  -2  723.14   23.88
  -9   1  -2  730.16   19.38
   9  -1   2  705.15   16.02
  -9  -1  -2  689.74   18.91
  -9  -1  -2  732.71   24.61
   9   1   2  671.54   24.13
  -9   1  -2  750.45   30.63
   9   1   2  750.80   25.34
  -9  -1  -2  778.77   31.24
   9   1   3    2.97    2.71
  -9  -1  -3    1.88    1.31
   9   1   3    9.93    3.97
   9  -1   3    3.89    1.89
  -9   1  -3    3.74    2.01
  -9   1  -3    1.15    4.71
  -9  -1  -3   -8.56    6.25
   9  -1   3    6.21    3.78
  -9  -1  -3    0.77    1.87
  -9   1  -3    2.53    1.08
  -9  -1  -3    7.09    3.04
  -9   1  -4  111.63    8.27
   9  -1   4  114.66    7.74
   9  -1   4  113.32   10.24
   9   1   4  113.77    9.96
  -9  -1  -4  111.25    8.25
  -9   1  -4  121.11   13.63
  -9  -1  -4  118.94   13.92
  -9  -1  -4  115.92    9.78
  -9   1  -4  107.93    6.33
   9   1   4  116.91    9.85
   9   1   5   60.44    8.29
  -9   1  -5   75.32    8.00
   9  -1   5   76.24    9.37
  -9   1  -5   94.00   11.20
  -9   1  -5   83.39   13.00
  -9  -1  -5   68.32    9.01
  -9   1  -5   63.15    5.90
  -9  -1  -5   61.95    6.91
   9   1   5   81.59    8.53
   9  -1   5   89.23    7.90
  -9  -1  -6   14.78    5.00
   9  -1   6   13.81    4.39
  -9  -1  -6    8.48    4.15
   9   1   6   12.50    4.09
  -9   1  -6   12.29    5.55
   9  -1   6   17.96    4.65
  -9   1  -6   13.55    4.60
   9   1   6   13.17    4.09
   9   1   7  247.32   16.95
   9  -1   7  265.53   18.05
  -9  -1  -7  269.13   19.61
  -9   1  -7  256.69   18.52
  -9  -1  -7  244.19   17.05
   9   1   7  241.24   15.40
   9  -1   7  269.65   15.89
   9  -1   8  289.43   19.56
  -9  -1  -8  307.85   21.76
  -9   1  -8  310.49   21.66
   9  -1   8  302.74   18.16
   9   1   8  296.49   19.60
  -9  -1  -8  291.83   19.45
   9   1   8  280.42   17.50
  -9  -1  -9    8.97    4.30
   9   1   9   12.67    5.40
  -9  -1  -9    2.45    4.42
   9  -1   9   28.20    6.67
   9  -1   9    5.92    4.24
  -9   1  -9   14.11    6.58
   9   1   9    9.63    3.98
   9   1  10   40.15    7.12
  -9  -1 -10   59.69   10.01
   9   1  10   50.84    9.13
  -9  -1 -10   49.91    9.89
  -9   1 -10   70.16   12.03
   9  -1  10   51.46    8.92
   9  -1  10   45.33    8.84
   9   1  11   23.25    5.72
  -9  -1 -11   23.35    6.97
  -9  -1 -11   13.37    5.58
   9  -1  11   20.05    5.78
   9   1  11   18.55    6.24
   9  -1  11   18.05    6.38
  -9   1 -11   36.22    9.54
   9   1  12    8.15    4.48
  -9  -1 -12   27.23    7.78
   9  -1  12   16.18    6.47
   9   1  12    2.76    3.89
  -9  -1 -12    5.87    6.40
  -9   1 -12   17.52    7.36
   9  -1  12   13.85    6.50
   9   1  13   14.70    4.92
  -9  -1 -13    1.95    3.50
   9  -1  13    8.32    4.96
   9   1  13    6.24    4.50
  -9  -1 -13   17.07    8.18
  -9   1 -13   24.93    8.70
   9  -1  13   14.78    6.67
   9   1  14   -6.84    5.31
   9  -1  14    3.99    5.02
  -9  -1 -14   15.75    6.77
   9   1  14   -7.94    6.31
   9  -1  14   -1.59    4.14
  -9  -1 -14    3.10    5.77
  -9   1 -14    7.44    6.51
   9   1  15  145.45   15.92
   9  -1  15  144.70   17.71
  -9   1 -15  152.50   20.22
   9   1  15  141.72   18.68
  -9  -1 -15  144.57   19.89
  -9  -1 -15  125.92   17.27
  -9  -1 -16   40.44   10.68
   9  -1  16   29.61    9.66
   9   1  16   35.65   10.08
  -9  -1 -16   29.21   10.04
  -9   1 -16   39.84   11.67
   9  -1  16   35.42    9.67
   9   1  16   21.08    6.55
  -9  -1 -17   34.18   10.47
   9   1  17   15.85    7.98
   9  -1  17   52.44   12.87
   9  -1  17   45.98   10.89
  -9  -1 -18   19.49    8.57
   9  -1  18   26.69    9.51
   9  -1  18   18.89    8.10
   9  -3 -19    2.96    6.50
   9   3 -19   -5.47    5.69
   9  -3 -18   20.18    8.06
  -9  -3  18    9.63    7.41
   9   3 -18    7.66    7.02
   9   3 -17    5.68    7.74
   9  -3 -17    2.13    4.97
   9  -3 -16   21.43    7.94
   9   3 -16   20.40    8.16
  -9  -3  16   36.73   10.70
   9  -3 -15   15.08    7.28
   9   3 -15    6.81    6.27
  -9  -3  15   22.95    9.53
  -9  -3  14   57.75   12.24
   9  -3 -14   45.83   10.37
   9   3 -14   46.42   10.65
   9   3 -13   41.59   10.11
  -9  -3  13   35.23    9.72
   9  -3 -13   33.17    8.54
   9  -3 -12   15.09    6.53
   9   3 -12    2.97    5.43
   9  -3 -12    3.06    4.13
  -9  -3  12    6.26    5.98
   9  -3 -11    0.75    4.36
  -9   3  11    2.62    4.68
   9  -3 -11    1.47    4.03
   9   3 -11   10.71    6.63
  -9  -3  11    6.99    6.47
  -9  -3  11   -2.28    5.21
   9  -3 -10    3.38    4.24
  -9   3  10    1.43    4.92
   9  -3 -10   -0.43    3.82
   9   3 -10   -5.06    5.48
  -9  -3  10   -4.55    5.68
  -9  -3  10    1.40    4.72
   9  -3  -9   25.19    5.94
  -9   3   9   16.00    5.12
   9  -3  -9   28.27    7.38
   9   3  -9   26.69    7.89
  -9  -3   9   25.88    6.78
  -9   3   8  293.38   18.89
   9  -3  -8  270.55   19.10
   9  -3  -8  288.02   18.72
   9   3  -8  302.61   21.52
   9  -3  -8  246.27    9.50
  -9  -3   8  278.87   18.83
   9   3  -7  220.85   17.80
   9  -3  -7  236.59   10.17
  -9  -3   7  237.89   16.78
  -9   3   7  222.14   15.53
  -9   3   7  202.89   16.78
   9  -3  -7  224.16   16.73
   9  -3  -6  612.41   28.26
   9  -3  -6  620.47   18.41
  -9   3   6  588.08   24.85
   9  -3  -6  591.85   24.64
   9   3  -6  614.16   28.89
  -9  -3   6  616.31   26.90
  -9  -3   6  607.29   24.70
  -9   3   6  623.17   28.75
   9   3  -5  632.50   27.62
   9  -3  -5  589.17   27.96
  -9   3   5  615.94   23.98
  -9   3   5  640.30   27.81
   9  -3  -5  553.52   22.81
   9   3  -5  642.15   28.70
   9   3  -5  644.07   31.98
  -9  -3   5  619.49   26.58
  -9  -3   5  644.51   24.47
   9   3  -5  577.46   24.64
   9  -3  -5  624.32   19.14
  -9   3   4   26.97    5.03
   9  -3  -4   24.42    4.86
   9  -3  -4   30.53    4.39
   9  -3  -4   23.34    4.59
   9   3  -4   27.78    6.51
  -9  -3   4   32.18    6.64
  -9   3   4   28.37    5.96
  -9  -3   4   27.70    5.16
   9   3  -4   25.76    7.33
  -9   3   3   67.40    8.92
   9   3  -3   49.78    9.93
  -9  -3   3   62.19    7.46
   9  -3  -3   41.20    5.76
  -9   3   3   35.64    5.75
   9   3  -3   42.01    7.62
   9   3  -3   36.14    6.04
   9  -3  -3   33.91    5.27
  -9  -3   3   68.20   10.38
   9  -3  -3   35.96    5.17
   9  -3  -2    2.70    2.10
  -9   3   2   -1.24    2.91
  -9  -3   2   -1.16    2.85
   9   3  -2   -3.94    4.56
   9  -3  -2    6.86    2.87
   9  -3  -2    0.51    1.86
   9   3  -2    0.16    2.58
  -9  -3   2    2.40    4.43
   9  -3  -1  406.88   16.33
   9   3  -1  416.88   20.69
   9  -3  -1  408.25   17.97
   9  -3  -1  407.19   14.58
   9   3  -1  424.11   23.25
  -9  -3   1  403.91   21.46
  -9   3   1  389.47   19.57
  -9  -3   1  399.84   18.45
   9   3  -1  342.63   18.86
   9   3   0  268.48   16.48
   9  -3   0  265.06   13.62
   9  -3   0  278.31   13.41
   9   3   0  297.78   18.87
   9  -3   0  277.99   10.02
  -9  -3   0  290.05   18.32
  -9   3   0  267.91   16.22
   9  -3   0  282.77   15.34
  -9  -3   0  288.47   16.18
   9  -3   1    3.48    2.47
   9   3   1   -1.73    3.44
   9   3   1    0.52    3.92
  -9  -3  -1    3.89    3.75
   9  -3   1    2.10    2.40
   9  -3   1   -2.21    3.05
   9  -3   1    2.02    1.28
  -9   3  -1    0.87    3.41
  -9  -3  -1    5.94    4.76
   9  -3   2  432.87   20.10
   9   3   2  447.12   21.88
   9   3   2  442.19   22.56
  -9  -3  -2  475.64   24.59
  -9  -3  -2  443.39   22.74
   9  -3   2  442.61   21.45
   9   3   3  199.92   16.57
   9   3   3  206.57   15.09
  -9  -3  -3  228.49   17.53
   9  -3   3  188.32   11.46
   9  -3   3  207.01   15.44
   9   3   3  217.41   15.27
  -9   3  -3  205.27   16.10
  -9  -3  -3  182.56   15.82
   9   3   4   20.91    5.76
  -9   3  -4   35.33    8.32
  -9  -3  -4   18.10    6.45
   9  -3   4   34.33    5.82
   9   3   4   33.11    6.24
  -9   3  -4   27.28    2.72
   9  -3   4   16.65    4.90
  -9  -3  -4   22.38    6.10
   9   3   5   32.80    7.62
  -9   3  -5   48.42    8.93
   9  -3   5   21.73    6.53
  -9   3  -5   54.90   11.25
  -9  -3  -5   37.34    8.98
   9  -3   5   45.45    7.32
  -9   3  -5   34.54    3.72
   9   3   5   47.81    7.80
  -9  -3  -5   22.76    7.39
   9   3   6  206.17   17.72
  -9   3  -6  225.35   17.32
   9  -3   6  242.41   16.06
   9  -3   6  213.20   17.65
  -9   3  -6  173.48    8.98
  -9  -3  -6  203.95   18.14
   9   3   6  197.54   14.68
  -9   3  -6  216.15   19.99
  -9  -3  -7    4.07    4.35
   9   3   7    8.72    5.55
  -9   3  -7    1.97    4.53
  -9   3  -7    7.83    6.34
   9  -3   7   10.54    5.36
   9   3   7   11.57    4.30
  -9   3  -7   10.52    2.68
   9   3   8  368.85   25.28
   9  -3   8  392.23   22.51
  -9   3  -8  360.40   23.80
   9  -3   8  374.52   25.29
  -9  -3  -8  370.05   26.14
   9   3   8  371.70   20.61
  -9   3  -8  377.30   28.69
   9   3   9   -2.31    4.45
  -9  -3  -9    5.59    5.96
   9  -3   9    8.68    4.65
  -9   3  -9   -0.19    4.40
   9  -3   9    9.14    5.20
  -9   3  -9    3.97    5.98
   9   3   9    6.36    3.71
  -9   3 -10  158.46   17.58
   9   3  10  147.66   17.18
   9  -3  10  134.99   14.66
  -9  -3 -10  161.88   17.75
   9  -3  10  148.34   17.08
  -9   3 -10  173.88   21.49
  -9  -3 -10  154.38   17.96
   9   3  10  153.19   13.39
  -9  -3 -11   25.74    9.04
   9   3  11   17.32    5.05
  -9  -3 -11   18.46    7.76
   9   3  11   18.11    7.19
  -9   3 -11    6.48    4.96
   9  -3  11   18.35    6.59
   9  -3  11   11.28    5.36
   9   3  12   28.44    6.67
  -9  -3 -12   30.03    9.51
  -9   3 -12   16.66    6.91
   9  -3  12   27.29    7.52
   9  -3  12   36.27    9.52
   9   3  12   36.39    9.97
  -9  -3 -12   23.29    9.35
  -9  -3 -13   30.92    9.24
   9   3  13   10.37    6.33
  -9   3 -13   27.59    9.60
  -9  -3 -13   34.09    9.36
   9  -3  13   42.93   11.33
   9  -3  13   28.86    7.85
  -9  -3 -14    8.28    5.05
   9  -3  14    8.75    6.78
  -9  -3 -14    8.31    6.12
  -9   3 -14   17.09    9.44
   9  -3  14   17.06    6.06
   9   3  14    0.93    3.93
   9  -3  15   57.55   12.80
  -9  -3 -15   62.08   13.47
  -9  -3 -15   67.30   14.30
  -9   3 -15   73.67   15.16
   9   3  15   35.17   10.71
  -9  -3 -16   14.96    8.95
  -9  -3 -16    6.55    6.10
  -9   3 -16    6.80    6.55
   9   3  16   -0.97    5.26
   9   5 -18  -12.93    8.11
   9   5 -17   -2.11    5.09
  -9   5  16   16.85    8.64
   9   5 -16   19.99    9.08
  -9  -5  16   30.17   11.57
   9  -5 -15   29.83   13.33
  -9   5  15   24.36    9.28
   9   5 -15   24.14    9.52
  -9  -5  15   39.47   12.17
   9   5 -14   58.62   13.00
   9  -5 -14   84.95   19.67
  -9   5  14   54.30   12.18
  -9  -5  14   57.55   13.30
   9  -5 -13   28.38   11.49
  -9   5  13   18.78    7.47
   9   5 -13   15.40    8.10
  -9  -5  13   28.95    9.71
  -9  -5  13   24.85    8.40
   9  -5 -12   91.54   17.77
   9   5 -12   63.20   12.58
  -9  -5  12   45.06   10.97
  -9  -5  12   52.54   10.95
  -9   5  12   48.77   10.98
   9  -5 -11   65.31   13.68
   9   5 -11   54.12   11.14
   9   5 -11   49.73   12.89
  -9   5  11   47.47   10.43
  -9  -5  11   54.11   10.75
   9  -5 -10   18.59    8.12
   9   5 -10   26.48    7.88
   9   5 -10   23.53    9.96
  -9   5  10    5.36    4.20
  -9  -5  10   23.17    8.27
   9  -5 -10   22.42    8.45
   9  -5  -9    9.79    6.30
   9  -5  -9    4.24    6.91
   9   5  -9   21.12    9.69
   9   5  -9   -1.06    3.64
  -9   5   9    2.44    4.80
  -9  -5   9   -1.23    4.85
  -9   5   8  195.07   18.39
   9  -5  -8  184.16   21.20
   9   5  -8  210.57   22.06
   9   5  -8  193.86   18.10
   9  -5  -8  197.99   19.20
   9  -5  -7    1.65    3.64
   9   5  -7    4.79    5.41
   9  -5  -7   -1.01    7.27
  -9   5   7    4.15    4.22
   9   5  -7   -0.09    3.29
  -9  -5   7    2.58    4.23
   9  -5  -6   60.10   12.10
   9  -5  -6   69.43   10.56
   9   5  -6   82.67   13.18
  -9   5   6   77.42   11.05
  -9   5   6   72.70   12.15
   9   5  -6   75.38   10.45
  -9  -5   6   73.88   11.38
   9  -5  -5    0.86    4.03
  -9   5   5    3.14    4.27
   9   5  -5   -2.58    4.92
  -9   5   5    2.44    5.50
   9   5  -5    6.50    4.88
  -9  -5   5    5.35    5.71
   9  -5  -4   71.41    7.14
   9  -5  -4   61.39   12.09
   9   5  -4   51.91   10.15
   9   5  -4   67.72    9.44
  -9   5   4   70.02    9.29
  -9  -5   4   77.19   11.58
   9   5  -3    4.03    5.56
  -9   5   3   -0.70    5.03
   9  -5  -3   14.30    4.43
   9   5  -3   10.14    4.58
  -9  -5   3    5.48    6.06
   9  -5  -3   15.06    7.01
   9  -5  -3   13.30    4.37
   9  -5  -2  108.89    9.95
  -9   5   2  102.63   13.69
   9  -5  -2   97.80   15.59
  -9   5   2  104.03   10.60
   9  -5  -2  112.94   10.96
   9   5  -2  127.35   15.29
  -9  -5   2   93.52   13.05
  -9  -5   1    2.78    2.01
   9   5  -1   -2.96    5.92
  -9   5   1   -5.63    4.88
   9  -5  -1    8.81    7.24
   9  -5  -1    1.85    2.61
  -9  -5   1    0.12    4.34
   9  -5  -1    6.61    3.71
  -9   5   1    1.42    2.63
   9  -5   0  413.91   30.41
   9   5   0  388.50   26.17
   9  -5   0  362.87   20.46
   9   5   0  375.88   26.00
   9  -5   0  383.21   18.02
  -9  -5   0  407.37   26.14
  -9   5   0  357.91   18.90
  -9  -5   0  391.55   17.02
  -9   5   0  389.79   26.53
   9  -5   1  203.09   21.56
   9   5   1  186.37   17.99
  -9   5  -1  180.43   18.33
   9  -5   1  163.00   10.86
   9  -5   1  161.36   14.00
   9   5   1  174.83   17.16
  -9  -5  -1  167.04   17.19
  -9   5  -1  150.48   12.18
  -9  -5  -1  160.54   11.85
   9  -5   2  254.98   24.73
  -9   5  -2  290.06   23.30
   9   5   2  278.45   22.39
   9  -5   2  259.37   18.64
   9  -5   2  246.21   12.64
  -9  -5  -2  252.80   22.25
  -9   5  -2  230.88   15.45
   9   5   3   38.80    8.31
   9  -5   3   52.20   12.25
  -9   5  -3   31.97    6.12
  -9   5  -3   41.12    9.64
   9   5   3   24.45    7.50
   9  -5   3   31.19    7.24
  -9  -5  -3   39.82    7.48
  -9  -5  -3   36.31    9.41
   9   5   4   78.25   11.01
   9   5   4   91.98   13.57
   9  -5   4   96.23   16.25
  -9   5  -4  100.86   14.29
  -9   5  -4   75.37    9.61
  -9  -5  -4   94.55   11.89
   9  -5   4   84.42   11.49
  -9  -5  -4   80.52   12.93
   9   5   5   26.39    6.72
  -9   5  -5   23.39    6.12
   9   5   5   34.07    9.25
   9  -5   5   34.41    7.63
  -9  -5  -5   34.10    8.25
   9  -5   5   29.82    8.91
  -9   5  -5   26.11    8.14
  -9  -5  -5   36.54    9.88
   9  -5   6    2.11    7.49
   9   5   6    5.15    5.84
  -9   5  -6    4.14    4.88
   9   5   6    4.67    5.91
  -9  -5  -6    3.15    4.54
   9  -5   6   -0.57    4.10
  -9   5  -6   11.10    6.35
  -9  -5  -6    8.98    7.41
  -9   5  -7   44.40    9.83
   9  -5   7   24.61    8.54
   9   5   7   26.93    8.49
  -9  -5  -7   30.62    9.21
   9  -5   7   30.01    7.29
  -9   5  -7   29.44    9.16
  -9  -5  -7   25.75    8.38
   9  -5   8   75.35   14.51
   9   5   8   56.40   12.01
  -9   5  -8   85.39   14.64
  -9   5  -8   52.70   10.42
  -9  -5  -8   79.38   13.93
   9  -5   8   64.49   10.97
  -9  -5  -8   69.15   13.53
  -9   5  -9  147.05   19.75
   9   5   9  115.19   16.93
  -9   5  -9  122.31   16.20
  -9  -5  -9  113.50   17.07
   9  -5   9  149.41   20.75
   9  -5   9  129.09   17.46
  -9  -5  -9  112.86   17.67
   9   5  10  108.67   16.82
   9  -5  10  132.70   19.70
  -9   5 -10  100.81   16.67
   9  -5  10   93.60   15.64
  -9   5 -10  104.10   15.97
  -9  -5 -10  112.60   18.05
   9   5  11    1.05    5.84
  -9   5 -11    5.64    6.56
   9  -5  11    4.67    6.17
   9  -5  11   -8.37    7.95
   9  -5  12   13.93    7.98
   9  -5  12   -1.16    6.79
  -9   5 -12   14.05    8.68
   9   5  12    0.57    5.06
  -9  -5 -13    3.69    5.82
  -9   5 -13   -1.25    4.63
   9   5  13    3.57    6.43
  -9   5 -14   15.53    9.40
   9  -7 -12   14.93   10.29
  -9   7  12    5.11    6.46
  -9  -7  12    8.18    6.92
   9  -7 -11   -4.07    6.21
  -9   7  11    9.32    6.46
  -9  -7  11    0.13    5.42
   9  -7 -10   -5.83    6.76
  -9   7  10    6.54    5.85
   9   7 -10  -19.93   10.67
  -9  -7  10   -3.73    6.43
   9  -7  -9   28.16   11.31
   9   7  -9   19.83   10.87
  -9  -7   9   25.06    7.99
   9  -7  -8   36.83   13.76
   9   7  -8   27.32   10.21
  -9   7   8   30.70   11.01
   9  -7  -8   27.36    9.69
   9  -7  -7   25.92   10.91
   9   7  -7   16.70    8.41
  -9   7   7   35.08   11.67
  -9  -7   7   30.14    8.85
   9  -7  -7   29.85    8.63
   9  -7  -6   75.33   16.62
   9   7  -6   49.51   12.87
  -9   7   6   56.42   13.34
  -9  -7   6   53.95   11.90
   9  -7  -6   43.53   10.04
   9  -7  -5   -1.54   10.19
   9   7  -5   21.82    9.08
  -9   7   5   18.46    8.66
  -9  -7   5   21.18    7.95
   9  -7  -5    3.28    4.72
   9  -7  -4   13.03   10.87
   9   7  -4   28.92   10.71
  -9   7   4   11.34    7.20
  -9  -7   4   32.97    9.68
   9  -7  -3    3.50    8.75
   9   7  -3   -7.85    7.35
  -9   7   3  -11.78    8.39
  -9  -7   3    7.19    7.38
   9  -7  -2   -5.14    8.70
   9   7  -2   -1.22    6.62
  -9  -7   2   -0.10    4.04
  -9   7   2   -1.47    4.63
  -9   7   1    4.23    5.73
   9   7  -1   12.44    9.03
   9  -7  -1    1.94    7.29
  -9  -7   1    6.75    6.01
   9  -7   0   24.48   10.48
  -9   7   0   43.20   12.10
   9   7   0   12.23    6.50
  -9  -7   0   30.85    9.91
   9  -7   1   21.25   12.67
   9   7   1   12.63    7.80
  -9  -7  -1   16.44    7.59
   9  -7   2  100.57   19.23
  -9   7  -2   93.36   16.86
   9   7   2   93.22   16.65
   9  -7   2   65.57   10.54
  -9  -7  -2   77.39   14.27
   9  -7   3    3.29    4.24
   9  -7   3   14.86    9.09
  -9   7  -3    8.78    5.57
  -9  -7  -3   -7.69    8.71
  -9   7  -4   -4.80    6.41
   9   7   4   -4.01    5.69
   9  -7   4   -1.59    3.94
  -9  -7  -4   -6.86    6.65
  -9   7  -5   20.83    8.70
   9  -7   5   13.86    6.12
   9   7   5   10.05    7.25
  -9  -7  -5   19.18    9.26
  -9   7  -6   36.20   11.83
   9  -7   6   13.75    6.45
  -9  -7  -6   35.20   11.49
   9  -7   7   -6.16    5.40
  -9   7  -7   10.64    8.62
  -9  -7  -7   18.99   10.57
  -9   7  -8   29.57   11.49
   9  -7   8   44.78   16.50
  -9   7  -9   11.78    7.13
   9  -7  10   29.02   10.75
 -10   0  20    5.98    7.89
  10   0 -20    4.22    6.60
 -10   0  19   -7.62    7.14
  10   0 -19    1.11    6.51
 -10   0  18  113.13   17.33
  10   0 -18   99.26   17.86
 -10   0  17    6.73    5.49
  10   0 -17    7.14    7.91
 -10   0  16  107.38   15.90
  10   0 -16  130.84   18.78
 -10   0  15    2.52    5.03
  10   0 -15   -6.65    7.91
 -10   0  14   -6.43    6.07
  10   0 -14   -1.50    5.05
 -10   0  13   11.92    7.25
  10   0 -13    6.05    6.65
  10   0 -12  293.89   24.43
 -10   0  12  273.09   20.82
 -10   0  11    3.89    5.38
  10   0 -11    4.57    5.66
 -10   0  10   69.76   10.51
  10   0 -10   64.99   10.59
 -10   0   9    5.36    4.77
  10   0  -9    4.83    5.90
 -10   0   9   -4.19    4.75
  10   0  -8  170.91   15.31
  10   0  -8  154.87   13.59
 -10   0   8  207.32   16.63
 -10   0   7   -2.71    3.19
  10   0  -7   -0.06    3.73
  10   0  -7    1.35    3.30
 -10   0   7    1.76    4.44
 -10   0   6 1263.28   35.97
  10   0  -6 1169.54   39.69
  10   0  -6 1208.85   37.26
 -10   0   6 1182.03   39.15
 -10   0   5   -2.72    4.11
  10   0  -5   -1.12    3.44
 -10   0   5    0.37    2.64
 -10   0   4  177.07   10.31
 -10   0   4  173.74   10.47
  10   0  -4  169.40   10.55
  10   0  -4  182.07   12.45
 -10   0   4  185.19   13.89
 -10   0   3   -1.39    2.01
  10   0  -3    0.10    2.80
 -10   0   3    1.16    2.13
  10   0  -3    0.43    1.78
 -10   0   3    4.25    4.39
 -10   0   2  195.05    9.61
  10   0  -2  188.48    9.86
 -10   0   2  215.82   14.27
  10   0  -2  205.74   12.30
  10   0  -1   -6.00    3.66
 -10   0   1    3.91    3.89
 -10   0   1    1.20    1.25
 -10   0   1    2.46    1.88
  10   0  -1   -0.71    1.77
 -10   0   0   90.85   10.18
 -10   0   0   69.91    4.85
 -10   0   0   86.58    6.02
  10   0   0   78.04    6.24
  10   0   0   82.83    8.16
  10   0   1    0.88    1.43
 -10   0  -1    0.67    1.21
 -10   0  -1   -4.05    4.62
  10   0   1    2.41    2.99
 -10   0  -1   -0.92    1.72
 -10   0  -2   16.72    1.89
 -10   0  -2   14.21    2.75
 -10   0  -2   23.79    6.88
  10   0   2   22.69    5.10
  10   0   2   16.87    3.29
 -10   0  -2   22.09    3.73
  10   0   3    1.18    2.10
 -10   0  -3   -0.11    1.53
  10   0   3   -0.01    3.72
 -10   0  -3    1.46    2.19
  10   0   4 1391.13   34.89
 -10   0  -4 1356.09   35.91
 -10   0  -4 1409.80   35.12
 -10   0  -4 1439.14   49.90
  10   0   4 1410.32   39.69
 -10   0  -5   -1.81    2.35
  10   0   5   -5.18    4.69
  10   0   5    1.39    2.61
 -10   0  -5    5.35    3.71
 -10   0  -5   -5.09    6.81
  10   0   6  244.22   16.06
  10   0   6  240.05   14.51
 -10   0  -6  252.85   14.65
 -10   0  -6  270.01   22.50
 -10   0  -7    1.23    2.88
 -10   0  -7   -4.62    4.57
  10   0   8  275.05   17.88
  10   0   8  308.02   19.53
 -10   0  -8  306.60   21.98
 -10   0  -8  280.14   17.56
 -10   0  -9    2.10    3.03
  10   0   9    1.42    3.61
  10   0   9    4.34    4.48
 -10   0  -9   -2.18    4.67
  10   0  10  251.91   19.06
 -10   0 -10  269.50   22.05
 -10   0 -10  241.06   18.21
  10   0  10  246.91   18.76
 -10   0 -11   -4.80    5.03
  10   0  11    5.41    4.51
  10   0  11    2.66    3.89
 -10   0 -11    5.35    6.05
  10   0  12  354.92   24.72
 -10   0 -12  394.06   29.17
 -10   0 -12  313.75   22.86
  10   0  12  358.87   24.59
 -10   0 -13   -3.07    4.70
  10   0  13    0.26    3.91
  10   0  13    9.08    5.82
 -10   0 -13    5.50    5.63
 -10   0 -14    5.15    4.99
  10   0  14    7.84    4.86
  10   0  14   -3.10    4.81
 -10   0 -14   11.89    7.31
 -10   0 -15    1.52    4.48
  10   0  15    0.92    3.64
 -10   0 -15    2.46    6.08
 -10   0 -16   67.02   15.25
  10   0  16   85.10   13.79
  10   0  17    7.02    4.93
  10   0  17    3.41    6.20
  10  -2 -20    2.89    7.56
 -10   2  19   22.19    9.46
  10  -2 -19   22.00    8.87
  10   2 -19    7.90    7.28
 -10  -2  19    7.94    6.75
 -10  -2  18   21.25    9.79
 -10   2  18   30.60   10.79
  10  -2 -18   25.94   11.24
  10   2 -18   21.38    8.10
 -10   2  17   10.53    7.63
  10  -2 -17    4.35    5.04
  10   2 -17    1.44    5.52
 -10  -2  17   16.70    8.92
  10  -2 -16   17.96    8.74
  10   2 -16   35.86   11.05
 -10  -2  16   36.06   10.82
  10  -2 -15    7.79    5.42
  10   2 -15    9.24    6.44
  10   2 -14    2.77    6.21
 -10  -2  14    3.38    5.98
  10  -2 -14    6.73    6.56
  10  -2 -13  144.53   17.23
  10   2 -13  137.18   18.10
 -10  -2  13  123.82   15.70
 -10   2  13  155.48   16.66
 -10  -2  12  151.21   16.83
  10  -2 -12  168.28   12.41
  10  -2 -12  162.67   17.47
  10   2 -12  185.27   19.71
 -10   2  12  160.00   16.25
  10  -2 -11  187.57   13.22
 -10   2  11  189.31   16.65
 -10  -2  11  152.14   16.22
  10  -2 -11  184.95   17.40
  10   2 -11  204.41   20.04
 -10   2  11  155.37    9.92
 -10   2  10   39.11    4.90
  10  -2 -10   33.70    7.64
  10   2 -10   22.54    6.68
  10   2 -10   22.76    3.90
 -10  -2  10   34.04    9.17
  10  -2  -9   99.27    9.75
  10   2  -9  108.51    8.72
  10   2  -9  122.73   14.42
  10  -2  -9   92.07    8.35
 -10  -2   9   80.89   10.72
 -10  -2   9   97.60   11.08
 -10   2   9  101.38    7.36
  10  -2  -8    3.21    2.41
 -10   2   8    5.69    2.28
  10  -2  -8    8.78    3.89
 -10   2   8    8.05    4.07
  10  -2  -8    2.35    4.13
  10   2  -8   10.14    5.86
 -10  -2   8    2.53    4.44
 -10  -2   8   -3.13    3.94
 -10   2   8    3.19    4.72
 -10   2   7   57.99    7.45
  10  -2  -7   58.45    8.56
  10   2  -7   64.77    9.71
 -10  -2   7   68.96    9.06
 -10   2   7   59.52    5.62
  10   2  -7   76.91   11.44
 -10   2   6    3.66    1.91
 -10  -2   6    3.35    3.41
 -10   2   6    8.26    3.71
  10  -2  -6    2.99    3.08
  10  -2  -6    2.31    2.39
  10  -2  -6    3.87    3.49
  10   2  -6    5.29    4.04
 -10   2   6   -4.82    4.64
 -10  -2   6    6.99    3.86
  10  -2  -5  173.07   12.75
 -10   2   5  162.19   10.33
  10   2  -5  185.95   16.00
 -10  -2   5  164.47   12.65
 -10   2   5  196.14   15.28
 -10  -2   5  181.39   13.56
  10  -2  -5  179.54   10.65
  10  -2  -5  167.37   11.00
 -10   2   5  178.21   10.16
 -10   2   4   20.00    5.18
 -10  -2   4   15.13    4.31
  10   2  -4   22.08    6.33
  10  -2  -4   20.75    3.94
 -10   2   4   26.03    3.97
 -10  -2   4   19.73    4.96
 -10   2   4   18.38    3.43
  10  -2  -4   22.30    4.03
 -10   2   3   76.52    5.66
  10  -2  -3   77.51    5.94
  10   2  -3   85.87    8.04
  10  -2  -3   81.32    8.16
 -10   2   3   85.78    7.69
  10   2  -3  109.60   12.20
 -10  -2   3   92.12    9.52
 -10   2   3   86.64    9.95
 -10  -2   3   88.68    9.29
  10  -2  -3   88.98    7.69
 -10   2   3   83.75    8.15
 -10   2   2  356.88   11.26
  10  -2  -2  322.02   10.61
  10   2  -2  378.70   16.60
  10  -2  -2  365.72   16.94
 -10   2   2  365.62   16.15
 -10  -2   2  373.15   18.34
  10   2  -2  387.74   21.29
 -10   2   2  355.52   19.43
 -10  -2   2  364.92   18.57
  10  -2  -2  396.50   16.46
  10  -2  -1   78.01    7.65
  10  -2  -1   73.76    3.71
  10  -2  -1   91.46    7.98
  10   2  -1   85.98    7.60
 -10  -2   1   79.16    8.80
 -10   2   1   72.37    6.82
  10  -2  -1   87.09    4.39
 -10  -2   1   81.32    8.82
  10   2  -1   91.98   10.40
  10  -2  -1   75.49    4.27
 -10   2   1   78.36    9.32
  10  -2   0 1279.39   34.94
 -10   2   0 1199.46   31.68
  10   2   0 1188.26   31.92
 -10  -2   0 1244.10   36.97
  10   2   0 1256.48   38.83
 -10   2   0 1242.42   39.33
 -10  -2   0 1245.09   38.44
  10  -2   1   74.86    4.13
 -10  -2  -1   78.09    7.17
 -10   2  -1   82.47    7.44
  10  -2   1   83.29    4.06
  10  -2   1   76.18    8.29
 -10  -2  -1   86.67   10.51
 -10  -2  -1   76.01    9.32
  10   2   1   81.83    9.06
  10   2   1   82.42    7.41
 -10   2  -2    7.68    2.80
 -10   2  -2   16.75    6.35
  10   2   2    8.72    3.02
 -10  -2  -2   16.89    6.16
  10  -2   2    8.65    1.94
 -10  -2  -2    6.89    2.24
  10   2   2    8.38    4.39
  10  -2   2    9.57    4.50
  10   2   2    9.53    4.69
 -10  -2  -2   14.91    5.26
  10  -2   3   -0.25    2.74
 -10   2  -3   -2.13    2.14
  10   2   3    5.06    4.61
 -10  -2  -3    0.94    2.00
 -10   2  -3    3.51    5.04
 -10  -2  -3   -0.31    5.58
  10  -2   3    3.35    2.33
  10   2   3    3.52    4.32
 -10  -2  -3   -1.39    3.78
  10   2   4  268.54   17.61
  10  -2   4  273.00   12.68
 -10  -2  -4  271.20   15.35
 -10   2  -4  282.92   15.46
 -10  -2  -4  283.91   18.27
  10   2   4  249.58   15.78
 -10   2  -4  270.45   21.14
 -10  -2  -4  272.35   20.89
  10  -2   4  264.53   16.99
  10   2   5  243.78   17.31
  10  -2   5  235.29   12.84
  10  -2   5  246.52   17.22
 -10   2  -5  235.36    7.93
  10   2   5  249.98   15.70
 -10   2  -5  216.53    8.25
 -10   2  -5  244.52   21.07
 -10  -2  -5  247.37   21.05
 -10  -2  -6   78.93   10.60
  10  -2   6   76.30   10.14
  10  -2   6   80.13    8.46
  10   2   6   69.44    9.15
  10   2   6   75.02   10.12
 -10   2  -6   82.65   13.46
 -10   2  -6   83.33    5.61
 -10  -2  -7   36.88    8.53
  10   2   7   27.94    7.14
 -10   2  -7   35.73    7.88
  10  -2   7   41.99    6.45
 -10   2  -7   46.53   11.36
  10  -2   7   26.49    6.84
 -10   2  -7   33.44    4.23
  10   2   7   40.74    7.21
 -10  -2  -8    6.35    5.16
  10   2   8   11.49    6.57
  10   2   8   13.12    5.31
 -10   2  -8   -1.38    4.66
  10  -2   8   -1.60    3.46
 -10   2  -8   -3.43    6.45
  10  -2   8   -1.46    3.91
 -10   2  -8   -2.66    2.36
 -10  -2  -9   60.96   10.96
 -10  -2  -9   68.56   11.44
 -10   2  -9   70.20   11.65
  10  -2   9   52.88    8.70
 -10   2  -9   40.37   11.72
  10  -2   9   54.60    9.81
  10   2   9   43.31    7.71
  10   2   9   59.16   10.37
 -10  -2 -10   16.17    6.08
 -10  -2 -10   17.30    8.11
  10   2  10    8.23    5.87
 -10   2 -10   16.34    8.23
  10   2  10   10.60    4.38
  10  -2  10   21.79    6.58
  10  -2  10   13.58    5.74
 -10  -2 -11   38.28    9.52
 -10  -2 -11   34.78    9.54
 -10   2 -11   28.48    8.84
  10  -2  11   22.42    5.86
  10   2  11   34.77    7.35
  10  -2  11   26.67    7.05
  10   2  11   31.96    8.37
 -10  -2 -12   13.52    5.92
  10   2  12   21.38    7.46
 -10  -2 -12   41.65   11.13
 -10   2 -12    9.31    5.86
  10  -2  12   26.54    7.86
  10  -2  12   17.73    7.40
  10   2  12   19.88    5.72
 -10  -2 -13   46.58   10.56
 -10  -2 -13   66.08   12.67
 -10   2 -13   68.92   13.21
  10   2  13   48.06   10.45
  10  -2  13   48.71   10.67
  10  -2  13   56.94   10.82
  10   2  13   39.87    8.23
 -10  -2 -14   -5.89    5.34
  10   2  14    5.35    5.69
 -10   2 -14   -0.84    5.21
  10  -2  14   -4.07    4.17
  10   2  14    3.28    3.73
  10  -2  14    2.08    4.81
 -10  -2 -14   -1.59    4.58
 -10  -2 -15    3.91    6.09
  10  -2  15    7.71    5.69
  10   2  15   -6.43    6.03
 -10  -2 -15    0.15    5.75
 -10   2 -15    6.27    7.03
  10  -2  15    3.58    5.45
 -10  -2 -16   39.23   11.01
  10  -2  16   41.74   10.86
  10   2  16   51.31   12.43
 -10  -2 -16   33.85   10.77
 -10   2 -16   37.62   11.72
 -10  -2 -17   21.92    9.27
  10   2  17    3.10    7.02
  10  -4 -19   36.11   11.40
 -10   4  18   13.23    9.16
  10  -4 -18   18.85    8.27
  10   4 -18   19.40    9.61
 -10   4  17   25.63    9.76
  10  -4 -17   17.16    7.53
  10   4 -17   33.16   10.38
 -10  -4  17   25.10   10.51
 -10   4  16   20.13    8.20
  10  -4 -16   12.43    6.71
  10   4 -16   18.04    8.87
 -10   4  15   12.88    6.91
  10  -4 -15    8.97    5.70
  10   4 -15   14.18    9.03
 -10  -4  15   21.63    9.96
  10  -4 -14   18.99    6.71
 -10   4  14   24.69    8.29
  10   4 -14   19.55    8.11
 -10  -4  14   32.68    9.97
  10   4 -13   78.47   14.10
 -10   4  13   58.16   11.86
  10  -4 -13   77.84   12.38
 -10  -4  13   91.73   15.47
  10  -4 -12   -0.02    3.92
 -10   4  12    8.84    5.06
 -10  -4  12   -7.69    6.18
  10   4 -12    4.36    4.68
 -10  -4  12    5.92    5.90
  10  -4 -11  208.51   19.14
 -10   4  11  181.25   18.10
  10  -4 -11  172.57   16.76
  10   4 -11  180.66   19.27
 -10  -4  11  166.68   17.26
  10  -4 -10   30.62    8.92
 -10   4  10   30.47    7.57
  10  -4 -10   24.35    7.15
  10   4 -10   27.99    7.96
 -10  -4  10   42.95    9.19
 -10   4   9  149.93   15.05
  10  -4  -9  125.25   12.85
  10   4  -9  131.44   15.52
  10  -4  -9  130.45   14.74
 -10  -4   9  149.93   15.60
 -10   4   8   -3.73    3.52
  10  -4  -8    0.99    2.95
  10   4  -8    6.05    3.88
 -10  -4   8    1.87    4.70
  10  -4  -7   54.58    9.22
  10  -4  -7   39.71    8.89
 -10   4   7   51.40    8.46
  10  -4  -7   55.46    8.04
  10   4  -7   47.00    8.82
  10   4  -7   58.77   11.13
  10  -4  -7   49.72    4.60
 -10  -4   7   35.77    8.10
  10  -4  -6   44.34    8.20
  10  -4  -6   39.92    8.96
  10   4  -6   73.79   11.73
  10  -4  -6   43.06    6.61
  10   4  -6   44.69    8.48
 -10   4   6   40.26    7.10
 -10  -4   6   39.40    6.26
 -10  -4   6   45.02    8.64
 -10   4   6   42.29    8.53
  10  -4  -6   40.90    4.70
 -10   4   5  536.60   24.75
  10  -4  -5  551.57   31.08
 -10   4   5  565.47   29.78
  10   4  -5  578.94   29.92
  10  -4  -5  535.98   21.96
  10   4  -5  568.96   28.87
 -10  -4   5  559.08   28.04
  10  -4  -5  538.40   25.17
  10   4  -5  480.34   22.40
  10  -4  -5  578.40   19.84
  10  -4  -4   45.85    9.54
  10  -4  -4   51.25    7.35
 -10   4   4   45.15    6.80
  10   4  -4   45.79    8.60
 -10   4   4   36.04    7.48
  10   4  -4   36.93    6.20
  10  -4  -4   44.93    5.98
  10  -4  -4   49.08    6.00
 -10  -4   4   65.44   10.69
  10   4  -4   56.97   10.79
 -10   4   4   56.01    8.66
 -10  -4   4   51.07    6.50
  10  -4  -3 1124.15   31.84
  10  -4  -3  977.03   42.95
  10   4  -3 1088.75   41.24
 -10   4   3 1005.57   39.55
  10  -4  -3  914.05   27.87
  10   4  -3 1086.35   44.53
 -10  -4   3  982.33   38.49
 -10   4   3  986.88   35.57
 -10  -4   3 1012.95   31.22
  10  -4  -3 1010.17   32.19
  10   4  -3  847.11   31.10
 -10   4   2    5.55    4.01
 -10  -4   2    5.35    3.13
  10   4  -2    5.87    5.22
  10  -4  -2    4.71    3.67
 -10   4   2    2.58    3.86
 -10  -4   2   17.49    7.15
  10  -4  -2    1.90    2.90
 -10   4   1  320.74   20.74
  10   4  -1  341.08   21.69
  10  -4  -1  299.60   16.75
  10  -4  -1  315.40   17.29
  10  -4  -1  269.57   13.63
  10   4  -1  304.84   22.11
 -10  -4   1  309.09   20.91
  10  -4  -1  318.63   14.70
 -10   4   1  280.25   17.43
 -10  -4   1  328.78   17.32
 -10   4   0   12.74    4.65
  10   4   0   14.11    5.51
  10  -4   0    6.43    3.81
 -10  -4   0    8.25    4.10
 -10   4   0   24.15    7.09
  10  -4   0    6.74    3.35
  10  -4   0    9.76    3.40
  10   4   0    8.37    5.73
  10  -4   0    5.15    2.10
 -10  -4   0   -2.63    6.49
 -10   4  -1   75.27   10.68
  10   4   1   64.73    9.90
  10   4   1   70.82    9.98
  10  -4   1   57.32    8.44
  10  -4   1   62.02    4.94
 -10   4  -1   61.18    8.75
 -10  -4  -1   55.78    9.36
  10  -4   2   -0.45    3.16
 -10   4  -2    2.58    4.07
  10   4   2   10.05    5.24
 -10  -4  -2    5.39    4.62
  10  -4   2    8.09    1.77
  10   4   2    2.31    4.27
 -10  -4  -2    8.53    6.38
 -10   4  -2    8.54    4.23
 -10   4  -3  652.24   31.83
  10   4   3  603.52   29.97
  10  -4   3  523.93   27.01
  10   4   3  578.22   28.88
 -10  -4  -3  560.75   30.92
 -10   4  -3  537.08   26.98
 -10  -4  -3  569.50   28.58
  10   4   4  321.53   22.14
  10  -4   4  282.91   16.73
 -10   4  -4  343.01   23.24
  10  -4   4  292.12   20.64
  10   4   4  301.65   20.64
 -10  -4  -4  324.15   24.06
 -10   4  -4  301.03   21.03
 -10  -4  -4  291.99   21.79
  10   4   5  276.48   22.26
  10   4   5  277.73   21.14
  10  -4   5  281.10   17.63
 -10   4  -5  267.57   21.02
  10  -4   5  228.55   18.91
  10   4   5  266.52   18.83
 -10  -4  -5  270.17   22.63
 -10   4  -5  237.73   19.75
 -10  -4  -5  231.12   20.55
 -10   4  -6    5.69    5.40
  10   4   6   11.33    6.35
 -10  -4  -6   -0.96    5.34
  10   4   6   14.31    6.25
  10  -4   6    2.08    3.80
 -10   4  -6    7.96    5.54
 -10  -4  -6   12.61    7.02
  10  -4   6    3.50    3.79
 -10   4  -7   49.76   10.08
 -10   4  -7   52.37   11.04
  10   4   7   47.42    8.00
 -10  -4  -7   51.18   11.62
  10  -4   7   72.60   10.06
  10  -4   7   44.25    9.51
  10   4   7   53.78   10.58
 -10  -4  -7   61.22   11.95
  10  -4   8   -4.97    6.01
 -10   4  -8    6.66    5.31
  10   4   8   -0.64    3.81
 -10   4  -8   11.84    8.20
  10  -4   8   -2.06    3.97
  10   4   8    1.16    3.38
 -10  -4  -8    0.01    5.61
 -10  -4  -8   -2.97    5.58
 -10   4  -9   23.39    8.14
 -10   4  -9   26.84    9.23
  10  -4   9   18.42    6.76
  10   4   9   22.93    6.00
  10   4   9   17.36    7.09
  10  -4   9   18.33    7.06
 -10  -4 -10   -0.84    5.63
 -10   4 -10    8.85    6.46
  10   4  10   -2.76    5.45
  10  -4  10   -0.09    4.27
 -10   4 -10   -0.38    3.70
 -10   4 -10   -5.89    7.69
  10  -4  10   -2.87    4.92
 -10  -4 -11  142.93   19.23
  10   4  11  149.74   19.71
 -10   4 -11  163.25   19.48
 -10   4 -11  167.72   19.13
  10  -4  11  163.22   19.77
 -10   4 -11  130.62   19.46
 -10  -4 -12   -1.22    5.63
 -10   4 -12   17.63    7.71
  10   4  12   14.35    7.26
  10  -4  12   -7.71    7.24
 -10   4 -12   11.67    8.10
 -10  -4 -13   82.17   15.54
  10   4  13   89.68   16.39
  10  -4  13   86.50   15.29
 -10   4 -13   71.93   14.33
 -10   4 -13   64.51   16.28
 -10  -4 -14   11.63    9.75
 -10   4 -14    8.86    6.20
  10   4  14    1.65    4.60
 -10   4 -14    0.72    8.22
 -10   4 -15   27.44   10.72
 -10   4 -15    5.19    7.19
 -10   6  15   13.13    7.81
  10  -6 -14   14.24    9.67
 -10   6  14    6.53    7.31
  10  -6 -13    7.07    8.51
  10   6 -13    9.14    7.95
 -10   6  13   13.15    7.60
 -10  -6  13   14.29    8.72
 -10  -6  13   20.41    9.16
  10  -6 -12    8.34    8.13
  10   6 -12   -7.54    8.68
 -10   6  12   -1.68    4.76
 -10  -6  12    6.79    7.19
  10  -6 -11   40.85   11.12
  10  -6 -11   46.29   14.08
  10   6 -11   46.20   13.31
 -10   6  11   38.94   10.33
 -10  -6  11   46.42   11.28
  10  -6 -10   22.66    8.08
  10  -6 -10   29.11   10.12
 -10   6  10   33.54    9.10
 -10  -6  10   45.69   10.77
  10   6 -10   45.54   12.69
  10  -6  -9    6.80    5.59
 -10   6   9   -5.35    4.29
 -10  -6   9   12.29    7.33
  10  -6  -9    7.76    8.78
  10   6  -9   10.19    8.10
  10  -6  -8    4.53    4.11
 -10   6   8   -2.09    4.06
  10  -6  -8   -3.01    8.22
  10   6  -8   -4.53    7.08
  10  -6  -7    0.37    3.93
  10  -6  -7  -10.42    8.52
  10   6  -7  -12.27    8.24
 -10  -6   7    5.40    5.58
  10  -6  -6   11.91    8.24
 -10   6   6   13.65    7.10
  10   6  -6    7.58    6.07
 -10  -6   6    7.29    6.24
  10  -6  -5   24.44    9.32
  10   6  -5   16.48    7.95
 -10   6   5   34.30    9.58
 -10  -6   5   15.79    6.70
  10  -6  -5   23.06    6.20
  10  -6  -4   38.15   10.38
  10   6  -4   49.67   11.48
 -10  -6   4   50.44   10.89
  10  -6  -4   46.44    8.74
  10   6  -3   74.72   13.97
 -10   6   3   89.66   14.57
  10  -6  -3   88.14   11.40
 -10  -6   3   93.97   13.98
 -10   6   2   50.76   11.06
  10   6  -2   51.09   11.64
  10  -6  -2   38.64    6.50
 -10  -6   2   59.69   12.04
  10  -6  -2   45.43    7.63
  10  -6  -2   76.06   16.51
  10  -6  -1    8.50   10.34
  10  -6  -1    6.95    3.67
  10   6  -1    8.27    7.17
 -10   6   1    3.24    4.84
 -10  -6   1   -1.97    5.16
  10  -6   0    1.05    5.79
  10  -6   0   16.63    5.00
 -10  -6   0    6.76    6.06
  10  -6   1   14.23    7.94
  10   6   1    9.35    6.26
 -10   6  -1   18.25    7.75
 -10  -6  -1   18.28    6.72
  10  -6   1   12.52    4.64
  10  -6   2   81.49   16.43
 -10   6  -2   61.00   12.57
  10   6   2   57.04   11.60
  10  -6   2   39.87    8.00
 -10  -6  -2   52.09   10.67
  10  -6   3   88.21   17.64
 -10   6  -3   95.70   15.62
  10  -6   3   84.77   11.76
 -10  -6  -3   90.85   15.36
 -10   6  -4   -1.14    4.27
  10  -6   4   -1.66    7.57
  10   6   4   -3.36    5.62
  10   6   4    2.98    4.87
  10  -6   4    0.43    3.84
 -10  -6  -4   -1.28    5.78
  10  -6   5   30.14    7.99
 -10   6  -5   35.55   10.16
  10  -6   5   23.74   11.15
  10   6   5   34.30   10.16
 -10  -6  -5   31.87    9.88
  10  -6   6    6.15    8.07
 -10   6  -6   18.75    7.95
  10  -6   6   10.23    6.20
 -10  -6  -6   28.24    9.60
 -10   6  -7    4.77    6.38
  10  -6   7   12.80    6.43
  10  -6   7    2.71    6.45
 -10  -6  -7   13.14    8.10
  10  -6   8    1.16    6.98
 -10   6  -8   -7.56    7.42
  10  -6   8   16.00    7.82
 -10  -6  -8    8.83    6.56
 -10   6  -9   -1.02    6.26
  10   6   9   -7.44    7.65
  10  -6   9   13.84    7.01
  10  -6   9    6.39    9.42
 -10  -6  -9   -8.50    7.58
  10  -6  10    1.44    7.30
 -10   6 -10   10.17    6.83
  10   6  10   20.23    9.41
  10  -6  10   12.73    7.65
 -10  -6 -10   12.62    8.43
  10  -6  11   13.62   10.45
 -10   6 -11   14.34    8.71
 -10   6 -12   16.09    9.47
  10   8  -5   12.75    9.16
  10   8  -4   30.25   11.65
 -10   8   4   37.19   11.95
  10   8  -3   15.56    9.10
 -10  -8   3    9.88    8.09
 -10   8   2   52.95   13.79
 -10   8   1    2.39    6.08
  10   8  -1    4.67    7.17
  10   8   0   12.31    8.65
 -10   8   0   -1.40    7.06
 -10   8  -1    4.89    6.60
  10   8   1    3.01    6.03
  10   8   2   22.79   10.59
  10   8   3  -10.92    8.20
 -11   1  20   16.45    9.44
  11  -1 -20   -0.81    5.51
 -11   1  19   13.53    7.91
 -11  -1  19   12.30    7.40
  11  -1 -19    5.49    7.09
  11   1 -19   -2.54    6.33
 -11   1  18   10.34    7.09
 -11  -1  18    3.73    6.28
  11  -1 -18    3.42    5.60
  11   1 -18    6.66    7.28
 -11   1  17   66.32   13.70
 -11  -1  17   44.33   10.63
  11  -1 -17   33.19   10.19
  11   1 -17   44.77   12.55
 -11   1  16   10.63    7.50
 -11  -1  16   20.27   10.02
  11  -1 -16    7.49    6.83
  11   1 -16    7.03    6.22
 -11   1  15   20.55    7.62
 -11  -1  15   40.43   10.63
  11  -1 -15   34.22   10.65
  11   1 -15   35.22   11.16
 -11   1  14    5.00    4.33
 -11  -1  14    7.43    5.00
  11   1 -14   -0.76    5.21
 -11   1  13    1.07    5.13
  11  -1 -13    3.41    5.68
  11   1 -13    8.41    5.65
  11  -1 -12   14.15    3.55
 -11   1  12    8.94    5.62
  11  -1 -12    7.02    5.48
  11   1 -12    1.74    4.95
  11   1 -11   22.04    2.51
  11  -1 -11   40.23    5.34
 -11   1  11   32.59    8.06
  11  -1 -11   31.22    8.03
  11   1 -11   39.78    9.52
 -11  -1  11   56.55   10.56
  11  -1 -10   88.73    7.98
 -11   1  10   82.25   10.72
  11  -1 -10  102.73   13.70
  11   1 -10   90.11   13.32
 -11   1   9    7.20    4.40
  11  -1  -9    1.59    4.39
 -11  -1   9    4.43    5.11
  11   1  -9    4.03    5.98
 -11  -1   9    2.11    4.32
 -11   1   9   -4.05    6.37
  11  -1  -9    2.57    4.00
 -11  -1   8  173.46   14.30
 -11   1   8  208.60   14.32
  11   1  -8  202.33   17.83
  11   1  -8  189.43   16.97
  11  -1  -8  205.73   14.42
 -11   1   7  357.71   17.95
  11  -1  -7  394.25   22.53
  11   1  -7  381.50   23.55
  11   1  -7  370.36   22.31
 -11  -1   7  357.28   19.11
  11  -1  -7  409.37   19.67
 -11   1   7  414.41   23.85
 -11  -1   7  416.97   23.08
 -11  -1   7  351.63   19.04
 -11   1   6  132.07    9.91
  11  -1  -6  151.70   11.24
  11  -1  -6  139.56   12.88
  11   1  -6  148.32   14.38
  11   1  -6  140.55   13.39
 -11  -1   6  150.16   11.56
  11  -1  -6  158.06   11.82
 -11   1   6  144.47   13.78
 -11  -1   6  140.79   12.75
 -11   1   5  123.51    8.61
  11  -1  -5   53.93    6.84
  11   1  -5   85.11   11.38
  11  -1  -5   87.41    7.60
  11  -1  -5  113.07    9.36
 -11  -1   5  103.35    9.57
 -11   1   5  116.07   11.95
 -11  -1   5  111.89   11.11
  11  -1  -5   98.67    9.49
 -11   1   4   -0.35    3.61
 -11  -1   4    4.93    3.86
  11  -1  -4    1.99    1.89
  11   1  -4    6.02    4.87
 -11   1   4    4.35    2.08
  11  -1  -4    0.49    1.90
 -11  -1   4    4.65    3.28
  11  -1  -4    4.23    3.25
  11  -1  -3   48.79    6.44
 -11  -1   3   49.30    7.37
 -11   1   3   45.03    3.79
  11  -1  -3   47.83    4.83
  11   1  -3   60.48    8.41
 -11   1   3   45.66    7.62
 -11  -1   3   52.10    6.37
  11  -1  -2 1040.50   25.33
  11  -1  -2 1018.51   24.22
 -11  -1   2 1105.49   30.30
  11   1  -2 1055.54   32.05
  11   1  -2 1105.73   35.25
 -11   1   2 1092.07   36.67
 -11  -1   2 1077.81   35.69
  11  -1  -2 1121.61   31.60
  11   1  -2 1135.23   25.11
 -11  -1   1  310.41   14.98
  11  -1  -1  328.38   10.87
  11   1  -1  343.71   10.93
 -11  -1   1  335.16   15.30
  11  -1  -1  306.79   10.40
  11   1  -1  332.60   16.56
  11   1  -1  347.94   18.38
 -11   1   1  323.75   19.23
 -11  -1   1  334.24   19.07
  11  -1  -1  330.31   16.05
 -11  -1   0  424.76   17.87
 -11  -1   0  449.25   18.21
  11   1   0  428.94   19.36
  11   1   0  450.60   20.73
 -11   1   0  456.64   23.58
 -11  -1   0  451.24   22.71
  11   1   0  404.90   11.39
  11  -1   0  420.73   18.78
 -11  -1  -1   59.89    6.68
  11   1   1   62.70    7.91
 -11  -1  -1   60.77    4.21
 -11   1  -1   56.65    4.14
 -11   1  -1   74.08   10.30
 -11  -1  -1   66.53    9.74
 -11   1  -1   64.49    3.09
  11   1   1   70.89    7.75
  11  -1   1   64.24    7.45
 -11  -1  -1   62.14    6.98
  11  -1   2   51.22    6.89
  11   1   2   53.05    6.77
  11  -1   2   61.42    3.92
 -11   1  -2   58.26    4.75
 -11  -1  -2   59.92    4.71
  11   1   2   59.18    7.15
  11   1   2   53.49    7.18
 -11   1  -2   65.37    9.99
 -11  -1  -2   63.27   10.32
 -11   1  -2   56.24    2.93
 -11  -1  -2   53.92    6.43
 -11  -1  -2   58.42    7.42
  11  -1   3  145.83   11.65
  11   1   3  140.07   10.77
 -11  -1  -3  141.70   10.76
 -11  -1  -3  128.97    7.84
 -11   1  -3  140.72    6.08
 -11  -1  -3  153.91   11.64
 -11   1  -3  158.29   15.77
  11   1   3  147.78   11.79
 -11  -1  -3  148.32   15.70
  11  -1   3  138.68    7.22
  11   1   4  138.42   11.35
  11  -1   4  118.10    7.72
 -11  -1  -4  122.27    8.46
 -11   1  -4  134.30    9.15
 -11  -1  -4  138.16   15.70
 -11   1  -4  130.38    7.17
 -11  -1  -4  120.04   10.75
  11   1   4  123.72   11.31
 -11   1  -4  154.98   16.85
  11  -1   4  131.30   12.10
  11   1   5 1010.09   33.88
  11  -1   5 1037.96   28.45
  11  -1   5 1075.01   36.61
 -11  -1  -5  912.43   28.73
 -11   1  -5 1016.08   30.98
 -11   1  -5  954.62   25.38
  11   1   5 1014.32   34.14
 -11   1  -5 1064.21   45.58
 -11  -1  -5 1063.80   45.47
  11  -1   6  242.07   13.74
  11  -1   6  258.06   17.70
 -11  -1  -6  225.84   14.05
 -11   1  -6  249.97   15.59
  11   1   6  223.67   15.87
 -11  -1  -6  248.27   16.77
 -11   1  -6  232.70   12.06
  11   1   6  238.45   16.18
 -11   1  -6  276.86   24.37
 -11  -1  -6  222.50   20.93
 -11  -1  -7   66.74    9.32
  11   1   7   61.58    9.03
  11  -1   7   69.24    8.14
 -11   1  -7   55.62   11.92
 -11  -1  -7   53.03   12.03
  11  -1   7   70.13    9.84
  11   1   7   60.97    8.76
 -11   1  -7   52.93    6.40
  11   1   8  168.35   15.01
  11  -1   8  163.51   15.12
 -11   1  -8  167.99   16.77
 -11   1  -8  174.75   20.68
 -11  -1  -8  129.49   13.40
 -11   1  -8  155.27   11.74
  11   1   8  166.60   14.30
 -11  -1  -9   -0.09    3.58
 -11   1  -9    4.23    3.17
  11   1   9   -0.62    3.42
 -11  -1  -9    0.64    5.09
 -11   1  -9    3.56    6.07
  11  -1   9    3.27    4.38
  11   1   9    0.41    3.87
 -11  -1 -10   14.25    5.77
 -11   1 -10   16.78    5.03
  11   1  10   13.04    5.27
 -11  -1 -10   22.97    7.78
  11  -1  10   15.22    5.21
 -11   1 -10   27.55    9.01
  11  -1  10   23.50    8.06
  11   1  10   22.28    6.25
 -11  -1 -11    6.63    4.90
  11   1  11    7.61    5.07
 -11  -1 -11    8.58    5.09
 -11   1 -11   14.75    7.11
  11  -1  11   17.06    6.55
  11   1  11    4.15    4.05
  11  -1  11    4.08    3.58
 -11  -1 -12    3.40    3.97
  11   1  12    5.03    4.92
  11  -1  12    2.98    3.56
 -11  -1 -12    4.84    5.28
 -11   1 -12    7.71    7.02
  11  -1  12    8.86    5.71
  11   1  12    6.62    4.31
  11  -1  13  133.13   16.00
  11  -1  13  146.52   17.23
 -11  -1 -13  117.48   17.31
 -11   1 -13  128.56   18.05
 -11  -1 -13  124.61   16.03
  11   1  13  114.93   15.83
  11   1  13  136.70   15.24
 -11  -1 -14   47.02   10.42
  11   1  14   51.60   11.51
  11  -1  14   53.88   10.91
 -11  -1 -14   43.67   11.24
 -11   1 -14   50.74   12.47
  11  -1  14   48.42   10.82
  11   1  14   61.63   10.47
 -11  -1 -15   47.18   10.93
  11   1  15   49.43   11.46
  11  -1  15   45.27   12.39
 -11  -1 -15   46.62   12.14
 -11   1 -15   44.79   11.47
  11  -1  15   64.10   12.73
  11   1  15   52.32   10.11
 -11  -1 -16    5.35    5.43
  11   1  16    6.43    6.17
 -11   1 -16    1.98    5.65
  11  -1  16   16.52    7.55
  11   1  16   -7.74    5.60
  11  -1  17    0.45    4.89
  11   1  17    8.83    8.09
  11  -3 -19    7.37    8.11
  11   3 -19   -7.36    7.37
  11  -3 -18    6.93    6.19
  11   3 -18    6.89    5.17
 -11  -3  18   17.10    9.26
  11  -3 -17   35.97   10.62
  11   3 -17   23.84    9.72
 -11  -3  17   15.76    7.03
  11   3 -16   45.35   12.64
  11  -3 -16   33.78    9.92
 -11  -3  16   57.59   13.65
  11  -3 -15    0.58    5.29
  11   3 -15    3.28    4.88
  11  -3 -14   14.66    6.57
  11   3 -14    7.73    6.51
 -11  -3  14   -0.05    4.91
  11  -3 -13    0.77    4.25
  11   3 -13    7.61    6.91
 -11  -3  13    9.96    7.35
  11  -3 -12    7.45    5.62
  11  -3 -12    0.05    5.20
  11   3 -12   -0.09    5.81
 -11  -3  12    2.97    6.24
  11  -3 -11   70.18   10.49
 -11   3  11   76.51   11.19
  11  -3 -11   57.55   10.37
 -11  -3  11   56.98   11.18
 -11  -3  11   61.46   10.79
 -11   3  10  150.96   14.86
  11  -3 -10  144.19   14.85
  11   3 -10  142.46   17.00
 -11  -3  10  154.19   15.32
  11  -3  -9   -5.30    5.34
 -11   3   9   -1.24    4.46
 -11   3   9   -0.84    1.20
  11  -3  -9    2.00    3.74
  11   3  -9    1.14    5.41
 -11  -3   9   -6.02    5.87
  11  -3  -9    0.08    1.92
  11  -3  -8  449.95   24.86
 -11   3   8  455.80   23.32
  11  -3  -8  449.77   24.40
 -11   3   8  425.17   15.39
  11  -3  -8  465.04   17.70
 -11  -3   8  469.68   25.19
 -11  -3   8  445.82   24.26
 -11   3   8  487.09   28.03
  11  -3  -7  247.92   18.19
 -11   3   7  208.44   14.80
  11  -3  -7  212.23   15.69
  11   3  -7  244.05   19.58
 -11   3   7  199.05   10.89
 -11  -3   7  253.25   17.94
 -11  -3   7  229.92   16.61
  11  -3  -7  243.73   12.70
 -11   3   6   11.15    3.96
  11   3  -6   10.89    5.45
  11  -3  -6   12.71    3.34
 -11  -3   6   15.01    6.31
 -11  -3   6   16.04    5.66
 -11   3   6   12.26    6.27
  11   3  -6   10.55    5.81
 -11   3   5  134.32   10.61
  11  -3  -5  114.37    9.96
  11   3  -5  128.43   12.87
  11  -3  -5  131.58   11.12
 -11  -3   5  133.41   13.27
 -11   3   5  120.68   12.89
 -11  -3   5  136.69   12.34
  11  -3  -5  122.16    9.32
 -11   3   4   40.57    7.56
 -11  -3   4   31.66    6.23
  11   3  -4   34.12    8.31
 -11   3   4   37.62    5.48
  11   3  -4   36.18    6.99
  11  -3  -4   52.01    6.42
  11  -3  -4   36.97    5.22
  11  -3  -4   37.06    6.03
 -11  -3   4   39.48    7.30
 -11   3   3   -2.48    3.80
  11  -3  -3    1.21    2.00
 -11  -3   3   -0.10    3.69
 -11   3   3   -1.98    2.21
  11   3  -3   -3.18    4.00
  11  -3  -3    0.25    1.88
  11  -3  -3    3.34    3.14
 -11  -3   3   11.02    6.45
  11  -3  -2  491.29   20.64
  11   3  -2  533.86   23.97
  11  -3  -2  441.91   15.97
  11   3  -2  500.64   27.67
 -11  -3   2  500.03   24.61
 -11   3   2  440.34   22.96
 -11  -3   2  495.65   22.68
  11  -3  -2  460.16   16.15
 -11   3   1    0.11    3.57
  11   3  -1   -1.01    2.87
 -11  -3   1   -0.60    3.42
  11  -3  -1    6.47    3.53
  11   3  -1   -2.38    5.24
  11  -3  -1   -0.56    1.59
 -11  -3   1    2.84    4.08
  11  -3  -1    3.73    1.84
  11  -3   0  810.03   29.30
  11  -3   0  765.98   21.04
  11   3   0  870.98   35.12
 -11  -3   0  798.44   32.63
  11   3   0  825.22   29.71
 -11   3   0  804.14   32.11
 -11  -3   0  824.16   31.39
 -11   3  -1   24.58    6.54
  11   3   1   23.91    5.60
 -11  -3  -1   29.20    6.84
  11   3   1   31.46    7.56
  11  -3   1   19.38    5.13
  11  -3   1   24.36    3.65
 -11  -3  -1    9.06    4.46
  11  -3   2   55.84    5.39
 -11  -3  -2   59.00    9.79
  11   3   2   66.46    9.49
  11  -3   2   71.24    6.32
 -11  -3  -2   81.60   11.34
  11  -3   2   56.08    8.61
  11  -3   3   50.41    8.27
 -11   3  -3   49.02    9.79
  11   3   3   69.44    9.29
 -11  -3  -3   47.69    9.86
  11  -3   3   64.47    6.50
  11   3   3   54.64    8.86
 -11  -3  -3   55.86    9.64
  11   3   4   66.47   10.43
 -11   3  -4   54.34    9.97
  11  -3   4   58.80    8.98
 -11  -3  -4   49.79    9.90
  11  -3   4   66.03    7.00
  11   3   4   74.67    9.79
 -11  -3  -4   62.05   10.40
  11   3   5  889.62   38.28
 -11   3  -5  924.46   35.82
  11  -3   5  920.68   29.26
  11  -3   5  831.39   35.19
 -11  -3  -5  888.14   38.87
  11   3   5  805.67   33.36
 -11   3  -5  879.56   40.96
 -11  -3  -5  875.15   41.35
 -11   3  -6  103.86   12.13
  11   3   6   99.17   13.10
 -11   3  -6  108.14   15.77
 -11  -3  -6   87.36   13.40
  11  -3   6   98.50    9.85
  11   3   6   98.70   11.49
  11  -3   6   82.31   11.46
 -11  -3  -6  104.53   13.65
  11   3   7  128.39   14.92
 -11   3  -7  160.24   15.08
  11  -3   7  146.74   12.28
  11  -3   7  134.93   15.14
 -11   3  -7  136.65   17.98
 -11  -3  -7  139.09   18.01
  11   3   7  137.74   13.39
 -11  -3  -8   23.43    6.78
  11   3   8    8.30    5.46
  11  -3   8   24.62    6.51
 -11   3  -8   21.15    9.71
 -11  -3  -8   27.13   10.13
  11  -3   8   32.18    8.61
  11   3   8   22.91    6.59
 -11  -3  -9   20.99    8.20
  11   3   9   22.50    7.81
  11  -3   9    9.85    4.58
 -11   3  -9   38.46   12.12
  11  -3   9   20.77    7.29
  11   3   9   24.14    6.22
 -11  -3 -10   23.19    8.27
  11   3  10   16.59    5.16
  11   3  10   13.13    5.99
 -11   3 -10   18.18    8.21
  11  -3  10   15.84    6.35
 -11   3 -10    7.61    7.36
  11  -3  10   22.04    7.30
 -11  -3 -11   11.47    7.40
  11   3  11   19.68    6.15
 -11   3 -11   21.15    7.99
  11   3  11    8.34    6.27
 -11   3 -11   22.12   11.35
  11  -3  11   34.47    9.23
 -11  -3 -12   15.94    7.67
  11   3  12   21.65    8.42
 -11   3 -12   14.89    7.82
 -11   3 -12   15.92    9.92
  11  -3  12   14.67    7.08
 -11  -3 -13   23.01    9.49
  11   3  13    8.74    5.49
 -11   3 -13   23.30    8.87
  11  -3  13   24.41    8.56
 -11   3 -13    5.24    6.60
 -11  -3 -14   20.49    8.31
  11   3  14   18.09    8.83
  11  -3  14   10.94    6.03
 -11   3 -14   11.95    6.56
 -11  -3 -15   25.07    9.66
  11   3  15   18.95    8.22
 -11   3 -15   31.69    9.91
 -11   3 -15   26.70   11.51
 -11  -3 -16    6.38    6.05
 -11   5  17    7.39    7.22
  11   5 -17  -11.42    7.17
 -11   5  16   20.78    9.60
  11   5 -16   14.01    7.39
  11  -5 -15   -1.25   10.10
 -11   5  15    3.43    5.38
  11   5 -15    7.89    6.59
 -11  -5  15   10.66    7.70
 -11   5  14   15.64    6.98
  11   5 -14   16.97    7.30
 -11  -5  14   15.71    8.07
  11  -5 -13   -1.40    6.93
 -11   5  13   -1.06    5.06
  11   5 -13    6.54    5.40
 -11  -5  13    1.69    6.03
 -11  -5  13   -2.06    5.53
  11  -5 -12   22.38   11.75
 -11   5  12   10.85    5.23
  11   5 -12    8.53    5.84
 -11  -5  12    5.83    5.66
  11  -5 -11   15.26    8.03
  11  -5 -11    0.23    5.37
  11   5 -11   10.42    9.01
 -11   5  11    3.51    5.49
  11   5 -11   -3.02    4.85
 -11  -5  11   -5.12    4.75
  11  -5 -10  133.87   17.62
 -11   5  10  132.12   16.16
  11   5 -10  148.19   19.21
  11   5 -10  105.70   15.10
 -11  -5  10  134.98   16.59
  11  -5 -10  136.76   17.76
  11  -5  -9  107.13   14.73
  11  -5  -9   85.80   14.77
  11   5  -9  107.23   16.23
 -11  -5   9  102.61   14.12
 -11   5   9   89.68   12.79
  11  -5  -8   67.25   11.43
  11  -5  -8   57.73   12.41
  11   5  -8   89.89   14.82
  11   5  -8   67.69   11.43
 -11   5   8   63.77   10.72
  11  -5  -7    4.32    4.35
 -11   5   7    2.52    4.36
  11   5  -7    4.78    6.30
  11   5  -7    1.67    4.26
 -11  -5   7    2.47    4.59
 -11   5   7    0.69    4.91
  11  -5  -6   54.23    9.34
  11  -5  -6   76.51   13.50
 -11   5   6   48.85    8.42
  11   5  -6   42.92   10.00
 -11   5   6   57.48   11.46
 -11   5   6   53.40    9.20
 -11  -5   6   51.67   10.15
  11  -5  -5   12.27    4.60
  11   5  -5    2.19    4.83
 -11   5   5    3.32    4.84
  11   5  -5    8.23    4.62
  11  -5  -5   19.44    8.79
 -11  -5   5   -0.40    4.93
 -11   5   5   10.37    4.85
  11  -5  -4   14.91    7.75
  11   5  -4   11.70    5.11
 -11   5   4   16.56    6.36
  11   5  -4    5.27    3.46
  11  -5  -4    5.68    3.18
 -11  -5   4   19.46    7.76
 -11   5   4    9.24    4.59
  11   5  -3   33.16    9.20
 -11   5   3   15.08    5.92
  11  -5  -3   31.45    5.58
 -11  -5   3   38.96    9.66
 -11   5   3   36.28    7.51
  11  -5  -3   37.61   10.58
  11  -5  -3   17.42    4.66
  11  -5  -2  159.54   12.75
  11  -5  -2  156.17   19.16
  11   5  -2  157.34   17.08
  11   5  -2  168.03   18.77
 -11   5   2  138.82   15.84
 -11  -5   2  159.94   16.50
  11  -5  -2  146.80   11.78
 -11   5   2  130.41   12.75
  11  -5  -1  171.49   20.36
  11   5  -1  142.51   16.06
 -11   5   1  144.25   16.12
  11  -5  -1  142.61   12.51
  11   5  -1  163.76   17.95
  11  -5  -1  146.29   10.66
 -11   5   1  134.62   12.55
 -11  -5   1  139.99   11.14
 -11  -5   1  141.78   15.75
  11  -5   0  127.70   12.29
 -11  -5   0  131.08   15.64
 -11   5   0  128.32   12.34
 -11  -5   0  138.63   11.52
  11  -5   0  172.60   20.71
  11   5   0  126.23   15.81
  11   5   1   51.38    9.99
 -11   5  -1   47.59    7.43
 -11  -5  -1   55.20    7.93
 -11   5  -1   63.55   11.38
  11  -5   1   62.83    9.28
  11   5   1   54.85    9.91
 -11  -5  -1   57.81   11.42
  11   5   2   68.85   11.77
 -11   5  -2   63.48    9.40
 -11   5  -2   81.21   12.55
  11   5   2   60.87   10.88
  11  -5   2   62.24    9.72
 -11  -5  -2   59.56   10.73
 -11  -5  -2   67.36    9.48
  11   5   3   11.20    5.81
  11   5   3    0.11    4.14
 -11   5  -3   11.03    5.83
 -11  -5  -3    5.45    5.00
 -11   5  -3    2.08    3.17
 -11  -5  -3   15.07    7.77
  11  -5   3   14.28    5.78
 -11   5  -4    1.29    3.53
  11  -5   4    7.89    4.99
  11   5   4   16.12    7.01
 -11  -5  -4    2.54    4.40
 -11   5  -4   15.55    7.65
 -11  -5  -4   13.97    8.19
  11   5   5    2.75    4.37
 -11   5  -5    2.33    5.10
 -11   5  -5    0.57    3.93
  11  -5   5    3.11    3.71
 -11  -5  -5   10.44    6.04
 -11  -5  -5    2.64    6.06
 -11   5  -6  139.49   17.57
 -11   5  -6  100.49   13.41
  11  -5   6  123.51   15.48
 -11  -5  -6  126.49   15.85
  11   5   6  158.92   16.36
 -11  -5  -6  148.08   18.88
  11   5   7   62.80   13.00
 -11   5  -7   76.12   13.56
 -11   5  -7   77.63   12.01
  11  -5   7   82.51   13.19
 -11  -5  -7   66.15   12.60
 -11  -5  -7   69.24   13.49
  11   5   8  192.45   21.90
 -11   5  -8  228.37   23.30
  11  -5   8  236.69   22.98
 -11  -5  -8  218.03   24.04
 -11   5  -8  212.27   21.10
 -11  -5  -8  211.30   23.35
  11   5   9   20.89    8.82
 -11   5  -9   -0.84    4.85
 -11   5  -9   -0.37    4.76
  11  -5   9    1.02    4.72
 -11  -5  -9    5.44    6.65
 -11  -5  -9   10.97    7.60
  11   5  10    1.66    5.11
 -11   5 -10    2.15    4.79
  11  -5  10   11.79    7.75
 -11  -5 -10    7.58    9.24
 -11  -5 -10    1.19    5.75
  11   5  11    9.98    8.08
 -11   5 -11    0.32    4.75
  11  -5  11   11.50    6.67
 -11  -5 -11   -4.88    6.13
  11  -5  12    9.98    9.94
  11   5  12   17.59    9.00
 -11   5 -12   19.89    9.28
 -11  -5 -12   19.52    9.83
 -11  -5 -12   19.44    9.96
 -11  -5 -13   -1.76    8.59
 -11   5 -13    1.10    5.03
 -11   7  13   -4.28    5.97
  11  -7 -12    1.53    5.88
 -11   7  12   10.38    7.29
  11  -7 -11   16.92    9.47
  11  -7 -11   20.81   11.06
 -11   7  11    4.26    6.44
 -11  -7  11   13.78    8.37
  11  -7 -10   10.36    7.11
  11   7 -10   12.55    9.36
 -11  -7  10   20.16    8.51
  11  -7  -9   38.89   14.27
  11   7  -9   31.48   12.42
 -11  -7   9   31.86   10.55
  11  -7  -8   54.63   13.96
  11   7  -8   28.54   10.32
  11   7  -7   -6.38    7.80
 -11  -7   7    4.22    6.51
  11  -7  -7    1.57    8.09
  11  -7  -6    7.78    9.82
  11   7  -6   19.45    9.46
 -11   7   6   -2.40    5.40
 -11  -7   6    0.69    5.31
  11  -7  -5   13.47    9.70
  11   7  -5   21.93    9.72
 -11   7   5    0.22    4.97
 -11  -7   5   16.33    7.85
 -11   7   4   25.60    9.49
  11  -7  -4   12.55    9.01
  11   7  -4   26.27   10.21
 -11  -7   4   18.15    7.26
  11   7  -3   21.36    8.38
 -11  -7   3   28.57    8.99
  11  -7  -3   16.28   10.21
  11  -7  -2   40.36   13.53
  11   7  -2   41.95   10.95
 -11   7   2   43.10   11.46
 -11  -7   2   36.60   10.34
 -11  -7   1   -2.08    5.75
 -11   7   1    9.32    6.44
 -11   7   0   54.92   12.92
  11   7   0   57.94   12.85
 -11  -7   0   64.42   12.76
  11   7   1    4.89    6.50
 -11  -7  -1    9.67    6.84
 -11   7  -2   -1.93    6.29
  11   7   2    6.29    6.92
  11  -7   2    4.94    3.31
 -11  -7  -2    4.79    7.29
  11  -7   2   11.79   10.97
  11  -7   3   -3.11    8.38
  11   7   3    4.11    5.40
  11  -7   3   -1.69    3.92
 -11   7  -3   -0.44    4.38
 -11  -7  -3    2.00    5.55
 -11   7  -4    5.58    6.41
  11   7   4    7.22    7.64
  11  -7   4    4.08    8.56
 -11  -7  -4    0.90    6.01
  11  -7   4    3.72    4.08
  11  -7   5    0.15    3.72
 -11   7  -5   -3.68    5.25
  11   7   5   -0.03    5.80
 -11  -7  -5   -1.31    5.58
  11  -7   5   11.28   11.90
  11  -7   6   -9.31   10.46
  11  -7   6   -6.83    6.02
 -11   7  -6   -9.92    8.66
  11   7   6    4.86    6.71
  11  -7   7   10.88    7.89
  11  -7   7   18.28    8.57
 -11   7  -7   23.46   10.04
  11  -7   8   15.98   12.32
 -11   7  -8    7.95    7.45
 -12   0  20   -4.75    6.82
 -12   0  19   -2.14    5.74
  12   0 -19   11.65    9.02
 -12   0  18   37.76   10.27
  12   0 -18   37.99   11.76
 -12   0  17    2.74    4.32
  12   0 -17    1.43    6.34
 -12   0  16   10.46    9.31
  12   0 -16   13.62    8.74
 -12   0  15    2.65    5.35
  12   0 -15   -1.31    5.84
 -12   0  14   19.01    7.57
  12   0 -14   19.78    9.28
 -12   0  13    0.79    5.64
  12   0 -13   -0.96    5.57
 -12   0  12   62.59   11.39
 -12   0  11   -4.85    5.15
  12   0 -11    1.52    5.16
 -12   0  10   25.18    7.88
  12   0 -10   23.55    9.50
 -12   0  10   16.26    6.98
  12   0 -10   11.31    6.01
 -12   0   9   -1.05    4.27
 -12   0   9    0.89    5.03
 -12   0   8  315.69   18.94
  12   0  -8  285.38   21.52
  12   0  -8  311.99   20.26
 -12   0   8  304.53   21.27
  12   0  -7    1.06    4.80
 -12   0   7    4.01    4.57
  12   0  -7   -3.24    4.17
 -12   0   7    0.56    4.72
  12   0  -6 1573.48   46.27
 -12   0   6 1583.69   49.28
 -12   0   5   -3.52    3.85
  12   0  -5    0.60    3.64
 -12   0   5    0.23    3.08
 -12   0   4   65.29    8.98
 -12   0   4   78.74    7.10
  12   0  -4   70.67    8.71
 -12   0   4   76.00    7.39
  12   0  -4   79.27    7.59
 -12   0   3    4.31    4.99
 -12   0   3   -5.47    2.71
  12   0  -3    5.12    3.83
  12   0  -3    1.15    2.17
 -12   0   2   20.43    5.13
 -12   0   2   20.00    3.54
  12   0  -2   22.71    3.97
  12   0  -2   25.26    5.55
  12   0  -1    1.25    3.26
 -12   0   1   -2.22    1.55
 -12   0   1    0.58    4.89
 -12   0   1   -0.57    2.09
  12   0  -1    2.42    2.14
 -12   0   0 1628.91   32.86
 -12   0   0 1691.06   35.63
  12   0   0 1585.21   37.56
  12   0   0 1653.74   43.93
  12   0   1    2.37    2.02
 -12   0  -1    4.36    6.02
  12   0   1    0.39    3.30
 -12   0  -1    2.03    1.90
  12   0   2  839.72   23.50
 -12   0  -2  768.22   22.06
 -12   0  -2  810.24   23.35
 -12   0  -2  872.76   36.69
  12   0   2  790.03   28.98
  12   0   3    1.70    2.29
 -12   0  -3    1.53    1.12
 -12   0  -3   -3.96    5.33
 -12   0  -3    3.29    2.46
  12   0   3    2.45    3.51
 -12   0  -3    6.61    3.10
  12   0   4  140.59   10.00
 -12   0  -4  138.22   10.18
 -12   0  -4  131.75    7.86
 -12   0  -4  149.72   16.73
 -12   0  -4  141.01    9.94
  12   0   4  125.78   11.71
  12   0   5    4.90    3.12
 -12   0  -5   -0.91    7.24
 -12   0  -5    3.60    2.86
  12   0   5   -3.84    4.05
 -12   0  -6  645.40   24.87
 -12   0  -6  688.29   38.68
  12   0   6  637.03   28.41
  12   0   6  622.99   24.65
  12   0   7   -6.54    5.18
 -12   0  -7    1.77    2.35
  12   0   7    1.31    2.99
 -12   0  -7   -0.19    8.05
  12   0   8  119.83   12.79
  12   0   8  102.34   10.98
 -12   0  -8  117.09   17.55
 -12   0  -8  136.87   12.23
 -12   0  -9    2.58    3.00
  12   0   9   -7.68    5.41
  12   0   9    0.01    3.48
 -12   0  -9    0.11    6.81
  12   0  10  418.50   25.73
  12   0  10  404.16   24.48
 -12   0 -10  440.13   30.02
 -12   0 -10  410.44   23.96
 -12   0 -11   -0.41    3.24
  12   0  11   -6.47    5.59
  12   0  11   -3.79    4.89
 -12   0 -11    1.42    4.84
 -12   0 -12   84.55   12.03
  12   0  12   76.80   11.90
 -12   0 -12   95.53   15.64
  12   0  12   95.57   13.17
 -12   0 -13   -3.76    5.70
 -12   0 -13    4.79    3.76
  12   0  13   -4.43    4.83
  12   0  13   -2.74    4.82
  12   0  14   73.73   12.40
  12   0  14   90.65   14.07
 -12   0 -14  110.56   17.70
  12   0  15    6.61    6.03
  12   0  15   -2.47    5.22
 -12   0 -15   -5.26    5.51
  12   0  16   67.33   12.60
  12   0  17    1.78    4.59
 -12   2  19   16.93   10.10
  12  -2 -19   10.04    7.62
 -12  -2  19   11.12    5.99
  12   2 -19    3.27    6.74
 -12   2  18   12.61    6.68
  12  -2 -18    2.67    5.51
 -12  -2  18   15.93    8.50
  12   2 -18   10.41    8.32
  12  -2 -17    4.02    6.18
  12   2 -17    5.86    7.24
 -12  -2  17    0.97    5.03
  12  -2 -16    3.49    6.06
  12   2 -16    5.18    5.40
  12  -2 -15   38.30   11.36
  12   2 -15   46.81   12.67
 -12  -2  15   58.91   12.54
 -12   2  14   12.08    5.69
  12  -2 -14   17.07    7.49
  12   2 -14    3.05    5.50
 -12  -2  14   18.74    8.83
 -12   2  13   56.73   11.16
  12  -2 -13   47.53   10.85
  12   2 -13   34.22    9.53
 -12  -2  12    0.72    5.46
  12  -2 -12   -0.05    4.31
  12  -2 -12    6.91    5.52
 -12   2  12    5.87    5.26
  12  -2 -11   22.36    5.55
  12   2 -11   17.68    7.31
 -12   2  11   19.70    6.01
  12  -2 -11   18.39    7.34
 -12  -2  11   16.79    5.82
  12  -2 -10   88.74    9.60
 -12   2  10   96.67   11.80
  12   2 -10   80.13    8.22
  12  -2 -10   82.94   11.71
  12   2 -10   84.81   13.61
  12  -2 -10   86.07    9.11
 -12  -2  10   64.13   10.44
 -12  -2  10   86.95   11.38
 -12   2  10   78.66   12.53
 -12   2  10   69.46    7.13
  12  -2  -9    1.36    2.91
 -12   2   9    4.07    2.18
  12  -2  -9   -5.36    4.68
 -12  -2   9   -1.79    5.09
 -12  -2   9   -0.44    5.03
 -12  -2   9   -0.80    4.37
 -12   2   9    1.71    5.58
  12  -2  -8   11.47    4.40
 -12   2   8    7.60    4.34
  12  -2  -8    1.49    3.97
  12   2  -8   11.07    6.65
 -12   2   8    7.79    2.64
 -12  -2   8    1.78    5.30
  12   2  -8    2.42    5.44
 -12   2   7   50.14    6.87
  12  -2  -7   51.06    7.15
  12  -2  -7   48.01    8.28
  12   2  -7   60.10   10.83
 -12  -2   7   59.08    8.60
 -12   2   7   61.83   10.47
 -12  -2   7   44.37    8.26
 -12   2   7   44.52    5.64
  12  -2  -6  433.75   19.80
 -12   2   6  393.15   17.55
  12   2  -6  424.11   26.14
 -12  -2   6  400.79   20.80
 -12   2   6  437.83   25.20
 -12  -2   6  454.17   23.97
  12  -2  -6  458.72   19.63
  12  -2  -6  377.15   21.57
 -12   2   5   38.53    7.48
 -12  -2   5   29.93    6.66
  12   2  -5   30.21    7.72
 -12   2   5   34.76    4.67
  12  -2  -5   35.05    5.25
 -12  -2   5   38.59    6.99
  12  -2  -5   36.84    5.73
 -12   2   4   14.03    4.80
 -12  -2   4   24.05    6.21
  12  -2  -4   15.71    3.94
  12   2  -4   20.77    7.25
  12  -2  -4   14.00    3.67
 -12   2   4   12.78    2.92
  12  -2  -4   15.87    3.67
 -12  -2   4   18.11    5.33
 -12   2   3   70.81    4.85
 -12   2   3   66.73    9.19
 -12  -2   3   73.07    9.70
  12   2  -3   87.69    8.15
  12  -2  -3   78.47    8.04
  12   2  -3   74.33   10.42
  12  -2  -3   86.73    6.60
  12  -2  -3   79.28    5.48
  12  -2  -3   84.95    8.42
 -12  -2   3   88.60    9.40
  12   2  -2  257.02   13.47
 -12   2   2  237.34   12.87
  12  -2  -2  253.59   13.91
  12  -2  -2  240.07    9.36
 -12  -2   2  238.18   15.47
  12   2  -2  252.02   18.29
 -12   2   2  248.23   17.82
 -12  -2   2  242.88   16.39
  12  -2  -2  257.60   14.76
  12  -2  -1  182.87   10.99
  12   2  -1  185.71   10.98
 -12   2   1  171.43   10.61
  12  -2  -1  166.35    5.60
 -12  -2   1  189.00   13.86
  12   2  -1  181.64   15.14
 -12   2   1  178.25   14.96
 -12  -2   1  196.22   14.77
  12  -2  -1  164.12    6.00
  12  -2  -1  196.06   13.02
 -12   2   0    2.93    4.10
  12   2   0    0.56    1.90
 -12   2   0    2.06    1.95
  12   2   0   11.86    6.23
 -12  -2   0    1.74    3.68
  12  -2   0   -2.64    3.61
  12  -2   1  190.90   13.66
 -12  -2  -1  198.52   11.21
 -12   2  -1  212.13   11.74
  12   2   1  217.19   11.77
 -12  -2  -1  207.49   14.80
  12   2   1  212.83   15.77
 -12   2  -1  187.32   16.78
 -12  -2  -1  220.66   17.27
 -12   2  -2    9.96    3.51
 -12  -2  -2    5.96    2.58
  12  -2   2    8.16    4.28
 -12   2  -2   12.93    6.79
 -12  -2  -2   -5.50    5.70
  12   2   2    5.64    2.55
  12   2   2   17.07    5.45
 -12  -2  -2    8.98    4.87
  12   2   3  340.22   20.40
  12  -2   3  337.79   10.93
  12  -2   3  365.55   20.57
 -12   2  -3  387.27   17.78
 -12  -2  -3  323.59   16.06
 -12  -2  -3  337.04   20.39
  12   2   3  367.16   20.81
 -12   2  -3  359.37   24.21
 -12  -2  -3  338.96   23.84
  12   2   4   48.87    7.83
  12  -2   4   43.37    4.66
  12   2   4   53.63    8.23
 -12  -2  -4   42.97    6.15
 -12   2  -4   48.26   10.59
 -12  -2  -4   41.76   10.24
 -12   2  -4   45.30    6.70
  12  -2   4   53.06    8.49
 -12  -2  -4   41.23    7.93
  12   2   5   40.16    7.34
 -12   2  -5   46.36    7.15
  12   2   5   53.90    8.89
  12  -2   5   45.26    5.49
 -12   2  -5   58.00   11.82
 -12  -2  -5   41.62   10.65
  12  -2   5   56.77    9.04
 -12  -2  -5   46.78    8.21
  12  -2   6   98.99    8.64
  12   2   6   86.59   11.01
 -12   2  -6  105.14   16.33
 -12  -2  -6   84.20   13.98
 -12   2  -6   93.09    4.94
 -12   2  -6   86.54    5.23
  12   2   6  101.59   11.26
  12  -2   6   91.31   11.49
 -12  -2  -6   90.79   11.85
  12  -2   7   85.35    8.88
  12   2   7   85.78   10.63
  12   2   7   95.41   11.99
 -12   2  -7   80.18   14.82
 -12  -2  -7   67.54   12.65
 -12   2  -7   76.95    6.00
  12  -2   7   66.19   10.50
 -12  -2  -8   38.02    8.63
  12   2   8   52.36    8.95
  12   2   8   43.81    9.47
  12  -2   8   53.45    8.44
 -12   2  -8   82.79   16.17
 -12  -2  -8   55.90   12.74
 -12   2  -8   42.97    5.35
  12  -2   8   42.51    9.06
 -12  -2  -9   18.44    6.85
  12   2   9    9.21    5.51
  12   2   9   27.62    6.73
  12  -2   9   18.83    5.96
 -12   2  -9   25.87   10.88
 -12  -2  -9    4.21    6.98
  12  -2   9    6.10    4.40
 -12  -2 -10   72.83   12.71
  12   2  10   82.08   12.78
  12   2  10   74.37   10.69
 -12   2 -10   73.34   12.36
  12  -2  10   83.15   10.91
 -12   2 -10  110.92   19.33
  12  -2  10   85.75   12.84
 -12  -2 -11   32.30    8.94
  12   2  11   39.49    9.62
  12   2  11   27.33    6.74
 -12   2 -11   35.19    9.91
  12  -2  11   30.75    6.79
 -12   2 -11   35.34   12.81
  12  -2  11   41.30    9.74
 -12  -2 -12   11.53    6.78
  12   2  12   -1.76    3.96
  12   2  12   -0.97    3.32
 -12   2 -12    3.99    8.87
 -12   2 -12   -6.59    7.67
  12  -2  12    9.60    5.73
 -12  -2 -13   -5.57    5.34
 -12   2 -13   -8.38    6.58
  12   2  13    2.65    3.81
  12  -2  13    0.23    4.40
  12   2  13    6.34    6.25
 -12  -2 -14   47.94   11.35
  12   2  14   60.51   12.65
  12   2  14   49.12    9.80
 -12   2 -14   37.44   11.13
 -12   2 -14   31.44   13.07
  12  -2  14   37.48    9.98
 -12  -2 -15    2.18    4.78
  12   2  15    6.28    7.48
 -12   2 -15    3.27    5.21
 -12   2 -15   -8.73    8.68
  12  -2  15   -3.42    4.42
 -12  -2 -16   85.61   15.81
  12   2  16   67.22   14.30
 -12   4  18    9.46    7.67
  12  -4 -18    0.63    4.56
  12   4 -18   18.37    9.63
 -12   4  17    1.92    5.56
  12  -4 -17   10.33    7.41
  12   4 -17  -12.71    8.74
 -12  -4  17    0.62    6.38
 -12   4  16   10.81    7.80
  12  -4 -16    7.88    6.07
  12   4 -16    7.81    6.76
 -12  -4  16   23.23    9.09
 -12   4  15   42.18   10.90
  12  -4 -15   51.48   11.78
  12   4 -15   66.29   14.59
 -12  -4  15   74.31   15.26
 -12   4  14    9.71    6.95
  12  -4 -14   -0.87    4.01
  12   4 -14    6.51    6.69
 -12  -4  14    7.36    6.69
  12  -4 -13  149.85   16.92
  12  -4 -13  128.96   15.98
  12   4 -13  144.89   18.82
 -12   4  13  130.01   16.27
 -12  -4  13  138.57   19.05
  12  -4 -12    6.23    6.83
 -12   4  12    0.31    4.31
  12  -4 -12   11.06    5.21
  12   4 -12   -1.03    4.87
 -12  -4  12   -5.96    7.64
 -12  -4  12    2.18    5.17
 -12   4  11  112.28   13.93
  12  -4 -11   74.70   11.18
 -12  -4  11   88.53   13.21
  12  -4 -11   80.19   12.52
  12  -4 -10    4.18    4.82
 -12   4  10    3.77    3.74
  12  -4 -10    3.42    3.89
  12   4 -10    0.68    6.16
 -12  -4  10    8.80    5.92
  12  -4  -9   21.96    7.76
 -12   4   9   30.44    7.09
  12  -4  -9   22.61    6.31
  12   4  -9   23.52    8.03
 -12  -4   9   27.52    7.35
  12  -4  -8   21.16    7.67
 -12   4   8   21.20    5.62
  12  -4  -8   20.16    5.76
  12   4  -8   34.18    9.32
  12   4  -8   16.91    6.95
 -12  -4   8   26.39    7.79
 -12   4   8   31.20    8.46
  12  -4  -7  326.09   24.22
 -12   4   7  324.61   20.33
  12   4  -7  343.16   24.30
  12  -4  -7  306.83   19.24
  12   4  -7  387.79   26.28
 -12  -4   7  363.59   23.54
 -12  -4   7  334.84   19.95
 -12   4   7  336.17   24.03
  12  -4  -7  334.47   15.02
 -12   4   6  340.97   19.92
  12  -4  -6  362.01   25.84
  12   4  -6  383.02   25.29
 -12   4   6  359.93   23.99
  12  -4  -6  336.89   19.14
  12   4  -6  383.49   25.51
 -12  -4   6  386.39   24.09
 -12   4   6  359.44   24.07
  12  -4  -6  352.36   16.49
  12  -4  -6  365.32   21.41
 -12   4   5  464.82   22.18
  12  -4  -5  514.10   31.26
  12   4  -5  510.50   28.64
  12   4  -5  482.00   28.17
 -12   4   5  471.98   27.03
  12   4  -5  547.12   33.69
 -12  -4   5  477.36   26.90
 -12   4   5  480.18   26.81
 -12  -4   5  491.12   23.69
  12  -4  -5  439.27   22.22
  12  -4  -5  507.15   20.78
 -12  -4   4   25.31    5.68
  12  -4  -4   13.54    4.28
 -12   4   4   29.82    7.78
  12  -4  -4   11.02    4.11
  12  -4  -4   24.11    5.29
 -12  -4   4   63.91   11.09
 -12   4   4   35.05    7.57
  12   4  -4   42.99   11.39
  12   4  -4   13.04    5.54
  12   4  -3  142.09   14.17
  12   4  -3  145.39   17.00
 -12  -4   3  154.98   15.88
 -12   4   3  140.35   13.92
 -12  -4   3  151.71   12.82
  12  -4  -3  143.63   10.95
  12  -4  -3  151.15   12.55
 -12   4   2    4.93    3.91
  12   4  -2    4.01    5.68
  12  -4  -2    2.72    2.81
 -12  -4   2   12.07    4.96
  12   4  -2   13.74    6.38
 -12   4   2    4.19    3.71
 -12  -4   2    1.86    4.72
  12  -4  -2    8.03    2.86
 -12   4   1   16.98    5.19
 -12  -4   1   21.57    5.58
  12   4  -1   17.23    5.48
 -12   4   1   18.28    5.44
  12  -4  -1   29.04    6.46
 -12  -4   1   25.43    6.85
  12  -4  -1   21.47    3.66
 -12   4   0    5.23    4.66
  12   4   0    7.58    6.24
 -12  -4   0   15.33    5.80
  12  -4   0    5.72    4.28
  12  -4   0    5.12    1.84
 -12  -4   0    4.01    5.09
 -12   4  -1  419.39   24.62
  12  -4   1  387.57   21.73
  12   4   1  397.44   23.14
  12   4   1  404.40   26.33
 -12  -4  -1  410.82   25.83
 -12   4  -1  372.51   23.02
 -12  -4  -1  387.43   22.30
  12  -4   2    0.53    3.34
 -12   4  -2    4.20    3.76
 -12   4  -2   -0.99    3.12
  12   4   2   -4.31    4.67
 -12  -4  -2   -0.24    3.92
 -12  -4  -2    6.06    4.57
 -12   4  -3  329.20   22.55
  12   4   3  323.37   21.67
  12  -4   3  286.58   15.39
  12  -4   3  279.66   19.91
  12   4   3  325.97   23.00
 -12  -4  -3  304.19   23.65
 -12   4  -3  302.73   21.86
 -12  -4  -3  309.09   22.32
 -12   4  -4   74.15   10.95
  12  -4   4   94.62    9.53
  12   4   4   69.73   10.89
  12  -4   4   94.90   11.98
 -12  -4  -4   89.60   13.57
 -12  -4  -4   84.86   12.84
  12  -4   5   64.44   10.23
  12   4   5   72.52   12.38
 -12   4  -5   72.50   10.92
 -12   4  -5   68.31   11.64
  12   4   5   76.95   11.29
 -12  -4  -5   84.34   12.92
  12  -4   5   78.88    8.81
 -12  -4  -5   81.28   13.08
  12   4   6    7.16    5.65
 -12   4  -6   15.09    5.45
 -12   4  -6   26.42    8.57
 -12  -4  -6    9.78    6.46
  12   4   6   18.52    6.66
  12  -4   6   10.85    5.81
 -12  -4  -6    9.36    6.86
  12   4   7   26.92    8.13
 -12   4  -7   28.66    9.23
 -12  -4  -7   18.68    7.75
  12   4   7   23.99    6.88
  12  -4   7   28.05    7.33
 -12   4  -7   28.00    7.79
 -12  -4  -7   23.75    8.07
  12   4   8   26.24    8.94
 -12   4  -8   23.51    7.91
 -12   4  -8   25.32    9.05
 -12  -4  -8   46.10   12.22
  12   4   8   26.78    7.33
  12  -4   8   43.45   10.23
 -12  -4  -8   34.43   10.11
  12   4   9  226.42   23.05
 -12   4  -9  266.03   23.56
  12  -4   9  261.71   23.43
 -12  -4  -9  247.27   24.60
  12   4   9  254.64   20.13
 -12   4  -9  222.15   24.19
 -12  -4  -9  176.88   22.37
 -12   4 -10   23.42    9.67
 -12  -4 -10   13.77    7.77
  12  -4  10   23.00    8.37
  12   4  10   23.67    8.72
 -12   4 -10   27.30    8.56
 -12  -4 -10   21.91    8.64
 -12   4 -11   90.54   15.06
  12   4  11   63.19   12.86
 -12   4 -11   79.08   16.23
 -12  -4 -11   74.21   16.49
  12  -4  11   79.81   14.37
  12   4  12   17.20    8.72
 -12   4 -12   19.08    8.24
 -12   4 -12   27.68   11.83
  12  -4  12    5.21    6.27
 -12  -4 -12   15.35    9.93
 -12   4 -13   11.04    7.56
  12   4  13    6.27    7.01
 -12   4 -13   11.53    8.79
 -12  -4 -13   -6.64   10.37
 -12  -4 -14    3.77    6.44
 -12   4 -14   14.58   10.88
 -12  -4 -14   -9.88    9.70
 -12   6  15    3.36    6.14
  12  -6 -14    1.33    8.73
 -12   6  14    9.60    6.64
  12  -6 -13   53.44   14.94
  12   6 -13   41.99   14.16
 -12   6  13   38.63   10.74
 -12  -6  13   26.16   10.57
 -12  -6  13   42.59   11.32
  12  -6 -12   22.87   10.63
  12   6 -12    9.17    8.49
 -12   6  12   20.98    8.08
 -12  -6  12   -0.55    5.48
  12  -6 -11    9.66    7.57
  12  -6 -11   17.15    9.62
 -12  -6  11   -2.59    5.38
 -12   6  11    4.74    5.38
  12  -6 -10    7.75    6.61
  12  -6 -10   15.06    9.55
 -12   6  10   -0.81    3.82
  12   6 -10   -1.70    7.27
 -12  -6  10  -10.27    7.10
  12  -6  -9   13.50    6.95
  12   6  -9   -1.89    7.02
  12  -6  -9    2.35    6.62
 -12   6   9    7.19    5.72
 -12  -6   9    7.69    5.11
  12  -6  -8   52.60   10.83
 -12   6   8   43.53    9.36
  12  -6  -8   31.00    9.91
  12   6  -8   47.89   11.53
  12  -6  -7   17.63    6.00
  12  -6  -7   22.63    9.91
  12   6  -7   18.83    8.48
 -12   6   7   29.64    9.36
 -12  -6   7   20.00    7.68
  12  -6  -6   -8.64    8.65
  12   6  -6  -13.71    8.35
 -12   6   6   10.79    6.52
 -12  -6   6   11.61    6.84
  12   6  -5   57.46   12.51
 -12   6   5   71.18   13.07
 -12  -6   5   84.83   13.46
  12  -6  -4   13.51    8.43
  12   6  -4    8.55    6.82
 -12   6   4    2.42    4.23
 -12  -6   4   17.55    8.72
  12   6  -3    4.16    5.83
 -12  -6   3   15.59    7.47
  12  -6  -3   13.70    9.64
 -12   6   2   -7.31    4.90
  12  -6  -2    7.54    8.31
  12   6  -2    4.21    4.67
 -12  -6   2   -0.49    5.38
  12  -6  -1    8.73    9.39
  12   6  -1    9.11    5.54
 -12   6   1   11.21    5.63
  12  -6  -1   16.65    5.00
 -12  -6   1   13.82    7.13
  12  -6   0   32.72   11.52
 -12   6   0   34.44    9.54
  12   6   0   33.92    9.58
  12  -6   0   22.05    5.55
 -12  -6   0   28.68    8.58
  12  -6   1   28.36    6.87
  12  -6   1   62.81   16.36
  12   6   1   56.63   11.87
  12   6   1   50.21   10.85
 -12  -6  -1   40.28    9.94
  12  -6   2   27.06   13.31
 -12   6  -2   28.74    8.56
  12   6   2   20.42    8.02
  12  -6   2   16.20    5.45
 -12  -6  -2    6.49    5.76
  12   6   2   25.19    8.39
  12  -6   3   15.03   10.47
 -12   6  -3    4.48    4.39
  12   6   3   10.03    6.80
  12  -6   3   -0.12    3.07
 -12  -6  -3    1.98    6.47
  12   6   3    3.84    4.79
  12  -6   4    8.30    6.88
 -12   6  -4   22.43    8.53
  12   6   4    2.49    4.69
  12  -6   4    2.23    3.30
 -12  -6  -4   25.82    8.94
  12  -6   5   26.43   12.17
 -12   6  -5    5.68    5.55
  12  -6   5   -3.86    4.26
 -12  -6  -5   17.26    8.79
 -12   6  -6    8.37    7.00
  12  -6   6    7.43    5.36
  12  -6   6   -4.65    8.47
 -12  -6  -6   17.87    9.38
  12  -6   7   17.12   10.61
 -12   6  -7   18.19    7.81
  12  -6   7   18.92    8.71
 -12  -6  -7    5.38    6.25
  12  -6   8   27.14    8.80
  12  -6   8   31.83   12.64
 -12   6  -8   25.13    8.89
 -12  -6  -8   25.32   10.53
  12  -6   9   16.37    8.35
 -12   6  -9    4.79    5.21
 -12  -6  -9   22.53   10.79
  12  -6   9   19.99    8.07
  12  -6  10   18.05   10.70
 -12   6 -10   11.13    7.18
  12  -6  11   -2.64    9.06
 -12   6 -11   -2.82    5.60
  12   8  -4   23.88   10.70
 -12   8   3    2.92    5.80
  12   8  -3  -10.03    6.98
  12   8  -2   -0.94    5.66
  12   8  -1   18.73    8.93
 -12   8   1   12.30    8.41
 -12   8   0   52.92   14.08
  12   8   0   44.23   13.12
  12   8   1   10.13    8.32
 -12   8  -1    3.29    6.01
 -13   1  20    8.81    6.89
 -13   1  19   39.71   12.32
 -13  -1  19    8.83    7.23
  13  -1 -19    9.70    7.48
  13   1 -19   40.96   14.17
 -13   1  18   -0.79    5.49
 -13  -1  18    9.82    8.08
  13  -1 -18    5.90    6.00
  13   1 -18    8.89    8.75
 -13   1  17   68.98   13.50
 -13  -1  17   60.09   12.66
  13  -1 -17   75.18   15.51
  13   1 -17   64.60   14.74
 -13   1  16    0.43    5.32
 -13  -1  16    8.40    6.31
  13  -1 -16   18.15    9.50
  13   1 -16   10.19    7.79
 -13   1  15   -2.20    5.85
 -13  -1  15   -3.51    5.44
  13  -1 -15   19.22    8.68
  13   1 -15   17.11    8.65
 -13   1  14   25.17    8.00
 -13  -1  14   22.00    8.34
  13  -1 -14    2.85    4.91
  13   1 -14    9.46    6.31
 -13   1  13   32.84    7.49
  13  -1 -13   59.65   11.76
  13   1 -13   36.56   10.21
  13  -1 -12  129.18    9.86
 -13   1  12  142.69   15.25
 -13  -1  12  128.54   15.36
  13   1 -12  124.52   16.87
 -13   1  11   48.55    8.63
 -13  -1  11   58.25   10.98
  13  -1 -11   45.48   10.27
  13   1 -11   39.08   10.17
 -13   1  10  232.52   17.31
  13  -1 -10  237.15   20.32
  13   1 -10  255.42   22.62
  13   1 -10  215.11   19.61
  13  -1 -10  273.59   18.81
 -13  -1  10  249.19   20.91
 -13   1  10  258.25   21.71
  13  -1  -9    5.30    3.99
 -13   1   9    9.28    4.34
 -13  -1   9    6.35    5.22
  13   1  -9   13.98    6.56
  13   1  -9    7.26    5.67
 -13   1   8  201.71   14.59
 -13  -1   8  173.68   15.05
  13  -1  -8  191.35   17.12
  13   1  -8  207.64   19.15
  13   1  -8  192.01   17.50
 -13  -1   8  195.96   14.52
  13  -1  -8  214.14   15.89
 -13   1   8  192.87   18.13
 -13  -1   8  195.86   17.23
 -13   1   7  125.37   10.51
  13  -1  -7  125.08   13.75
  13   1  -7  134.10   14.78
 -13  -1   7  119.43   11.55
  13  -1  -7  151.22   12.99
 -13   1   7  132.54   14.25
 -13  -1   7  137.47   14.46
 -13  -1   7  112.30   11.27
 -13  -1   6  105.84   12.10
 -13   1   6  124.45    9.37
 -13  -1   6  103.54   10.13
  13   1  -6  128.63   13.99
 -13   1   6  116.82   13.42
  13  -1  -6  124.52   11.64
 -13   1   5  544.17   18.71
  13  -1  -5  477.15   19.29
 -13  -1   5  528.65   22.19
  13  -1  -5  556.20   21.61
  13   1  -5  609.45   28.65
 -13   1   5  545.99   27.90
 -13  -1   5  559.20   27.18
  13  -1  -5  539.11   23.19
 -13   1   4   19.87    6.17
 -13  -1   4   18.50    5.83
  13  -1  -4   16.00    3.27
  13   1  -4   21.76    6.71
 -13   1   4   21.43    3.20
 -13  -1   4   19.89    4.86
  13  -1  -4   16.35    3.75
  13  -1  -4   21.50    5.22
  13  -1  -3   13.84    4.79
 -13   1   3   12.69    6.70
  13  -1  -3    7.29    1.99
 -13   1   3   15.43    2.23
  13   1  -3   23.55    7.67
 -13  -1   3   14.90    4.56
  13  -1  -3    9.70    2.70
 -13  -1   3   22.29    6.62
 -13  -1   2   52.06    6.53
  13   1  -2   63.30    4.85
  13  -1  -2   50.99    4.50
 -13   1   2   57.62    9.20
 -13  -1   2   67.80    9.67
  13  -1  -2   64.82    8.13
  13  -1  -2   62.90    5.31
  13   1  -2   77.93   10.11
 -13  -1   2   56.42    6.70
  13   1  -1   29.49    2.65
 -13  -1   1   20.06    4.12
 -13   1   1   26.86    6.70
 -13  -1   1   22.63    6.68
  13  -1  -1   22.95    5.28
  13  -1  -1   34.60    3.81
  13   1  -1   28.91    6.58
 -13  -1   1   35.82    5.83
  13  -1   0   17.41    2.57
 -13  -1   0   13.14    3.43
 -13   1   0   16.44    7.00
  13  -1   0   26.28    5.67
 -13  -1   0   18.93    4.32
  13   1   0   18.67    5.69
  13   1   1   85.98   10.00
 -13  -1  -1   92.01    8.46
 -13   1  -1   84.65    4.23
 -13  -1  -1   93.12   12.25
 -13   1  -1   95.21    4.55
 -13   1  -1  114.33   14.29
  13  -1   1   95.58    9.79
 -13  -1  -1   73.60    7.98
  13   1   2   11.81    5.31
 -13  -1  -2   13.72    2.18
 -13   1  -2   13.50    7.02
 -13   1  -2   12.35    2.16
 -13  -1  -2    9.37    5.15
 -13   1  -2   13.70    1.83
  13  -1   2    7.08    3.91
 -13  -1  -2    5.33    2.99
  13   1   3  575.92   24.06
  13  -1   3  596.67   16.65
 -13   1  -3  587.16   17.75
 -13  -1  -3  583.18   17.24
 -13   1  -3  562.02   13.96
 -13  -1  -3  603.03   24.60
 -13   1  -3  596.55   32.81
 -13  -1  -3  580.68   32.49
  13   1   3  583.82   26.10
  13  -1   3  634.96   27.22
  13  -1   4  592.71   27.14
  13   1   4  590.61   24.83
  13  -1   4  570.66   18.36
 -13  -1  -4  545.57   18.65
 -13   1  -4  540.51   19.11
 -13   1  -4  576.03   16.11
 -13  -1  -4  605.56   25.50
 -13   1  -4  613.93   34.80
  13   1   4  595.20   26.96
 -13  -1  -4  575.19   33.39
  13  -1   5  702.04   30.55
  13   1   5  706.35   28.49
  13  -1   5  662.66   21.88
 -13  -1  -5  614.34   22.01
 -13   1  -5  643.22   23.61
 -13   1  -5  674.32   20.02
 -13  -1  -5  691.55   28.75
  13   1   5  680.87   29.49
 -13   1  -5  735.82   39.46
 -13  -1  -5  699.34   38.34
  13  -1   6  338.31   21.77
  13   1   6  318.98   19.40
  13  -1   6  309.73   15.67
 -13  -1  -6  282.00   15.51
 -13   1  -6  280.42   16.62
 -13  -1  -6  332.77   20.13
  13   1   6  345.36   21.05
 -13   1  -6  364.16   29.11
 -13  -1  -6  315.00   26.80
 -13  -1  -7   -2.41    3.86
 -13   1  -7    1.19    2.03
  13  -1   7   10.21    5.35
  13   1   7   -3.08    3.78
 -13   1  -7    8.12    7.79
  13   1   7    2.92    4.58
 -13  -1  -7   -5.27    7.16
 -13  -1  -8   -1.41    3.72
 -13   1  -8    3.67    2.94
  13   1   8    1.23    3.72
  13  -1   8    8.88    5.99
  13  -1   8   -3.00    3.04
 -13   1  -8    0.96    6.84
 -13  -1  -8    0.69    7.66
  13   1   8    4.17    3.92
 -13  -1  -9   10.64    5.19
 -13   1  -9    4.46    2.64
  13   1   9    2.22    3.63
  13  -1   9    5.10    4.68
  13  -1   9    1.10    3.64
 -13   1  -9   -0.83    7.17
 -13  -1  -9    4.27    7.91
  13   1   9    6.54    5.07
 -13  -1 -10   16.30    6.10
  13   1  10   13.02    5.37
  13  -1  10   27.37    8.27
  13  -1  10   14.03    5.41
 -13   1 -10   19.24   10.22
 -13  -1 -10   42.42   14.19
  13   1  10    9.76    4.86
  13   1  11  294.13   23.08
  13  -1  11  302.64   23.81
  13  -1  11  281.95   20.68
 -13  -1 -11  284.70   22.64
  13   1  11  285.88   21.94
 -13   1 -11  361.99   34.61
 -13  -1 -11  304.87   31.27
  13   1  12   31.79    8.51
 -13  -1 -12   37.91    8.78
  13  -1  12   45.98   10.03
  13  -1  12   36.97    8.24
 -13   1 -12   17.72    9.74
  13   1  12   50.05    9.60
 -13  -1 -13   44.46   10.18
  13   1  13   50.16   10.69
  13  -1  13   58.30   11.91
 -13   1 -13   41.95   11.50
 -13   1 -13   44.10   14.93
  13   1  13   46.37    9.88
 -13  -1 -14    1.53    4.15
  13  -1  14    1.66    5.47
 -13   1 -14   -0.74    6.81
 -13   1 -14   15.69   10.12
  13   1  14    0.71    3.98
  13   1  14    8.98    4.93
  13  -1  15    5.67    5.81
  13   1  15    6.34    5.95
 -13   1 -15   17.18    9.52
 -13   1 -15    1.49    8.72
  13   1  15    4.95    4.77
  13  -3 -19    7.95    6.97
  13  -3 -18   24.39    9.53
  13   3 -18   48.39   13.40
  13  -3 -17   16.90    8.48
  13   3 -17   21.08    9.59
 -13  -3  17   16.26    8.34
 -13   3  16    6.05    5.71
  13  -3 -16   -3.30    4.77
 -13  -3  16    9.10    6.79
 -13   3  15   16.37    7.45
  13  -3 -15    6.18    5.96
  13   3 -15    4.04   13.94
  13  -3 -14    7.43    5.11
  13   3 -14   -0.11    5.91
 -13  -3  14    0.54    5.66
  13  -3 -13   22.95    8.11
  13   3 -13   31.61    9.70
 -13  -3  13   21.73    7.73
  13  -3 -12   58.30    9.65
  13  -3 -12   46.09    9.56
 -13  -3  12   45.36   10.87
 -13   3  11    3.70    3.85
  13  -3 -11    4.89    4.93
  13   3 -11   -6.42    5.82
 -13  -3  11    2.87    7.18
 -13  -3  11    1.12    4.76
  13  -3 -10  245.82   18.91
 -13   3  10  249.37   18.49
  13   3 -10  235.41   22.64
  13  -3 -10  220.50   13.26
 -13  -3  10  241.87   19.53
  13  -3  -9    3.60    4.27
  13  -3  -9   10.31    3.67
 -13   3   9   -1.50    4.20
  13  -3  -9   10.86    5.43
 -13  -3   9   11.16    4.71
 -13  -3   9   12.01    5.50
 -13   3   9   11.12    6.16
  13  -3  -8    6.64    3.20
 -13   3   8    4.77    3.62
 -13   3   8    2.85    2.09
  13  -3  -8    6.81    4.20
  13   3  -8    7.90    5.82
 -13  -3   8    5.36    4.88
 -13  -3   8    0.38    3.94
  13  -3  -8   -3.85    4.94
 -13   3   7    3.13    3.47
  13  -3  -7    2.74    2.78
  13   3  -7    1.80    5.16
 -13  -3   7    8.13    5.78
 -13  -3   7    0.10    4.27
 -13   3   7   -1.06    4.37
  13   3  -7    0.75    6.47
  13   3  -6  103.57   11.64
 -13   3   6   94.98    9.19
  13  -3  -6   97.02   11.10
 -13  -3   6  111.85   12.24
  13  -3  -6  120.04   10.23
 -13  -3   6   99.64   12.08
 -13   3   6   93.94   12.43
 -13   3   5  397.36   17.78
  13  -3  -5  371.57   17.48
  13   3  -5  420.78   22.81
  13  -3  -5  392.26   21.03
  13   3  -5  422.96   28.39
 -13  -3   5  485.47   25.19
 -13   3   5  431.65   25.36
 -13  -3   5  450.01   23.78
  13  -3  -5  455.19   20.13
 -13   3   4  239.34   12.20
  13  -3  -4  222.67   12.05
 -13  -3   4  257.95   18.07
 -13   3   4  252.98   18.90
 -13  -3   4  245.63   17.41
  13  -3  -4  275.94   15.84
  13   3  -4  280.96   18.08
 -13   3   3   81.83   10.69
  13  -3  -3   87.30    6.52
  13   3  -3   96.47   13.40
  13   3  -3  113.03   11.05
 -13  -3   3  103.11   11.14
  13  -3  -3   85.69    7.24
 -13  -3   3   93.95   11.63
  13  -3  -3  100.52    9.85
  13  -3  -2  241.71    9.73
  13   3  -2  286.62   17.38
  13  -3  -2  272.28   10.57
  13   3  -2  312.87   22.89
 -13  -3   2  263.11   18.73
 -13   3   2  254.69   18.47
 -13  -3   2  277.18   18.43
  13  -3  -2  271.02   11.05
  13  -3  -2  272.24   16.50
  13  -3  -1  114.43    5.36
  13   3  -1  143.03   11.74
 -13  -3   1  104.11   11.47
  13   3  -1  138.69   14.82
 -13  -3   1  130.84   13.37
  13  -3  -1  107.39    4.48
 -13   3   1  118.35   13.08
  13  -3  -1  128.57   11.36
  13  -3   0   -2.08    4.37
 -13   3   0    0.88    4.87
 -13  -3   0   -1.85    4.04
  13   3   0    8.37    6.35
  13  -3   0    1.95    1.01
  13   3   0    0.11    3.01
  13  -3   0    0.63    1.13
 -13  -3   0   -4.16    4.90
 -13   3  -1    4.12    4.28
  13   3   1   12.59    4.67
 -13  -3  -1   11.89    5.61
  13  -3   1   12.81    4.85
  13   3   1   21.30    6.90
 -13  -3  -1   14.80    6.10
  13  -3   2   43.44    3.77
 -13   3  -2   50.22    9.69
  13   3   2   53.45    7.93
 -13  -3  -2   59.08   10.70
  13  -3   2   47.23    7.88
  13   3   2   45.96    9.25
 -13  -3  -2   55.22    8.90
  13  -3   3  301.07   11.55
  13  -3   3  342.60   21.27
  13   3   3  338.65   18.83
 -13  -3  -3  351.09   23.16
  13   3   3  323.96   21.85
 -13   3  -3  310.10   23.41
 -13  -3  -3  295.62   22.62
  13   3   4    3.88    4.07
 -13   3  -4   12.24    7.07
 -13  -3  -4   -4.36    5.29
  13  -3   4    6.41    2.57
  13   3   4    5.95    4.84
  13  -3   4   20.07    6.39
 -13  -3  -4    5.93    5.95
  13   3   5  251.40   20.36
  13  -3   5  252.56   13.11
 -13   3  -5  260.99   18.59
  13  -3   5  264.67   19.62
 -13  -3  -5  250.24   20.95
  13   3   5  266.67   19.78
 -13   3  -5  275.56   23.88
 -13  -3  -5  290.52   24.64
  13   3   6    7.47    5.55
 -13   3  -6   -9.54    8.03
 -13   3  -6   -1.47    3.29
 -13  -3  -6   -2.00    5.71
  13   3   6   -1.71    3.61
  13  -3   6    8.14    5.25
 -13  -3  -6   -6.20    5.44
  13  -3   7    5.46    4.19
  13   3   7   11.45    6.30
 -13   3  -7   14.06    7.15
 -13   3  -7   15.71    7.96
 -13  -3  -7   -0.96    7.08
  13   3   7    8.19    5.22
 -13  -3  -7   13.82    6.54
  13  -3   8    9.56    5.15
 -13   3  -8   23.17    7.01
 -13   3  -8   19.30    8.32
 -13  -3  -8   15.36    7.50
  13   3   8   11.13    6.60
  13   3   8    7.66    4.76
 -13  -3  -8    5.61    6.08
  13  -3   9    5.15    4.71
 -13   3  -9    2.02    3.85
  13   3   9    6.37    6.33
 -13   3  -9   -0.18    6.22
 -13  -3  -9    8.35    8.21
  13   3   9    1.02    3.31
 -13  -3  -9   -2.42    5.63
  13  -3  10   26.09    8.36
  13   3  10   28.46    8.60
 -13   3 -10   23.23    9.90
 -13  -3 -10   22.45    9.86
  13   3  10   24.98    7.59
 -13  -3 -11   11.39    6.95
  13   3  11   21.81    7.13
  13  -3  11   26.24    8.19
  13   3  11   13.55    6.23
 -13   3 -11   17.74    9.94
 -13  -3 -11   31.86   12.13
 -13  -3 -12   49.84   11.41
  13   3  12   66.88   12.92
 -13   3 -12   72.43   16.60
 -13  -3 -12   38.20   13.22
  13  -3  12   80.95   14.36
 -13  -3 -13    7.36    5.52
  13   3  13    4.64    6.09
 -13   3 -13   21.11   11.93
 -13  -3 -13    6.42    7.50
  13  -3  13   12.93    8.21
 -13  -3 -14   -0.81    6.03
  13   3  14   14.53    7.59
 -13   3 -14   45.72   15.20
 -13  -3 -14   31.52   13.61
 -13  -3 -15   -1.30    6.16
  13   3  15    5.24    7.07
 -13   5  17   -0.05    5.25
  13   5 -17    9.84    8.03
 -13   5  16    5.64    6.81
  13   5 -16    7.07    7.65
 -13   5  15   -5.68    6.37
  13   5 -15    0.28    5.99
 -13  -5  15    1.24    7.87
  13   5 -14    5.90    6.20
 -13   5  14    1.44    4.90
 -13  -5  14   -3.87    6.92
 -13   5  13    3.35    4.90
  13   5 -13    8.64    7.47
 -13  -5  13    6.32    5.72
 -13  -5  13    7.45    5.52
  13  -5 -12   73.02   16.73
  13  -5 -12   87.46   15.12
  13   5 -12   95.73   17.68
 -13   5  12   84.77   13.55
  13   5 -12   66.15   13.30
 -13  -5  12   87.75   14.61
  13  -5 -11   57.59   13.46
  13  -5 -11   32.78   10.36
  13   5 -11   54.76   13.01
 -13   5  11   44.98   10.30
  13   5 -11   42.98   10.48
 -13  -5  11   40.01    9.85
  13  -5 -10   71.86   13.43
  13  -5 -10   35.70    8.63
  13   5 -10   74.17   14.33
 -13   5  10   66.70   11.35
  13   5 -10   55.82   11.38
 -13  -5  10   54.89   11.30
  13  -5  -9   60.94   11.66
  13  -5  -9   44.44   11.31
  13   5  -9   57.59   13.06
 -13   5   9   58.98   10.47
  13   5  -9   61.32   12.47
 -13  -5   9   54.38   11.27
  13  -5  -8   59.77    9.87
  13  -5  -8   66.87   13.35
 -13   5   8   57.58    9.64
  13   5  -8   74.64   13.92
  13   5  -8   60.90   11.25
  13  -5  -7    6.23    4.84
  13  -5  -7   13.71    8.94
 -13   5   7   -6.19    4.51
  13   5  -7   11.56    6.40
 -13  -5   7   10.93    6.10
 -13   5   7   11.82    5.87
  13  -5  -6    6.20    4.20
  13  -5  -6    5.34    6.00
  13   5  -6   -2.30    5.34
  13   5  -6    5.63    5.68
 -13  -5   6   -1.76    4.78
 -13   5   6    5.15    4.74
  13  -5  -5    2.07    2.93
  13  -5  -5    9.38    6.68
  13   5  -5   -1.95    6.37
 -13   5   5    8.64    5.88
  13   5  -5    4.95    4.46
 -13  -5   5    2.41    5.67
 -13   5   5    0.23    4.43
  13  -5  -4  203.00   22.49
  13   5  -4  175.28   18.56
 -13   5   4  161.03   17.50
 -13  -5   4  162.70   17.54
 -13   5   4  160.38   15.74
  13  -5  -4  144.28   12.64
  13  -5  -4  165.96   12.98
  13  -5  -3  164.35   20.81
  13   5  -3  161.20   17.58
  13   5  -3  165.98   19.59
 -13  -5   3  153.37   16.41
 -13   5   3  131.54   14.04
  13  -5  -3  151.12   12.98
  13  -5  -2  178.32   14.49
  13  -5  -2  206.99   24.68
  13   5  -2  159.14   17.11
 -13   5   2  185.67   18.38
  13   5  -2  179.46   20.05
 -13  -5   2  179.90   18.10
 -13   5   2  172.86   15.68
 -13   5   1    0.02    2.95
  13   5  -1   -4.71    5.11
 -13   5   1   -2.64    3.80
  13  -5  -1    3.69    3.46
 -13  -5   1    2.70    3.04
 -13  -5   1   -4.42    5.96
  13   5   0   48.97   10.35
 -13   5   0   38.09    7.34
  13   5   0   43.33    9.10
 -13  -5   0   42.92    7.41
 -13   5   0   35.47    8.49
  13  -5   0   45.35    8.07
 -13  -5   0   39.88    9.65
  13   5   1   22.64    8.01
 -13   5  -1   26.37    6.68
 -13  -5  -1   24.16    6.43
 -13   5  -1   24.52    7.53
  13   5   1   20.05    6.93
  13  -5   1   30.80    7.08
 -13  -5  -1   12.46    6.24
 -13   5  -2   52.86    9.71
 -13   5  -2   42.84    9.36
 -13  -5  -2   50.16    9.06
  13  -5   2   44.53    8.29
 -13  -5  -2   42.62    9.65
  13  -5   3   21.39    6.17
  13   5   3   35.24    9.16
 -13   5  -3   22.01    5.95
 -13   5  -3   26.51    8.46
 -13  -5  -3   27.87    7.60
  13   5   3   31.03    8.19
 -13  -5  -3   32.37    9.15
  13   5   4   99.24   14.20
 -13   5  -4  136.50   16.62
  13   5   4  124.99   15.70
 -13   5  -4  102.37   13.57
  13  -5   4  111.43   13.94
 -13  -5  -4  117.68   14.48
 -13  -5  -4  126.30   17.31
  13   5   5    3.80    4.68
 -13   5  -5    5.66    6.04
 -13   5  -5    8.13    5.68
  13  -5   5    6.11    5.34
  13   5   5   11.71    5.71
 -13  -5  -5   -0.10    4.09
 -13  -5  -5    1.67    5.37
  13   5   6  109.69   14.51
 -13   5  -6  102.66   15.02
  13  -5   6  111.05   14.94
 -13  -5  -6  116.97   16.31
 -13   5  -6  125.44   15.85
 -13  -5  -6  113.29   16.84
 -13   5  -7    7.06    5.72
 -13   5  -7   -4.91    5.65
 -13  -5  -7    6.36    6.53
  13  -5   7    3.95    4.52
 -13  -5  -7    4.50    6.19
  13   5   8    9.75    7.36
 -13   5  -8   -1.78    4.12
 -13   5  -8   11.89    8.15
 -13  -5  -8    1.54    6.40
  13  -5   8    1.44    4.34
 -13  -5  -8    0.16    5.32
  13   5   9   -3.78    4.79
 -13   5  -9    4.81    5.02
 -13   5  -9    7.69    6.61
 -13  -5  -9    9.46    7.53
  13  -5   9   13.57    7.10
 -13  -5  -9   11.76    7.69
  13   5  10   24.50   10.19
  13  -5  10   31.76   10.52
 -13  -5 -10   30.23   10.97
 -13   5 -10   19.08    7.60
 -13  -5 -10   36.08   11.43
  13   5  11   10.49    7.65
 -13  -5 -11    3.88    8.20
 -13  -5 -11   13.21    8.20
  13   7 -10   30.68   11.50
  13  -7 -10   26.84   12.89
  13  -7  -9   -2.99    8.11
  13   7  -9  -13.97    9.35
 -13  -7   9    6.78    5.32
  13  -7  -8    2.55    8.42
  13   7  -8   -0.75    7.00
  13  -7  -7    7.78    9.74
  13   7  -7   10.26    8.34
 -13   7   7   20.34    8.43
 -13  -7   7   31.15   10.25
  13  -7  -6   14.31   10.68
  13   7  -6   10.21    7.30
 -13   7   6   11.28    6.65
 -13  -7   6   18.37    7.40
  13  -7  -5    1.82    8.42
 -13   7   5   17.88    7.69
  13   7  -5   20.94    9.49
 -13  -7   5   16.76    7.62
  13  -7  -4   16.16    8.30
  13   7  -4   12.19    7.80
 -13   7   4   15.62    8.70
 -13  -7   4   16.42    8.23
  13   7  -3   39.41   11.91
 -13   7   3   39.31   11.15
 -13  -7   3   41.86   10.53
  13   7  -2   41.74   11.81
 -13   7   2   34.53   10.66
 -13  -7   2   48.44   11.09
  13  -7  -1   31.18   15.38
  13   7  -1    9.78    6.76
 -13   7   1   22.30    8.86
 -13  -7   1   32.20    9.81
  13  -7   0   12.52   12.66
 -13   7   0    3.86    4.90
  13   7   0    0.91    5.97
 -13  -7   0   -1.36    6.54
 -13   7  -1   12.76    7.92
  13   7   1    3.95    5.81
  13  -7   1    1.94   10.70
 -13  -7  -1   12.62    9.44
  13  -7   2    4.65    9.81
 -13  -7  -2    0.08    6.24
  13  -7   3    9.23    5.44
  13  -7   3   28.85   14.36
 -13   7  -3   15.97    8.41
  13   7   3   13.32    6.91
 -13  -7  -3   24.37   10.03
  13  -7   4   -5.23   11.05
  13  -7   4   -0.58    3.58
 -13   7  -4   10.15    5.93
  13   7   4    5.05    6.79
  13  -7   5    1.16   11.29
 -13   7  -5    0.85    5.42
  13  -7   5   -2.86    4.48
 -13   7  -6   12.84    8.10
  13  -7   6    4.81    5.43
 -13   7  -7    2.54    4.59
 -14   0  20   -5.37    7.32
 -14   0  19   -7.94    6.36
  14   0 -19   18.44   10.46
 -14   0  18   69.48   14.14
  14   0 -18   72.92   15.24
 -14   0  17  -12.82    7.97
  14   0 -17    9.24    7.63
 -14   0  16   87.46   14.81
  14   0 -16   99.13   17.66
 -14   0  15    8.21    6.68
  14   0 -15   -8.84    9.09
 -14   0  14   35.39    9.64
  14   0 -14   35.05   10.29
 -14   0  13    8.72    5.89
 -14   0  12    2.92    4.51
  14   0 -12   14.14    8.78
 -14   0  11   -1.25    4.90
  14   0 -11    1.91    6.68
 -14   0  11    5.68    7.02
  14   0 -11    4.16    5.05
 -14   0  10  134.41   14.28
 -14   0  10  147.88   16.83
  14   0 -10  121.94   14.17
  14   0  -9   -5.04    6.19
  14   0  -9    6.57    6.14
 -14   0   9    0.70    5.30
 -14   0   8  688.14   28.87
  14   0  -8  647.11   33.99
  14   0  -8  620.54   30.82
 -14   0   8  657.12   33.55
  14   0  -7   -2.02    4.12
 -14   0   7   -2.20    3.49
  14   0  -7    0.25    4.93
 -14   0   7   -1.51    4.33
  14   0  -6  240.04   17.81
 -14   0   6  231.34   18.29
 -14   0   5   -2.17    4.98
  14   0  -5   -2.93    3.79
 -14   0   5   -1.06    2.85
 -14   0   5   -5.92    3.91
 -14   0   4  168.37   10.73
 -14   0   4  182.15   11.69
  14   0  -4  169.29   13.87
 -14   0   4  152.16   14.59
 -14   0   3    1.31    5.18
  14   0  -3    0.70    0.94
 -14   0   3    0.37    2.07
 -14   0   3    1.15    2.43
  14   0  -3   -2.87    3.78
  14   0  -3    1.20    2.41
 -14   0   2 1009.00   25.89
 -14   0   2 1142.42   29.73
  14   0  -2 1071.19   30.92
 -14   0   2 1119.54   40.92
  14   0  -2 1105.47   36.85
  14   0  -1    1.62    3.99
 -14   0   1   -7.30    6.47
 -14   0   1   -0.95    1.49
 -14   0   1    1.86    2.37
  14   0  -1   -0.14    2.17
 -14   0   0  846.48   23.68
  14   0   0  768.49   25.18
 -14   0   0  983.12   39.39
  14   0   0  822.54   31.10
  14   0   1    1.49    2.43
  14   0   1    4.08    5.11
 -14   0  -1   -8.44    6.24
 -14   0  -1    4.62    2.16
 -14   0  -1    3.29    2.77
 -14   0  -2   47.24   11.18
  14   0   2   31.67    7.19
 -14   0  -2   29.23    4.26
 -14   0  -2   36.44    4.98
  14   0   3   -1.95    2.22
 -14   0  -3   -2.53    6.18
 -14   0  -3    1.06    2.04
  14   0   3    4.69    4.78
 -14   0  -3   -4.86    3.35
  14   0   4  529.88   20.70
 -14   0  -4  495.36   20.24
 -14   0  -4  475.53   19.67
 -14   0  -4  544.46   33.09
  14   0   4  521.36   25.76
  14   0   5    0.07    2.31
 -14   0  -5    2.05    1.66
 -14   0  -5   -7.33    7.32
  14   0   5   -1.63    3.48
 -14   0  -5    0.27    2.76
 -14   0  -6  351.01   18.59
  14   0   6  347.18   18.37
 -14   0  -6  380.70   29.95
  14   0   6  384.94   23.06
  14   0   7    0.66    3.34
 -14   0  -7   -9.52    6.88
  14   0   7    0.55    3.44
  14   0   8  205.07   15.92
 -14   0  -8  199.37   15.03
 -14   0  -8  283.80   28.11
  14   0   8  213.53   18.43
 -14   0  -9    7.36    4.09
  14   0   9    4.41    4.42
 -14   0  -9    1.35    7.66
  14   0   9   -2.68    5.02
  14   0  10  166.72   15.97
 -14   0 -10  200.18   25.55
 -14   0 -10  192.58   16.21
  14   0  10  209.59   19.14
 -14   0 -11   -0.62    2.96
  14   0  11   10.55    5.36
 -14   0 -11    3.43    7.85
  14   0  11    0.77    4.68
  14   0  12  147.11   16.37
 -14   0 -12  199.68   27.52
  14   0  12  137.88   16.56
 -14   0 -13   -5.26    8.88
  14   0  13    1.04    4.05
 -14   0 -14  152.69   26.03
  14   0  14  105.04   15.50
  14   0  15    1.57    4.35
  14   0  16   76.08   14.21
 -14   2  19    6.25    6.57
  14  -2 -19   -2.07    5.80
 -14  -2  19    7.58    8.99
  14   2 -19    4.55    6.00
  14  -2 -18    5.92    6.08
  14   2 -18   -4.17    5.60
  14  -2 -17   14.09    8.59
 -14  -2  17   21.42    9.09
  14   2 -17   15.95    8.73
  14  -2 -16   19.54    8.09
  14   2 -16   16.83    8.11
 -14   2  15   14.64    8.12
  14  -2 -15   20.57    8.88
 -14  -2  15   12.60    7.31
  14   2 -15   10.83    7.84
 -14   2  14   12.29    7.37
  14  -2 -14    7.47    6.34
  14   2 -14   10.09    8.58
 -14  -2  14    2.33    5.19
 -14   2  13   -0.51    4.42
  14  -2 -13    6.42    4.14
  14  -2 -12   56.97    8.46
 -14   2  12   71.38   11.40
  14   2 -12   71.41   13.46
 -14  -2  12   51.18   10.33
  14  -2 -11   27.33    5.65
 -14   2  11   20.84    6.67
  14  -2 -11   29.94    8.29
  14   2 -11   44.59   12.63
 -14  -2  11   20.20    6.94
 -14   2  11   24.48    8.67
  14  -2 -11   34.15    6.64
  14  -2 -10   -1.07    3.29
 -14   2  10    3.46    4.09
  14  -2 -10    3.11    4.91
 -14  -2  10   -3.20    4.69
 -14  -2  10    1.51    4.74
 -14  -2  10    5.60    6.18
 -14   2  10    7.77    5.64
 -14  -2   9  172.38   15.95
  14  -2  -9  193.92   17.71
  14   2  -9  203.46   20.53
  14   2  -9  206.83   20.52
 -14  -2   9  181.69   15.96
  14  -2  -9  199.59   15.46
  14  -2  -8   40.10    7.47
 -14   2   8   42.78    7.12
  14  -2  -8   32.83    7.91
  14   2  -8   40.04    9.39
 -14  -2   8   41.94    8.21
 -14   2   8   48.95   10.47
 -14  -2   8   42.08    9.24
 -14   2   7  196.19   12.84
  14  -2  -7  184.77   16.12
  14   2  -7  214.98   19.73
  14   2  -7  219.42   20.03
 -14  -2   7  197.28   15.58
 -14   2   7  197.12   18.36
 -14  -2   7  207.13   17.84
  14  -2  -7  203.70   14.75
 -14   2   6  109.02   13.81
 -14  -2   6   94.23   11.96
 -14   2   6   87.89    7.84
  14  -2  -6   92.32    9.03
  14  -2  -6   88.50   10.92
 -14  -2   6  102.21   11.22
  14  -2  -6  111.49   10.65
 -14   2   5  206.16   10.81
  14  -2  -5  203.05   11.82
  14  -2  -5  223.90   13.38
  14   2  -5  205.65   18.88
 -14  -2   5  226.90   16.11
 -14   2   5  206.50   17.85
 -14  -2   5  225.24   17.59
  14  -2  -5  218.53   14.56
 -14   2   4   62.14    9.64
  14  -2  -4   74.67    8.68
 -14  -2   4   78.30   10.69
 -14   2   4   53.91    4.67
  14   2  -4   70.88    7.91
  14  -2  -4   54.42    7.03
  14  -2  -4   59.72    6.31
 -14  -2   4   63.78    8.73
 -14   2   3   45.06    8.71
  14   2  -3   40.75    5.76
 -14  -2   3   45.44    8.97
  14  -2  -3   36.12    5.56
  14  -2  -3   48.00    7.63
  14   2  -3   40.73   10.58
  14  -2  -3   40.33    4.62
 -14  -2   3   32.98    7.03
 -14   2   2   12.04    6.39
 -14  -2   2   15.27    5.81
  14  -2  -2   11.67    3.13
  14   2  -2   17.43    3.56
 -14   2   2   20.83    3.99
  14  -2  -2   16.53    4.97
  14   2  -2   21.79    7.59
  14  -2  -2   15.52    2.62
 -14  -2   2    5.79    4.13
 -14   2   1   46.21    5.37
 -14   2   1   33.90    7.37
 -14  -2   1   45.38    8.88
  14   2  -1   45.78    5.32
  14   2  -1   45.57    9.18
  14  -2  -1   44.51    7.18
 -14  -2   1   44.45    7.69
 -14   2   0   83.15    7.00
  14   2   0   95.99    7.36
 -14  -2   0  110.36   13.36
  14   2   0  107.74   12.98
 -14  -2   0  104.88   11.06
  14  -2   0   91.55   10.06
 -14   2   0  115.33   13.92
 -14   2  -1   17.87    7.49
 -14  -2  -1    7.83    6.02
  14   2   1    8.34    5.04
 -14  -2  -1    9.65    4.55
  14  -2   1    6.82    3.95
  14  -2   2   -5.24    4.29
 -14  -2  -2    3.92    2.48
 -14   2  -2    0.93    1.81
 -14   2  -2    7.78   13.05
 -14  -2  -2   11.43    6.89
  14   2   2   -2.01    4.94
 -14  -2  -2   -5.35    4.25
  14  -2   3   -5.26    5.17
 -14  -2  -3    5.30    2.58
 -14   2  -3   -0.42    2.15
 -14   2  -3    9.60    7.25
 -14  -2  -3    9.22    7.93
  14   2   3    7.64    5.58
 -14  -2  -3    7.83    5.36
  14   2   4  636.00   29.74
  14  -2   4  636.49   29.75
 -14   2  -4  673.65   24.66
 -14  -2  -4  552.14   22.37
  14  -2   4  561.64   16.04
 -14  -2  -4  648.49   30.16
  14   2   4  614.33   29.50
 -14   2  -4  624.40   35.22
 -14  -2  -4  644.23   36.40
  14   2   5   43.95    8.46
  14   2   5   43.74    8.48
 -14   2  -5   36.70    6.28
  14  -2   5   45.32    8.75
  14  -2   5   33.66    4.38
 -14   2  -5   48.85   11.31
 -14  -2  -5   44.26   11.90
 -14  -2  -5   48.41    9.18
  14   2   6  574.93   29.49
  14  -2   6  525.00   19.80
 -14  -2  -6  571.91   30.15
  14   2   6  573.19   29.13
 -14   2  -6  637.45   39.10
  14  -2   6  555.54   29.57
 -14  -2  -6  601.42   37.67
  14   2   7    2.27    3.48
  14   2   7    1.70    3.39
  14  -2   7   -0.70    3.69
 -14   2  -7    0.31    7.02
 -14  -2  -7    4.88    6.64
 -14  -2  -7    0.15    4.07
  14   2   8   31.96    7.39
  14   2   8   19.14    6.52
  14  -2   8   24.44    8.01
 -14   2  -8   38.38   13.21
 -14  -2  -8   27.11   10.30
 -14  -2  -8   29.85    7.64
  14   2   9   17.45    6.06
  14   2   9   19.16    6.96
  14  -2   9    9.66    5.84
 -14   2  -9   31.21   11.14
 -14  -2  -9   20.10    9.77
  14   2  10   21.87    6.92
  14   2  10   10.71    5.01
  14  -2  10   27.90    8.33
 -14  -2 -10   12.36    9.58
 -14  -2 -11   -0.67    4.66
  14   2  11   -2.25    4.71
  14   2  11    0.18    3.19
  14  -2  11    6.72    6.63
 -14   2 -11    9.79    9.54
 -14  -2 -11   -1.98    8.71
 -14  -2 -12    4.49    5.06
  14   2  12    6.54    4.93
  14   2  12   13.37    6.48
  14  -2  12   21.73    7.68
 -14  -2 -12    3.59    7.43
 -14  -2 -13   -1.54    4.05
  14   2  13    2.32    5.33
  14   2  13   15.34    6.43
  14  -2  13   19.64    8.14
 -14   2 -13   15.53   10.04
 -14  -2 -13   -0.93    8.06
 -14  -2 -14   20.01    8.46
  14   2  14    8.07    6.46
  14  -2  14    7.63    6.17
 -14   2 -14    5.39    9.92
 -14  -2 -14    9.73   11.06
  14   2  15    4.05    5.84
 -14   4  18   15.55    8.54
  14  -4 -18   13.69    7.68
  14   4 -18   16.26    9.27
 -14   4  17   34.05   10.62
  14  -4 -17   18.93    8.59
  14   4 -17   44.46   13.09
 -14   4  16    9.47    6.37
  14  -4 -16   15.86    7.43
  14   4 -16   11.47    9.05
 -14  -4  16    8.65    7.77
 -14   4  15   62.21   12.83
  14  -4 -15   61.75   12.32
  14   4 -15   87.18   16.59
 -14  -4  15   69.14   15.01
 -14   4  14   16.79    6.99
  14  -4 -14    6.40    5.37
  14   4 -14   11.85    7.75
 -14  -4  14    0.55    6.77
 -14   4  13   60.33   11.69
  14  -4 -13   47.67   10.73
  14   4 -13   56.92   12.71
 -14  -4  13   60.26   13.12
 -14  -4  13   37.90   10.23
  14  -4 -12   -5.98    6.92
 -14   4  12    5.75    4.60
  14  -4 -12    1.35    3.43
 -14  -4  12    4.43    6.82
 -14  -4  12    7.08    4.93
  14  -4 -11    4.60    6.48
 -14   4  11    7.95    4.50
  14  -4 -11    2.20    3.65
  14   4 -11    3.12    5.27
 -14  -4  11   19.51    7.35
  14  -4 -10   26.54    9.16
 -14   4  10   22.57    6.88
  14  -4 -10   17.51    5.81
  14   4 -10   25.80    8.57
 -14  -4  10   19.15    7.80
  14  -4  -9  128.96   15.85
  14   4  -9  151.46   18.58
 -14  -4   9  153.37   16.74
 -14   4   9  133.58   16.53
 -14   4   9  128.01   13.62
  14   4  -8    0.75    5.57
 -14   4   8    0.40    2.98
  14  -4  -8    0.53    3.56
  14   4  -8    5.60    5.39
  14  -4  -8    1.67    5.73
 -14  -4   8   -0.58    4.70
 -14  -4   8   -1.30    3.27
 -14   4   8    5.33    5.83
 -14   4   7  121.95   12.13
  14  -4  -7  119.19   15.07
  14   4  -7  141.60   16.10
  14  -4  -7  106.24   11.93
  14   4  -7  130.09   16.23
 -14  -4   7  125.18   14.84
 -14   4   7  131.05   15.70
  14  -4  -7  134.76   10.95
  14  -4  -6   17.80    5.19
 -14   4   6   23.24    5.53
  14   4  -6   21.01    7.22
  14   4  -6   34.59    9.03
 -14  -4   6   21.10    6.81
 -14   4   6   33.95    7.87
  14   4  -6   18.83    8.11
 -14  -4   6   17.16    5.87
  14  -4  -6   30.00    5.58
  14  -4  -5   50.94    7.48
 -14   4   5   63.66    7.87
  14   4  -5   55.47    9.88
 -14   4   5   56.44    9.74
  14  -4  -5   52.98    7.86
  14  -4  -5   71.89    8.92
 -14  -4   5   49.14    9.47
 -14   4   5   61.43   10.26
 -14  -4   5   63.70    9.48
  14   4  -5   84.06   14.52
 -14   4   4   35.95    7.96
  14   4  -4   56.80   11.90
  14  -4  -4   50.31    6.71
 -14  -4   4   52.09    8.38
  14   4  -4   39.79    8.60
 -14   4   4   49.10    8.79
  14  -4  -4   69.02    8.73
  14  -4  -4   37.35    6.42
 -14  -4   4   48.17    9.94
 -14   4   3   32.97    7.68
  14   4  -3   31.86   11.04
 -14  -4   3   30.70    7.18
  14   4  -3   18.84    5.48
 -14   4   3   25.37    6.59
  14  -4  -3   35.24    6.94
 -14  -4   3   38.54    8.99
  14  -4  -3   24.16    4.36
 -14   4   2    4.19    4.57
  14   4  -2    6.01    4.20
 -14  -4   2   -1.45    3.34
  14  -4  -2    1.22    2.97
 -14  -4   2    1.12    5.30
  14  -4  -1  395.27   22.20
  14   4  -1  408.47   23.90
 -14   4   1  385.38   23.12
  14   4  -1  417.04   28.65
 -14  -4   1  398.58   25.74
 -14   4   1  364.76   23.48
 -14  -4   1  376.62   22.59
 -14  -4   0   48.94    8.88
 -14   4   0   41.57    8.67
  14  -4   0   61.86    9.21
  14   4   0   71.83   12.35
 -14   4   0   48.37    8.40
  14   4   0   51.38    8.77
 -14  -4   0   62.63   10.57
  14  -4   1  440.15   24.35
 -14   4  -1  426.63   24.69
  14   4   1  406.80   23.71
  14   4   1  441.21   28.85
 -14  -4  -1  422.70   27.11
 -14   4  -1  385.05   25.25
 -14  -4  -1  437.60   25.70
 -14   4  -2    8.07    4.20
  14   4   2   11.38    6.45
  14   4   2   -0.94    3.39
  14  -4   2    4.65    3.92
 -14   4  -2    7.33    5.24
 -14  -4  -2    3.43    4.94
 -14   4  -3   48.74    8.79
 -14   4  -3   67.82   11.14
  14   4   3   48.20    8.82
 -14  -4  -3   51.96   10.98
  14   4   3   58.55   10.45
  14  -4   3   58.97    9.98
 -14  -4  -3   60.87   10.94
 -14   4  -4    4.26    3.55
 -14   4  -4    9.94    6.10
 -14  -4  -4   -3.31    5.63
  14   4   4    1.19    4.51
  14  -4   4    4.26    4.91
 -14  -4  -4    6.10    5.73
 -14   4  -5   29.16    7.50
 -14   4  -5   38.21    9.48
 -14  -4  -5   24.00    8.40
  14   4   5   35.61    8.77
  14  -4   5   41.50    9.26
 -14  -4  -5   39.48    9.23
  14   4   6   -5.14    5.60
 -14   4  -6   -2.74    4.46
 -14   4  -6    8.36    6.84
 -14  -4  -6   17.76    8.75
  14   4   6    1.98    4.94
  14  -4   6    8.85    5.72
 -14  -4  -6    2.45    5.17
  14   4   7  238.33   22.93
 -14   4  -7  235.56   21.21
  14  -4   7  233.96   21.31
 -14  -4  -7  258.66   24.07
  14   4   7  236.75   20.71
 -14   4  -7  242.45   24.22
 -14  -4  -7  249.75   25.55
  14  -4   8   10.94    5.68
  14   4   8   17.86    7.59
 -14   4  -8   14.12    6.15
 -14   4  -8   15.63    8.02
 -14  -4  -8    9.84    7.32
  14   4   8   12.27    5.99
 -14  -4  -8   23.96    8.60
  14  -4   9   55.00   11.69
  14   4   9   38.00   10.60
 -14   4  -9   65.45   12.19
 -14   4  -9   56.24   13.92
 -14  -4  -9   33.35   10.56
  14   4   9   42.50    9.06
 -14  -4  -9   43.00   11.61
  14  -4  10   26.47    8.28
  14   4  10   13.40    7.52
 -14   4 -10   13.14    7.88
 -14  -4 -10    2.16    6.66
 -14  -4 -10   18.42    8.33
  14  -4  11   -1.68    3.85
  14   4  11    1.18    5.26
 -14   4 -11   10.72    9.08
 -14  -4 -11   16.90   10.38
 -14  -4 -11   10.94    7.63
  14   4  12   -3.28    6.30
 -14   4 -12    2.28    6.69
 -14  -4 -12    9.86    9.14
 -14  -4 -12   -9.40    7.49
 -14   4 -13   26.13   11.91
 -14  -4 -13   41.22   14.18
  14   4  13   25.75    9.72
 -14  -4 -13   15.12    8.04
 -14   6  15    7.09    6.45
  14  -6 -14    2.51    9.73
 -14   6  14    9.85    6.78
  14  -6 -13   -7.18    9.37
  14   6 -13    6.04    7.81
 -14   6  13    7.41    6.58
  14  -6 -12    6.88    7.27
  14  -6 -12    1.68    8.53
  14   6 -12   -9.55    6.07
 -14   6  12    2.89    4.96
 -14  -6  12    9.26    6.85
  14  -6 -11   16.31    8.26
  14  -6 -11    1.14    7.06
 -14   6  11    6.09    4.38
  14   6 -11   10.44    8.28
 -14  -6  11   13.18    6.76
  14  -6 -10   35.22    9.55
  14  -6 -10   24.64    9.20
 -14   6  10   28.77    8.43
  14   6 -10   28.00   10.52
 -14  -6  10   27.38    9.53
  14  -6  -9    9.19    7.80
  14   6  -9   27.04   10.58
 -14  -6   9   30.86    9.35
  14  -6  -8    1.48    8.54
  14   6  -8    6.17    6.34
  14   6  -7   22.15    7.17
 -14  -6   7   25.35    8.89
  14  -6  -6   25.32   11.40
  14   6  -6   14.49    7.61
 -14  -6   6   27.39    8.79
  14  -6  -5    8.79    8.70
  14   6  -5   -0.44    4.96
 -14   6   5    2.44    4.66
 -14  -6   5    1.47    5.50
  14  -6  -4   15.11    9.99
  14   6  -4    8.78    6.20
 -14   6   4   -1.37    4.00
 -14  -6   4   18.09    7.09
  14  -6  -3   38.13   12.80
  14   6  -3   22.87    7.78
 -14   6   3   16.90    7.11
 -14  -6   3   26.64    9.06
  14  -6  -2   56.29   15.29
  14   6  -2   39.38    9.91
 -14   6   2   50.69   11.32
 -14  -6   2   61.87   12.89
  14  -6  -1   23.28   11.33
  14  -6  -1   16.81    4.99
 -14   6   1   11.11    6.32
  14   6  -1   14.14    6.65
  14  -6   0   52.70   14.06
 -14   6   0   44.56   10.66
  14   6   0   32.83    9.32
  14  -6   0   38.13    8.27
 -14  -6   0   64.77   12.63
  14   6   0   46.81   11.41
 -14   6  -1    4.70    4.77
  14   6   1    3.58    5.49
  14  -6   1   -5.97    9.50
  14  -6   1    0.34    2.94
 -14  -6  -1   -8.49    6.26
  14   6   1    3.25    5.51
  14  -6   2   14.00   11.94
 -14   6  -2    3.57    3.87
  14  -6   2    1.99    3.68
 -14  -6  -2    5.56    7.03
  14   6   2   10.21    7.10
  14  -6   3    6.85   11.29
 -14   6  -3    2.70    3.84
  14   6   3   -0.43    4.49
  14  -6   3    2.69    3.29
 -14  -6  -3   12.26    6.39
  14  -6   4   20.84   12.71
 -14   6  -4    2.96    5.49
  14   6   4    4.75    5.35
 -14  -6  -4    8.62    6.08
  14  -6   4   20.66    6.94
  14  -6   5    4.77    4.66
 -14   6  -5    4.39    6.29
  14   6   5   -9.36    6.19
  14  -6   5   10.36    9.54
 -14  -6  -5    4.70    7.18
  14  -6   6    8.27   14.43
  14  -6   6    2.56    4.24
 -14   6  -6   -0.70    4.33
 -14  -6  -6    7.44    7.35
  14  -6   7   34.41   15.98
  14  -6   7   26.55    8.80
 -14   6  -7   14.78    7.13
 -14  -6  -7    9.03    7.38
  14  -6   8   33.58   10.10
  14  -6   8   34.45   14.77
  14  -6   9   -7.64   11.85
  14   8  -2   52.93   14.44
  14   8  -1   14.17    8.93
 -15   1  19   10.45    9.18
 -15  -1  19   20.87    9.60
  15  -1 -19   10.63    8.76
  15   1 -19   29.02   11.40
 -15   1  18   11.19    7.24
 -15  -1  18   13.40    8.31
  15  -1 -18   17.30    9.81
  15   1 -18   19.54    9.45
 -15   1  17   10.31    7.48
 -15  -1  17   13.82    8.41
  15  -1 -17    8.83    7.46
  15   1 -17   15.32    8.65
 -15   1  16   -3.51    5.61
 -15  -1  16   12.36    8.38
  15  -1 -16    6.39    7.43
  15   1 -16   -3.64    6.66
 -15   1  15   19.53    7.14
 -15  -1  15   26.46    9.25
  15  -1 -15   22.85    9.11
  15   1 -15   19.10    8.75
 -15   1  14   -0.98    4.83
 -15  -1  14   20.20    7.93
  15  -1 -14   10.29    6.72
 -15   1  13   62.65   11.13
  15   1 -13   60.15   13.28
 -15   1  12    2.64    4.54
 -15  -1  12    3.83    5.16
  15  -1 -12    1.64    4.68
  15   1 -12    4.46    6.32
 -15   1  11    2.56    3.99
 -15  -1  11   -2.40    4.75
  15  -1 -11   -0.59    4.67
  15   1 -11    7.42    7.27
 -15  -1  11    1.80    6.83
 -15   1  11    7.63    7.15
  15   1 -11   -5.14    6.80
  15  -1 -11   -0.99    3.90
  15  -1 -10   30.08    8.10
 -15   1  10   24.78    6.97
 -15  -1  10   25.42    8.28
  15   1 -10   37.25   10.81
  15   1 -10   34.05    8.73
  15   1  -9  123.39   15.17
 -15   1   9  104.63   11.27
 -15  -1   9  121.12   13.61
  15  -1  -9  104.55   13.92
  15   1  -9  138.03   16.95
  15  -1  -9  143.74   14.52
 -15  -1   9  110.12   14.57
 -15   1   9  127.66   15.68
 -15   1   8    2.92    4.58
 -15  -1   8    5.12    6.26
  15  -1  -8   14.41    8.17
  15   1  -8    8.17    6.74
 -15  -1   8   -0.61    4.11
 -15   1   8    6.83    7.35
 -15  -1   8   13.33    6.76
 -15   1   7  724.45   26.23
 -15  -1   7  682.44   29.30
  15  -1  -7  810.35   36.69
 -15  -1   7  736.69   30.21
  15   1  -7  835.44   37.95
  15  -1  -7  758.00   31.73
 -15   1   7  817.81   37.78
 -15  -1   7  782.62   36.35
 -15   1   6  198.03   12.10
  15  -1  -6  165.53   11.76
 -15  -1   6  214.87   15.05
 -15   1   6  201.81   18.26
 -15  -1   6  207.83   17.76
  15  -1  -6  209.17   16.02
 -15   1   5  524.69   17.77
  15  -1  -5  411.56   17.86
 -15  -1   5  553.74   23.50
  15   1  -5  565.18   29.35
 -15   1   5  532.48   28.90
 -15  -1   5  550.95   28.72
  15  -1  -5  543.30   25.34
 -15   1   4  504.58   15.34
 -15  -1   4  524.63   22.60
  15  -1  -4  515.97   19.72
  15   1  -4  552.78   28.41
 -15   1   4  552.04   28.82
 -15  -1   4  535.76   27.73
  15  -1  -4  522.88   24.48
  15  -1  -3   11.05    5.40
 -15   1   3   12.77    6.76
 -15  -1   3   26.83    8.82
  15  -1  -3    2.32    1.57
 -15   1   3   11.82    1.82
  15   1  -3    4.25    2.02
  15   1  -3   15.02    7.26
 -15  -1   3   14.10    5.35
  15  -1  -3    8.32    2.88
 -15  -1   2   75.70    8.13
  15  -1  -2   86.07   10.25
  15  -1  -2   86.65    4.89
  15   1  -2   85.32    4.79
 -15   1   2   91.37   12.40
 -15  -1   2   78.44   10.88
 -15  -1   2   86.91    8.67
  15  -1  -2   75.77    6.49
  15   1  -2   93.95   11.90
 -15   1   1   27.02    7.62
 -15  -1   1   47.51    9.52
 -15  -1   1   40.89    6.01
  15  -1  -1   63.05    9.15
  15  -1  -1   40.17    4.52
  15   1  -1   43.60    8.59
 -15  -1   1   38.45    6.08
  15  -1   0    2.00    1.36
 -15   1   0   -3.23    5.22
 -15  -1   0    5.49    5.89
 -15  -1   0    4.62    2.78
  15  -1   0    6.45    4.72
 -15  -1   0    7.62    3.34
  15   1   0   -0.23    4.04
 -15  -1  -1  314.57   16.49
 -15   1  -1  352.32   10.62
 -15  -1  -1  378.07   18.60
  15   1   1  355.94   21.40
 -15  -1  -1  366.17   25.39
  15  -1   1  368.15   21.13
 -15   1  -2  408.58   11.02
 -15  -1  -2  409.51   20.11
 -15   1  -2  443.77   29.01
 -15  -1  -2  415.48   27.95
  15   1   2  419.27   23.51
  15  -1   2  421.14   22.98
  15  -1   3  352.50   11.46
 -15  -1  -3  355.97   11.06
 -15   1  -3  362.09   11.40
 -15   1  -3  364.50   10.51
 -15  -1  -3  365.97   19.22
 -15   1  -3  429.10   29.57
 -15  -1  -3  402.90   28.17
  15   1   3  413.58   23.57
  15  -1   3  389.86   22.57
  15   1   4  139.50   12.49
  15  -1   4  125.18    8.03
 -15   1  -4  127.08    7.85
 -15  -1  -4  121.75    7.53
 -15   1  -4  128.02   17.03
 -15  -1  -4  123.47   16.97
 -15   1  -4  126.04    6.47
 -15  -1  -4  144.54   12.72
  15   1   4  136.07   14.01
  15  -1   4  134.78   13.68
 -15   1  -5   28.28    4.57
  15   1   5   31.19    6.58
  15  -1   5   24.70    4.22
  15   1   5   23.87    6.83
 -15   1  -5   37.64   11.70
 -15  -1  -5   24.25    9.93
 -15   1  -5   23.21    3.54
  15  -1   5   31.19    7.12
 -15  -1  -5   24.18    5.85
  15   1   6   42.55    7.55
  15  -1   6   33.65    5.45
  15   1   6   39.65    8.20
 -15   1  -6   47.51   13.13
 -15  -1  -6   41.00   11.11
 -15   1  -6   36.24    4.69
 -15  -1  -6   40.85    7.79
  15  -1   6   37.17    8.36
  15  -1   7   27.40    7.53
  15   1   7   34.98    7.23
  15  -1   7   25.74    5.26
  15   1   7   23.00    7.10
 -15   1  -7   33.17   12.39
 -15  -1  -7   43.77   12.51
 -15  -1  -7   29.63    6.84
  15  -1   8   15.95    5.86
  15   1   8    4.04    4.12
  15   1   8   17.43    6.31
 -15   1  -8   21.85   10.67
 -15  -1  -8   13.12    8.75
 -15  -1  -8   10.60    5.06
  15  -1   9  237.25   20.67
  15   1   9  191.33   17.40
  15   1   9  204.71   18.65
 -15   1  -9  251.93   28.37
 -15  -1  -9  215.99   26.38
  15  -1  10   19.91    6.74
  15   1  10   28.59    7.91
  15   1  10   26.82    8.33
 -15   1 -10   28.08   11.87
 -15  -1 -10   43.51   13.58
  15  -1  11  154.63   17.99
  15   1  11  144.17   16.35
 -15   1 -11  186.13   25.69
 -15  -1 -11  197.03   26.51
 -15  -1 -11  141.55   15.92
  15   1  11  150.03   16.85
  15  -1  12   -9.57    7.08
  15   1  12    7.66    5.36
  15   1  12    2.80    4.88
 -15   1 -12   -0.63    7.06
 -15  -1 -12    3.62    8.81
  15  -1  13   -2.16    4.66
  15   1  13   20.11    7.67
 -15   1 -13   13.65   12.50
 -15  -1 -13   18.32   11.75
  15  -1  14    5.78    5.13
  15   1  14   14.76    7.27
  15   1  15   13.85    6.72
  15  -3 -19   -0.05    6.35
  15  -3 -18    0.56    5.67
  15   3 -18    1.28    5.80
  15  -3 -17   -6.78    5.29
 -15  -3  17   -1.65    6.31
  15  -3 -16   13.50    7.79
  15   3 -16    9.22    8.07
 -15  -3  16    2.86    6.72
  15  -3 -15   10.70    7.22
  15   3 -15   19.24    8.95
  15  -3 -14   35.76    9.49
  15   3 -14   33.73   10.80
 -15  -3  14   59.95   13.62
  15  -3 -13   26.25    8.22
  15   3 -13   50.07   12.79
 -15  -3  13   36.23   10.39
  15  -3 -12   99.19   12.90
  15  -3 -12   94.39   14.03
  15   3 -12  134.81   18.99
 -15  -3  12   98.25   14.72
 -15  -3  12  116.33   14.56
  15  -3 -11   11.81    6.15
 -15   3  11   10.36    5.11
  15   3 -11   16.13    8.10
 -15  -3  11   19.87    8.82
 -15  -3  11   17.51    6.48
  15  -3 -10   12.70    4.77
  15  -3 -10    8.65    5.39
 -15   3  10    4.99    3.89
  15  -3 -10   10.50    4.99
 -15  -3  10   12.12    6.68
 -15  -3  10    8.34    6.92
 -15   3  10   10.68    5.36
  15  -3  -9   10.45    4.48
 -15   3   9    5.48    3.72
  15  -3  -9    0.66    3.76
  15   3  -9    7.08    5.76
 -15  -3   9   -1.01    5.07
 -15  -3   9    5.57    4.14
 -15   3   8   72.24    9.25
  15   3  -8   88.25   13.80
  15  -3  -8   73.64    9.62
 -15  -3   8   67.84   11.00
 -15  -3   8   86.10   12.55
 -15   3   8   84.20   13.85
  15   3  -8   85.79   16.03
  15  -3  -7  400.44   24.07
  15   3  -7  483.31   30.96
 -15   3   7  400.30   19.68
 -15  -3   7  440.67   25.86
 -15   3   7  431.60   27.84
 -15  -3   7  433.94   26.67
  15  -3  -7  445.28   22.01
  15   3  -6   40.00   11.66
  15   3  -6   27.39    7.03
 -15   3   6   31.53    5.35
  15  -3  -6   27.22    6.32
 -15  -3   6   36.08    8.38
  15  -3  -6   31.13    6.56
 -15   3   6   42.18   10.02
 -15  -3   6   44.90    9.19
 -15   3   5  235.46   12.47
  15   3  -5  275.05   18.46
 -15  -3   5  280.22   19.87
 -15   3   5  266.96   21.36
 -15  -3   5  272.08   20.30
  15  -3  -5  277.41   17.19
 -15   3   4   30.83    8.14
 -15  -3   4   27.17    7.12
  15   3  -4   34.55    9.34
  15   3  -4   32.13    6.62
  15  -3  -4   39.60    7.47
 -15  -3   4   26.29    6.73
  15  -3  -3    6.96    2.41
 -15   3   3   17.08    7.48
 -15  -3   3   11.00    5.89
  15   3  -3   10.91    8.13
  15   3  -3    2.48    3.54
  15  -3  -3    9.32    4.85
 -15  -3   3   20.47    6.99
 -15   3   2    4.05    5.61
 -15  -3   2    0.32    4.03
  15   3  -2    1.82    3.33
  15  -3  -2    1.83    3.38
 -15  -3   2    3.97    5.90
  15  -3  -2   -1.04    1.30
 -15   3   1    3.68    4.75
 -15  -3   1    7.92    5.04
  15   3  -1    9.35    4.09
  15   3  -1   12.33    7.00
  15  -3  -1    2.77    3.13
 -15  -3   1   10.41    5.58
 -15   3   0   29.38    8.10
 -15  -3   0   40.60    9.08
  15   3   0   23.55    4.94
  15   3   0   27.27    7.90
 -15  -3   0   31.20    7.48
  15  -3   0   34.13    7.01
  15  -3   1   29.85    6.95
 -15   3  -1   33.78    8.65
 -15  -3  -1   41.43    9.02
  15   3   1   40.29    6.39
  15   3   1   37.25    8.95
 -15  -3  -1   24.45    6.47
  15  -3   2   51.34    9.00
 -15   3  -2   47.46   10.07
 -15  -3  -2   61.74   10.98
  15   3   2   52.76    9.90
 -15  -3  -2   60.63    9.53
  15  -3   3   11.08    5.20
 -15  -3  -3    9.51    5.93
  15   3   3    4.78    4.37
 -15  -3  -3   12.72    5.79
 -15   3  -4   59.40   12.43
  15  -3   4   53.29    9.46
 -15  -3  -4   57.94   12.24
  15   3   4   59.75   10.61
 -15  -3  -4   57.16   10.25
  15   3   5   10.66    5.95
 -15   3  -5    0.75    5.39
  15  -3   5    1.86    4.87
 -15  -3  -5   -4.94    6.13
  15   3   5   -1.64    4.11
 -15  -3  -5    0.45    4.23
  15   3   6   27.21    8.67
 -15   3  -6   23.80    6.36
 -15   3  -6   54.70   12.74
 -15  -3  -6   37.06   12.02
  15  -3   6   37.49    8.79
  15   3   6   34.71    7.69
 -15  -3  -6   35.73    9.38
  15   3   7    7.51    4.80
 -15   3  -7   12.12    5.28
 -15   3  -7   22.11    9.20
 -15  -3  -7   21.94    9.51
  15  -3   7    8.48    5.46
  15   3   7   14.08    6.45
 -15  -3  -7   16.00    7.26
  15   3   8   30.97    8.85
 -15   3  -8   32.96    8.06
 -15   3  -8   13.83    7.25
 -15  -3  -8   36.85   12.05
  15  -3   8   30.88    8.50
  15   3   8   36.31    8.68
 -15  -3  -8   18.55    7.83
  15   3   9   42.68   10.28
 -15   3  -9   70.30   15.86
 -15  -3  -9   46.48   13.66
  15  -3   9   52.69   10.72
  15   3   9   45.81    9.57
 -15  -3  -9   32.71    9.53
  15   3  10   44.11   10.29
 -15   3 -10   61.42   15.32
 -15  -3 -10   53.50   14.39
  15  -3  10   77.76   13.12
  15   3  10   51.11   10.13
 -15  -3 -10   36.76   10.07
  15   3  11   94.39   15.19
 -15   3 -11  137.27   23.29
 -15  -3 -11  147.34   23.66
  15  -3  11  125.11   16.98
 -15  -3 -11  162.48   19.88
  15   3  11  130.92   15.93
  15   3  12    4.91    5.20
 -15   3 -12   10.68    9.78
 -15  -3 -12   23.46   11.22
  15  -3  12    4.42    6.74
 -15  -3 -12   -0.66    5.90
  15   3  13   11.97    7.48
 -15   3 -13    5.57   10.58
 -15  -3 -13   -0.35    9.43
 -15  -3 -13   -9.57    6.93
  15   3  14    1.80    5.73
 -15  -3 -14    3.38    6.10
 -15   5  17   -2.24    4.96
  15   5 -17    3.78    5.77
 -15   5  16    5.73    5.46
  15   5 -16   -6.03    6.66
 -15   5  15    0.07    4.34
  15   5 -15    2.18    6.05
 -15   5  14   28.55    9.13
  15   5 -14   38.68   11.53
 -15  -5  14   28.20   10.67
 -15  -5  14   19.53    8.41
  15   5 -13   15.16    9.11
 -15   5  13   13.62    6.84
  15   5 -13   -4.43    6.15
 -15  -5  13    9.52    7.48
 -15  -5  13   13.27    7.24
  15  -5 -12   39.05   12.53
  15  -5 -12   38.71   10.96
 -15   5  12   31.11    8.76
  15   5 -12   30.32    9.78
 -15  -5  12   35.96   10.79
  15   5 -12   39.16   11.85
  15  -5 -11   21.22    9.54
  15  -5 -11    0.27    6.91
 -15   5  11   -1.70    4.32
  15   5 -11    6.37    4.97
  15   5 -11   10.31    8.69
 -15  -5  11    5.63    6.52
  15  -5 -10   42.94   10.97
  15  -5 -10   34.97   10.19
  15   5 -10   31.95   10.38
 -15   5  10   42.81    9.13
  15   5 -10   47.09   11.47
 -15  -5  10   36.33    9.33
  15  -5  -9    8.78    5.73
  15  -5  -9   11.70    7.78
 -15   5   9    2.01    3.88
  15   5  -9   13.32    7.56
  15   5  -9   10.00    6.97
 -15  -5   9    9.81    6.20
  15  -5  -8    3.95    3.78
  15  -5  -8   13.05   11.22
 -15   5   8    5.60    4.30
  15   5  -8    7.90    7.70
 -15   5   8    5.61    5.33
  15  -5  -7   -2.13    3.23
  15  -5  -7    0.53    7.03
 -15   5   7    2.17    2.85
  15   5  -7   -0.65    6.12
  15   5  -7    7.12    7.50
 -15  -5   7   -2.18    6.27
 -15   5   7    3.81    4.64
  15  -5  -6  119.81   18.99
  15   5  -6  122.47   16.17
 -15   5   6  106.63   14.72
  15   5  -6   92.89   14.44
 -15  -5   6  115.93   15.29
  15   5  -6   91.53   17.05
 -15   5   6  110.13   14.65
  15  -5  -5   26.65   10.33
  15   5  -5   27.65    8.94
  15   5  -5   38.69    9.85
 -15  -5   5   42.85   10.15
  15   5  -5   43.96   11.58
 -15   5   5   15.48    5.86
  15   5  -4   95.37   14.15
 -15   5   4   93.35   13.57
  15  -5  -4  115.16   19.54
 -15  -5   4   94.91   14.19
  15  -5  -4  101.54   11.33
  15   5  -4   85.21   15.44
 -15   5   4   85.20   12.41
 -15   5   3    1.25    3.71
  15   5  -3   -1.48    4.38
 -15   5   3    5.46    4.80
  15  -5  -3   -0.73    3.33
 -15  -5   3    9.42    6.66
  15   5  -3    7.10    7.61
 -15   5   2    5.78    4.57
  15   5  -2   -4.06    5.18
  15  -5  -2   -3.05    3.48
 -15  -5   2    9.05    6.39
  15  -5  -1    5.56    3.74
  15   5  -1    2.88    7.47
 -15   5   1    9.63    4.83
 -15   5   1   -3.84    4.24
 -15  -5   1    4.57    5.86
  15   5   0   87.82   14.56
 -15   5   0   69.72   11.16
  15  -5   0   51.19    8.62
 -15   5   0   75.75   11.90
  15   5   0   82.40   12.30
 -15  -5   0   80.71   13.08
 -15   5  -1   20.87    6.81
 -15  -5  -1   14.09    4.96
 -15   5  -1   24.32    8.42
  15   5   1   11.39    5.35
  15  -5   1   16.91    5.36
 -15  -5  -1   15.89    6.91
  15   5   2   43.52   10.81
 -15   5  -2   46.39    9.59
 -15  -5  -2   67.78   11.25
 -15   5  -2   46.32    9.44
  15   5   2   47.71    9.76
  15  -5   2   47.54    9.10
 -15  -5  -2   54.44   11.60
  15   5   3   47.96   11.34
 -15   5  -3   38.39    9.08
 -15   5  -3   41.44    9.28
 -15  -5  -3   42.83    9.16
  15   5   3   36.85    8.96
  15  -5   3   38.47    8.58
 -15  -5  -3   43.25    9.81
  15   5   4   23.24    8.05
 -15   5  -4   17.01    6.57
 -15   5  -4   18.39    7.02
 -15  -5  -4   13.47    6.76
  15   5   4   22.53    7.62
  15  -5   4    9.25    5.27
 -15  -5  -4    4.79    5.30
  15   5   5   15.54    7.49
 -15   5  -5   21.35    7.89
 -15  -5  -5   27.62    8.96
  15  -5   5   19.14    7.07
 -15   5  -5   30.33    8.52
 -15  -5  -5   23.28    9.92
 -15   5  -6   12.81    5.74
 -15   5  -6   23.46    8.75
 -15  -5  -6   25.51    9.51
  15  -5   6   27.31    7.97
 -15  -5  -6   47.38   12.58
 -15   5  -7   14.89    6.99
 -15  -5  -7    0.88    5.41
  15  -5   7    6.11    5.85
 -15  -5  -7   -0.12    6.38
 -15   5  -8   54.25   13.19
 -15  -5  -8   60.04   14.63
  15  -5   8   52.49   11.84
 -15  -5  -8   59.47   13.36
  15  -5   9   17.78    8.37
 -15  -5  -9   60.00   14.67
  15   5  10   15.26    8.20
 -15  -5 -10    4.69    5.95
  15  -7 -11   13.11    9.81
  15  -7 -10   -2.80    8.31
  15   7 -10   -7.55    9.03
  15  -7  -9    2.79    8.70
  15   7  -9    8.07    9.29
  15  -7  -8   22.52   12.68
  15   7  -8    3.51    7.50
  15  -7  -7   -4.14    8.89
  15   7  -7   12.72    7.84
 -15  -7   7   26.54   10.67
  15  -7  -6    1.42    9.77
  15   7  -6   -8.34    7.20
 -15  -7   6  -14.80    7.10
  15  -7  -5    1.72    9.56
  15   7  -5   11.87    8.98
 -15   7   5    4.03    6.50
 -15  -7   5   -2.58    5.09
  15   7  -4   -5.97    7.77
 -15   7   4   11.80    7.96
 -15  -7   4   20.59    8.79
  15  -7  -3   28.32   15.63
  15   7  -3    4.74    6.35
 -15   7   3   12.08    6.81
 -15  -7   3    6.59    5.79
  15  -7  -2   15.88   13.09
  15   7  -2    0.27    5.28
 -15  -7   2   13.30    8.30
  15  -7  -1   56.52   17.64
  15   7  -1   41.10   11.66
 -15   7   1   30.68   10.34
 -15  -7   1   43.45   12.16
  15  -7   0   42.30   17.06
 -15   7   0   28.06   10.54
  15   7   0   20.83    9.15
 -15  -7   0   23.63   10.12
  15  -7   1  125.67   27.42
 -15   7  -1  104.22   17.30
  15   7   1   87.31   16.20
 -15  -7  -1   81.59   15.86
 -15   7  -2   10.00    6.74
  15  -7   3   29.04    8.24
 -15   7  -4   14.83    7.65
  15  -7   4    6.22    5.62
  15  -7   5    7.27    5.63
 -16   0  19   -7.45    8.17
  16   0 -19    4.70    6.92
 -16   0  18   84.39   15.29
  16   0 -18  100.36   18.73
 -16   0  17    4.51    4.67
  16   0 -17   -1.50    6.18
 -16   0  16   35.47    9.52
  16   0 -16   16.01    8.15
 -16   0  15    6.55    6.32
  16   0 -15  -11.87    8.36
 -16   0  14    4.87    6.88
 -16   0  13    1.77    4.35
  16   0 -13    7.20    6.59
 -16   0  12  163.66   17.00
  16   0 -12  172.94   20.71
 -16   0  12  157.81   19.37
 -16   0  11    6.23    6.34
  16   0 -11   -4.09    5.28
 -16   0  11    8.42    7.52
  16   0 -11    7.67    6.14
  16   0 -10   73.35   11.80
 -16   0  10   69.51   10.85
  16   0 -10   64.90   11.83
 -16   0  10   45.07   10.04
  16   0  -9   11.27    6.64
 -16   0   9   -4.11    5.57
  16   0  -8   45.57    9.61
 -16   0   8   19.74    6.03
  16   0  -8   26.37    8.53
 -16   0   8   48.21   10.79
 -16   0   7   -3.02    4.62
  16   0  -7    4.33    5.69
 -16   0   7    4.02    4.42
  16   0  -6  473.23   26.34
 -16   0   6  467.61   28.43
 -16   0   5   -0.90    5.00
  16   0  -5    2.83    4.97
 -16   0   5    5.86    3.53
 -16   0   5   -5.64    4.63
  16   0  -4  457.16   14.83
 -16   0   4  581.84   20.77
 -16   0   4  551.35   22.04
  16   0  -4  544.38   26.94
 -16   0   4  545.21   29.60
 -16   0   3    5.31    5.74
 -16   0   3   -0.03    1.62
  16   0  -3   -0.38    0.66
 -16   0   3   -6.64    3.18
 -16   0   3    5.63    2.93
  16   0  -3   -1.97    5.09
 -16   0   2  484.48   16.43
 -16   0   2  544.82   20.01
  16   0  -2  488.54   20.95
 -16   0   2  532.79   29.39
  16   0  -2  502.85   25.65
  16   0  -1   -8.92    5.44
 -16   0   1   -4.24    6.25
 -16   0   1    0.22    1.26
  16   0  -1   -2.49    2.75
 -16   0   0  348.43   12.68
 -16   0   0  359.64   15.27
  16   0   0  291.43   15.47
 -16   0   0  402.95   26.62
  16   0   0  342.98   21.01
  16   0   1    2.30    2.05
 -16   0  -1    0.37    1.60
 -16   0  -1    0.18    1.99
 -16   0  -2  120.38    8.16
 -16   0  -2  143.87   17.86
 -16   0  -2  139.87    9.38
  16   0   2  153.74   14.73
 -16   0  -3    4.18    5.91
  16   0   3    5.90    6.70
 -16   0  -3    3.09    2.72
 -16   0  -3    2.21    2.83
  16   0   4  974.32   30.15
 -16   0  -4  991.35   30.23
 -16   0  -4 1055.17   49.41
  16   0   4 1026.67   39.85
  16   0   5   -0.90    2.90
 -16   0  -5    0.25    7.02
  16   0   5   11.19    5.28
 -16   0  -5    4.26    2.82
  16   0   6  580.57   25.03
 -16   0  -6  590.29   24.60
 -16   0  -6  702.76   42.68
  16   0   6  644.03   32.28
  16   0   7    4.99    4.17
 -16   0  -7    8.70    8.36
  16   0   7   -0.38    3.87
 -16   0  -7    4.93    3.37
  16   0   8  244.53   17.34
 -16   0  -8  220.20   16.27
 -16   0  -8  292.77   29.90
  16   0   8  233.00   20.32
 -16   0  -9    2.46    9.21
  16   0   9    2.71    6.04
  16   0  10  198.55   21.50
 -16   0 -10  252.51   29.38
 -16   0 -11   -4.91    8.56
  16   0  11    3.14    4.58
 -16   0 -12  137.26   23.83
  16   0  12  130.26   16.97
 -16   0 -13   -2.37    7.94
  16   0  13    9.67    6.41
  16   0  14    4.55    4.81
 -16   2  19    8.17    7.88
  16  -2 -19   20.26   11.06
 -16  -2  18   28.86   10.06
  16  -2 -18   34.10   11.92
  16   2 -18   38.65   12.83
  16  -2 -17   15.57    8.84
 -16  -2  17   27.20   10.29
  16   2 -17   37.46   12.49
  16  -2 -16    9.31    7.32
  16   2 -16   -8.74    8.52
 -16   2  15   13.99    6.59
  16  -2 -15   21.46    8.52
 -16  -2  15    5.63    6.95
  16   2 -15   11.54   10.19
 -16   2  14   19.62    8.06
  16  -2 -14   33.59    9.77
 -16  -2  14   16.20    7.17
 -16   2  13    9.59    5.29
  16   2 -13    7.32    6.93
  16  -2 -12   25.85    5.98
 -16   2  12   32.75    8.21
  16  -2 -12   29.74    8.89
  16   2 -12   32.46   11.09
 -16  -2  12   30.23    8.65
 -16   2  12   35.41   11.09
  16  -2 -12   33.29    7.15
  16  -2 -11   35.71    8.06
 -16   2  11   39.32    8.24
  16  -2 -11   31.85    9.53
  16   2 -11   63.11   13.22
 -16  -2  11   23.85    7.89
 -16  -2  11   38.60    9.88
 -16   2  11   56.49   12.45
  16  -2 -10    6.54    4.40
  16  -2 -10    4.92    5.21
  16   2 -10    9.14    6.15
 -16  -2  10    1.62    4.61
 -16  -2  10   -8.60    6.33
  16   2 -10   -5.31    8.11
  16  -2  -9   16.08    5.60
 -16   2   9   21.46    5.60
  16  -2  -9   14.10    6.35
  16   2  -9    8.02    7.51
 -16  -2   9    1.22    4.97
 -16  -2   9   23.02    7.31
 -16  -2   9    4.39    5.24
 -16   2   9   10.00    5.93
  16   2  -8   15.67    7.15
 -16   2   8   25.96    5.60
  16  -2  -8   25.28    7.00
  16  -2  -8   19.15    6.30
  16   2  -8   30.41    8.67
 -16  -2   8   28.72    7.62
 -16   2   8   27.72    8.11
 -16  -2   8   18.94    7.05
 -16   2   7    2.66    2.52
  16  -2  -7   -3.70    3.46
  16  -2  -7   -4.49    4.67
 -16  -2   7    3.36    4.86
 -16   2   7    4.67    6.53
 -16  -2   7    6.20    5.90
 -16   2   6  340.39   15.16
  16   2  -6  416.24   28.87
 -16  -2   6  381.47   22.21
 -16   2   6  388.84   26.20
 -16  -2   6  410.68   26.17
  16  -2  -6  384.47   21.44
 -16   2   5   66.56   11.69
 -16  -2   5   66.73   10.53
 -16   2   5   69.63    5.75
  16   2  -5   79.07    8.76
  16   2  -5   79.69   12.75
  16  -2  -5   76.04    9.98
 -16   2   4  247.03    8.17
  16   2  -4  316.65   16.24
  16  -2  -4  277.56   15.64
 -16  -2   4  303.42   18.76
  16  -2  -4  281.59   13.45
  16   2  -4  297.59   23.35
 -16   2   4  295.05   22.46
 -16  -2   4  300.22   21.50
  16  -2  -4  311.21   19.18
 -16   2   3    6.70    5.98
 -16  -2   3   19.59    6.63
  16  -2  -3   26.49    6.88
  16  -2  -3   15.93    3.80
  16   2  -3   24.32    4.53
  16   2  -3   24.91    8.50
 -16  -2   3   15.78    5.42
  16  -2  -3   16.27    3.26
  16  -2  -2  176.94   10.58
  16   2  -2  214.37   11.52
 -16  -2   2  199.30   15.18
  16  -2  -2  175.48    7.91
  16   2  -2  221.45   19.43
 -16   2   2  201.79   18.63
 -16  -2   2  181.90   17.00
  16  -2  -2  205.17   15.85
 -16   2   1    3.31    5.29
 -16  -2   1   -2.76    4.73
  16   2  -1    2.32    1.86
  16  -2  -1    5.66    3.86
  16   2  -1    3.77    5.34
 -16  -2   1   11.70    5.23
 -16   2   0   23.98    8.23
 -16  -2   0   25.74    7.81
 -16   2   0   30.47    4.04
  16   2   0   32.08    4.04
  16  -2   0   25.26    5.71
  16   2   0   22.98    7.09
 -16  -2   0   30.16    6.68
 -16   2  -1    0.05    1.56
  16  -2   1   -3.02    3.97
  16   2   1    3.70    4.85
 -16  -2  -1   -3.40    4.59
 -16   2  -2  141.76    8.89
 -16   2  -2  145.47   17.61
 -16  -2  -2  135.87   13.40
  16   2   2  158.34   15.63
 -16  -2  -2  146.79   17.72
  16  -2   2  145.83   14.43
 -16   2  -3   42.95    5.38
 -16   2  -3   43.40   11.41
 -16  -2  -3   39.13    9.86
  16   2   3   44.38    8.91
 -16  -2  -3   39.02    7.49
  16  -2   3   29.80    7.32
  16  -2   4  270.32   20.39
 -16   2  -4  307.60   15.53
 -16  -2  -4  310.21   21.22
  16   2   4  294.19   21.54
 -16   2  -4  274.60   25.01
 -16  -2  -4  302.99   26.08
  16   2   5   10.82    5.61
  16  -2   5   -1.31    4.73
  16   2   5   13.50    5.82
 -16   2  -5    5.94    2.94
 -16   2  -5   14.66    7.81
 -16  -2  -5    9.06    8.21
 -16  -2  -5   11.22    5.20
  16   2   6   -0.10    4.38
  16  -2   6    1.04    4.45
  16   2   6   -0.70    3.75
 -16   2  -6    3.21    2.57
 -16   2  -6    0.55    6.13
 -16  -2  -6    2.82    7.96
 -16  -2  -6    3.25    3.94
  16   2   7   22.66    7.12
  16  -2   7   23.40    7.71
  16   2   7   30.05    7.42
 -16   2  -7   38.89   11.93
 -16  -2  -7   41.89   11.72
 -16  -2  -7   20.70    6.96
  16   2   8    3.57    4.82
  16  -2   8   -0.06    5.03
  16   2   8    7.92    5.69
 -16   2  -8    6.39    7.47
 -16  -2  -8    4.73    7.77
 -16  -2  -8   -2.32    3.86
  16   2   9    2.59    4.73
  16  -2   9   -4.55    4.88
  16   2   9    1.83    4.00
 -16   2  -9    5.65    9.24
 -16  -2  -9    0.22    6.99
 -16  -2  -9   -3.74    4.87
  16   2  10    7.29    4.75
  16  -2  10    9.72    5.38
  16   2  10    3.97    4.24
 -16   2 -10   26.53   11.90
 -16  -2 -10   17.77   10.44
 -16  -2 -10    5.04    5.51
  16   2  11   41.13   10.14
  16  -2  11   31.82    9.89
  16   2  11   26.89    8.24
 -16   2 -11   20.14   10.83
 -16  -2 -11    6.43    7.65
 -16  -2 -11   23.60    8.03
  16   2  12   40.00   10.07
  16  -2  12   36.88    9.91
  16   2  12   30.56    8.83
 -16   2 -12   46.30   16.26
 -16  -2 -12   49.60   15.53
 -16  -2 -12   22.24    8.31
  16   2  13    5.44    5.59
 -16   2 -13   14.88   10.23
 -16   4  18   -0.12    4.45
 -16   4  17    5.98    5.93
  16  -4 -17    8.35    6.02
 -16   4  16    3.65    5.51
  16  -4 -16   -0.69    5.44
  16   4 -16    9.82    8.94
 -16  -4  16   15.67   10.42
 -16   4  15   13.17    6.21
  16  -4 -15   16.42    7.54
  16   4 -15   16.61   10.18
 -16  -4  15   -1.08    6.93
 -16   4  14   -0.32    4.39
  16  -4 -14   -1.20    4.17
  16   4 -14   -0.41    6.19
 -16  -4  14   12.76    8.36
 -16   4  13    8.41    5.19
  16  -4 -13    8.09    6.22
 -16  -4  13   15.28    7.93
 -16  -4  13    7.86    5.91
  16  -4 -12    2.51    5.11
 -16   4  12    4.19    4.63
  16  -4 -12   -1.24    3.61
  16   4 -12    7.67    6.31
 -16  -4  12   -1.83    5.49
 -16  -4  12   -5.99    5.84
 -16   4  11   95.51   12.58
  16  -4 -11   90.93   14.05
  16  -4 -11   99.08   14.17
  16   4 -11   97.58   16.39
 -16  -4  11  108.31   15.16
  16  -4 -10   -0.97    5.23
 -16   4  10    7.70    4.61
  16   4 -10   17.18    7.62
 -16  -4  10    4.14    5.43
 -16   4  10   11.52    6.75
 -16   4   9  140.81   13.88
  16  -4  -9  138.28   17.76
  16   4  -9  191.93   19.52
  16  -4  -9  138.98   15.38
  16   4  -9  168.59   20.24
 -16  -4   9  168.03   18.16
 -16  -4   9  158.38   16.66
 -16   4   9  169.05   19.37
  16  -4  -8    1.85    5.83
  16   4  -8   18.32    7.62
 -16   4   8    7.29    4.02
  16  -4  -8    8.27    5.39
  16   4  -8    7.17    7.14
 -16  -4   8    5.39    4.98
 -16   4   7   60.25    8.22
  16   4  -7   55.67   10.88
  16   4  -7   74.85   13.14
  16  -4  -7   62.34    8.52
 -16   4   7   52.18   10.83
 -16  -4   7   59.17   10.21
  16   4  -7   65.44   14.66
  16  -4  -6   22.19    5.24
 -16   4   6   23.81    5.00
  16   4  -6   31.05    8.04
  16  -4  -6   24.03    6.14
 -16  -4   6   31.86    9.30
 -16   4   6   38.27    9.27
  16  -4  -6   25.08    5.97
 -16  -4   6   26.15    7.56
  16   4  -6   35.24   10.09
 -16  -4   5   25.27    6.53
  16   4  -5   25.06    8.72
  16  -4  -5   16.74    4.30
  16  -4  -5   19.09    5.79
  16   4  -5   15.19    5.43
  16  -4  -5   18.39    5.20
 -16  -4   5   34.00    8.63
 -16   4   5   19.73    7.43
 -16   4   4   13.69    5.51
 -16  -4   4   25.60    6.98
  16   4  -4   13.58    6.27
  16   4  -4   26.16    7.23
  16  -4  -4   38.80    7.93
 -16  -4   4   27.91    7.80
  16   4  -3  318.72   21.63
 -16   4   3  277.05   20.00
 -16  -4   3  307.75   22.93
 -16   4   3  278.40   22.16
 -16  -4   3  300.29   21.22
  16  -4  -3  346.93   21.12
 -16   4   2   49.69    9.12
 -16  -4   2   62.80   10.25
  16   4  -2   57.95   12.10
  16   4  -2   59.20    9.30
 -16   4   2   60.41    9.28
  16  -4  -2   53.97    8.74
 -16  -4   2   59.25   10.76
  16   4  -1  192.08   16.00
 -16   4   1  178.16   15.52
  16   4  -1  189.43   20.67
 -16  -4   1  196.24   18.51
 -16   4   1  172.64   17.63
 -16  -4   1  185.46   17.11
  16  -4  -1  196.59   16.65
 -16   4   0   64.53   11.33
 -16  -4   0   60.72   10.20
  16   4   0   67.41   12.57
 -16   4   0   53.09    8.57
  16   4   0   74.07   10.09
 -16  -4   0   72.30   11.91
  16  -4   0   68.35   10.14
  16  -4   1    4.18    3.67
 -16   4  -1   12.00    5.85
 -16  -4  -1   -0.48    4.46
 -16   4  -1   13.70    4.98
  16   4   1   13.17    4.42
 -16  -4  -1    3.01    5.15
  16  -4   2   16.99    5.85
 -16   4  -2   12.43    6.22
 -16   4  -2   20.29    5.42
 -16  -4  -2   25.62    7.93
  16   4   2   18.29    5.39
  16   4   2   21.13    8.47
 -16  -4  -2   23.71    7.64
  16  -4   3  103.35   13.28
 -16   4  -3   69.12   12.51
 -16   4  -3   82.64   11.05
 -16  -4  -3   96.10   14.52
  16   4   3   84.91   10.76
  16   4   3   82.96   13.04
 -16  -4  -3   84.40   13.36
 -16   4  -4    7.42    4.11
 -16   4  -4   14.73    7.28
 -16  -4  -4   21.22    8.27
  16  -4   4    3.30    4.24
  16   4   4   20.34    7.66
 -16  -4  -4    8.86    5.65
  16  -4   5  136.46   15.73
 -16   4  -5  144.52   15.43
 -16  -4  -5   99.59   15.88
 -16  -4  -5  163.00   18.93
  16   4   5  144.34   17.34
 -16   4  -6   17.66    8.14
 -16  -4  -6    5.14    5.02
  16  -4   6   22.94    7.99
  16   4   6   18.34    7.53
 -16  -4  -6   32.76    9.75
 -16   4  -7   32.51   11.25
 -16  -4  -7    3.99    5.92
  16  -4   7   28.61    8.16
  16   4   7   17.32    7.51
 -16  -4  -7    3.32    5.04
  16   4   8    2.61    5.19
 -16   4  -8    5.61    6.44
 -16  -4  -8    4.14    6.95
  16  -4   8    5.71    6.07
  16   4   8    5.67    4.76
  16   4   9   29.95    9.96
 -16   4  -9   50.38   13.06
 -16  -4  -9   17.41    8.95
  16  -4   9   28.95    9.41
  16   4   9   22.38    8.53
 -16  -4  -9   27.72    9.44
  16   4  10    3.05    5.63
 -16   4 -10   -0.49    6.48
 -16  -4 -10   -4.31    6.57
  16  -4  10   13.16    7.97
 -16  -4 -10   10.65    7.18
  16   4  11   37.10   10.25
 -16   4 -11   49.73   15.24
 -16  -4 -11   32.77   12.66
 -16  -4 -11   52.01   13.04
  16   4  12   -0.80    5.20
 -16   4 -12   13.81    9.92
 -16  -4 -12   14.85    9.94
 -16  -4 -12    3.42    6.75
  16   6 -13   -3.02    7.95
  16  -6 -12   18.66    9.42
  16   6 -12   20.16   10.22
  16  -6 -11    9.81    8.49
  16   6 -11   13.89    9.11
 -16  -6  11   16.99    7.82
  16  -6 -10   24.50   10.24
  16   6 -10    9.79    7.87
 -16  -6  10   12.75    8.47
  16  -6  -9   -4.67    9.15
  16   6  -9    9.52    7.70
 -16  -6   9   18.57    8.68
  16   6  -8  -16.06    8.68
  16  -6  -7    9.22    9.09
  16   6  -7   -4.65    6.92
 -16  -6   7    0.81    5.34
  16  -6  -6    4.88    9.18
  16   6  -6    5.88    6.61
 -16   6   6    2.77    4.85
 -16  -6   6   19.79    7.86
  16  -6  -5    5.18    8.84
  16   6  -5    6.65    6.58
 -16   6   5   10.04    6.74
 -16  -6   5   13.04    7.79
  16  -6  -4   -0.31   10.23
  16   6  -4   20.07    8.10
 -16   6   4   11.47    7.09
 -16  -6   4   16.01    6.69
  16  -6  -3   -3.74    9.29
  16   6  -3   15.94    7.88
 -16   6   3    7.99    5.93
 -16  -6   3   10.65    6.44
  16  -6  -2   53.28   16.42
 -16  -6   2   62.38   12.81
  16   6  -2   42.03   12.29
  16  -6  -1   -0.03    8.79
  16   6  -1   12.94    6.91
 -16   6   1   -3.74    4.20
 -16  -6   1   -8.77    5.43
  16   6  -1    3.28    6.34
  16  -6  -1   -7.82    4.81
  16  -6   0    4.07    9.46
  16  -6   0   -0.37    3.99
 -16   6   0    0.46    4.40
  16   6   0    8.17    7.09
 -16  -6   0    7.97    5.86
  16   6   0   -4.12    6.43
  16  -6   1   -6.88   14.48
  16  -6   1    9.34    5.16
 -16   6  -1   -7.87    4.92
 -16  -6  -1    5.62    5.04
  16   6   2   11.30    8.45
  16  -6   2    6.47   10.59
 -16   6  -2    7.69    6.01
  16  -6   2   10.39    5.48
 -16  -6  -2    6.79    5.10
  16   6   3    2.51    4.83
 -16   6  -3  -12.37    6.44
  16  -6   3    5.24    4.06
 -16  -6  -3   -3.46    6.42
  16  -6   4   15.10    6.37
 -16  -6  -4    5.29    7.02
  16  -6   5    9.07    5.56
 -16  -6  -5    6.65    6.96
  16  -6   6   45.68   10.78
 -16  -6  -6   41.89   12.01
 -17   1  19    6.51    6.99
 -17  -1  19    6.50    6.64
  17  -1 -19   21.69   11.41
 -17   1  18    5.37    6.25
 -17  -1  18   -0.43    5.32
  17  -1 -18   12.35    8.28
  17   1 -18    3.65    8.30
 -17   1  17   93.72   15.58
 -17  -1  17   90.93   15.28
  17  -1 -17   97.49   17.64
  17   1 -17   90.57   17.64
 -17   1  16    7.38    5.57
 -17  -1  16   11.95    7.72
  17  -1 -16   16.91    9.04
  17   1 -16    4.74    7.44
 -17   1  15   13.72    6.00
 -17  -1  15   43.77   10.88
  17  -1 -15   39.41   11.48
 -17   1  14   10.03    4.85
 -17  -1  14   23.02    8.90
  17   1 -14   16.51    8.25
 -17   1  13   17.31    7.66
  17  -1 -13   19.69    7.87
  17   1 -13   31.31    9.48
 -17   1  12    2.59    4.76
 -17  -1  12    2.92    4.60
  17  -1 -12    8.11    6.74
  17   1 -12    3.91    5.38
 -17  -1  12   17.40    8.00
 -17   1  12    7.04    5.87
  17  -1 -12    6.93    4.04
  17  -1 -11    5.74    5.45
 -17   1  11   -4.63    4.75
 -17  -1  11    3.00    4.89
  17  -1 -11    3.29    5.74
 -17  -1  11    3.15    5.25
 -17   1  11   -1.62    5.53
  17   1 -11   -6.67    7.43
  17   1 -10    3.99    5.71
 -17   1  10    8.19    4.48
 -17  -1  10    5.90    4.71
  17  -1 -10   10.10    6.21
  17   1 -10   13.62    7.97
 -17  -1  10    6.09    4.93
 -17   1  10    4.89    6.16
  17   1  -9   66.09   12.52
  17  -1  -9   89.25   12.32
 -17   1   9   62.72    8.54
 -17  -1   9   73.00   11.15
  17  -1  -9   71.07   11.90
  17   1  -9   93.09   15.39
 -17   1   9   64.13   12.20
 -17  -1   9   70.03   12.45
 -17   1   8  216.15   14.70
 -17  -1   8  198.47   16.55
  17  -1  -8  207.21   20.26
  17   1  -8  264.86   24.07
 -17  -1   8  220.65   16.80
  17   1  -8  232.14   21.57
  17  -1  -8  216.46   18.52
 -17   1   8  233.18   21.92
 -17  -1   8  208.77   19.72
 -17   1   7  384.08   18.47
 -17  -1   7  384.28   21.88
 -17  -1   7  407.82   22.53
  17   1  -7  416.14   28.01
  17  -1  -7  422.62   24.88
 -17   1   7  431.93   28.48
 -17  -1   7  399.83   26.95
 -17   1   6  282.81   14.15
 -17  -1   6  317.98   19.24
 -17  -1   6  266.68   16.97
  17   1  -6  323.37   23.98
 -17   1   6  282.36   23.02
  17  -1  -6  309.36   20.94
 -17  -1   6  293.88   22.52
 -17   1   5   73.94   12.07
 -17  -1   5   83.78   12.61
 -17   1   5   63.86    5.71
  17   1  -5   92.25   12.74
  17  -1  -5   63.58    9.68
 -17  -1   5   57.22    8.57
 -17   1   4    3.30    4.72
 -17  -1   4   -1.88    5.17
  17   1  -4    1.11    2.20
  17  -1  -4    1.64    1.75
 -17   1   4    1.65    1.52
  17   1  -4    0.12    6.00
 -17  -1   4   -0.55    3.09
  17  -1  -4    5.39    5.29
  17  -1  -4    1.91    2.70
 -17   1   3   96.65   13.92
 -17  -1   3  102.14   13.69
  17  -1  -3   89.19    5.68
  17   1  -3   91.84    5.44
  17   1  -3   87.70   12.76
  17  -1  -3   80.41    7.48
  17  -1  -3  103.74   12.33
  17  -1  -2   11.54    5.96
 -17   1   2    5.08    5.83
 -17  -1   2    9.44    6.13
  17   1  -2   20.35    6.98
 -17  -1   2   10.25    4.37
  17  -1  -2   11.70    3.24
 -17  -1   1  529.17   22.33
 -17  -1   1  572.75   23.92
  17   1  -1  606.43   30.56
 -17   1   1  582.53   32.90
 -17  -1   1  581.18   32.41
  17  -1  -1  586.09   28.71
 -17   1   0   57.79   11.71
 -17  -1   0   48.80   10.10
  17  -1   0   45.13    8.69
 -17  -1   0   62.14    7.95
  17   1   0   57.67    9.73
 -17  -1  -1  293.56   16.89
  17   1   1  279.64   20.88
 -17   1  -1  272.68   23.90
  17  -1   1  312.86   20.94
  17   1   2    2.22    4.63
  17  -1   2    3.09    4.86
 -17   1  -2    2.80    1.33
 -17  -1  -2    1.76    3.12
  17   1   3   73.66   11.46
 -17   1  -3   73.05   13.63
 -17  -1  -3   63.61   13.54
  17  -1   3   70.22   10.94
 -17   1  -3   68.87    4.16
 -17  -1  -3   50.63    7.74
  17   1   4   72.59   11.39
 -17   1  -4   68.65   14.88
 -17  -1  -4   53.29   12.09
  17  -1   4   51.88    8.69
 -17  -1  -4   52.72    8.02
  17   1   5  243.79   17.10
 -17  -1  -5  238.67   17.14
 -17   1  -5  235.19   24.89
 -17  -1  -5  258.17   25.68
  17   1   5  226.48   19.41
  17  -1   5  221.09   18.86
  17   1   6    5.22    4.08
  17   1   6   -1.03    4.32
 -17  -1  -6    6.57    6.98
  17  -1   6    6.52    5.05
 -17  -1  -6   13.85    5.02
  17   1   7  130.74   13.50
 -17   1  -7  154.82   22.18
 -17  -1  -7  149.06   20.73
 -17  -1  -7  144.07   14.27
  17  -1   7  116.64   14.63
  17   1   7  163.25   17.18
  17   1   8   41.84    8.15
  17   1   8   50.40   10.12
 -17   1  -8   47.06   13.85
 -17  -1  -8   56.62   15.39
  17  -1   8   50.96   10.35
 -17  -1  -8   47.52    9.01
 -17   1  -9  179.66   25.34
 -17  -1  -9  197.84   17.91
  17   1   9  185.81   18.85
 -17  -1  -9  227.09   27.38
  17  -1   9  195.42   19.79
  17   1  10   20.97    8.00
 -17   1 -10   34.38   13.09
 -17  -1 -10   13.46   10.32
  17  -1  10   17.44    6.56
  17   1  11    3.32    5.14
 -17   1 -11   13.02    9.91
 -17  -1 -11   -8.25    7.90
  17  -1  11   -2.00    3.67
  17   1  12    8.35    6.25
 -17   1 -12   15.84   10.67
 -17  -1 -12   14.72   11.53
  17  -1  12    3.11    4.34
  17   1  13    5.08    4.80
  17  -1  13   -3.38    6.47
  17   1  14   18.36    7.71
  17  -3 -18   10.29    7.68
  17  -3 -17   22.61    8.97
  17   3 -17   21.53   10.27
 -17  -3  17   22.76    9.89
  17  -3 -16   11.50    6.10
  17   3 -16   28.37   10.77
 -17  -3  16   13.44    7.93
  17  -3 -15    4.24    4.89
  17   3 -15   20.69   10.08
  17  -3 -14   45.62   10.80
  17   3 -14   48.49   13.57
 -17  -3  14   51.86   11.97
  17  -3 -13   -0.01    4.12
  17   3 -13   -0.38    5.56
 -17  -3  13    6.76    7.07
  17  -3 -12   -4.48    5.12
 -17   3  12   -2.65    4.30
  17   3 -12    6.88    6.84
 -17  -3  12    7.61    5.30
 -17  -3  12   -0.06    5.91
  17  -3 -11    4.21    5.16
 -17   3  11    5.28    4.49
  17  -3 -11   -7.29    6.28
  17   3 -11   -6.01    5.25
 -17  -3  11    0.60    4.79
 -17  -3  11    3.74    4.55
 -17  -3  11    0.88    4.86
 -17   3  11   -1.31    4.70
 -17   3  10   29.24    6.91
  17  -3 -10   28.50    8.12
  17   3 -10   32.04    9.75
 -17  -3  10   28.77    8.75
 -17  -3  10   18.92    7.62
 -17   3  10   16.91    8.83
  17  -3  -9   19.00    5.55
 -17   3   9   15.32    4.75
  17   3  -9   13.98    7.29
 -17  -3   9   23.98    7.41
 -17  -3   9   25.64    7.79
 -17   3   9   18.37    7.42
  17   3  -9   22.33    9.37
 -17   3   8    0.75    2.49
  17  -3  -8    9.27    5.89
  17  -3  -8   -4.75    3.78
  17   3  -8    5.17    4.74
 -17  -3   8    1.88    5.22
 -17   3   8    4.23    5.71
 -17  -3   8   -2.09    5.19
  17   3  -7  112.47   17.06
 -17   3   7   97.49    9.02
  17   3  -7  122.03   13.01
  17  -3  -7  102.64   12.73
 -17  -3   7  126.51   14.73
  17  -3  -7  110.56   11.85
 -17   3   7  111.25   15.42
 -17  -3   7  110.99   14.58
 -17   3   6   22.20    7.56
 -17  -3   6   10.06    5.18
  17   3  -6    6.97    6.16
  17   3  -6   25.00    7.03
 -17   3   6   13.20    3.96
  17  -3  -6    7.90    3.40
  17  -3  -6   12.34    4.83
  17  -3  -5   29.58    6.56
 -17   3   5   32.66    9.41
 -17  -3   5   27.32    7.44
  17   3  -5   33.43   11.22
 -17   3   5   27.11    3.68
  17   3  -5   23.33    6.41
 -17  -3   5   36.65    9.06
 -17   3   4    1.22    4.91
 -17  -3   4    1.51    3.98
  17  -3  -4    7.12    4.25
  17   3  -4    9.72    7.86
  17   3  -4   -0.95    3.58
 -17  -3   4    4.40    5.24
 -17   3   3   -4.79    4.69
 -17  -3   3    8.13    5.76
  17   3  -3    4.32    3.69
  17   3  -3   -0.61    4.83
  17  -3  -3    1.19    4.16
 -17  -3   3   -3.43    4.95
 -17   3   2   41.88    9.45
 -17  -3   2   40.19    9.06
  17   3  -2   44.81    6.72
  17   3  -2   42.60   10.15
  17  -3  -2   48.70    8.65
 -17  -3   2   60.06    9.91
  17   3  -1  171.84   12.30
 -17   3   1  147.00   11.76
 -17  -3   1  175.94   16.37
  17   3  -1  183.18   19.25
 -17   3   1  155.41   17.11
 -17  -3   1  163.30   16.83
  17  -3  -1  166.01   15.25
  17   3   0  121.10   10.34
 -17   3   0  131.90   15.98
 -17  -3   0  121.76   14.95
  17   3   0  129.93   15.94
 -17  -3   0  123.09   14.32
  17  -3   0  112.16   12.92
 -17   3  -1  120.87   10.46
  17   3   1  128.55   10.50
 -17   3  -1  143.07   16.98
 -17  -3  -1  122.14   15.79
 -17  -3  -1  142.34   15.15
  17   3   1  138.93   16.55
  17  -3   1  138.87   14.49
 -17   3  -2    7.99    5.89
 -17   3  -2   20.20    4.57
  17   3   2   37.73    9.41
 -17  -3  -2   23.39    6.63
  17  -3   2   20.42    6.36
  17  -3   3   27.89    7.46
 -17   3  -3   32.95   10.16
 -17  -3  -3   31.41    9.59
  17   3   3   36.42    9.23
 -17  -3  -3   44.08    9.21
  17  -3   4   -2.50    5.41
 -17  -3  -4   12.62    7.90
  17   3   4    4.73    4.29
 -17  -3  -4    1.84    4.34
  17  -3   5   38.02    8.41
 -17   3  -5   57.33   13.15
 -17  -3  -5   74.15   14.55
  17   3   5   58.52   11.10
 -17  -3  -5   70.37   11.91
  17  -3   6   81.19   12.22
 -17   3  -6   59.42   14.08
 -17  -3  -6   67.19   14.03
  17   3   6   85.33   12.82
 -17  -3  -6   93.17   13.87
  17   3   7   35.87    9.23
  17  -3   7   37.87    9.41
 -17   3  -7   36.25   11.42
 -17  -3  -7   26.65   10.35
  17   3   7   43.63    9.87
 -17  -3  -7   18.17    6.99
  17   3   8   60.78   11.95
  17  -3   8   63.11   12.15
 -17   3  -8   63.43   16.71
 -17  -3  -8   45.01   13.78
  17   3   8   63.16   11.79
 -17  -3  -8   56.54   11.46
  17   3   9   82.14   13.64
  17  -3   9  117.93   16.35
 -17   3  -9  104.71   19.24
 -17  -3  -9   98.31   19.07
  17   3   9   95.45   14.02
 -17  -3  -9   99.09   15.64
  17   3  10   15.71    7.07
  17  -3  10   36.52   10.62
 -17   3 -10   24.70   11.44
 -17  -3 -10   16.67    9.53
  17   3  10   34.32    9.35
 -17  -3 -10   25.52    9.09
  17   3  11   -6.59    6.78
  17  -3  11   11.50    7.77
 -17   3 -11    8.86    7.41
 -17  -3 -11   23.88   10.37
  17   3  11    5.62    5.87
 -17  -3 -11   14.67    7.47
 -17   3 -12   30.33   13.22
 -17  -3 -12   14.07    7.25
  17   5 -16   12.22    8.14
  17   5 -15    8.89    6.70
  17   5 -14   19.39   11.54
  17   5 -14    2.79    6.98
 -17  -5  14    8.13    7.46
  17   5 -13    6.13    7.37
  17   5 -13   11.60    8.34
 -17  -5  13    3.34    6.80
 -17  -5  13   -6.44    5.91
  17  -5 -12   -1.89    6.93
  17  -5 -12  -13.51   10.44
  17   5 -12   15.01    9.46
  17   5 -12   -4.37    6.16
 -17  -5  12   -1.39    5.17
  17  -5 -11   13.77    8.88
  17   5 -11    9.51    7.65
  17   5 -11   16.13    8.11
 -17  -5  11    6.99    6.90
  17  -5 -10   47.56   13.10
  17   5 -10   31.73   10.26
  17   5 -10   45.88   12.38
 -17  -5  10   25.07    8.34
  17  -5  -9    9.49    8.14
  17   5  -9   15.20    7.77
 -17  -5   9   15.94    6.90
 -17   5   9   16.32    7.08
  17  -5  -8  145.20   20.51
  17   5  -8  122.41   17.32
  17   5  -8   95.72   16.02
 -17   5   8  113.20   16.56
  17  -5  -7    1.97    6.84
  17   5  -7    5.22    4.61
  17   5  -7    1.19    4.08
 -17  -5   7    8.18    6.95
  17  -5  -6   23.97   10.42
  17   5  -6   17.43    6.13
  17   5  -6   19.88    7.30
 -17  -5   6   38.60   10.04
  17   5  -6   19.49   10.18
 -17   5   6   19.21    7.22
  17  -5  -5   -8.29   11.93
  17   5  -5   15.75    6.75
 -17   5   5   15.22    6.70
 -17  -5   5   17.64    7.72
  17   5  -5    9.61    8.20
 -17   5   5   -4.21    4.47
  17   5  -4   11.74    6.32
 -17   5   4    7.19    5.13
  17  -5  -4    5.59    4.05
 -17  -5   4    6.61    5.10
  17   5  -4    1.52    7.67
 -17   5   4    5.45    4.62
  17   5  -3   12.12    8.83
 -17   5   3    1.37    4.32
  17   5  -3   -2.26    5.32
 -17   5   3    8.10    4.63
  17  -5  -3    3.80    3.88
 -17  -5   3    6.49    6.76
 -17   5   2   46.14    9.50
  17   5  -2   65.17   13.89
  17   5  -2   45.34    9.62
 -17   5   2   57.72   10.27
  17  -5  -2   48.36    8.69
 -17  -5   2   54.70   11.02
 -17   5   1    9.06    5.77
  17   5  -1    9.48    6.48
  17   5  -1    9.12    5.23
  17  -5  -1    0.32    3.23
 -17  -5   1   16.13    8.07
 -17   5   0   26.07    7.87
 -17   5   0   23.60    7.42
  17   5   0   22.25    6.68
 -17  -5   0   30.31    9.43
  17  -5   0   18.34    5.75
  17  -5   1   34.53    7.77
  17   5   1   50.65   12.20
 -17   5  -1   52.83   10.35
 -17   5  -1   69.37   11.32
 -17  -5  -1   46.98   10.80
 -17   5  -2   15.13    6.90
  17  -5   2   17.47    6.23
  17   5   2   18.98    8.36
 -17   5  -2    9.53    4.87
 -17  -5  -2   13.15    5.90
 -17   5  -3   27.09    8.07
  17   5   3   24.23    9.14
  17  -5   3   23.92    7.67
 -17  -5  -3   28.80    8.60
 -17   5  -4   -3.34    6.06
  17   5   4    4.70    5.62
  17  -5   4    1.32    4.34
 -17  -5  -4    2.75    6.20
 -17   5  -5    1.95    5.63
  17   5   5    3.90    5.98
  17  -5   5    3.54    4.80
 -17  -5  -5    2.92    6.83
 -17   5  -6   45.69   11.47
  17  -5   6   41.91   10.09
 -17  -5  -6   67.07   13.64
 -17   5  -7   61.59   13.29
  17  -5   7   55.19   11.87
 -17  -5  -7   52.46   13.05
  17  -5   8   15.74    8.01
 -17  -5  -8   16.44    8.64
 -17  -5  -9    9.60    7.08
  17   7  -9   40.03   13.60
  17   7  -8   14.62   10.02
  17   7  -7   16.57    9.71
  17   7  -6    0.02    6.07
 -17   7   6    5.30    5.80
  17   7  -5    3.45    7.09
  17   7  -4   -0.78    4.92
 -17   7   4    6.33    5.77
 -17   7   3   21.79    8.42
 -17   7   2   18.46    8.08
 -18   0  19   -9.74    7.95
 -18   0  18   13.77    7.85
  18   0 -18   36.42   11.96
 -18   0  17    2.29    4.90
  18   0 -17   -3.73    8.07
 -18   0  16   62.85   12.57
  18   0 -16   44.79   13.44
 -18   0  15    3.83    5.12
 -18   0  14  144.99   17.83
  18   0 -14  151.34   21.15
 -18   0  13   -2.45    4.10
  18   0 -13   10.54    8.38
 -18   0  13   -2.67    7.11
 -18   0  12  342.53   24.46
  18   0 -12  333.91   29.84
  18   0 -12  329.48   26.61
 -18   0  12  358.65   29.82
  18   0 -11    6.63    5.64
 -18   0  11   -5.91    4.62
  18   0 -11    7.18    6.17
  18   0 -10   41.56    9.98
 -18   0  10   34.05    8.38
  18   0 -10   39.75    9.71
 -18   0  10   53.21   11.39
  18   0  -9   -6.60    5.89
 -18   0   9    2.84    4.66
  18   0  -9   -0.87    5.23
 -18   0   9   11.14    7.58
  18   0  -8   43.45   10.49
  18   0  -8   40.09   10.69
 -18   0   8   48.41   11.70
 -18   0   7   -4.79    6.08
  18   0  -7   10.87    6.51
 -18   0   7   -0.69    3.39
 -18   0   6  651.13   25.92
  18   0  -6  681.88   33.91
 -18   0   6  651.56   35.63
 -18   0   5    3.22    4.99
  18   0  -5    1.33    5.25
  18   0  -4  433.01   12.76
 -18   0   4  495.36   19.34
 -18   0   4  508.20   22.08
  18   0  -4  535.59   28.45
 -18   0   4  497.38   29.98
 -18   0   3    4.02    6.53
 -18   0   3    1.45    1.92
 -18   0   3    1.29    3.20
 -18   0   3    3.76    3.31
  18   0  -3   -1.74    5.03
 -18   0   2  410.98   14.91
 -18   0   2  468.85   19.53
 -18   0   2  461.91   29.66
  18   0  -2  471.72   26.54
 -18   0   1   -0.35    1.50
 -18   0   1   -0.28    2.32
  18   0  -1    2.54    4.73
  18   0   0   87.62   12.01
 -18   0   0  105.86    6.66
 -18   0   0  123.43   16.02
 -18   0   0  100.85    8.40
  18   0   1   -0.50    4.19
 -18   0  -1   -0.67    6.29
 -18   0  -1    2.54    2.39
 -18   0  -2  565.45   20.67
 -18   0  -2  609.71   36.83
  18   0   2  622.54   31.57
  18   0   3    3.70    4.61
 -18   0  -3    1.25    6.25
 -18   0  -3    2.13    2.45
 -18   0  -4  298.15   15.53
 -18   0  -4  362.76   30.15
  18   0   4  324.53   23.15
 -18   0  -5    6.21    9.14
  18   0   5    2.17    4.78
 -18   0  -5   -1.96    2.59
 -18   0  -6   64.28   14.68
  18   0   6   57.58   10.92
 -18   0  -7   -2.61    8.04
  18   0   7    2.14    4.11
 -18   0  -8  169.99   24.61
  18   0   8  144.25   16.94
 -18   0  -9   -0.90    7.69
  18   0   9    4.65    5.04
 -18   0 -10  309.56   34.01
  18   0  10  254.95   23.64
 -18   0 -11   11.17   11.18
  18   0  11   -4.98    3.91
 -18   0 -12   54.36   16.99
  18   0  12   25.37    8.19
  18   0  13   -0.44    4.51
 -18   2  19   10.76    8.00
 -18   2  18   24.99    9.90
 -18  -2  18   18.32   10.07
  18  -2 -18   10.79    6.64
  18   2 -18    5.95    7.70
 -18  -2  17   20.21    9.36
  18  -2 -17    1.12    5.80
  18   2 -17    3.05    5.93
  18  -2 -16    2.23    5.43
  18   2 -16   16.91    9.59
 -18  -2  15   -2.49    5.82
  18  -2 -15    9.89    7.53
 -18  -2  14   20.89    8.99
  18   2 -14   31.85   11.06
  18  -2 -13   17.38    8.04
  18   2 -13   34.56   11.68
  18  -2 -12   59.81   12.15
 -18  -2  12   54.72   11.14
  18   2 -12   71.41   14.23
 -18  -2  12   51.69   11.61
 -18   2  12   84.54   15.76
  18  -2 -11   -0.40    3.60
  18  -2 -11   -4.52    6.39
  18   2 -11    7.45    7.61
 -18  -2  11    4.29    5.08
 -18  -2  11   -3.52    6.02
 -18   2  11   -3.17    5.88
  18   2 -11   -3.48    6.44
  18  -2 -10   13.25    5.34
 -18   2  10   11.47    4.75
  18  -2 -10   11.06    7.07
  18   2 -10   21.56    9.02
 -18  -2  10   13.74    6.27
 -18  -2  10   13.83    6.36
 -18  -2  10   14.93    6.42
 -18   2  10    6.39    5.25
  18   2 -10   -0.01    5.78
  18   2  -9   17.01    7.80
  18  -2  -9    6.11    5.10
 -18   2   9    6.68    3.66
  18  -2  -9   -0.66    3.94
  18   2  -9    1.35    5.63
 -18  -2   9    8.44    5.34
 -18  -2   9   11.41    6.77
 -18   2   9    5.24    6.32
 -18  -2   9    0.87    4.65
 -18   2   8  223.04   14.24
  18  -2  -8  231.31   20.66
  18   2  -8  246.67   23.78
  18   2  -8  272.13   25.70
 -18  -2   8  252.77   19.66
  18  -2  -8  267.74   20.27
 -18   2   8  272.21   24.03
 -18  -2   8  247.52   22.51
 -18   2   7   36.62    9.72
 -18  -2   7   21.22    6.88
  18   2  -7   19.58    9.05
  18  -2  -7   35.69    7.57
 -18  -2   7   29.44    7.58
  18   2  -6  544.28   23.92
 -18   2   6  506.59   17.68
 -18  -2   6  596.73   29.23
  18   2  -6  566.06   34.99
 -18   2   6  556.94   33.43
 -18  -2   6  522.63   31.50
  18  -2  -6  574.59   28.93
 -18   2   5   50.37   11.35
 -18  -2   5   45.48   10.00
 -18   2   5   38.00    3.44
  18   2  -5   35.63    6.08
  18  -2  -5   51.44    8.86
  18  -2  -4    4.18    5.17
 -18   2   4    4.19    5.51
 -18  -2   4   -2.88    4.71
  18   2  -4   -1.74    2.78
  18   2  -4   -1.66    5.42
 -18  -2   4   -3.68    3.97
 -18   2   3   15.54    6.36
  18  -2  -3    7.56    5.53
 -18  -2   3    9.77    6.19
  18   2  -3    3.93    2.25
  18   2  -3   -3.85    5.60
 -18  -2   3   14.51    6.10
 -18   2   2   12.68    7.37
 -18  -2   2   22.08    8.55
  18  -2  -2   11.38    5.92
  18   2  -2   11.02    2.53
  18   2  -2    6.80    6.49
 -18  -2   2   10.20    4.81
 -18   2   1   17.95    7.46
 -18  -2   1   13.79    5.94
  18  -2  -1   20.51    6.27
  18   2  -1   16.12    7.69
 -18  -2   1   28.60    6.53
 -18   2   0   19.88    7.81
 -18  -2   0   16.76    7.23
  18  -2   0   19.47    6.67
  18   2   0   13.04    6.33
 -18  -2   0   28.33    7.45
 -18   2  -1   42.34   10.58
 -18  -2  -1   38.67    9.95
  18  -2   1   24.98    6.96
  18   2   1   42.38   10.02
 -18  -2  -1   43.70    8.21
 -18   2  -2    4.92    5.54
 -18  -2  -2    8.99    6.42
  18  -2   2   17.03    6.56
  18   2   2    7.74    5.67
 -18  -2  -2   -0.59    3.84
 -18  -2  -3   13.34    8.00
  18  -2   3   11.11    6.20
  18   2   3   12.83    6.05
 -18  -2  -3    1.60    3.71
 -18   2  -4   10.10    6.27
  18  -2   4   -4.34    4.49
  18   2   4   -2.77    4.55
 -18  -2  -4   -3.04    4.40
 -18   2  -5    5.76    6.33
 -18  -2  -5    9.55    8.34
  18  -2   5    2.23    3.55
 -18  -2  -5    0.71    3.84
  18   2   5    3.54    4.43
  18   2   6   -0.85    4.59
 -18   2  -6    8.86    7.42
 -18  -2  -6  -10.96    8.66
  18  -2   6    4.76    4.94
 -18  -2  -6   15.29    6.05
  18   2   6    0.37    4.50
  18   2   7   14.10    6.58
  18   2   7   23.46    7.27
 -18   2  -7   28.92   10.51
 -18  -2  -7   30.53   11.66
 -18  -2  -7   28.07    7.70
  18  -2   7   29.89    8.47
  18   2   8    6.95    5.56
  18   2   8    1.93    3.88
 -18   2  -8   19.46   11.06
 -18  -2  -8    0.07    6.71
 -18  -2  -8    2.12    3.59
  18  -2   8    2.30    4.91
  18   2   9   52.56   10.99
 -18   2  -9   59.34   16.28
 -18  -2  -9   51.51   14.59
 -18  -2  -9   62.58   11.22
  18  -2   9   50.33   10.61
  18  -2  10  134.63   17.52
  18   2  10  131.02   16.97
 -18   2 -10  176.67   25.70
 -18  -2 -10  143.49   23.10
  18  -2  11   -5.02    6.79
  18   2  11    5.91    5.58
 -18   2 -11  -17.53   11.11
 -18  -2 -11   -1.65    7.59
  18   2  12   21.74    7.30
  18   2  13    4.08    5.26
 -18   4  16   19.12    7.92
  18  -4 -16    8.06    6.87
  18   4 -16   -0.66    7.07
 -18  -4  16  -10.70    7.16
 -18   4  15    9.90    6.40
  18  -4 -15   10.58    7.08
  18   4 -15   10.32    8.26
 -18  -4  15    5.21    7.43
 -18   4  14    7.06    5.63
  18  -4 -14   10.63    8.94
 -18  -4  14   19.68    9.50
  18  -4 -13   56.39   11.64
  18   4 -13   58.49   14.45
 -18  -4  13   52.96   12.84
 -18  -4  13   81.45   14.79
  18  -4 -12    6.04    6.34
  18  -4 -12    8.19    6.11
  18   4 -12   17.69    9.20
 -18  -4  12    0.55    6.01
 -18  -4  12   23.29    8.62
  18  -4 -11   55.43   11.90
  18   4 -11   67.24   14.27
 -18  -4  11   64.71   12.29
 -18   4  11   59.26   12.98
  18  -4 -10   10.21    7.55
  18   4 -10   24.84    8.50
  18  -4 -10   11.89    6.11
  18   4 -10   12.26    7.59
 -18  -4  10   10.58    6.65
 -18  -4  10   14.06    6.70
 -18   4  10   15.38    7.71
  18   4  -9   11.56    6.28
  18  -4  -9    3.75    4.26
  18   4  -9   -1.44    5.22
  18  -4  -9    8.82    7.24
 -18  -4   9   10.21    7.08
 -18  -4   9   13.45    6.70
  18   4  -8   11.15    6.31
  18   4  -8   -1.60    6.07
 -18  -4   8    1.07    4.70
 -18  -4   8    6.50    5.88
 -18   4   8   -2.27    5.11
  18   4  -8   11.34    7.94
  18   4  -7   31.38    8.35
  18  -4  -7   22.81    6.54
  18   4  -7   18.24    7.58
 -18   4   7   23.37    8.43
 -18  -4   7   23.88    7.95
  18   4  -7   33.67   11.06
  18   4  -6    5.11    6.74
  18   4  -6   -1.96    4.65
  18  -4  -6    0.37    3.04
 -18  -4   6    7.15    6.40
  18  -4  -6    1.27    2.99
 -18   4   6   -0.57    4.32
 -18  -4   6    4.19    4.53
 -18   4   5  118.18   15.57
  18   4  -5  133.76   19.47
  18   4  -5  122.44   14.32
  18  -4  -5  101.96   12.60
 -18  -4   5  126.08   14.83
  18  -4  -5  131.35   13.89
 -18  -4   5  125.08   15.51
 -18   4   4   -1.35    5.45
 -18  -4   4    1.31    3.61
  18   4  -4   12.54    8.35
  18  -4  -4    7.22    5.14
  18   4  -4    6.28    4.52
 -18  -4   4   -2.76    4.30
 -18   4   3   34.82    8.75
 -18  -4   3   21.67    7.15
  18   4  -3   32.16   11.47
  18   4  -3   25.87    6.63
  18  -4  -3   15.81    5.65
 -18  -4   3   20.57    7.57
 -18   4   2   11.00    6.82
 -18  -4   2    2.35    4.86
  18   4  -2   19.39    9.16
 -18   4   2   15.36    5.26
  18  -4  -2    9.67    4.87
 -18  -4   2   19.31    7.66
 -18   4   1   88.39   13.29
 -18  -4   1   90.72   13.07
 -18   4   1   77.58   10.18
  18   4  -1   94.32   15.62
  18  -4  -1   71.94   10.73
 -18  -4   1   93.94   13.52
 -18   4   0   35.60    9.64
 -18  -4   0   10.87    5.75
  18  -4   0   13.84    5.48
 -18  -4   0   14.44    6.26
 -18   4  -1  118.87   16.11
  18   4   1  134.54   17.77
 -18  -4  -1  133.17   16.40
  18  -4   1   95.82   12.73
 -18  -4  -1  108.18   14.94
 -18   4  -2   -6.42    6.83
 -18  -4  -2   -0.48    4.76
  18   4   2    0.41    4.70
 -18  -4  -2   -0.59    4.58
  18  -4   2   -9.76    5.90
  18  -4   3  119.77   14.62
 -18   4  -3  112.50   16.92
  18   4   3  123.80   17.46
 -18  -4  -3  119.39   15.62
  18  -4   4   -1.14    4.80
 -18   4  -4   19.90    8.71
 -18  -4  -4   14.80    8.25
  18   4   4    5.19    6.13
 -18  -4  -4   15.67    7.39
  18  -4   5   21.12    7.46
 -18   4  -5   19.74    7.88
 -18  -4  -5   25.00    9.09
  18   4   5   31.52    9.83
 -18  -4  -5   23.69    8.41
  18  -4   6    6.00    5.20
 -18  -4  -6    8.59    6.82
  18   4   6   -2.47    5.26
 -18  -4  -6    7.25    5.99
  18  -4   7   32.60    9.31
 -18   4  -7   47.26   12.61
 -18  -4  -7   34.53   12.06
  18   4   7   24.71    8.80
 -18  -4  -7   37.41   11.10
  18  -4   8   16.32    8.16
 -18   4  -8    4.12    6.64
 -18  -4  -8    7.94    7.22
  18   4   8    5.22    5.92
 -18  -4  -8   12.94    7.46
  18  -4   9   49.54   11.82
 -18   4  -9   42.53   13.18
 -18  -4  -9   23.29   10.94
 -18  -4  -9   52.09   12.28
  18   4  10    1.58    6.17
 -18   4 -10   12.98    9.03
 -18  -4 -10   -3.51    8.60
 -18  -4 -10   17.13    8.17
 -18   4 -11   49.88   15.24
 -18  -4 -11   38.75   11.15
  18   6 -13    2.11    8.10
  18   6 -12   22.00   10.84
  18  -6 -11    3.26    7.90
  18   6 -11   -6.85    7.85
  18  -6 -10   -2.79    8.40
  18   6 -10   -3.01    6.50
  18   6  -9   -7.55    6.82
 -18  -6   9    0.70    5.35
  18  -6  -8   22.90   12.40
  18   6  -8    0.29    5.32
  18  -6  -7   -1.78    9.07
  18   6  -7    3.78    5.01
 -18  -6   7   15.36    8.65
  18  -6  -6   -5.20   11.10
  18   6  -6   13.93    8.05
 -18  -6   6    0.56    5.72
  18  -6  -5    1.40   10.59
  18   6  -5    5.29    5.89
 -18   6   5    9.38    6.36
 -18  -6   5    0.73    6.29
  18  -6  -4   51.99   16.94
 -18   6   4   37.23   10.08
 -18  -6   4   32.99    9.39
 -18   6   3   11.94    7.05
 -18  -6   3   -6.31    5.64
  18   6  -3   12.21    9.04
  18  -6  -2   35.47   19.32
 -18   6   2   25.67    8.63
 -18  -6   2   24.82    9.95
  18   6  -2    2.80    6.45
 -18   6   1   17.85    7.29
 -18  -6   1   31.15   10.43
  18   6  -1   11.12    8.69
 -18  -6   0   61.90   12.73
  18  -6   0   81.25   12.96
  18   6   1   24.73    9.68
 -18  -6  -1   29.52    9.80
  18  -6   1   19.54    6.24
  18   6   2   33.06   10.95
  18  -6   2   37.47    9.07
 -18  -6  -2   45.46   11.72
  18   6   3   26.76    9.49
  18  -6   3   25.78    8.61
 -18  -6  -3   28.02    9.90
  18  -6   4   55.59   11.45
 -18  -6  -4   64.01   14.26
  18  -6   5   -2.62    4.08
 -19   1  19   24.79   10.07
 -19  -1  19   15.49    8.28
 -19   1  18   29.78   10.42
 -19  -1  18   17.28    8.97
  19  -1 -18    3.67    6.88
  19   1 -18   30.84   12.41
 -19   1  17   49.53   12.56
 -19  -1  17   16.94    8.30
  19  -1 -17   30.36   11.68
  19   1 -17   21.17   11.07
 -19   1  16    2.42    5.05
 -19  -1  16   26.12    9.75
  19  -1 -16   25.43   10.03
  19   1 -16   33.39   11.59
 -19   1  15    1.00    4.74
 -19  -1  15    7.03    6.28
  19   1 -15    5.41    7.90
 -19   1  14    2.18    4.59
 -19  -1  14   15.89    7.35
  19  -1 -14    0.79    5.81
  19   1 -14   19.93   10.94
 -19   1  13   29.61    7.94
  19  -1 -13   19.10    8.08
  19   1 -13   17.81    8.13
 -19  -1  13   24.28    9.00
 -19   1  13   29.81   10.59
  19  -1 -13   23.63    8.14
 -19   1  12    2.83    4.45
 -19  -1  12   13.24    7.19
  19  -1 -12   13.92    8.05
 -19  -1  12    7.37    7.43
 -19   1  12    7.78    7.67
  19   1 -12   -5.50    6.28
  19  -1 -11  103.61   14.66
 -19   1  11   64.18    9.94
 -19  -1  11   89.58   13.06
  19  -1 -11  130.14   18.12
  19   1 -11   98.26   16.66
 -19  -1  11   81.51   14.42
 -19   1  11   93.62   15.27
  19   1 -10    9.66    7.18
  19  -1 -10   12.23    6.60
 -19   1  10    7.18    4.44
  19  -1 -10   14.53    8.23
  19   1 -10   13.63    7.56
 -19   1  10   12.67    6.57
 -19  -1  10   26.92    8.56
 -19   1   9   69.54    8.82
 -19  -1   9   83.41   11.87
  19  -1  -9   71.68   12.94
  19   1  -9   66.92   13.36
 -19   1   9   69.38   12.89
 -19  -1   9   79.48   14.10
  19   1  -8    0.30    5.87
  19  -1  -8    7.74    6.44
 -19   1   8   -2.09    3.20
 -19  -1   8   -0.93    3.91
  19  -1  -8    4.71    5.98
 -19  -1   8    7.54    5.78
 -19   1   8    5.45    6.30
 -19  -1   8    2.40    4.83
 -19   1   7   11.37    6.49
 -19  -1   7    3.53    5.35
  19   1  -7   12.83    6.87
 -19   1   7    5.88    2.62
  19  -1  -7    9.89    5.30
 -19  -1   7   23.00    6.82
 -19  -1   7    4.94    3.83
 -19   1   6   85.37   13.61
 -19  -1   6   97.55   14.27
 -19   1   6   91.53    7.52
  19   1  -6   98.10   14.35
 -19  -1   6  108.27   11.69
 -19  -1   6   87.13   10.24
  19  -1  -6  118.84   14.37
 -19   1   5  249.76   10.56
  19   1  -5  247.61   12.14
 -19  -1   5  268.38   17.70
  19   1  -5  276.40   23.06
 -19   1   5  260.27   22.83
 -19  -1   5  268.72   22.94
  19  -1  -5  284.87   21.19
 -19   1   4   56.39   11.61
 -19  -1   4   49.65   11.44
  19   1  -4   46.28   10.12
 -19  -1   4   35.38    6.58
  19  -1  -4   36.77    8.01
 -19  -1   3  285.27   17.60
  19   1  -3  284.58   22.41
 -19   1   3  268.20   23.15
 -19  -1   3  309.61   24.32
  19  -1  -3  299.52   21.31
  19  -1  -2   22.85    6.97
 -19   1   2   21.65    7.98
 -19  -1   2   28.56    8.38
  19   1  -2   40.85    9.18
 -19  -1   2   35.06    6.45
 -19  -1   1  594.33   25.23
  19   1  -1  575.67   31.84
 -19   1   1  575.47   35.04
 -19  -1   1  621.34   35.89
  19  -1  -1  583.74   30.60
  19  -1   0  102.72   13.33
 -19   1   0  100.92   15.71
 -19  -1   0  105.28   15.76
 -19  -1   0  102.56   10.25
  19   1   0  102.36   13.76
 -19   1  -1   12.69    8.64
 -19  -1  -1   16.56    8.55
  19  -1   1   14.73    6.48
 -19  -1  -1    9.83    4.00
  19   1   1    5.14    4.48
 -19   1  -2   18.50   10.02
  19  -1   2   10.42    6.19
 -19  -1  -2    8.44    4.36
  19   1   2    7.95    6.56
  19   1   3   43.21    9.91
 -19   1  -3   51.73   12.58
 -19  -1  -3   37.65   11.72
  19  -1   3   40.41    9.02
 -19  -1  -3   40.76    7.36
  19   1   4    1.51    4.96
 -19   1  -4   11.03    8.64
 -19  -1  -4   -9.62    7.78
  19  -1   4    3.10    5.11
 -19  -1  -4   15.71    5.33
 -19   1  -5  104.91   18.02
 -19  -1  -5  110.69   18.15
 -19  -1  -5  110.59   11.86
  19   1   5  120.84   15.50
  19  -1   5  131.77   15.63
  19   1   6   54.78   11.24
 -19   1  -6   54.71   15.07
 -19  -1  -6   42.33   12.59
  19  -1   6   42.45    9.67
 -19  -1  -6   45.77    8.08
  19   1   7  101.33   14.77
 -19   1  -7   75.01   15.79
 -19  -1  -7  112.20   19.68
  19  -1   7   93.43   14.09
  19   1   8   12.46    6.43
 -19   1  -8   15.58   10.14
 -19  -1  -8   11.46    9.88
  19  -1   8   13.49    6.77
  19   1   9    1.35    4.21
 -19   1  -9   -1.33    6.92
 -19  -1  -9   -0.60    7.14
  19  -1   9    3.55    4.89
  19   1  10    2.41    5.02
 -19   1 -10   12.89    9.78
 -19  -1 -10    2.36    6.52
  19  -1  10   10.84    6.88
  19   1  11   22.70    8.31
 -19   1 -11   50.28   15.95
 -19  -1 -11   36.79   15.29
  19  -1  11   28.27    8.90
  19   1  12   30.38    9.87
  19  -3 -18    4.96    6.00
  19  -3 -17   13.36    7.66
 -19  -3  17    7.03    8.09
  19  -3 -16   15.51    8.74
  19   3 -16    0.06    5.52
 -19  -3  16   13.75    8.56
  19  -3 -15    0.48    4.27
 -19   3  14    3.20    4.15
  19  -3 -14    2.53    4.48
  19   3 -14    9.09    8.30
 -19  -3  14    2.29    5.03
 -19   3  13   -1.59    4.80
  19   3 -13    3.05    5.20
 -19  -3  13   -2.40    4.76
  19  -3 -12   27.52    8.20
 -19   3  12   26.70    7.02
  19  -3 -12   31.49    9.61
  19   3 -12   35.03   11.64
 -19  -3  12   34.45   10.78
 -19  -3  12   19.76    7.73
 -19  -3  12   21.46    8.85
 -19   3  12   29.84    9.84
 -19   3  11   12.40    4.73
  19  -3 -11   12.11    6.49
  19   3 -11   10.97    8.11
 -19  -3  11    8.83    5.74
 -19  -3  11    9.37    5.30
 -19  -3  11   16.08    8.20
 -19   3  11   27.00   10.53
  19  -3 -10   27.78    8.68
  19   3 -10   32.21   10.05
 -19  -3  10   42.06   10.42
 -19   3  10   21.16    8.78
  19   3 -10   23.76   10.21
  19  -3  -9   33.22    7.62
  19  -3  -9   16.36    6.43
  19   3  -9   11.19    4.93
 -19  -3   9   32.13    8.66
 -19   3   9   41.70   11.41
 -19  -3   9   34.15    9.51
  19   3  -9   14.31    8.11
  19   3  -8   58.94   13.56
  19   3  -8   56.38   10.00
  19  -3  -8   46.45    9.34
  19  -3  -8   47.52   10.08
  19   3  -8   40.98   10.84
 -19  -3   8   42.13    9.18
 -19   3   8   57.63   12.14
 -19  -3   8   45.53   10.76
  19   3  -7    0.96    5.75
  19   3  -7    2.52    4.22
  19  -3  -7   -1.37    4.57
  19  -3  -7   -3.09    4.51
 -19  -3   7    5.98    5.05
 -19   3   7   -6.14    6.57
 -19  -3   7    5.37    5.27
 -19   3   6   -1.80    4.62
 -19  -3   6    8.56    5.71
  19   3  -6   -1.47    3.99
  19  -3  -6    7.06    4.50
 -19   3   5   -3.12    6.21
 -19  -3   5    1.49    4.16
  19   3  -5   14.18    8.02
  19   3  -5   -0.03    2.84
 -19  -3   5   -1.40    4.87
  19  -3  -5    1.87    3.93
 -19   3   4   92.01   13.82
 -19  -3   4   97.44   13.57
  19   3  -4  109.11   10.93
  19   3  -4  105.69   16.27
  19  -3  -4  112.69   13.44
 -19  -3   4   90.24   12.61
 -19   3   3   47.81   10.62
 -19  -3   3   58.27   11.04
  19  -3  -3   54.93    9.48
 -19  -3   3   57.48    9.79
 -19   3   2   88.91   14.17
 -19  -3   2   71.78   12.67
  19  -3  -2   92.06   12.39
  19   3  -2   87.76   14.35
 -19  -3   2   77.14   11.55
 -19  -3   1  275.16   21.02
  19   3  -1  279.65   25.05
 -19   3   1  291.97   25.15
 -19  -3   1  270.49   23.19
  19  -3  -1  311.39   22.29
 -19   3   0   26.55    9.45
 -19  -3   0    9.27    5.72
  19   3   0   26.84    8.82
  19  -3   0   14.88    5.56
 -19  -3   0   12.97    6.13
 -19   3  -1   38.07   10.83
 -19  -3  -1   46.32   10.78
  19   3   1   49.62   11.37
  19  -3   1   49.89    9.74
 -19  -3  -1   45.40    9.27
 -19   3  -2   88.05   14.91
 -19  -3  -2   72.85   13.17
  19   3   2   89.81   14.84
  19  -3   2   83.25   12.40
 -19  -3  -2   82.59   12.38
 -19   3  -3   38.32   10.63
 -19  -3  -3   39.08   11.03
  19   3   3   48.53   10.68
  19  -3   3   42.12    9.32
 -19  -3  -3   31.13    8.00
 -19   3  -4   82.88   15.38
 -19  -3  -4   76.79   14.65
  19   3   4   77.16   13.74
  19  -3   4   69.08   11.63
 -19  -3  -4   78.08   12.61
 -19  -3  -5   59.48   14.19
  19   3   5   48.21   10.74
 -19  -3  -5   52.39   10.32
  19  -3   5   38.44    9.10
 -19   3  -6   56.11   14.65
 -19  -3  -6   60.24   14.93
  19   3   6   53.85   11.14
 -19  -3  -6   41.36    9.58
  19  -3   6   52.33   10.58
  19  -3   7   14.44    6.41
 -19   3  -7    9.31    7.36
 -19  -3  -7   15.00    8.20
  19   3   7   10.83    6.87
 -19  -3  -7    7.88    5.83
  19  -3   8   27.45    9.34
 -19   3  -8   23.98   12.36
 -19  -3  -8    8.11    9.59
  19   3   8   15.90    7.81
 -19  -3  -8   21.72    8.01
  19  -3   9   -0.83    4.81
 -19   3  -9    5.33    8.08
 -19  -3  -9   11.08    8.94
  19   3   9   -0.75    5.35
 -19  -3  -9    8.41    6.70
 -19   3 -10   37.65   14.32
 -19  -3 -10    3.81    8.81
  19   3  10   26.50    9.27
 -19  -3 -10   17.42    7.83
  19   5 -15   21.66   11.46
  19   5 -15    1.18    5.88
  19   5 -14    7.94    7.55
  19   5 -14    9.15    8.56
  19   5 -13    4.73    7.56
  19   5 -13    2.41    6.63
 -19  -5  13    2.06    5.65
  19   5 -12   -0.79    5.95
  19   5 -12    9.31    8.78
 -19  -5  12   23.81    9.19
  19  -5 -11    7.23    8.47
  19   5 -11    8.43    7.20
  19   5 -11   21.27    9.25
 -19  -5  11   13.89    7.41
  19  -5 -10   32.04   11.80
  19   5 -10   45.80   11.65
  19   5 -10   31.17   10.16
 -19  -5  10   47.63   12.37
 -19   5  10   38.72   11.82
  19  -5  -9    8.37    7.81
  19   5  -9   26.03    8.78
  19   5  -9    7.95    7.77
 -19  -5   9   17.33    8.02
 -19   5   9   37.90   11.17
  19  -5  -8    8.93    9.68
  19   5  -8   16.33    7.51
  19   5  -8    4.84    6.73
 -19  -5   8    7.63    6.91
[truncated: 63,032 more chars]
