# Supplementary material for: Tetramethylphosphinane as a new secondary phosphine synthon
Source: Commun Chem. 2023 Apr 29;6:85. doi: 10.1038/s42004-023-00876-8 (PMC10148838; doi:10.1038/s42004-023-00876-8)
Supplement: Supplementary file 5 — Supplementary Data 4 [file 42004_2023_876_MOESM5_ESM.cif]

 
data_M153 
  
_audit_creation_method            'SHELXL-2019/1' 
_shelx_SHELXL_version_number      '2019/1' 
_chemical_name_systematic         ? 
_chemical_name_common             ? 
_chemical_melting_point           ? 
_chemical_formula_moiety          ? 
_chemical_formula_sum 
 'C36 H74 P4 Pd2' 
_chemical_formula_weight          843.63 
  
loop_ 
 _atom_type_symbol 
 _atom_type_description 
 _atom_type_scat_dispersion_real 
 _atom_type_scat_dispersion_imag 
 _atom_type_scat_source 
 'C'  'C'   0.0033   0.0016 
 'International Tables Vol C Tables 4.2.6.8 and 6.1.1.4' 
 'H'  'H'   0.0000   0.0000 
 'International Tables Vol C Tables 4.2.6.8 and 6.1.1.4' 
 'P'  'P'   0.1023   0.0942 
 'International Tables Vol C Tables 4.2.6.8 and 6.1.1.4' 
 'Pd'  'Pd'  -0.9988   1.0072 
 'International Tables Vol C Tables 4.2.6.8 and 6.1.1.4' 
  
_space_group_crystal_system       triclinic 
_space_group_IT_number            2 
_space_group_name_H-M_alt         'P -1' 
_space_group_name_Hall            '-P 1' 
  
_shelx_space_group_comment 
; 
The symmetry employed for this shelxl refinement is uniquely defined 
by the following loop, which should always be used as a source of 
symmetry information in preference to the above space-group names. 
They are only intended as comments. 
; 
  
loop_ 
 _space_group_symop_operation_xyz 
 'x, y, z' 
 '-x, -y, -z' 
  
_cell_length_a                    9.3402(4) 
_cell_length_b                    10.8747(5) 
_cell_length_c                    11.0311(5) 
_cell_angle_alpha                 72.242(2) 
_cell_angle_beta                  70.2930(10) 
_cell_angle_gamma                 77.625(2) 
_cell_volume                      996.77(8) 
_cell_formula_units_Z             1 
_cell_measurement_temperature     100(2) 
_cell_measurement_reflns_used     9924 
_cell_measurement_theta_min       2.45 
_cell_measurement_theta_max       30.51 
  
_exptl_crystal_description        Block 
_exptl_crystal_colour             Red 
_exptl_crystal_density_meas       'Not Measured' 
_exptl_crystal_density_method     'Not Measured' 
_exptl_crystal_density_diffrn     1.405 
_exptl_crystal_F_000              442 
_exptl_transmission_factor_min    ? 
_exptl_transmission_factor_max    ? 
_exptl_crystal_size_max           0.293 
_exptl_crystal_size_mid           0.147 
_exptl_crystal_size_min           0.125 
_exptl_absorpt_coefficient_mu     1.086 
_shelx_estimated_absorpt_T_min    ? 
_shelx_estimated_absorpt_T_max    ? 
_exptl_absorpt_correction_type    Multi-scan 
_exptl_absorpt_correction_T_min   0.7250 
_exptl_absorpt_correction_T_max   0.7461 
_exptl_absorpt_process_details    'Sadabs, (Sheldrick 2012)' 
_exptl_absorpt_special_details    ? 
_diffrn_ambient_temperature       100(2) 
_diffrn_radiation_wavelength      0.71073 
_diffrn_radiation_type            MoK\a 
_diffrn_source                    'Microfocus Sealed Tube' 
_diffrn_measurement_device_type   'Bruker D8 Venture' 
_diffrn_measurement_method        '\f and \w scans' 
_diffrn_detector_area_resol_mean  ? 
_diffrn_reflns_number             59130 
_diffrn_reflns_av_unetI/netI      0.0212 
_diffrn_reflns_av_R_equivalents   0.0389 
_diffrn_reflns_limit_h_min        -13 
_diffrn_reflns_limit_h_max        13 
_diffrn_reflns_limit_k_min        -15 
_diffrn_reflns_limit_k_max        15 
_diffrn_reflns_limit_l_min        -15 
_diffrn_reflns_limit_l_max        15 
_diffrn_reflns_theta_min          3.512 
_diffrn_reflns_theta_max          30.516 
_diffrn_reflns_theta_full         25.242 
_diffrn_measured_fraction_theta_max   0.976 
_diffrn_measured_fraction_theta_full  0.962 
_diffrn_reflns_Laue_measured_fraction_max    0.976 
_diffrn_reflns_Laue_measured_fraction_full   0.962 
_diffrn_reflns_point_group_measured_fraction_max   0.976 
_diffrn_reflns_point_group_measured_fraction_full  0.962 
_reflns_number_total              5962 
_reflns_number_gt                 5843 
_reflns_threshold_expression      'I > 2\s(I)' 
_reflns_Friedel_coverage          0.000 
_reflns_Friedel_fraction_max      . 
_reflns_Friedel_fraction_full     . 
  
_reflns_special_details 
; 
 Reflections were merged by SHELXL according to the crystal 
 class for the calculation of statistics and refinement. 
  
 _reflns_Friedel_fraction is defined as the number of unique 
 Friedel pairs measured divided by the number that would be 
 possible theoretically, ignoring centric projections and 
 systematic absences. 
; 
  
_computing_bruker_data_scaling	  'SADABS V2012/1 (Bruker AXS Inc.)'
_computing_cell_refinement	  'APEX4 v2021.1-0 (Bruker AXS)'
_computing_data_collection	  'APEX4 (Bruker AXS)'
_computing_data_reduction	  'SAINT V8.32B (Bruker AXS Inc., 2014)'
_computing_molecular_graphics	  'Bruker SHELXTL'
_computing_publication_material	  'Bruker SHELXTL'
_computing_structure_refinement	  'SHELXL--2014 (Sheldrick 2014)'
_computing_structure_solution 	  'SHELXT--(Sheldrick 2015)'
_refine_special_details           ? 
_refine_ls_structure_factor_coef  Fsqd 
_refine_ls_matrix_type            full 
_refine_ls_weighting_scheme       calc 
_refine_ls_weighting_details 
'w=1/[\s^2^(Fo^2^)+(0.0128P)^2^+0.4199P] where P=(Fo^2^+2Fc^2^)/3' 
_atom_sites_solution_primary      'Dual Space' 
_atom_sites_solution_secondary    ? 
_atom_sites_solution_hydrogens    mixed 
_refine_ls_hydrogen_treatment     mixed 
_refine_ls_extinction_method      'SHELXL-2019/1 (Sheldrick 2019)' 
_refine_ls_extinction_coef        0.0107(8) 
_refine_ls_extinction_expression 
 'Fc^*^=kFc[1+0.001xFc^2^\l^3^/sin(2\q)]^-1/4^' 
_refine_ls_number_reflns          5962 
_refine_ls_number_parameters      203 
_refine_ls_number_restraints      0 
_refine_ls_R_factor_all           0.0161 
_refine_ls_R_factor_gt            0.0158 
_refine_ls_wR_factor_ref          0.0399 
_refine_ls_wR_factor_gt           0.0397 
_refine_ls_goodness_of_fit_ref    1.086 
_refine_ls_restrained_S_all       1.086 
_refine_ls_shift/su_max           0.004 
_refine_ls_shift/su_mean          0.000 
  
loop_ 
 _atom_site_label 
 _atom_site_type_symbol 
 _atom_site_fract_x 
 _atom_site_fract_y 
 _atom_site_fract_z 
 _atom_site_U_iso_or_equiv 
 _atom_site_adp_type 
 _atom_site_occupancy 
 _atom_site_site_symmetry_order 
 _atom_site_calc_flag 
 _atom_site_refinement_flags_posn 
 _atom_site_refinement_flags_adp 
 _atom_site_refinement_flags_occupancy 
 _atom_site_disorder_assembly 
 _atom_site_disorder_group 
Pd1 Pd 0.55446(2) 0.57758(2) 0.88405(2) 0.00963(3) Uani 1 1 d . . . . . 
P1 P 0.62408(3) 0.73396(2) 0.69213(2) 0.01118(5) Uani 1 1 d . . . . . 
H1 H 0.5521(19) 0.8486(16) 0.6886(16) 0.026(4) Uiso 1 1 d . . . . . 
P2 P 0.65845(3) 0.36362(2) 0.94803(2) 0.01060(5) Uani 1 1 d . . . . . 
C1 C 0.59759(12) 0.72203(10) 0.53566(10) 0.01629(18) Uani 1 1 d . . . . . 
C2 C 0.65641(13) 0.83841(11) 0.42008(10) 0.01904(19) Uani 1 1 d . . . . . 
H2A H 0.646958 0.826952 0.337555 0.023 Uiso 1 1 calc R U . . . 
H2B H 0.589080 0.918550 0.437940 0.023 Uiso 1 1 calc R U . . . 
C3 C 0.82150(13) 0.85797(11) 0.39570(10) 0.0207(2) Uani 1 1 d . . . . . 
H3A H 0.851257 0.929054 0.314409 0.025 Uiso 1 1 calc R U . . . 
H3B H 0.889367 0.777517 0.379578 0.025 Uiso 1 1 calc R U . . . 
C4 C 0.84639(13) 0.89100(11) 0.51128(10) 0.0196(2) Uani 1 1 d . . . . . 
H4A H 0.776791 0.970531 0.528009 0.024 Uiso 1 1 calc R U . . . 
H4B H 0.952800 0.911309 0.484522 0.024 Uiso 1 1 calc R U . . . 
C5 C 0.81957(12) 0.78346(10) 0.64196(10) 0.01537(17) Uani 1 1 d . . . . . 
C6 C 0.42488(14) 0.72789(14) 0.55933(12) 0.0262(2) Uani 1 1 d . . . . . 
H6A H 0.406290 0.728023 0.477000 0.039 Uiso 1 1 calc R U . . . 
H6B H 0.371363 0.807492 0.586452 0.039 Uiso 1 1 calc R U . . . 
H6C H 0.386733 0.651892 0.629643 0.039 Uiso 1 1 calc R U . . . 
C7 C 0.67586(16) 0.59230(12) 0.50298(12) 0.0251(2) Uani 1 1 d . . . . . 
H7A H 0.653475 0.585976 0.424600 0.038 Uiso 1 1 calc R U . . . 
H7B H 0.637319 0.520394 0.578903 0.038 Uiso 1 1 calc R U . . . 
H7C H 0.786885 0.587525 0.484516 0.038 Uiso 1 1 calc R U . . . 
C8 C 0.94419(13) 0.66692(12) 0.63021(12) 0.0238(2) Uani 1 1 d . . . . . 
H8A H 1.043698 0.693786 0.615353 0.036 Uiso 1 1 calc R U . . . 
H8B H 0.947787 0.634809 0.555194 0.036 Uiso 1 1 calc R U . . . 
H8C H 0.920866 0.597581 0.712559 0.036 Uiso 1 1 calc R U . . . 
C9 C 0.82406(14) 0.83776(13) 0.75346(11) 0.0242(2) Uani 1 1 d . . . . . 
H9A H 0.922595 0.870395 0.729159 0.036 Uiso 1 1 calc R U . . . 
H9B H 0.811791 0.768593 0.836256 0.036 Uiso 1 1 calc R U . . . 
H9C H 0.740671 0.908984 0.766207 0.036 Uiso 1 1 calc R U . . . 
C10 C 0.63327(11) 0.22846(9) 0.88819(9) 0.01288(16) Uani 1 1 d . . . . . 
C11 C 0.64915(11) 0.09894(9) 0.99242(10) 0.01427(17) Uani 1 1 d . . . . . 
H11A H 0.562991 0.101232 1.074385 0.017 Uiso 1 1 calc R U . . . 
H11B H 0.639288 0.027799 0.958310 0.017 Uiso 1 1 calc R U . . . 
C12 C 0.79930(12) 0.06650(10) 1.02911(10) 0.01591(18) Uani 1 1 d . . . . . 
H12A H 0.885861 0.062887 0.947686 0.019 Uiso 1 1 calc R U . . . 
H12B H 0.801163 -0.020881 1.091614 0.019 Uiso 1 1 calc R U . . . 
C13 C 0.82279(11) 0.16467(9) 1.09302(10) 0.01425(17) Uani 1 1 d . . . . . 
H13A H 0.917327 0.132696 1.120776 0.017 Uiso 1 1 calc R U . . . 
H13B H 0.735971 0.167898 1.174359 0.017 Uiso 1 1 calc R U . . . 
C14 C 0.83550(11) 0.30404(9) 1.00310(10) 0.01268(16) Uani 1 1 d . . . . . 
C15 C 0.74623(13) 0.22186(11) 0.75110(10) 0.01798(19) Uani 1 1 d . . . . . 
H15A H 0.716455 0.161102 0.716732 0.027 Uiso 1 1 calc R U . . . 
H15B H 0.849891 0.191758 0.759658 0.027 Uiso 1 1 calc R U . . . 
H15C H 0.744373 0.308525 0.689511 0.027 Uiso 1 1 calc R U . . . 
C16 C 0.47052(12) 0.25727(11) 0.87449(11) 0.01774(19) Uani 1 1 d . . . . . 
H16A H 0.449983 0.186267 0.847768 0.027 Uiso 1 1 calc R U . . . 
H16B H 0.461294 0.339050 0.806888 0.027 Uiso 1 1 calc R U . . . 
H16C H 0.396311 0.264901 0.960078 0.027 Uiso 1 1 calc R U . . . 
C17 C 0.98547(12) 0.30827(11) 0.88874(11) 0.01802(19) Uani 1 1 d . . . . . 
H17A H 1.072698 0.287440 0.924995 0.027 Uiso 1 1 calc R U . . . 
H17B H 0.987631 0.395563 0.828142 0.027 Uiso 1 1 calc R U . . . 
H17C H 0.991833 0.244513 0.840072 0.027 Uiso 1 1 calc R U . . . 
C18 C 0.83703(12) 0.39589(10) 1.08398(11) 0.01738(18) Uani 1 1 d . . . . . 
H18A H 0.923553 0.365362 1.121424 0.026 Uiso 1 1 calc R U . . . 
H18B H 0.740987 0.397094 1.156336 0.026 Uiso 1 1 calc R U . . . 
H18C H 0.847527 0.483916 1.025860 0.026 Uiso 1 1 calc R U . . . 
  
loop_ 
 _atom_site_aniso_label 
 _atom_site_aniso_U_11 
 _atom_site_aniso_U_22 
 _atom_site_aniso_U_33 
 _atom_site_aniso_U_23 
 _atom_site_aniso_U_13 
 _atom_site_aniso_U_12 
Pd1 0.00996(4) 0.00912(4) 0.00853(4) -0.00099(2) -0.00244(2) -0.00082(2) 
P1 0.01266(10) 0.01096(10) 0.00904(10) -0.00090(8) -0.00330(8) -0.00178(8) 
P2 0.01053(10) 0.00980(10) 0.01017(10) -0.00185(8) -0.00273(8) -0.00008(8) 
C1 0.0201(5) 0.0184(4) 0.0112(4) -0.0014(3) -0.0060(3) -0.0053(4) 
C2 0.0243(5) 0.0208(5) 0.0108(4) 0.0010(4) -0.0066(4) -0.0053(4) 
C3 0.0237(5) 0.0243(5) 0.0107(4) 0.0001(4) -0.0016(4) -0.0086(4) 
C4 0.0235(5) 0.0191(5) 0.0147(4) 0.0010(4) -0.0040(4) -0.0099(4) 
C5 0.0158(4) 0.0177(4) 0.0123(4) -0.0007(3) -0.0039(3) -0.0059(3) 
C6 0.0232(5) 0.0396(7) 0.0178(5) -0.0003(5) -0.0101(4) -0.0115(5) 
C7 0.0387(6) 0.0201(5) 0.0200(5) -0.0077(4) -0.0093(5) -0.0059(5) 
C8 0.0153(5) 0.0278(6) 0.0232(5) -0.0018(4) -0.0045(4) -0.0005(4) 
C9 0.0284(6) 0.0312(6) 0.0176(5) -0.0046(4) -0.0079(4) -0.0138(5) 
C10 0.0138(4) 0.0131(4) 0.0123(4) -0.0037(3) -0.0047(3) -0.0006(3) 
C11 0.0161(4) 0.0116(4) 0.0153(4) -0.0032(3) -0.0052(3) -0.0016(3) 
C12 0.0178(4) 0.0117(4) 0.0183(4) -0.0029(3) -0.0080(4) 0.0012(3) 
C13 0.0147(4) 0.0133(4) 0.0145(4) -0.0017(3) -0.0067(3) 0.0000(3) 
C14 0.0110(4) 0.0129(4) 0.0138(4) -0.0031(3) -0.0040(3) -0.0006(3) 
C15 0.0198(5) 0.0201(5) 0.0131(4) -0.0063(4) -0.0034(4) 0.0002(4) 
C16 0.0162(4) 0.0206(5) 0.0187(5) -0.0054(4) -0.0083(4) -0.0014(4) 
C17 0.0118(4) 0.0197(5) 0.0191(5) -0.0041(4) -0.0014(4) -0.0013(3) 
C18 0.0166(4) 0.0183(5) 0.0204(5) -0.0070(4) -0.0069(4) -0.0032(4) 
  
_geom_special_details 
; 
 All esds (except the esd in the dihedral angle between two l.s. planes) 
 are estimated using the full covariance matrix.  The cell esds are taken 
 into account individually in the estimation of esds in distances, angles 
 and torsion angles; correlations between esds in cell parameters are only 
 used when they are defined by crystal symmetry.  An approximate (isotropic) 
 treatment of cell esds is used for estimating esds involving l.s. planes. 
; 
  
loop_ 
 _geom_bond_atom_site_label_1 
 _geom_bond_atom_site_label_2 
 _geom_bond_distance 
 _geom_bond_site_symmetry_2 
 _geom_bond_publ_flag 
Pd1 P1 2.2686(3) . ? 
Pd1 P2 2.3124(3) . ? 
Pd1 P2 2.3426(3) 2_667 ? 
Pd1 Pd1 2.60259(16) 2_667 ? 
P1 C5 1.8677(10) . ? 
P1 C1 1.8696(10) . ? 
P1 H1 1.280(16) . ? 
P2 C10 1.8698(10) . ? 
P2 C14 1.8712(10) . ? 
C1 C7 1.5314(16) . ? 
C1 C6 1.5351(16) . ? 
C1 C2 1.5396(14) . ? 
C2 C3 1.5235(16) . ? 
C2 H2A 0.9900 . ? 
C2 H2B 0.9900 . ? 
C3 C4 1.5244(15) . ? 
C3 H3A 0.9900 . ? 
C3 H3B 0.9900 . ? 
C4 C5 1.5369(14) . ? 
C4 H4A 0.9900 . ? 
C4 H4B 0.9900 . ? 
C5 C8 1.5310(16) . ? 
C5 C9 1.5334(15) . ? 
C6 H6A 0.9800 . ? 
C6 H6B 0.9800 . ? 
C6 H6C 0.9800 . ? 
C7 H7A 0.9800 . ? 
C7 H7B 0.9800 . ? 
C7 H7C 0.9800 . ? 
C8 H8A 0.9800 . ? 
C8 H8B 0.9800 . ? 
C8 H8C 0.9800 . ? 
C9 H9A 0.9800 . ? 
C9 H9B 0.9800 . ? 
C9 H9C 0.9800 . ? 
C10 C16 1.5342(14) . ? 
C10 C15 1.5372(14) . ? 
C10 C11 1.5380(14) . ? 
C11 C12 1.5292(14) . ? 
C11 H11A 0.9900 . ? 
C11 H11B 0.9900 . ? 
C12 C13 1.5326(14) . ? 
C12 H12A 0.9900 . ? 
C12 H12B 0.9900 . ? 
C13 C14 1.5414(14) . ? 
C13 H13A 0.9900 . ? 
C13 H13B 0.9900 . ? 
C14 C18 1.5337(14) . ? 
C14 C17 1.5350(14) . ? 
C15 H15A 0.9800 . ? 
C15 H15B 0.9800 . ? 
C15 H15C 0.9800 . ? 
C16 H16A 0.9800 . ? 
C16 H16B 0.9800 . ? 
C16 H16C 0.9800 . ? 
C17 H17A 0.9800 . ? 
C17 H17B 0.9800 . ? 
C17 H17C 0.9800 . ? 
C18 H18A 0.9800 . ? 
C18 H18B 0.9800 . ? 
C18 H18C 0.9800 . ? 
  
loop_ 
 _geom_angle_atom_site_label_1 
 _geom_angle_atom_site_label_2 
 _geom_angle_atom_site_label_3 
 _geom_angle 
 _geom_angle_site_symmetry_1 
 _geom_angle_site_symmetry_3 
 _geom_angle_publ_flag 
P1 Pd1 P2 131.267(9) . . ? 
P1 Pd1 P2 116.715(9) . 2_667 ? 
P2 Pd1 P2 112.017(7) . 2_667 ? 
P1 Pd1 Pd1 172.166(8) . 2_667 ? 
P2 Pd1 Pd1 56.562(7) . 2_667 ? 
P2 Pd1 Pd1 55.455(7) 2_667 2_667 ? 
C5 P1 C1 105.34(5) . . ? 
C5 P1 Pd1 117.48(3) . . ? 
C1 P1 Pd1 120.48(3) . . ? 
C5 P1 H1 95.8(7) . . ? 
C1 P1 H1 95.7(7) . . ? 
Pd1 P1 H1 117.5(7) . . ? 
C10 P2 C14 104.64(4) . . ? 
C10 P2 Pd1 123.98(3) . . ? 
C14 P2 Pd1 127.01(3) . . ? 
C10 P2 Pd1 113.75(3) . 2_667 ? 
C14 P2 Pd1 112.77(3) . 2_667 ? 
Pd1 P2 Pd1 67.982(7) . 2_667 ? 
C7 C1 C6 107.95(10) . . ? 
C7 C1 C2 111.48(9) . . ? 
C6 C1 C2 108.52(9) . . ? 
C7 C1 P1 111.31(7) . . ? 
C6 C1 P1 107.33(7) . . ? 
C2 C1 P1 110.10(7) . . ? 
C3 C2 C1 115.32(9) . . ? 
C3 C2 H2A 108.4 . . ? 
C1 C2 H2A 108.4 . . ? 
C3 C2 H2B 108.4 . . ? 
C1 C2 H2B 108.4 . . ? 
H2A C2 H2B 107.5 . . ? 
C2 C3 C4 113.24(9) . . ? 
C2 C3 H3A 108.9 . . ? 
C4 C3 H3A 108.9 . . ? 
C2 C3 H3B 108.9 . . ? 
C4 C3 H3B 108.9 . . ? 
H3A C3 H3B 107.7 . . ? 
C3 C4 C5 115.01(9) . . ? 
C3 C4 H4A 108.5 . . ? 
C5 C4 H4A 108.5 . . ? 
C3 C4 H4B 108.5 . . ? 
C5 C4 H4B 108.5 . . ? 
H4A C4 H4B 107.5 . . ? 
C8 C5 C9 108.40(9) . . ? 
C8 C5 C4 111.06(9) . . ? 
C9 C5 C4 109.00(9) . . ? 
C8 C5 P1 111.52(7) . . ? 
C9 C5 P1 106.25(7) . . ? 
C4 C5 P1 110.45(7) . . ? 
C1 C6 H6A 109.5 . . ? 
C1 C6 H6B 109.5 . . ? 
H6A C6 H6B 109.5 . . ? 
C1 C6 H6C 109.5 . . ? 
H6A C6 H6C 109.5 . . ? 
H6B C6 H6C 109.5 . . ? 
C1 C7 H7A 109.5 . . ? 
C1 C7 H7B 109.5 . . ? 
H7A C7 H7B 109.5 . . ? 
C1 C7 H7C 109.5 . . ? 
H7A C7 H7C 109.5 . . ? 
H7B C7 H7C 109.5 . . ? 
C5 C8 H8A 109.5 . . ? 
C5 C8 H8B 109.5 . . ? 
H8A C8 H8B 109.5 . . ? 
C5 C8 H8C 109.5 . . ? 
H8A C8 H8C 109.5 . . ? 
H8B C8 H8C 109.5 . . ? 
C5 C9 H9A 109.5 . . ? 
C5 C9 H9B 109.5 . . ? 
H9A C9 H9B 109.5 . . ? 
C5 C9 H9C 109.5 . . ? 
H9A C9 H9C 109.5 . . ? 
H9B C9 H9C 109.5 . . ? 
C16 C10 C15 107.86(8) . . ? 
C16 C10 C11 109.66(8) . . ? 
C15 C10 C11 110.92(8) . . ? 
C16 C10 P2 106.50(7) . . ? 
C15 C10 P2 112.59(7) . . ? 
C11 C10 P2 109.18(6) . . ? 
C12 C11 C10 115.21(8) . . ? 
C12 C11 H11A 108.5 . . ? 
C10 C11 H11A 108.5 . . ? 
C12 C11 H11B 108.5 . . ? 
C10 C11 H11B 108.5 . . ? 
H11A C11 H11B 107.5 . . ? 
C11 C12 C13 113.65(8) . . ? 
C11 C12 H12A 108.8 . . ? 
C13 C12 H12A 108.8 . . ? 
C11 C12 H12B 108.8 . . ? 
C13 C12 H12B 108.8 . . ? 
H12A C12 H12B 107.7 . . ? 
C12 C13 C14 115.07(8) . . ? 
C12 C13 H13A 108.5 . . ? 
C14 C13 H13A 108.5 . . ? 
C12 C13 H13B 108.5 . . ? 
C14 C13 H13B 108.5 . . ? 
H13A C13 H13B 107.5 . . ? 
C18 C14 C17 107.71(8) . . ? 
C18 C14 C13 109.83(8) . . ? 
C17 C14 C13 110.47(8) . . ? 
C18 C14 P2 105.76(7) . . ? 
C17 C14 P2 114.33(7) . . ? 
C13 C14 P2 108.59(6) . . ? 
C10 C15 H15A 109.5 . . ? 
C10 C15 H15B 109.5 . . ? 
H15A C15 H15B 109.5 . . ? 
C10 C15 H15C 109.5 . . ? 
H15A C15 H15C 109.5 . . ? 
H15B C15 H15C 109.5 . . ? 
C10 C16 H16A 109.5 . . ? 
C10 C16 H16B 109.5 . . ? 
H16A C16 H16B 109.5 . . ? 
C10 C16 H16C 109.5 . . ? 
H16A C16 H16C 109.5 . . ? 
H16B C16 H16C 109.5 . . ? 
C14 C17 H17A 109.5 . . ? 
C14 C17 H17B 109.5 . . ? 
H17A C17 H17B 109.5 . . ? 
C14 C17 H17C 109.5 . . ? 
H17A C17 H17C 109.5 . . ? 
H17B C17 H17C 109.5 . . ? 
C14 C18 H18A 109.5 . . ? 
C14 C18 H18B 109.5 . . ? 
H18A C18 H18B 109.5 . . ? 
C14 C18 H18C 109.5 . . ? 
H18A C18 H18C 109.5 . . ? 
H18B C18 H18C 109.5 . . ? 
  
loop_ 
 _geom_torsion_atom_site_label_1 
 _geom_torsion_atom_site_label_2 
 _geom_torsion_atom_site_label_3 
 _geom_torsion_atom_site_label_4 
 _geom_torsion 
 _geom_torsion_site_symmetry_1 
 _geom_torsion_site_symmetry_2 
 _geom_torsion_site_symmetry_3 
 _geom_torsion_site_symmetry_4 
 _geom_torsion_publ_flag 
C5 P1 C1 C7 80.98(8) . . . . ? 
Pd1 P1 C1 C7 -54.80(9) . . . . ? 
C5 P1 C1 C6 -161.10(8) . . . . ? 
Pd1 P1 C1 C6 63.12(8) . . . . ? 
C5 P1 C1 C2 -43.17(9) . . . . ? 
Pd1 P1 C1 C2 -178.95(6) . . . . ? 
C7 C1 C2 C3 -69.25(12) . . . . ? 
C6 C1 C2 C3 171.99(10) . . . . ? 
P1 C1 C2 C3 54.79(11) . . . . ? 
C1 C2 C3 C4 -64.30(13) . . . . ? 
C2 C3 C4 C5 64.17(13) . . . . ? 
C3 C4 C5 C8 69.39(12) . . . . ? 
C3 C4 C5 C9 -171.26(10) . . . . ? 
C3 C4 C5 P1 -54.88(11) . . . . ? 
C1 P1 C5 C8 -80.62(8) . . . . ? 
Pd1 P1 C5 C8 56.73(8) . . . . ? 
C1 P1 C5 C9 161.46(7) . . . . ? 
Pd1 P1 C5 C9 -61.19(8) . . . . ? 
C1 P1 C5 C4 43.39(8) . . . . ? 
Pd1 P1 C5 C4 -179.26(6) . . . . ? 
C14 P2 C10 C16 166.36(7) . . . . ? 
Pd1 P2 C10 C16 -35.76(8) . . . . ? 
Pd1 P2 C10 C16 42.86(7) 2_667 . . . ? 
C14 P2 C10 C15 -75.62(8) . . . . ? 
Pd1 P2 C10 C15 82.26(7) . . . . ? 
Pd1 P2 C10 C15 160.88(6) 2_667 . . . ? 
C14 P2 C10 C11 48.03(7) . . . . ? 
Pd1 P2 C10 C11 -154.09(5) . . . . ? 
Pd1 P2 C10 C11 -75.47(7) 2_667 . . . ? 
C16 C10 C11 C12 -172.59(8) . . . . ? 
C15 C10 C11 C12 68.38(11) . . . . ? 
P2 C10 C11 C12 -56.26(10) . . . . ? 
C10 C11 C12 C13 62.45(11) . . . . ? 
C11 C12 C13 C14 -63.17(11) . . . . ? 
C12 C13 C14 C18 172.48(8) . . . . ? 
C12 C13 C14 C17 -68.86(10) . . . . ? 
C12 C13 C14 P2 57.27(10) . . . . ? 
C10 P2 C14 C18 -166.22(7) . . . . ? 
Pd1 P2 C14 C18 36.80(8) . . . . ? 
Pd1 P2 C14 C18 -42.09(7) 2_667 . . . ? 
C10 P2 C14 C17 75.46(8) . . . . ? 
Pd1 P2 C14 C17 -81.52(8) . . . . ? 
Pd1 P2 C14 C17 -160.41(6) 2_667 . . . ? 
C10 P2 C14 C13 -48.39(7) . . . . ? 
Pd1 P2 C14 C13 154.63(5) . . . . ? 
Pd1 P2 C14 C13 75.74(7) 2_667 . . . ? 
  
_refine_diff_density_max    0.447 
_refine_diff_density_min   -0.442 
_refine_diff_density_rms    0.065 
  
_shelx_res_file 
; 
TITL M153.res in P-1 
    M153.res 
    created by SHELXL-2019/1 at 10:30:16 on 25-May-2022 
CELL  0.71073   9.3402  10.8747  11.0311   72.242   70.293   77.625 
ZERR    1.000   0.0004   0.0005   0.0005    0.002    0.001    0.002 
LATT  1 
SFAC C H P PD 
UNIT 36 74 4 2 
ACTA 
LIST 4 
OMIT 5 0 0 
OMIT 13 0 5 
OMIT 6 6 7 
OMIT 4 -9 9 
OMIT 1 1 1 
OMIT 1 0 1 
OMIT 0 1 1 
OMIT 1 0 0 
OMIT -1 -5 1 
OMIT 0 0 1 
OMIT 0 0 5 
OMIT -1 1 3 
OMIT -3 0 3 
OMIT 2 -7 5 
OMIT -1 1 4 
OMIT 0 1 0 
OMIT -1 -2 2 
OMIT -2 1 2 
OMIT -1 -2 3 
OMIT 5 1 1 
OMIT -3 -5 5 
OMIT 0 -1 3 
OMIT 4 0 0 
OMIT 4 8 7 
OMIT 1 -1 1 
OMIT 0 -1 2 
OMIT 0 -1 1 
TEMP -173.150 
L.S. 10 
BOND 
BOND $H 
CONF 
FMAP 2 
PLAN 20 
WGHT    0.012800    0.419900 
EXTI    0.010701 
FVAR       0.22710 
PD1   4    0.554463    0.577576    0.884052    11.00000    0.00996    0.00912 = 
         0.00853   -0.00099   -0.00244   -0.00082 
P1    3    0.624081    0.733963    0.692130    11.00000    0.01266    0.01096 = 
         0.00904   -0.00090   -0.00330   -0.00178 
H1    2    0.552084    0.848620    0.688627    11.00000    0.02598 
P2    3    0.658453    0.363622    0.948031    11.00000    0.01053    0.00980 = 
         0.01017   -0.00185   -0.00273   -0.00008 
C1    1    0.597591    0.722035    0.535664    11.00000    0.02014    0.01844 = 
         0.01120   -0.00145   -0.00601   -0.00531 
C2    1    0.656411    0.838411    0.420077    11.00000    0.02433    0.02078 = 
         0.01082    0.00101   -0.00661   -0.00528 
AFIX  23 
H2A   2    0.646958    0.826952    0.337555    11.00000   -1.20000 
H2B   2    0.589080    0.918550    0.437940    11.00000   -1.20000 
AFIX   0 
C3    1    0.821496    0.857970    0.395701    11.00000    0.02374    0.02429 = 
         0.01074    0.00011   -0.00160   -0.00860 
AFIX  23 
H3A   2    0.851257    0.929054    0.314409    11.00000   -1.20000 
H3B   2    0.889367    0.777517    0.379578    11.00000   -1.20000 
AFIX   0 
C4    1    0.846394    0.891003    0.511281    11.00000    0.02352    0.01906 = 
         0.01472    0.00101   -0.00398   -0.00994 
AFIX  23 
H4A   2    0.776791    0.970531    0.528009    11.00000   -1.20000 
H4B   2    0.952800    0.911309    0.484522    11.00000   -1.20000 
AFIX   0 
C5    1    0.819574    0.783461    0.641963    11.00000    0.01576    0.01766 = 
         0.01225   -0.00071   -0.00394   -0.00593 
C6    1    0.424881    0.727890    0.559329    11.00000    0.02320    0.03961 = 
         0.01776   -0.00032   -0.01006   -0.01146 
AFIX 137 
H6A   2    0.406290    0.728023    0.477000    11.00000   -1.50000 
H6B   2    0.371363    0.807492    0.586452    11.00000   -1.50000 
H6C   2    0.386733    0.651892    0.629643    11.00000   -1.50000 
AFIX   0 
C7    1    0.675863    0.592305    0.502978    11.00000    0.03872    0.02012 = 
         0.02005   -0.00772   -0.00928   -0.00593 
AFIX 137 
H7A   2    0.653475    0.585976    0.424600    11.00000   -1.50000 
H7B   2    0.637319    0.520394    0.578903    11.00000   -1.50000 
H7C   2    0.786885    0.587525    0.484516    11.00000   -1.50000 
AFIX   0 
C8    1    0.944194    0.666924    0.630210    11.00000    0.01530    0.02779 = 
         0.02317   -0.00177   -0.00451   -0.00054 
AFIX 137 
H8A   2    1.043698    0.693786    0.615353    11.00000   -1.50000 
H8B   2    0.947787    0.634809    0.555194    11.00000   -1.50000 
H8C   2    0.920866    0.597581    0.712559    11.00000   -1.50000 
AFIX   0 
C9    1    0.824063    0.837757    0.753456    11.00000    0.02841    0.03119 = 
         0.01757   -0.00456   -0.00790   -0.01377 
AFIX 137 
H9A   2    0.922595    0.870395    0.729159    11.00000   -1.50000 
H9B   2    0.811791    0.768593    0.836256    11.00000   -1.50000 
H9C   2    0.740671    0.908984    0.766207    11.00000   -1.50000 
AFIX   0 
C10   1    0.633271    0.228462    0.888189    11.00000    0.01379    0.01310 = 
         0.01226   -0.00367   -0.00469   -0.00062 
C11   1    0.649148    0.098940    0.992424    11.00000    0.01610    0.01165 = 
         0.01527   -0.00316   -0.00516   -0.00156 
AFIX  23 
H11A  2    0.562991    0.101232    1.074385    11.00000   -1.20000 
H11B  2    0.639288    0.027799    0.958310    11.00000   -1.20000 
AFIX   0 
C12   1    0.799296    0.066503    1.029106    11.00000    0.01776    0.01172 = 
         0.01830   -0.00290   -0.00800    0.00118 
AFIX  23 
H12A  2    0.885861    0.062887    0.947686    11.00000   -1.20000 
H12B  2    0.801163   -0.020881    1.091614    11.00000   -1.20000 
AFIX   0 
C13   1    0.822788    0.164672    1.093025    11.00000    0.01468    0.01329 = 
         0.01452   -0.00168   -0.00665    0.00002 
AFIX  23 
H13A  2    0.917327    0.132696    1.120776    11.00000   -1.20000 
H13B  2    0.735971    0.167898    1.174359    11.00000   -1.20000 
AFIX   0 
C14   1    0.835499    0.304042    1.003101    11.00000    0.01105    0.01290 = 
         0.01379   -0.00308   -0.00404   -0.00064 
C15   1    0.746234    0.221864    0.751100    11.00000    0.01985    0.02013 = 
         0.01306   -0.00634   -0.00342    0.00022 
AFIX 137 
H15A  2    0.716455    0.161102    0.716732    11.00000   -1.50000 
H15B  2    0.849891    0.191758    0.759658    11.00000   -1.50000 
H15C  2    0.744373    0.308525    0.689511    11.00000   -1.50000 
AFIX   0 
C16   1    0.470517    0.257272    0.874494    11.00000    0.01623    0.02065 = 
         0.01873   -0.00542   -0.00829   -0.00138 
AFIX 137 
H16A  2    0.449983    0.186267    0.847768    11.00000   -1.50000 
H16B  2    0.461294    0.339050    0.806888    11.00000   -1.50000 
H16C  2    0.396311    0.264901    0.960078    11.00000   -1.50000 
AFIX   0 
C17   1    0.985471    0.308272    0.888741    11.00000    0.01184    0.01969 = 
         0.01914   -0.00410   -0.00139   -0.00131 
AFIX 137 
H17A  2    1.072698    0.287440    0.924995    11.00000   -1.50000 
H17B  2    0.987631    0.395563    0.828142    11.00000   -1.50000 
H17C  2    0.991833    0.244513    0.840072    11.00000   -1.50000 
AFIX   0 
C18   1    0.837030    0.395893    1.083980    11.00000    0.01658    0.01830 = 
         0.02041   -0.00698   -0.00691   -0.00316 
AFIX 137 
H18A  2    0.923553    0.365362    1.121424    11.00000   -1.50000 
H18B  2    0.740987    0.397094    1.156336    11.00000   -1.50000 
H18C  2    0.847527    0.483916    1.025860    11.00000   -1.50000 
  
AFIX   0 
HKLF 4 
  
  
  
  
REM  M153.res in P-1 
REM wR2 = 0.0399, GooF = S = 1.086, Restrained GooF = 1.086 for all data 
REM R1 = 0.0158 for 5843 Fo > 4sig(Fo) and 0.0161 for all 5962 data 
REM 203 parameters refined using 0 restraints 
  
END 
  
WGHT      0.0128      0.4199 
  
REM Highest difference peak  0.447,  deepest hole -0.442,  1-sigma level  0.065 
Q1    1   0.5570  0.2424  0.8830  11.00000  0.05    0.45 
Q2    1   0.7405  0.8423  0.4141  11.00000  0.05    0.44 
Q3    1   0.8370  0.2346  1.0415  11.00000  0.05    0.42 
Q4    1   0.7242  0.0822  1.0121  11.00000  0.05    0.41 
Q5    1   0.6419  0.1606  0.9412  11.00000  0.05    0.41 
Q6    1   0.5000  0.5000  1.0000  10.50000  0.05    0.40 
Q7    1   0.8084  0.1207  1.0655  11.00000  0.05    0.39 
Q8    1   0.6220  0.7783  0.4801  11.00000  0.05    0.38 
Q9    1   0.8376  0.3561  1.0373  11.00000  0.05    0.35 
Q10   1   0.8239  0.8371  0.5812  11.00000  0.05    0.34 
Q11   1   0.6431  0.6611  0.5217  11.00000  0.05    0.34 
Q12   1   0.4434  0.7913  0.8243  11.00000  0.05    0.33 
Q13   1   0.6591  0.2889  0.9211  11.00000  0.05    0.33 
Q14   1   0.7385  0.7584  0.6725  11.00000  0.05    0.33 
Q15   1   0.8163  0.8047  0.6946  11.00000  0.05    0.32 
Q16   1   0.6135  0.7192  0.5981  11.00000  0.05    0.32 
Q17   1   0.6959  0.2217  0.8160  11.00000  0.05    0.32 
Q18   1   0.7603  0.3244  0.9873  11.00000  0.05    0.32 
Q19   1   0.8329  0.8761  0.4515  11.00000  0.05    0.31 
Q20   1   0.8792  0.7254  0.6405  11.00000  0.05    0.31 
; 
_shelx_res_checksum   33314 
  
_shelx_hkl_file 
; 
  -1   0   0    0.02    0.01 
  -1   0   0    0.00    0.01 
  -1   0   0    0.00    0.01 
  -1   0   0    0.00    0.01 
  -1   0   0    0.00    0.01 
  -1   0   0   -0.01    0.01 
  -1   0   0    0.00    0.01 
   1   0   0    0.00    0.01 
   1   0   0    0.01    0.01 
   1   0   0    0.00    0.01 
  -2   0   0   27.84    1.26 
  -2   0   0   28.74    1.37 
   2   0   0   25.45    4.08 
   2   0   0   30.00    4.34 
  -3   0   0   27.35    1.20 
   3   0   0   27.36    1.20 
  -4   0   0    0.00    0.01 
  -5   0   0   42.08    1.57 
  -6   0   0   12.30    0.98 
  -6   0   0   11.90    0.93 
  -6   0   0   12.37    0.54 
  -6   0   0   11.77    0.73 
  -6   0   0   14.05    0.93 
  -6   0   0   12.33    0.55 
  -6   0   0   12.00    0.71 
  -6   0   0   11.77    0.75 
  -6   0   0   12.29    0.55 
   6   0   0   12.85    0.79 
   6   0   0   12.97    0.73 
   6   0   0   11.86    0.71 
   6   0   0   11.70    0.76 
   6   0   0   12.20    0.80 
   6   0   0   12.67    0.76 
  -7   0   0    9.34    0.43 
  -7   0   0   10.09    0.72 
  -7   0   0    9.90    0.93 
  -7   0   0    9.20    0.42 
  -7   0   0    8.91    0.68 
  -7   0   0    7.98    0.84 
  -7   0   0    9.23    0.45 
  -7   0   0    9.15    0.67 
  -7   0   0    9.24    0.64 
  -7   0   0    9.37    0.62 
   7   0   0   10.06    0.73 
   7   0   0   10.85    0.79 
   7   0   0    8.87    0.70 
   7   0   0    9.36    0.66 
   7   0   0    8.83    0.64 
  -8   0   0   70.69    3.24 
  -8   0   0   69.23    2.74 
  -8   0   0   68.11    2.57 
  -8   0   0   70.09    2.69 
  -8   0   0   65.98    2.71 
  -8   0   0   67.66    3.22 
  -8   0   0   68.49    2.62 
   8   0   0   72.47    2.82 
   8   0   0   71.42    2.78 
   8   0   0   70.10    2.80 
   8   0   0   68.56    2.66 
   8   0   0   69.72    2.87 
   8   0   0   74.53    2.75 
  -9   0   0   37.52    1.80 
  -9   0   0   34.83    2.24 
  -9   0   0   38.44    1.64 
  -9   0   0   33.95    2.40 
  -9   0   0   37.90    1.75 
  -9   0   0   31.76    1.69 
  -9   0   0   35.70    1.65 
   9   0   0   38.45    1.76 
   9   0   0   37.56    1.92 
   9   0   0   35.38    1.76 
   9   0   0   39.18    1.88 
   9   0   0   41.49    1.92 
   9   0   0   36.83    1.85 
 -10   0   0  111.86    4.16 
 -10   0   0  110.62    3.88 
 -10   0   0  109.39    4.83 
 -10   0   0  107.12    4.02 
 -10   0   0  108.49    4.88 
 -10   0   0  107.99    4.07 
  10   0   0  106.83    4.19 
  10   0   0  106.64    4.03 
  10   0   0  106.60    4.62 
  10   0   0  116.09    4.26 
  10   0   0  118.15    4.22 
  10   0   0  111.82    4.95 
 -11   0   0   77.70    3.14 
 -11   0   0   69.37    2.75 
 -11   0   0   72.68    2.95 
 -11   0   0   68.69    3.81 
  11   0   0   75.08    3.31 
  11   0   0   71.18    3.16 
  11   0   0   73.97    3.16 
  11   0   0   71.15    2.99 
  11   0   0   73.40    3.16 
 -12   0   0    2.10    0.52 
 -12   0   0    2.62    0.88 
 -12   0   0    2.63    0.44 
  12   0   0    1.90    0.46 
  12   0   0    1.58    0.50 
  12   0   0    2.39    0.62 
  12   0   0    2.59    0.59 
  12  -1   0    3.84    0.81 
  12  -1   0    3.99    0.71 
  12  -1   0    4.77    0.81 
  12  -1   0    5.22    0.88 
  12  -1   0    3.74    0.79 
 -12   1   0    4.35    0.75 
 -12   1   0    3.83    0.95 
  11  -1   0    3.51    0.75 
  11  -1   0    4.85    0.79 
  11  -1   0    4.09    0.67 
  11  -1   0    4.43    0.74 
  11  -1   0    4.17    0.76 
 -11   1   0    4.11    0.59 
 -11   1   0    5.72    1.17 
 -11   1   0    5.05    0.77 
 -11   1   0    4.68    0.73 
  10  -1   0   23.39    1.52 
  10  -1   0   24.98    1.44 
  10  -1   0   25.67    1.64 
  10  -1   0   23.62    1.52 
  10  -1   0   24.16    1.49 
  10  -1   0   23.25    1.52 
 -10   1   0   23.48    1.62 
 -10   1   0   22.88    1.40 
 -10   1   0   22.89    1.42 
 -10   1   0   24.78    1.94 
 -10   1   0   24.38    1.32 
   9  -1   0   72.70    3.16 
   9  -1   0   76.64    3.11 
   9  -1   0   74.02    3.00 
   9  -1   0   74.00    2.92 
   9  -1   0   70.94    3.03 
   9  -1   0   70.24    3.05 
  -9   1   0   65.12    2.80 
  -9   1   0   72.74    2.32 
  -9   1   0   72.57    2.95 
  -9   1   0   74.78    2.82 
  -9   1   0   72.29    2.95 
  -9   1   0   70.27    2.31 
  -9   1   0   71.44    3.48 
  -9   1   0   78.68    3.62 
   8  -1   0   44.77    1.95 
   8  -1   0   44.41    2.03 
   8  -1   0   42.42    1.97 
   8  -1   0   40.98    1.98 
   8  -1   0   41.44    2.06 
   8  -1   0   42.21    1.88 
  -8   1   0   42.44    1.53 
  -8   1   0   39.49    1.89 
  -8   1   0   41.68    1.94 
  -8   1   0   43.47    1.55 
  -8   1   0   41.35    1.90 
  -8   1   0   40.58    2.25 
  -8   1   0   41.61    2.33 
  -8   1   0   36.92    1.91 
   7  -1   0   22.89    1.30 
   7  -1   0   20.81    1.21 
   7  -1   0   22.81    1.24 
   7  -1   0   21.05    1.18 
   7  -1   0   20.92    1.12 
   7  -1   0   21.30    1.14 
  -7   1   0   22.76    1.25 
  -7   1   0   21.54    1.18 
  -7   1   0   18.65    1.35 
  -7   1   0   19.39    0.90 
  -7   1   0   21.47    1.46 
  -7   1   0   19.99    1.13 
  -7   1   0   20.49    1.13 
  -7   1   0   20.98    0.93 
   6  -1   0    1.13    0.27 
   6  -1   0    1.93    0.33 
   6  -1   0    0.88    0.27 
   6  -1   0    1.11    0.28 
   6  -1   0    1.24    0.39 
   6  -1   0    1.77    0.36 
   6  -1   0    2.17    0.41 
  -6   1   0    1.65    0.33 
  -6   1   0    1.42    0.41 
  -6   1   0    1.26    0.28 
  -6   1   0    1.14    0.32 
  -6   1   0    1.79    0.15 
  -6   1   0    1.87    0.26 
  -6   1   0    1.48    0.24 
  -6   1   0    2.01    0.40 
  -6   1   0    1.13    0.28 
   5  -1   0   51.72    1.94 
   5  -1   0   47.52    2.26 
   5  -1   0   47.23    1.96 
   5  -1   0   47.17    1.91 
   5  -1   0   41.62    1.82 
   5  -1   0   46.89    1.83 
  -5   1   0   47.43    1.94 
  -5   1   0   49.68    1.82 
  -5   1   0   47.05    1.70 
  -5   1   0   48.31    2.09 
  -5   1   0   46.81    2.12 
  -5   1   0   46.23    1.85 
  -5   1   0   49.78    1.90 
   4  -1   0  133.24   11.88 
  -4   1   0  130.36    4.86 
  -4   1   0  114.48    4.97 
   3  -1   0  141.34    5.11 
  -3   1   0  140.45    5.09 
   0   1   0    0.00    0.01 
  -2  -1   0  137.32    7.10 
  -2  -1   0  139.70    4.48 
   2   1   0  142.08    4.49 
   2   1   0  149.70    7.26 
  -3  -1   0  174.12    5.60 
   3   1   0  166.10    9.74 
   4   1   0   54.33    2.18 
  -5  -1   0   28.53    1.47 
  -5  -1   0   28.95    1.17 
  -5  -1   0   29.37    1.09 
  -5  -1   0   29.99    1.11 
  -5  -1   0   28.44    1.15 
  -5  -1   0   27.42    1.11 
  -5  -1   0   26.31    1.44 
  -5  -1   0   28.21    1.23 
   5   1   0   28.37    1.15 
   5   1   0   28.26    1.24 
   5   1   0   28.20    1.19 
   5   1   0   26.50    1.44 
   5   1   0   29.03    1.16 
   5   1   0   28.28    1.11 
   5   1   0   28.79    1.14 
   5   1   0   28.83    1.08 
  -6  -1   0   52.67    2.38 
  -6  -1   0   50.04    1.86 
  -6  -1   0   51.37    1.93 
  -6  -1   0   49.94    1.83 
  -6  -1   0   49.26    1.99 
  -6  -1   0   51.01    1.94 
   6   1   0   54.67    1.91 
   6   1   0   53.97    2.01 
   6   1   0   52.10    1.99 
   6   1   0   51.01    2.02 
   6   1   0   51.40    1.94 
  -7  -1   0   63.16    2.95 
  -7  -1   0   65.29    2.47 
  -7  -1   0   68.80    2.47 
  -7  -1   0   69.20    2.59 
  -7  -1   0   66.41    2.39 
  -7  -1   0   69.39    2.38 
  -7  -1   0   63.88    2.96 
   7   1   0   69.08    2.53 
   7   1   0   69.90    2.62 
   7   1   0   67.00    2.45 
   7   1   0   66.25    2.53 
   7   1   0   67.37    2.55 
  -8  -1   0   59.27    2.26 
  -8  -1   0   57.80    2.84 
  -8  -1   0   56.70    2.37 
  -8  -1   0   61.41    2.17 
  -8  -1   0   58.24    2.18 
  -8  -1   0   58.47    2.87 
  -8  -1   0   57.05    2.26 
   8   1   0   55.60    2.33 
   8   1   0   58.42    2.43 
   8   1   0   64.94    2.42 
   8   1   0   56.26    2.34 
   8   1   0   55.07    2.26 
   8   1   0   57.18    2.25 
  -9  -1   0   67.46    2.76 
  -9  -1   0   64.50    3.28 
  -9  -1   0   65.78    2.46 
  -9  -1   0   65.25    2.57 
  -9  -1   0   63.12    2.57 
   9   1   0   68.03    2.63 
   9   1   0   71.46    2.77 
   9   1   0   67.64    2.76 
   9   1   0   72.04    2.80 
   9   1   0   71.45    2.86 
   9   1   0   68.43    2.69 
 -10  -1   0  103.64    3.87 
 -10  -1   0   98.88    3.61 
 -10  -1   0   96.91    4.55 
 -10  -1   0  103.36    4.61 
 -10  -1   0   98.57    3.46 
  10   1   0  101.25    3.84 
  10   1   0  100.92    3.69 
  10   1   0   93.28    3.82 
  10   1   0  102.14    3.81 
  10   1   0  102.18    3.85 
  10   1   0  104.75    3.96 
 -11  -1   0   25.51    1.37 
 -11  -1   0   28.86    2.20 
 -11  -1   0   28.40    1.61 
 -11  -1   0   30.91    2.25 
 -11  -1   0   27.72    1.27 
  11   1   0   25.19    1.55 
  11   1   0   26.62    1.57 
  11   1   0   25.31    1.44 
  11   1   0   25.47    1.59 
  11   1   0   28.66    1.62 
  11   1   0   27.78    1.67 
 -12  -1   0    4.84    0.44 
 -12  -1   0    4.97    0.76 
 -12  -1   0    5.07    1.10 
 -12  -1   0    4.49    1.12 
  12   1   0    5.07    0.81 
  12   1   0    4.55    0.77 
  12   1   0    4.57    0.69 
  12   1   0    4.51    0.77 
  12   1   0    4.72    0.73 
  12  -2   0   18.93    1.49 
  12  -2   0   17.09    1.43 
 -12   2   0   18.36    1.88 
 -12   2   0   18.61    1.35 
  11  -2   0    1.61    0.46 
  11  -2   0    0.98    0.36 
  11  -2   0    1.95    0.51 
  11  -2   0    1.50    0.53 
  11  -2   0    1.48    0.48 
 -11   2   0    1.83    0.67 
 -11   2   0    1.36    0.44 
 -11   2   0    1.22    0.41 
  10  -2   0   12.83    1.13 
  10  -2   0   13.45    1.05 
  10  -2   0   13.83    1.14 
  10  -2   0   12.60    1.17 
  10  -2   0   15.21    1.16 
 -10   2   0   12.89    0.63 
 -10   2   0   13.35    0.64 
 -10   2   0   13.28    1.07 
 -10   2   0   14.03    1.05 
 -10   2   0   16.13    1.52 
 -10   2   0   13.06    1.04 
   9  -2   0   64.23    2.77 
   9  -2   0   63.12    2.95 
   9  -2   0   60.45    2.67 
   9  -2   0   65.47    2.89 
   9  -2   0   61.55    3.14 
  -9   2   0   62.99    2.85 
  -9   2   0   54.04    2.78 
  -9   2   0   63.99    2.71 
  -9   2   0   65.90    2.79 
  -9   2   0   65.92    3.28 
  -9   2   0   65.00    2.27 
   8  -2   0   21.08    1.22 
   8  -2   0   19.96    1.23 
   8  -2   0   18.63    1.32 
   8  -2   0   23.13    1.34 
   8  -2   0   18.60    1.24 
   8  -2   0   18.73    1.26 
  -8   2   0   18.07    1.45 
  -8   2   0   20.13    1.20 
  -8   2   0   19.53    1.16 
  -8   2   0   18.15    1.20 
  -8   2   0   20.66    0.99 
  -8   2   0   19.93    0.97 
  -8   2   0   16.49    1.20 
   7  -2   0   12.72    0.88 
   7  -2   0   13.43    0.96 
   7  -2   0   13.43    0.96 
   7  -2   0   13.84    1.02 
   7  -2   0   11.30    0.83 
   7  -2   0   10.20    0.84 
  -7   2   0   13.72    0.86 
  -7   2   0   13.08    0.74 
  -7   2   0   12.84    0.91 
  -7   2   0   10.97    1.04 
  -7   2   0   12.59    0.83 
  -7   2   0   11.16    0.91 
   6  -2   0   15.64    0.93 
   6  -2   0   14.62    0.89 
   6  -2   0   12.70    0.99 
   6  -2   0   14.16    0.96 
   6  -2   0   13.71    0.93 
   6  -2   0   14.37    0.93 
   6  -2   0   13.97    0.99 
  -6   2   0   14.11    0.86 
  -6   2   0   14.24    0.79 
  -6   2   0   14.16    0.93 
  -6   2   0   15.03    1.11 
  -6   2   0   15.43    1.01 
  -6   2   0   14.84    0.60 
  -6   2   0   15.09    0.58 
  -6   2   0   15.32    0.94 
  -6   2   0   14.26    0.79 
   5  -2   0  371.13   13.09 
   5  -2   0  439.45   26.53 
  -5   2   0  387.52   13.11 
   4  -2   0  240.70    8.44 
   4  -2   0  239.24   17.80 
  -4   2   0  230.31    8.38 
   3  -2   0  318.50   19.54 
   3  -2   0  328.82   10.73 
  -3   2   0  314.58   10.69 
  -3   2   0  336.36   19.91 
   2  -2   0  255.12    8.63 
   2  -2   0  256.98   15.61 
  -2   2   0  265.10    8.64 
  -2   2   0  266.55   15.95 
   1  -2   0    2.49    0.23 
   1  -2   0    2.32    0.21 
   1  -2   0    2.45    0.21 
   1  -2   0    2.57    0.25 
   1  -2   0    2.64    0.22 
   1  -2   0    2.01    0.24 
  -1   2   0    2.34    0.20 
  -1   2   0    2.95    0.25 
  -1   2   0    2.73    0.22 
  -1   2   0    2.07    0.25 
  -1   2   0    2.54    0.21 
  -1   2   0    2.41    0.24 
  -1  -2   0   17.34    0.75 
   1   2   0   16.86    0.62 
   1   2   0   17.98    0.64 
  -2  -2   0   72.01    2.42 
  -2  -2   0   67.74    4.63 
   2   2   0   69.82    2.41 
   2   2   0   70.04    4.75 
  -3  -2   0   15.81    0.57 
  -3  -2   0   16.50    0.75 
  -3  -2   0   15.74    0.59 
  -3  -2   0   16.29    1.02 
  -3  -2   0   14.88    0.81 
  -3  -2   0   16.14    0.71 
   3   2   0   15.90    0.71 
   3   2   0   15.26    0.62 
   3   2   0   15.31    0.59 
   3   2   0   15.20    0.57 
   3   2   0   14.56    0.73 
   3   2   0   15.19    0.80 
   3   2   0   15.65    0.61 
   3   2   0   16.80    0.74 
   3   2   0   16.03    0.63 
  -4  -2   0    7.22    0.35 
  -4  -2   0    6.62    0.36 
  -4  -2   0    6.95    0.34 
  -4  -2   0    6.57    0.58 
  -4  -2   0    7.29    0.49 
  -4  -2   0    6.85    0.43 
   4   2   0    6.69    0.36 
   4   2   0    6.89    0.34 
   4   2   0    7.32    0.37 
   4   2   0    6.01    0.56 
   4   2   0    7.15    0.44 
   4   2   0    6.76    0.46 
   4   2   0    7.11    0.39 
   4   2   0    6.93    0.41 
   4   2   0    7.31    0.40 
   4   2   0    6.83    0.47 
  -5  -2   0  132.78    4.72 
  -5  -2   0  131.54    4.72 
   5   2   0  132.32   10.14 
  -7  -2   0   51.05    2.51 
  -7  -2   0   48.29    2.33 
  -7  -2   0   50.36    2.53 
  -7  -2   0   54.93    2.17 
  -7  -2   0   53.24    1.86 
  -7  -2   0   50.59    1.85 
  -7  -2   0   52.23    1.93 
   7   2   0   50.93    2.01 
   7   2   0   54.91    1.98 
   7   2   0   54.15    2.06 
   7   2   0   56.38    1.98 
   7   2   0   52.09    2.03 
   7   2   0   53.56    2.06 
  -8  -2   0  108.32    3.82 
  -8  -2   0  104.38    4.33 
  -8  -2   0  107.10    4.40 
  -8  -2   0  105.99    3.44 
   8   2   0  106.85    3.58 
   8   2   0   94.47    3.89 
  -9  -2   0   47.54    2.65 
  -9  -2   0   46.07    1.77 
  -9  -2   0   45.38    2.62 
  -9  -2   0   49.49    1.91 
  -9  -2   0   51.04    2.20 
  -9  -2   0   46.93    1.90 
   9   2   0   44.41    1.92 
   9   2   0   47.04    2.04 
   9   2   0   48.36    1.79 
   9   2   0   49.43    2.13 
   9   2   0   48.87    2.09 
   9   2   0   50.55    2.09 
   9   2   0   50.02    2.05 
 -10  -2   0    6.40    0.84 
 -10  -2   0    5.80    0.50 
 -10  -2   0    6.98    0.48 
 -10  -2   0    5.65    1.08 
 -10  -2   0    6.36    0.78 
 -10  -2   0    7.89    1.31 
  10   2   0    6.55    0.76 
  10   2   0    6.35    0.76 
  10   2   0    6.51    0.76 
  10   2   0    6.38    0.78 
  10   2   0    5.90    0.67 
  10   2   0    7.15    0.84 
 -11  -2   0    0.34    0.15 
 -11  -2   0    0.33    0.30 
 -11  -2   0    0.37    0.21 
 -11  -2   0    0.26    0.11 
  11   2   0    0.29    0.18 
  11   2   0    0.17    0.15 
  11   2   0    0.23    0.14 
  11   2   0    0.69    0.28 
  11   2   0    0.53    0.21 
  11   2   0    0.27    0.19 
 -12  -2   0    0.98    0.37 
 -12  -2   0    0.65    0.46 
 -12  -2   0    1.17    0.23 
 -12  -2   0    1.81    0.70 
  12   2   0    1.23    0.39 
  12   2   0    1.40    0.38 
  12   2   0    1.02    0.32 
  12   2   0    1.75    0.45 
  11  -3   0   38.54    2.16 
  11  -3   0   38.27    2.41 
  11  -3   0   41.67    2.32 
  11  -3   0   39.64    2.31 
  11  -3   0   42.39    2.42 
 -11   3   0   38.31    2.18 
 -11   3   0   40.43    2.75 
 -11   3   0   40.86    2.16 
  10  -3   0   12.88    1.17 
  10  -3   0   11.12    1.33 
  10  -3   0   14.69    1.22 
  10  -3   0   16.26    1.24 
  10  -3   0   11.82    1.04 
 -10   3   0   13.14    0.76 
 -10   3   0   11.68    0.73 
 -10   3   0    8.75    1.27 
 -10   3   0   13.97    1.09 
 -10   3   0   11.86    1.06 
   9  -3   0    0.09    0.17 
   9  -3   0   -0.08    0.09 
   9  -3   0   -0.07    0.05 
   9  -3   0    0.28    0.23 
   9  -3   0    0.05    0.12 
   9  -3   0    0.11    0.16 
  -9   3   0    0.23    0.22 
  -9   3   0    0.08    0.16 
  -9   3   0    0.01    0.10 
  -9   3   0    0.18    0.15 
  -9   3   0    0.01    0.09 
  -9   3   0    0.17    0.17 
   8  -3   0    0.67    0.28 
   8  -3   0    0.50    0.23 
   8  -3   0    0.64    0.27 
   8  -3   0    0.60    0.32 
   8  -3   0    0.66    0.29 
  -8   3   0    0.32    0.18 
  -8   3   0    0.44    0.18 
  -8   3   0    0.67    0.23 
  -8   3   0    0.51    0.33 
   7  -3   0   17.54    1.13 
   7  -3   0   16.58    1.18 
   7  -3   0   19.39    1.24 
   7  -3   0   18.55    1.28 
   7  -3   0   18.25    1.19 
   7  -3   0   16.04    1.06 
  -7   3   0   18.06    1.18 
  -7   3   0   16.39    1.23 
  -7   3   0   18.44    1.26 
  -7   3   0   18.82    1.38 
  -7   3   0   17.63    1.15 
  -7   3   0   18.27    1.10 
  -7   3   0   17.84    0.99 
   6  -3   0  143.43    5.34 
  -6   3   0  162.28    5.45 
   4  -3   0  142.95   14.97 
   4  -3   0  153.42    6.27 
  -4   3   0  157.93   15.73 
  -4   3   0  165.93    6.38 
   3  -3   0  281.33   19.44 
   3  -3   0  262.44    9.25 
  -3   3   0  264.01    9.24 
  -3   3   0  250.65   18.82 
   2  -3   0    0.15    0.10 
   2  -3   0    0.30    0.12 
   2  -3   0    0.21    0.11 
   2  -3   0    0.15    0.09 
   2  -3   0    0.00    0.05 
  -2   3   0    0.06    0.06 
  -2   3   0    0.19    0.10 
  -2   3   0    0.10    0.08 
  -2   3   0    0.30    0.18 
  -2   3   0    0.10    0.08 
  -2   3   0    0.14    0.09 
   1  -3   0    5.23    0.37 
   1  -3   0    5.71    0.43 
   1  -3   0    6.02    0.42 
   1  -3   0    5.20    0.40 
   1  -3   0    5.76    0.38 
   1  -3   0    5.49    0.37 
  -1   3   0    5.07    0.36 
  -1   3   0    5.43    0.40 
  -1   3   0    5.64    0.41 
  -1   3   0    5.34    0.42 
  -1   3   0    5.50    0.37 
   0  -3   0    0.98    0.15 
   0  -3   0    1.41    0.19 
   0  -3   0    1.71    0.26 
   0  -3   0    0.93    0.16 
   0  -3   0    1.60    0.14 
   0  -3   0    1.66    0.21 
   0  -3   0    1.57    0.24 
   0   3   0    1.84    0.23 
   0   3   0    1.39    0.20 
   0   3   0    1.44    0.22 
   0   3   0    1.41    0.19 
   0   3   0    1.26    0.22 
   0   3   0    1.15    0.18 
   0   3   0    1.03    0.17 
  -1  -3   0    1.41    0.17 
  -1  -3   0    1.83    0.22 
  -1  -3   0    2.37    0.17 
  -1  -3   0    1.92    0.16 
  -1  -3   0    2.21    0.26 
   1   3   0    1.96    0.17 
   1   3   0    1.92    0.24 
   1   3   0    1.68    0.21 
   1   3   0    1.92    0.22 
   1   3   0    1.49    0.21 
   1   3   0    1.96    0.17 
   1   3   0    1.77    0.16 
  -2  -3   0   97.11    6.73 
  -2  -3   0  103.10    3.49 
   2   3   0  102.10    7.01 
   2   3   0   97.56    3.46 
  -3  -3   0    0.28    0.06 
  -3  -3   0    0.34    0.13 
  -3  -3   0    0.25    0.12 
  -3  -3   0    0.43    0.14 
  -3  -3   0    0.26    0.07 
  -3  -3   0    0.48    0.14 
  -3  -3   0    0.38    0.07 
   3   3   0    0.35    0.09 
   3   3   0    0.26    0.06 
   3   3   0    0.32    0.11 
   3   3   0    0.26    0.07 
   3   3   0    0.33    0.16 
   3   3   0    0.18    0.09 
   3   3   0    0.27    0.11 
   3   3   0    0.37    0.09 
   3   3   0    0.21    0.05 
   3   3   0    0.28    0.11 
   3   3   0    0.50    0.09 
  -4  -3   0  131.85    8.81 
  -4  -3   0  139.07    4.63 
   4   3   0  137.36    8.71 
  -5  -3   0  291.15    9.09 
  -5  -3   0  278.98   14.98 
   5   3   0  275.47   14.78 
   5   3   0  284.42    9.09 
  -7  -3   0   92.09    3.73 
   7   3   0   90.34    3.08 
   7   3   0   89.94    3.27 
   7   3   0   88.29    3.12 
  -8  -3   0    8.53    0.49 
  -8  -3   0    7.33    0.46 
  -8  -3   0    7.37    0.67 
  -8  -3   0    9.20    1.25 
  -8  -3   0    8.59    0.93 
  -8  -3   0    7.71    0.42 
  -8  -3   0    8.48    0.43 
   8   3   0    7.53    0.57 
   8   3   0    7.03    0.58 
   8   3   0    7.62    0.59 
   8   3   0    6.69    0.52 
   8   3   0    7.67    0.65 
   8   3   0    8.52    0.56 
   8   3   0    8.18    0.60 
   8   3   0    8.69    0.59 
  -9  -3   0    1.73    0.55 
  -9  -3   0    2.76    0.23 
  -9  -3   0    2.73    0.27 
  -9  -3   0    2.86    0.25 
  -9  -3   0    2.13    0.64 
  -9  -3   0    2.88    0.34 
  -9  -3   0    3.64    0.61 
   9   3   0    2.24    0.40 
   9   3   0    2.64    0.46 
   9   3   0    3.18    0.51 
   9   3   0    2.42    0.42 
   9   3   0    2.99    0.46 
   9   3   0    3.05    0.42 
   9   3   0    2.43    0.37 
   9   3   0    2.82    0.42 
 -10  -3   0   16.51    1.57 
 -10  -3   0   20.05    0.87 
 -10  -3   0   20.13    0.75 
 -10  -3   0   20.52    1.71 
 -10  -3   0   22.73    1.35 
 -10  -3   0   20.11    0.88 
  10   3   0   18.84    1.14 
  10   3   0   20.48    1.08 
  10   3   0   20.76    1.02 
  10   3   0   21.14    1.21 
  10   3   0   20.39    1.25 
  10   3   0   21.63    1.19 
  10   3   0   19.23    1.19 
  10   3   0   19.92    1.15 
 -11  -3   0   10.24    1.53 
 -11  -3   0   12.60    1.00 
 -11  -3   0   14.00    1.82 
  11   3   0   11.43    0.83 
  11   3   0   10.29    0.89 
  11   3   0   11.48    0.86 
  11   3   0    9.90    0.85 
  11   3   0    9.61    0.83 
  11   3   0   12.29    0.92 
 -12  -3   0   15.48    1.69 
 -12  -3   0   16.12    1.70 
 -12  -3   0   17.56    1.25 
  12   3   0   15.62    1.11 
  12   3   0   14.37    1.04 
  12   3   0   16.03    1.00 
  12   3   0   16.49    1.09 
  12   3   0   16.49    1.17 
  11  -4   0    7.30    1.07 
  11  -4   0   10.13    1.29 
  11  -4   0    8.96    1.22 
  11  -4   0    8.32    1.24 
  11  -4   0    8.36    1.29 
 -11   4   0    8.04    1.40 
 -11   4   0    7.70    0.97 
 -11   4   0    9.10    1.13 
 -11   4   0    7.32    1.13 
 -11   4   0    8.09    0.60 
  10  -4   0    1.43    0.46 
  10  -4   0    2.87    0.65 
  10  -4   0    1.73    0.53 
  10  -4   0    2.18    0.59 
  10  -4   0    2.12    0.55 
 -10   4   0    1.32    0.51 
 -10   4   0    2.73    0.65 
 -10   4   0    2.05    0.48 
 -10   4   0    0.95    0.44 
 -10   4   0    2.35    0.43 
 -10   4   0    1.57    0.35 
   9  -4   0   28.01    1.79 
   9  -4   0   25.42    1.59 
   9  -4   0   27.72    1.87 
   9  -4   0   26.79    1.73 
   9  -4   0   27.29    1.97 
  -9   4   0   27.27    1.56 
  -9   4   0   24.54    1.88 
  -9   4   0   24.33    1.32 
  -9   4   0   25.57    1.35 
  -9   4   0   24.93    1.65 
   8  -4   0  133.10    4.83 
   8  -4   0  131.30    5.03 
   8  -4   0  132.13    5.14 
   8  -4   0  133.86    4.90 
   8  -4   0  131.19    4.97 
   8  -4   0  127.11    4.92 
  -8   4   0  127.31    4.87 
  -8   4   0  132.54    4.56 
  -8   4   0  127.51    5.07 
  -8   4   0  125.88    5.80 
  -8   4   0  132.26    4.75 
  -8   4   0  128.41    4.55 
  -8   4   0  130.85    4.94 
   7  -4   0  123.97    4.70 
   7  -4   0  120.82    4.54 
   7  -4   0  130.39    4.87 
   7  -4   0  126.66    4.67 
   7  -4   0  124.25    4.63 
   7  -4   0  116.72    4.46 
  -7   4   0  124.16    4.88 
  -7   4   0  116.42    4.29 
  -7   4   0  125.16    4.33 
  -7   4   0  126.39    4.47 
  -7   4   0  120.08    4.58 
  -7   4   0  130.24    4.67 
   6  -4   0   16.55    1.22 
   6  -4   0   17.65    1.12 
   6  -4   0   16.71    1.08 
   6  -4   0   19.95    1.24 
   6  -4   0   15.49    1.14 
   6  -4   0   18.75    1.18 
  -6   4   0   18.73    1.05 
  -6   4   0   17.83    1.04 
  -6   4   0   17.52    1.26 
  -6   4   0   17.47    1.16 
  -6   4   0   16.00    1.13 
  -6   4   0   18.59    0.81 
  -6   4   0   16.74    1.23 
  -6   4   0   17.84    1.09 
  -6   4   0   18.20    0.80 
  -6   4   0   18.45    0.71 
   5  -4   0   24.88    1.41 
   5  -4   0   24.36    1.47 
   5  -4   0   24.22    1.37 
   5  -4   0   26.29    1.49 
   5  -4   0   23.99    1.29 
   5  -4   0   25.76    1.39 
   5  -4   0   27.59    1.37 
  -5   4   0   25.32    1.30 
  -5   4   0   24.60    1.27 
  -5   4   0   26.11    1.28 
  -5   4   0   24.31    1.46 
  -5   4   0   28.06    1.43 
  -5   4   0   23.62    1.36 
   4  -4   0  123.11    5.60 
   4  -4   0  110.74   16.43 
   4  -4   0  129.61    6.10 
  -4   4   0  127.36    5.69 
  -4   4   0  139.13    6.17 
  -4   4   0  157.70   16.66 
   3  -4   0   51.94    2.19 
   3  -4   0   54.90    2.16 
   3  -4   0   52.05    2.11 
   3  -4   0   52.46    2.07 
   3  -4   0   49.45    2.05 
   3  -4   0   50.44    2.01 
  -3   4   0   49.69    1.99 
  -3   4   0   53.53    2.04 
  -3   4   0   58.18    2.24 
  -3   4   0   50.19    2.01 
  -3   4   0   48.39    2.08 
  -3   4   0   53.52    2.14 
  -2   4   0  120.00    4.49 
   1  -4   0   70.70    3.57 
   1  -4   0   74.89    3.42 
   1  -4   0   91.85   12.54 
  -1   4   0   80.53    3.46 
  -1   4   0   82.83   11.63 
   0  -4   0   77.81    8.58 
   0   4   0   92.54    9.40 
   0   4   0   83.99    3.51 
  -1  -4   0   66.14    7.02 
  -1  -4   0   51.54    2.45 
  -1  -4   0   56.02    2.66 
   1   4   0   58.02    2.53 
   1   4   0   58.73    8.01 
   1   4   0   59.84    2.71 
  -2  -4   0   63.68    6.39 
  -2  -4   0   58.69    2.48 
   2   4   0   61.52    2.49 
   2   4   0   47.89    6.76 
  -3  -4   0  147.28    4.92 
  -3  -4   0  143.03    9.48 
   3   4   0  139.12    9.51 
   3   4   0  140.04    4.88 
  -4  -4   0  149.29    9.70 
   4   4   0  141.62    9.39 
   4   4   0  149.27    5.00 
  -5  -4   0  131.78    9.49 
  -5  -4   0  139.27    4.69 
   5   4   0  137.34    9.29 
   5   4   0  132.04    4.68 
  -7  -4   0   74.38    2.89 
  -7  -4   0   71.88    3.18 
  -7  -4   0   72.07    3.31 
   7   4   0   75.64    2.63 
   7   4   0   75.49    2.89 
   7   4   0   74.31    2.76 
   7   4   0   68.71    2.79 
   7   4   0   76.07    2.58 
  -8  -4   0    7.28    1.15 
  -8  -4   0    7.34    1.08 
  -8  -4   0    7.90    0.71 
   8   4   0    6.45    0.50 
   8   4   0    6.45    0.52 
   8   4   0    6.77    0.81 
   8   4   0    6.60    0.57 
   8   4   0    6.42    0.46 
   8   4   0    6.69    0.55 
   8   4   0    6.67    0.49 
  -9  -4   0   42.09    2.52 
  -9  -4   0   43.34    2.58 
  -9  -4   0   46.68    2.13 
   9   4   0   44.06    1.84 
   9   4   0   43.84    1.86 
   9   4   0   42.94    1.85 
   9   4   0   43.25    1.79 
   9   4   0   43.27    2.03 
   9   4   0   42.68    1.78 
   9   4   0   42.18    1.70 
   9   4   0   44.91    1.82 
 -10  -4   0   91.04    4.15 
 -10  -4   0   88.57    4.22 
 -10  -4   0   85.27    3.45 
  10   4   0   81.77    3.19 
  10   4   0   86.27    3.14 
  10   4   0   80.84    3.07 
  10   4   0   81.26    3.30 
  10   4   0   80.91    3.55 
  10   4   0   83.16    3.07 
  10   4   0   88.14    3.16 
  10   4   0   83.18    3.09 
 -11  -4   0   28.64    1.69 
 -11  -4   0   32.73    2.32 
 -11  -4   0   27.90    2.21 
  11   4   0   29.74    1.50 
  11   4   0   31.03    1.48 
  11   4   0   29.46    1.44 
  11   4   0   29.81    1.59 
  11   4   0   28.45    1.60 
  11   4   0   27.89    1.35 
  11   4   0   29.08    1.36 
  11   4   0   28.38    1.51 
 -12  -4   0   19.98    1.90 
 -12  -4   0   17.47    1.28 
 -12  -4   0   19.31    1.89 
  12   4   0   17.27    1.10 
  12   4   0   16.00    1.19 
  12   4   0   18.11    1.01 
  12   4   0   18.14    1.08 
  12   4   0   18.09    1.08 
  12   4   0   17.29    1.18 
  11  -5   0    2.78    0.69 
  11  -5   0    5.40    0.95 
  11  -5   0    3.12    0.84 
  11  -5   0    3.55    0.85 
 -11   5   0    2.66    0.62 
 -11   5   0    2.86    0.84 
 -11   5   0    3.23    0.77 
 -11   5   0    3.38    0.51 
 -11   5   0    2.15    0.42 
  10  -5   0   30.64    1.94 
  10  -5   0   30.75    1.99 
  10  -5   0   26.14    1.77 
  10  -5   0   28.16    2.05 
 -10   5   0   24.73    1.79 
 -10   5   0   28.58    2.16 
 -10   5   0   26.42    1.47 
 -10   5   0   28.96    1.79 
 -10   5   0   27.14    1.47 
   9  -5   0   80.38    3.75 
   9  -5   0   72.14    3.52 
   9  -5   0   71.93    3.46 
   9  -5   0   71.72    3.31 
   9  -5   0   79.37    3.48 
  -9   5   0   78.76    3.81 
  -9   5   0   78.07    3.06 
  -9   5   0   75.11    3.46 
  -9   5   0   80.94    3.33 
  -9   5   0   76.08    3.05 
   8  -5   0  100.77    4.35 
   8  -5   0  109.14    4.62 
   8  -5   0  111.31    4.54 
   8  -5   0  108.09    4.36 
   8  -5   0  115.63    4.56 
   8  -5   0  110.83    4.30 
  -8   5   0  113.77    4.74 
  -8   5   0  106.74    4.41 
  -8   5   0  112.06    4.07 
  -8   5   0  113.96    4.27 
  -8   5   0  114.33    4.11 
  -8   5   0  108.56    4.62 
   7  -5   0   57.36    2.64 
   7  -5   0   62.82    2.84 
   7  -5   0   59.75    2.94 
   7  -5   0   62.05    2.75 
   7  -5   0   63.42    2.89 
  -7   5   0   61.29    2.12 
  -7   5   0   60.39    2.54 
  -7   5   0   60.13    2.11 
  -7   5   0   61.81    2.96 
  -7   5   0   59.96    2.79 
  -7   5   0   61.06    2.65 
  -7   5   0   62.60    2.56 
  -7   5   0   58.72    2.75 
   6  -5   0   32.51    1.77 
   6  -5   0   34.67    1.74 
   6  -5   0   32.38    1.79 
   6  -5   0   33.04    1.92 
   6  -5   0   30.11    1.70 
   6  -5   0   35.17    1.88 
  -6   5   0   33.63    1.64 
  -6   5   0   34.70    1.66 
  -6   5   0   31.58    1.78 
  -6   5   0   33.13    1.36 
  -6   5   0   37.15    1.96 
  -6   5   0   34.17    1.71 
  -6   5   0   34.26    1.81 
   5  -5   0    1.90    0.42 
   5  -5   0    1.31    0.33 
   5  -5   0    1.40    0.38 
   5  -5   0    1.38    0.36 
   5  -5   0    1.74    0.44 
   5  -5   0    1.74    0.43 
   5  -5   0    1.58    0.38 
  -5   5   0    1.08    0.28 
  -5   5   0    1.39    0.35 
  -5   5   0    1.31    0.31 
  -5   5   0    1.55    0.38 
  -5   5   0    1.29    0.35 
  -5   5   0    2.00    0.31 
   4  -5   0    9.33    0.75 
   4  -5   0    8.29    0.68 
   4  -5   0    9.70    0.84 
   4  -5   0    9.45    0.73 
   4  -5   0    8.44    0.74 
   4  -5   0    7.96    0.65 
   4  -5   0    8.17    0.78 
  -4   5   0    9.84    0.81 
  -4   5   0    8.20    0.74 
  -4   5   0   10.16    0.62 
  -4   5   0    9.81    0.72 
  -4   5   0    8.80    0.68 
  -4   5   0    9.81    0.73 
   3  -5   0   21.27    1.14 
   3  -5   0   23.48    1.33 
   3  -5   0   24.30    1.29 
   3  -5   0   23.42    1.25 
   3  -5   0   21.65    1.16 
  -3   5   0   23.34    1.27 
  -3   5   0   22.98    1.17 
  -3   5   0   21.66    1.05 
  -3   5   0   20.10    1.25 
  -3   5   0   22.82    1.30 
  -3   5   0   23.97    1.29 
  -3   5   0   20.90    1.14 
   2  -5   0   72.92    2.77 
   2  -5   0   78.19    2.96 
  -2   5   0   76.98    2.78 
   1  -5   0   18.05    1.04 
   1  -5   0   19.15    0.96 
   1  -5   0   18.97    0.94 
   1  -5   0   19.26    1.00 
   1  -5   0   20.11    0.97 
   1  -5   0   19.50    1.03 
  -1   5   0   18.55    1.01 
  -1   5   0   19.94    0.97 
  -1   5   0   16.60    0.92 
  -1   5   0   18.80    1.01 
  -1   5   0   17.98    0.93 
  -1   5   0   18.04    0.95 
   0  -5   0   66.72   10.57 
   0  -5   0   76.28    3.52 
   0  -5   0   74.59    3.74 
   0   5   0   76.69    3.78 
   0   5   0   81.60   11.69 
   0   5   0   86.49    3.66 
  -1  -5   0  262.23    9.18 
  -1  -5   0  285.96   17.68 
   1   5   0  274.70   17.76 
   1   5   0  275.04    9.21 
  -2  -5   0  216.75    7.44 
  -2  -5   0  234.69   14.71 
   2   5   0  210.84   14.51 
   2   5   0  215.76    7.42 
  -3  -5   0  229.64    7.61 
  -3  -5   0  236.98   14.09 
   3   5   0  214.73    7.53 
   3   5   0  248.25   14.75 
  -4  -5   0   81.11    3.22 
   4   5   0   82.47    3.09 
   4   5   0   82.57    3.03 
  -5  -5   0   24.77    0.87 
  -5  -5   0   25.48    0.93 
  -5  -5   0   26.36    0.93 
  -5  -5   0   25.36    1.37 
  -5  -5   0   24.11    0.86 
   5   5   0   22.44    1.24 
   5   5   0   24.72    1.00 
   5   5   0   25.13    1.04 
   5   5   0   26.38    1.01 
   5   5   0   25.66    1.27 
   5   5   0   25.01    1.01 
   5   5   0   25.76    1.35 
   5   5   0   24.17    1.04 
   5   5   0   25.30    0.97 
  -6  -5   0    6.70    0.96 
  -6  -5   0    7.46    0.74 
   6   5   0    6.53    0.43 
   6   5   0    6.82    0.61 
   6   5   0    6.56    0.41 
   6   5   0    6.42    0.63 
   6   5   0    6.48    0.45 
   6   5   0    6.52    0.43 
   6   5   0    6.60    0.40 
   6   5   0    6.48    0.58 
   6   5   0    6.34    0.44 
  -7  -5   0    0.31    0.21 
  -7  -5   0    0.30    0.25 
   7   5   0    0.36    0.19 
   7   5   0    0.52    0.17 
   7   5   0    0.27    0.11 
   7   5   0    0.21    0.10 
   7   5   0    0.50    0.15 
   7   5   0    0.25    0.11 
   7   5   0    0.31    0.12 
   7   5   0    0.29    0.17 
  -8  -5   0   13.01    0.98 
  -8  -5   0   10.68    1.57 
  -8  -5   0   12.59    1.15 
   8   5   0   12.44    0.74 
   8   5   0   13.79    0.91 
   8   5   0   12.31    0.71 
   8   5   0   13.22    0.98 
   8   5   0   13.14    0.71 
   8   5   0   12.76    0.75 
   8   5   0   12.67    0.67 
   8   5   0   11.98    0.70 
  -9  -5   0   24.45    1.44 
  -9  -5   0   22.11    1.70 
  -9  -5   0   22.07    1.77 
   9   5   0   21.03    1.14 
   9   5   0   22.11    1.38 
   9   5   0   22.20    1.25 
   9   5   0   22.73    1.09 
   9   5   0   23.45    1.11 
 -10  -5   0   40.92    2.56 
 -10  -5   0   36.94    2.55 
  10   5   0   42.19    1.71 
  10   5   0   39.79    2.05 
  10   5   0   40.26    1.71 
  10   5   0   41.47    1.77 
  10   5   0   40.60    1.62 
  10   5   0   40.57    1.83 
  10   5   0   39.52    1.68 
  10   5   0   40.99    2.09 
  10   5   0   40.47    1.86 
 -11  -5   0   34.42    2.50 
 -11  -5   0   34.07    2.41 
  11   5   0   33.12    1.60 
  11   5   0   29.44    1.60 
  11   5   0   30.21    1.76 
  11   5   0   34.51    1.64 
  11   5   0   34.84    1.43 
  11   5   0   31.40    1.90 
  11   5   0   33.36    1.48 
  11   5   0   31.85    1.48 
  11   5   0   32.89    1.49 
 -12  -5   0   16.78    1.73 
 -12  -5   0   18.05    1.85 
  12   5   0   15.66    0.93 
  12   5   0   15.42    1.12 
  12   5   0   18.93    1.17 
  12   5   0   17.91    0.97 
  12   5   0   16.61    0.99 
  12   5   0   15.75    0.88 
  12   5   0   16.53    0.92 
  10  -6   0   27.73    1.97 
  10  -6   0   27.29    1.87 
  10  -6   0   33.24    2.08 
  10  -6   0   27.20    2.09 
 -10   6   0   29.45    2.00 
 -10   6   0   25.34    1.54 
 -10   6   0   26.99    1.56 
 -10   6   0   28.61    2.19 
   9  -6   0   51.78    2.73 
   9  -6   0   54.62    2.97 
   9  -6   0   58.91    2.90 
   9  -6   0   59.44    2.99 
   9  -6   0   54.56    3.06 
  -9   6   0   59.28    2.96 
  -9   6   0   57.97    3.47 
  -9   6   0   54.07    2.68 
  -9   6   0   55.47    2.52 
  -9   6   0   55.17    3.10 
   8  -6   0   38.75    2.35 
   8  -6   0   40.94    2.27 
   8  -6   0   42.45    2.51 
   8  -6   0   42.17    2.37 
  -8   6   0   42.34    1.54 
  -8   6   0   44.66    2.40 
  -8   6   0   44.28    2.53 
  -8   6   0   39.78    2.15 
  -8   6   0   43.77    1.55 
  -8   6   0   43.35    2.10 
   7  -6   0   34.04    2.05 
   7  -6   0   31.15    1.90 
   7  -6   0   27.72    1.69 
   7  -6   0   31.32    1.87 
   7  -6   0   30.87    1.79 
   7  -6   0   27.82    1.76 
  -7   6   0   28.17    1.78 
  -7   6   0   30.64    1.92 
  -7   6   0   32.00    1.74 
  -7   6   0   28.95    1.27 
  -7   6   0   29.87    1.62 
  -7   6   0   29.45    1.27 
  -7   6   0   31.36    1.87 
  -7   6   0   27.19    1.57 
   6  -6   0   28.01    1.72 
   6  -6   0   27.28    1.57 
   6  -6   0   26.59    1.75 
   6  -6   0   27.05    1.59 
   6  -6   0   28.58    1.70 
  -6   6   0   26.56    1.64 
  -6   6   0   27.08    1.24 
  -6   6   0   27.01    1.50 
  -6   6   0   25.26    1.63 
  -6   6   0   28.81    1.54 
  -6   6   0   28.46    1.57 
  -6   6   0   27.82    1.70 
   5  -6   0    1.61    0.43 
   5  -6   0    1.84    0.41 
   5  -6   0    2.19    0.46 
   5  -6   0    1.80    0.47 
   5  -6   0    1.21    0.36 
   5  -6   0    1.09    0.32 
  -5   6   0    1.38    0.35 
  -5   6   0    1.16    0.27 
  -5   6   0    1.46    0.38 
  -5   6   0    1.46    0.37 
  -5   6   0    1.64    0.43 
  -5   6   0    0.68    0.25 
  -5   6   0    1.83    0.45 
   4  -6   0    1.28    0.35 
   4  -6   0    1.31    0.32 
   4  -6   0    0.91    0.28 
   4  -6   0    0.92    0.29 
   4  -6   0    1.02    0.31 
   4  -6   0    1.32    0.40 
   4  -6   0    0.94    0.32 
  -4   6   0    1.84    0.44 
  -4   6   0    1.52    0.44 
  -4   6   0    1.11    0.36 
  -4   6   0    1.15    0.30 
  -4   6   0    0.74    0.26 
  -4   6   0    1.02    0.24 
  -4   6   0    0.90    0.27 
   3  -6   0    2.82    0.51 
   3  -6   0    2.56    0.63 
   3  -6   0    1.67    0.35 
   3  -6   0    3.06    0.57 
   3  -6   0    1.86    0.37 
   3  -6   0    2.69    0.47 
  -3   6   0    1.85    0.37 
  -3   6   0    1.70    0.31 
  -3   6   0    3.09    0.55 
  -3   6   0    1.38    0.33 
  -3   6   0    2.44    0.43 
  -3   6   0    2.85    0.55 
  -3   6   0    1.50    0.37 
   2  -6   0    8.25    0.71 
   2  -6   0    9.66    0.73 
   2  -6   0    6.62    0.59 
   2  -6   0    7.94    0.63 
  -2   6   0    8.34    0.65 
  -2   6   0    8.45    0.75 
  -2   6   0    8.02    0.63 
  -2   6   0   10.01    0.71 
  -2   6   0    7.12    0.58 
  -2   6   0    7.77    0.68 
  -2   6   0    7.38    0.67 
   1  -6   0  101.87    5.07 
   1  -6   0  132.91   14.65 
   1  -6   0  105.29    4.78 
  -1   6   0   97.74    5.01 
  -1   6   0  104.29    4.77 
  -1   6   0  100.02   15.30 
   0  -6   0  272.51    9.53 
   0  -6   0  234.58   18.99 
   0   6   0  267.01    9.47 
   0   6   0  255.62   20.11 
  -1  -6   0  593.46   30.65 
  -1  -6   0  654.52   19.85 
   1   6   0  579.34   19.00 
   1   6   0  529.49   30.09 
  -2  -6   0  291.24    9.90 
  -2  -6   0  294.36   19.01 
   2   6   0  292.89    9.86 
   2   6   0  274.31   18.83 
   3   6   0   83.24    3.14 
   3   6   0   86.73    3.23 
  -4  -6   0    1.15    0.18 
  -4  -6   0    1.21    0.18 
  -4  -6   0    1.11    0.20 
  -4  -6   0    0.72    0.26 
   4   6   0    0.89    0.25 
   4   6   0    1.29    0.22 
   4   6   0    1.31    0.26 
   4   6   0    1.06    0.20 
   4   6   0    1.48    0.25 
   4   6   0    1.15    0.30 
   4   6   0    1.13    0.23 
   4   6   0    1.14    0.20 
   4   6   0    1.41    0.33 
   4   6   0    1.16    0.33 
  -5  -6   0   29.01    1.02 
  -5  -6   0   29.16    1.02 
  -5  -6   0   29.32    1.71 
  -5  -6   0   29.33    1.51 
  -5  -6   0   28.71    1.08 
  -5  -6   0   29.37    1.09 
   5   6   0   28.93    1.23 
   5   6   0   28.90    1.47 
   5   6   0   30.63    1.58 
   5   6   0   26.00    1.44 
   5   6   0   30.33    1.15 
   5   6   0   29.33    1.18 
   5   6   0   29.52    1.09 
   5   6   0   29.43    1.21 
   5   6   0   27.85    1.17 
   5   6   0   27.50    1.15 
  -6  -6   0   60.91    2.62 
  -6  -6   0   56.65    2.75 
   6   6   0   58.98    2.09 
   6   6   0   60.58    2.06 
   6   6   0   57.07    2.04 
   6   6   0   55.93    2.06 
   6   6   0   60.68    2.45 
   6   6   0   56.30    2.53 
   6   6   0   56.35    2.10 
  -7  -6   0   30.06    1.92 
  -7  -6   0   32.98    1.83 
   7   6   0   30.72    1.24 
   7   6   0   29.25    1.25 
   7   6   0   31.30    1.59 
   7   6   0   29.19    1.27 
   7   6   0   31.80    1.30 
   7   6   0   31.40    1.23 
   7   6   0   27.17    1.62 
   7   6   0   29.28    1.22 
  -8  -6   0    3.04    0.71 
  -8  -6   0    1.77    0.52 
   8   6   0    2.42    0.34 
   8   6   0    3.08    0.41 
   8   6   0    2.34    0.34 
   8   6   0    1.97    0.42 
   8   6   0    2.37    0.44 
   8   6   0    2.33    0.32 
   8   6   0    2.29    0.36 
   8   6   0    1.94    0.31 
  -9  -6   0   14.85    1.34 
  -9  -6   0   11.75    1.30 
   9   6   0   13.11    0.97 
   9   6   0   14.04    0.72 
   9   6   0   12.65    1.06 
   9   6   0   13.15    0.95 
   9   6   0   13.40    0.74 
   9   6   0   14.60    0.86 
 -10  -6   0   23.38    1.97 
 -10  -6   0   23.87    1.86 
  10   6   0   24.37    1.45 
  10   6   0   22.40    1.23 
  10   6   0   25.61    1.24 
  10   6   0   24.27    1.40 
  10   6   0   23.67    1.05 
  10   6   0   23.88    1.09 
  10   6   0   23.09    1.09 
  10   6   0   24.03    1.12 
 -11  -6   0   48.01    2.92 
 -11  -6   0   46.77    3.04 
  11   6   0   48.42    1.81 
  11   6   0   43.56    1.71 
  11   6   0   44.30    2.04 
  11   6   0   48.31    2.03 
  11   6   0   42.89    2.28 
  11   6   0   45.75    2.12 
  11   6   0   44.68    1.74 
  11   6   0   45.28    1.73 
 -12  -6   0   34.50    2.67 
 -12  -6   0   35.44    2.61 
  12   6   0   35.81    1.42 
  12   6   0   35.76    1.76 
  12   6   0   34.58    1.72 
  10  -7   0    5.62    1.08 
  10  -7   0    4.81    1.24 
  10  -7   0    7.82    1.23 
  10  -7   0    7.32    1.26 
 -10   7   0    6.31    1.22 
 -10   7   0    6.05    1.05 
 -10   7   0    5.86    0.82 
   9  -7   0   11.56    1.62 
   9  -7   0   10.20    1.32 
   9  -7   0    7.96    1.17 
   9  -7   0    9.21    1.23 
  -9   7   0   12.07    1.58 
  -9   7   0    9.22    1.16 
  -9   7   0    9.62    0.91 
  -9   7   0   10.63    1.53 
   8  -7   0   38.76    2.30 
   8  -7   0   39.72    2.24 
   8  -7   0   33.84    2.31 
   8  -7   0   38.75    2.37 
   8  -7   0   38.85    2.17 
  -8   7   0   36.97    2.26 
  -8   7   0   39.90    2.40 
  -8   7   0   36.64    2.08 
  -8   7   0   39.64    1.52 
  -8   7   0   34.08    1.94 
  -8   7   0   37.73    2.00 
  -8   7   0   36.69    1.49 
   7  -7   0   54.22    2.64 
   7  -7   0   54.81    3.25 
   7  -7   0   51.18    2.67 
   7  -7   0   54.17    2.88 
   7  -7   0   48.26    2.50 
  -7   7   0   49.28    2.64 
  -7   7   0   49.95    2.42 
  -7   7   0   48.86    2.64 
  -7   7   0   51.99    2.08 
  -7   7   0   52.79    2.53 
  -7   7   0   55.67    2.48 
  -7   7   0   50.47    2.94 
  -7   7   0   51.95    1.83 
   6  -7   0    8.11    1.01 
   6  -7   0   12.35    1.04 
   6  -7   0   12.10    1.16 
   6  -7   0   10.26    1.18 
   6  -7   0   11.33    1.08 
  -6   7   0    8.45    1.16 
  -6   7   0   11.72    1.05 
  -6   7   0   11.00    1.04 
  -6   7   0    9.18    0.95 
  -6   7   0   11.07    0.93 
  -6   7   0   10.35    0.72 
  -6   7   0   10.38    0.93 
   5  -7   0    1.48    0.39 
   5  -7   0    1.73    0.43 
   5  -7   0    2.69    0.64 
   5  -7   0    1.63    0.45 
   5  -7   0    1.36    0.40 
   5  -7   0    1.59    0.45 
   5  -7   0    2.36    0.49 
  -5   7   0    1.40    0.37 
  -5   7   0    2.07    0.54 
  -5   7   0    2.16    0.56 
  -5   7   0    2.42    0.51 
  -5   7   0    3.36    0.65 
  -5   7   0    2.48    0.51 
  -5   7   0    2.40    0.42 
   4  -7   0   28.32    1.53 
   4  -7   0   29.96    1.71 
   4  -7   0   31.29    1.70 
   4  -7   0   30.91    1.77 
   4  -7   0   35.73    1.94 
   4  -7   0   31.63    1.67 
   4  -7   0   31.97    1.67 
   4  -7   0   31.32    1.68 
  -4   7   0   30.41    1.63 
  -4   7   0   33.11    1.66 
  -4   7   0   33.27    1.68 
  -4   7   0   33.32    1.82 
  -4   7   0   31.11    1.49 
  -4   7   0   31.78    1.86 
  -4   7   0   29.18    1.72 
   3  -7   0  111.17    4.13 
   3  -7   0  116.58    4.23 
   3  -7   0  114.01    4.11 
   3  -7   0  118.80    4.36 
   3  -7   0  112.46    4.39 
  -3   7   0  114.04    4.17 
  -3   7   0  112.19    4.40 
  -3   7   0  115.04    4.33 
  -3   7   0  114.77    4.15 
  -1  -7   0   89.16    3.18 
  -1  -7   0   82.79    3.01 
   1   7   0   86.57    3.26 
   1   7   0   85.41    3.15 
  -2  -7   0   90.75    3.24 
  -3  -7   0   16.14    0.83 
  -3  -7   0   17.14    0.85 
  -3  -7   0   17.89    1.17 
  -3  -7   0   17.99    0.94 
   3   7   0   19.52    1.15 
   3   7   0   18.45    0.91 
   3   7   0   16.21    0.88 
   3   7   0   17.96    0.95 
   3   7   0   17.61    0.89 
   3   7   0   18.86    0.94 
   3   7   0   18.94    0.97 
   3   7   0   17.62    1.00 
  -4  -7   0   15.61    0.78 
  -4  -7   0   14.68    0.71 
  -4  -7   0   15.43    0.72 
  -4  -7   0   14.56    1.10 
   4   7   0   14.36    0.85 
   4   7   0   14.11    0.76 
   4   7   0   14.97    0.89 
   4   7   0   15.36    0.78 
   4   7   0   14.40    1.05 
   4   7   0   13.87    0.98 
   4   7   0   15.65    0.83 
   4   7   0   13.97    0.80 
   4   7   0   14.70    0.80 
  -5  -7   0   41.58    1.43 
  -5  -7   0   41.51    1.52 
  -5  -7   0   40.71    2.17 
  -5  -7   0   40.91    1.51 
  -5  -7   0   40.07    1.43 
  -5  -7   0   40.02    1.92 
   5   7   0   42.11    1.70 
   5   7   0   43.06    1.65 
   5   7   0   40.22    1.94 
   5   7   0   43.61    1.66 
   5   7   0   41.21    1.63 
   5   7   0   41.53    1.59 
   5   7   0   40.06    2.03 
   5   7   0   40.11    1.58 
  -6  -7   0   54.34    2.69 
  -6  -7   0   54.68    2.46 
   6   7   0   51.01    2.32 
   6   7   0   52.03    1.92 
   6   7   0   52.26    1.80 
   6   7   0   50.76    1.91 
   6   7   0   52.14    1.81 
   6   7   0   52.54    1.95 
   6   7   0   54.67    1.98 
   6   7   0   54.17    1.98 
   6   7   0   52.51    2.47 
   6   7   0   49.76    1.99 
  -7  -7   0   90.43    4.00 
  -7  -7   0   89.84    3.72 
   7   7   0   88.59    3.01 
   7   7   0   89.50    3.02 
   7   7   0   86.27    3.65 
   7   7   0   88.85    3.51 
   7   7   0   92.47    3.02 
   7   7   0   89.67    3.08 
   7   7   0   84.92    3.05 
   7   7   0   90.59    3.04 
   7   7   0   89.26    3.02 
  -8  -7   0   32.04    2.14 
  -8  -7   0   31.14    1.92 
   8   7   0   28.81    1.77 
   8   7   0   31.04    1.69 
   8   7   0   31.25    1.40 
   8   7   0   31.84    1.31 
   8   7   0   30.01    1.30 
   8   7   0   29.39    1.36 
   8   7   0   30.26    1.31 
   8   7   0   31.08    1.28 
   8   7   0   30.60    1.37 
   8   7   0   29.53    1.24 
  -9  -7   0   22.98    1.88 
  -9  -7   0   22.21    1.68 
   9   7   0   23.08    1.03 
   9   7   0   19.96    1.33 
   9   7   0   22.27    0.98 
   9   7   0   21.07    0.98 
   9   7   0   21.29    1.17 
   9   7   0   22.39    1.11 
   9   7   0   21.60    1.20 
   9   7   0   21.72    1.13 
 -10  -7   0   25.85    2.12 
 -10  -7   0   25.11    1.93 
  10   7   0   26.05    1.44 
  10   7   0   26.39    1.09 
  10   7   0   23.98    1.50 
  10   7   0   25.03    1.32 
  10   7   0   26.25    1.42 
  10   7   0   26.55    1.28 
  10   7   0   27.84    1.14 
 -11  -7   0   43.33    2.75 
 -11  -7   0   43.94    2.97 
  11   7   0   41.40    1.49 
  11   7   0   41.74    1.84 
  11   7   0   39.76    2.05 
  11   7   0   37.26    1.84 
  11   7   0   42.52    1.52 
  11   7   0   39.81    2.04 
  11   7   0   40.97    2.02 
   9  -8   0    2.41    0.65 
   9  -8   0    3.21    0.77 
   9  -8   0    2.47    0.65 
   9  -8   0    1.23    0.50 
  -9   8   0    2.19    0.54 
  -9   8   0    2.46    0.73 
  -9   8   0    1.15    0.54 
  -9   8   0    1.77    0.55 
   8  -8   0    2.16    0.58 
   8  -8   0    3.37    0.82 
   8  -8   0    3.12    0.79 
   8  -8   0    1.92    0.53 
  -8   8   0    2.50    0.39 
  -8   8   0    1.75    0.55 
  -8   8   0    1.81    0.50 
  -8   8   0    1.72    0.50 
  -8   8   0    1.55    0.53 
   7  -8   0   17.66    1.57 
   7  -8   0   14.64    1.41 
   7  -8   0   17.31    1.37 
   7  -8   0   17.98    1.41 
  -7   8   0   17.85    0.87 
  -7   8   0   21.96    1.59 
  -7   8   0   18.90    1.05 
  -7   8   0   17.79    1.35 
  -7   8   0   16.78    1.44 
  -7   8   0   18.59    1.33 
   6  -8   0    3.29    0.70 
   6  -8   0    1.97    0.70 
   6  -8   0    1.76    0.51 
   6  -8   0    4.07    0.80 
   6  -8   0    2.83    0.60 
   6  -8   0    2.69    0.66 
  -6   8   0    3.30    0.69 
  -6   8   0    3.18    0.63 
  -6   8   0    2.45    0.56 
  -6   8   0    1.37    0.40 
  -6   8   0    2.34    0.59 
  -6   8   0    2.57    0.44 
  -6   8   0    1.72    0.56 
   5  -8   0    1.36    0.42 
   5  -8   0    2.44    0.54 
   5  -8   0    2.39    0.58 
   5  -8   0    2.09    0.52 
   5  -8   0    1.54    0.46 
   5  -8   0    1.34    0.49 
   5  -8   0    0.99    0.34 
  -5   8   0    1.31    0.39 
  -5   8   0    2.21    0.51 
  -5   8   0    1.73    0.49 
  -5   8   0    2.36    0.43 
  -5   8   0    1.69    0.44 
  -5   8   0    1.99    0.59 
  -5   8   0    2.47    0.60 
   4  -8   0   76.81    3.46 
   4  -8   0   76.95    3.21 
   4  -8   0   77.03    3.37 
   4  -8   0   75.23    3.15 
   4  -8   0   82.06    3.36 
   4  -8   0   72.57    3.00 
   4  -8   0   79.19    3.21 
  -4   8   0   76.78    2.99 
  -4   8   0   77.04    3.48 
  -4   8   0   71.44    3.10 
  -4   8   0   76.82    3.37 
  -4   8   0   76.94    3.17 
  -4   8   0   76.03    3.33 
  -3   8   0  204.33    7.37 
  -3   8   0  189.62    6.96 
   1  -8   0   88.15    3.25 
   1  -8   0   83.94    3.19 
   1  -8   0   84.52    3.31 
   1  -8   0   81.09    3.42 
   1  -8   0   80.72    3.34 
   1  -8   0   85.10    3.25 
  -1   8   0   87.56    3.32 
  -1   8   0   81.46    3.23 
  -1   8   0   84.93    3.39 
  -1   8   0   90.70    4.02 
  -1   8   0   87.63    3.31 
  -1   8   0   88.92    3.27 
  -1   8   0   88.59    3.44 
   0  -8   0   11.61    0.84 
   0  -8   0   12.25    0.65 
   0  -8   0   12.13    0.92 
   0  -8   0    9.44    0.74 
   0  -8   0   12.09    0.89 
   0  -8   0   11.42    0.79 
   0  -8   0   12.22    0.79 
   0   8   0   11.58    0.88 
   0   8   0   10.53    0.81 
   0   8   0   11.66    0.94 
   0   8   0   12.34    0.83 
   0   8   0   11.58    0.89 
   0   8   0   10.24    0.78 
   0   8   0   11.43    0.87 
  -1  -8   0   22.53    1.21 
  -1  -8   0   23.80    0.88 
  -1  -8   0   24.60    1.34 
  -1  -8   0   25.95    1.19 
  -1  -8   0   22.43    1.19 
  -1  -8   0   22.23    1.26 
  -1  -8   0   20.75    1.14 
   1   8   0   23.08    1.22 
   1   8   0   25.01    1.04 
   1   8   0   23.24    1.21 
   1   8   0   24.97    1.32 
   1   8   0   23.23    1.30 
   1   8   0   22.70    1.35 
   1   8   0   22.74    1.24 
  -2  -8   0   45.60    1.67 
  -2  -8   0   46.97    2.13 
  -2  -8   0   43.68    1.91 
  -2  -8   0   45.49    1.69 
  -2  -8   0   44.60    1.80 
  -2  -8   0   45.86    1.95 
   2   8   0   44.28    1.93 
   2   8   0   45.82    1.95 
   2   8   0   42.46    1.87 
   2   8   0   42.57    1.82 
   2   8   0   43.84    1.68 
   2   8   0   42.46    1.84 
   2   8   0   42.82    2.05 
   2   8   0   43.76    2.01 
  -3  -8   0    0.22    0.18 
  -3  -8   0    0.16    0.12 
  -3  -8   0    0.08    0.08 
  -3  -8   0    0.03    0.08 
  -3  -8   0    0.16    0.11 
   3   8   0    0.05    0.07 
   3   8   0    0.17    0.12 
   3   8   0    0.01    0.08 
   3   8   0    0.00    0.05 
   3   8   0    0.22    0.16 
   3   8   0   -0.01    0.05 
   3   8   0    0.05    0.09 
   3   8   0    0.13    0.11 
  -4  -8   0    4.56    0.38 
  -4  -8   0    4.86    0.82 
  -4  -8   0    6.12    0.49 
  -4  -8   0    5.43    0.47 
  -4  -8   0    6.12    0.43 
   4   8   0    5.04    0.45 
   4   8   0    4.76    0.44 
   4   8   0    5.33    0.53 
   4   8   0    5.93    0.80 
   4   8   0    5.51    0.49 
   4   8   0    5.59    0.50 
   4   8   0    5.99    0.86 
   4   8   0    5.62    0.50 
   4   8   0    5.15    0.49 
  -5  -8   0   13.76    1.00 
  -5  -8   0   15.32    0.70 
  -5  -8   0   15.10    0.70 
  -5  -8   0   15.04    0.76 
  -5  -8   0   16.17    1.07 
  -5  -8   0   16.09    1.26 
   5   8   0   16.21    0.84 
   5   8   0   14.91    1.16 
   5   8   0   14.46    0.81 
   5   8   0   14.57    0.85 
   5   8   0   13.74    0.83 
   5   8   0   13.75    1.27 
   5   8   0   14.70    1.09 
   5   8   0   14.20    0.84 
  -6  -8   0   44.16    2.11 
  -6  -8   0   43.33    2.40 
   6   8   0   41.42    1.70 
   6   8   0   41.16    2.08 
   6   8   0   39.94    1.68 
   6   8   0   41.91    1.65 
   6   8   0   43.26    1.77 
   6   8   0   42.01    1.66 
   6   8   0   37.72    2.13 
   6   8   0   41.36    1.72 
  -7  -8   0   79.43    3.46 
  -7  -8   0   82.47    3.81 
   7   8   0   81.71    2.80 
   7   8   0   82.17    2.83 
   7   8   0   79.90    2.84 
   7   8   0   77.75    2.86 
   7   8   0   82.71    3.39 
   7   8   0   78.02    2.99 
  -8  -8   0  150.76    6.17 
  -8  -8   0  151.76    5.82 
   8   8   0  151.54    4.92 
   8   8   0  151.90    5.56 
   8   8   0  153.96    4.89 
   8   8   0  154.37    4.86 
   8   8   0  150.52    5.04 
  -9  -8   0   50.21    3.11 
  -9  -8   0   54.18    2.93 
   9   8   0   54.13    1.98 
   9   8   0   51.85    2.12 
   9   8   0   57.54    2.01 
   9   8   0   54.56    2.21 
   9   8   0   52.25    2.58 
   9   8   0   57.32    2.01 
   9   8   0   56.05    2.18 
   9   8   0   57.23    2.17 
   9   8   0   55.74    1.98 
 -10  -8   0    4.93    1.15 
 -10  -8   0    4.87    1.05 
  10   8   0    2.79    0.44 
  10   8   0    2.84    0.26 
  10   8   0    2.58    0.46 
  10   8   0    3.09    0.28 
  10   8   0    3.58    0.52 
  10   8   0    3.22    0.48 
 -11  -8   0    0.66    0.42 
 -11  -8   0    1.06    0.53 
  11   8   0    0.76    0.24 
  11   8   0    0.72    0.26 
  11   8   0    0.94    0.37 
  11   8   0    0.82    0.30 
  11   8   0    1.31    0.36 
   8  -9   0    5.73    1.02 
   8  -9   0    5.73    1.17 
   8  -9   0    5.48    0.96 
   8  -9   0    5.23    0.94 
  -8   9   0    7.04    1.08 
  -8   9   0    5.66    0.66 
  -8   9   0    5.90    0.54 
  -8   9   0    7.74    1.20 
  -8   9   0    7.11    1.20 
  -8   9   0    6.27    0.93 
   7  -9   0    8.72    1.22 
   7  -9   0    7.74    1.09 
   7  -9   0    9.72    1.86 
   7  -9   0    4.48    0.91 
  -7   9   0    7.20    1.06 
  -7   9   0    8.74    1.30 
  -7   9   0    8.95    1.10 
  -7   9   0    8.97    0.72 
  -7   9   0    6.95    1.10 
  -7   9   0    7.36    0.56 
   6  -9   0   23.00    1.61 
   6  -9   0   25.66    1.70 
   6  -9   0   22.94    1.82 
   6  -9   0   21.80    1.66 
  -6   9   0   22.64    1.53 
  -6   9   0   21.44    1.55 
  -6   9   0   22.42    1.69 
  -6   9   0   22.27    1.57 
  -6   9   0   23.72    1.24 
  -6   9   0   26.53    1.88 
  -6   9   0   25.24    1.37 
   5  -9   0   61.36    2.95 
   5  -9   0   67.11    3.33 
   5  -9   0   69.12    3.06 
   5  -9   0   64.53    3.21 
   5  -9   0   67.75    3.16 
  -5   9   0   64.14    2.94 
  -5   9   0   62.99    3.13 
  -5   9   0   65.02    2.71 
  -5   9   0   66.38    2.99 
  -5   9   0   56.11    3.22 
  -5   9   0   67.57    3.24 
  -5   9   0   69.49    2.97 
   4  -9   0   55.63    2.65 
   4  -9   0   57.23    2.73 
   4  -9   0   57.78    2.69 
   4  -9   0   61.60    3.01 
   4  -9   0   61.90    2.85 
   4  -9   0   59.90    2.75 
   4  -9   0   56.62    2.60 
  -4   9   0   57.65    2.66 
  -4   9   0   56.89    2.83 
  -4   9   0   56.56    2.64 
  -4   9   0   56.57    2.49 
  -4   9   0   53.04    2.62 
  -4   9   0   58.01    2.88 
   3  -9   0   63.30    2.85 
   3  -9   0   67.03    3.12 
   3  -9   0   64.37    3.23 
   3  -9   0   64.31    2.70 
   3  -9   0   59.96    2.77 
   3  -9   0   65.04    2.93 
   3  -9   0   68.85    2.87 
  -3   9   0   64.34    2.74 
  -3   9   0   67.87    2.85 
  -3   9   0   60.78    2.77 
  -3   9   0   63.09    2.97 
  -3   9   0   62.53    2.98 
   2  -9   0  110.64    3.98 
   2  -9   0  107.99    4.41 
   2  -9   0  110.41    4.24 
   2  -9   0  107.03    4.16 
   2  -9   0  107.42    4.12 
   2  -9   0  111.44    4.14 
  -2   9   0  109.51    4.15 
  -2   9   0  109.81    4.33 
  -2   9   0  114.13    4.20 
  -2   9   0  107.85    4.45 
  -2   9   0  113.34    4.18 
  -2   9   0  115.68    4.40 
   1  -9   0    9.52    0.80 
   1  -9   0    8.53    0.76 
   1  -9   0    9.98    0.93 
   1  -9   0   10.08    0.86 
   1  -9   0    8.37    0.64 
   1  -9   0    9.69    0.79 
  -1   9   0   11.73    0.92 
  -1   9   0   10.11    0.82 
  -1   9   0    9.39    0.81 
  -1   9   0    8.89    1.04 
  -1   9   0    9.60    0.83 
  -1   9   0    8.81    0.84 
  -1   9   0   10.63    0.98 
   0  -9   0    0.32    0.17 
   0  -9   0    0.68    0.24 
   0  -9   0    0.32    0.18 
   0  -9   0    0.34    0.13 
   0  -9   0    0.39    0.22 
   0  -9   0    0.63    0.23 
   0   9   0    0.32    0.19 
   0   9   0    0.89    0.33 
   0   9   0    0.44    0.15 
   0   9   0    0.46    0.19 
   0   9   0    0.35    0.20 
   0   9   0    0.73    0.27 
   0   9   0    0.28    0.18 
   0   9   0    0.53    0.25 
  -1  -9   0    6.73    0.82 
  -1  -9   0    7.44    0.72 
  -1  -9   0    4.88    0.58 
  -1  -9   0    7.08    0.57 
  -1  -9   0    6.52    0.35 
  -1  -9   0    7.21    0.65 
   1   9   0    6.61    0.45 
   1   9   0    6.63    0.62 
   1   9   0    7.47    0.94 
   1   9   0    6.68    0.78 
   1   9   0    7.09    0.86 
   1   9   0    7.83    0.95 
   1   9   0    5.36    0.66 
   1   9   0    6.09    0.76 
  -2  -9   0   24.75    1.16 
  -2  -9   0   26.53    1.54 
  -2  -9   0   26.52    1.15 
  -2  -9   0   26.44    1.43 
  -2  -9   0   25.95    1.39 
   2   9   0   27.99    1.15 
   2   9   0   26.25    1.61 
   2   9   0   24.56    1.47 
   2   9   0   27.35    1.44 
   2   9   0   24.07    1.29 
   2   9   0   25.79    1.53 
   2   9   0   25.89    1.37 
   2   9   0   27.28    1.37 
  -3  -9   0   27.06    1.25 
  -3  -9   0   24.76    1.55 
  -3  -9   0   27.99    1.36 
  -3  -9   0   26.18    0.90 
  -3  -9   0   24.95    1.33 
  -3  -9   0   24.92    1.21 
   3   9   0   24.85    1.32 
   3   9   0   24.00    1.50 
   3   9   0   25.44    1.29 
   3   9   0   26.49    1.29 
   3   9   0   24.95    1.16 
   3   9   0   25.69    1.36 
   3   9   0   24.33    1.34 
   3   9   0   23.56    1.40 
  -4  -9   0    2.36    0.35 
  -4  -9   0    2.26    0.41 
  -4  -9   0    1.13    0.40 
  -4  -9   0    1.54    0.27 
  -4  -9   0    2.40    0.41 
   4   9   0    2.49    0.57 
   4   9   0    2.69    0.46 
   4   9   0    1.54    0.32 
   4   9   0    1.76    0.35 
   4   9   0    2.41    0.45 
   4   9   0    1.92    0.37 
   4   9   0    1.47    0.31 
   4   9   0    3.01    0.47 
  -5  -9   0   23.22    1.03 
  -5  -9   0   23.80    1.13 
  -5  -9   0   24.78    1.15 
  -5  -9   0   25.08    1.06 
  -5  -9   0   27.04    1.75 
   5   9   0   25.42    1.57 
   5   9   0   23.71    1.24 
   5   9   0   24.01    1.32 
   5   9   0   27.12    1.23 
   5   9   0   26.87    1.25 
   5   9   0   24.65    1.27 
   5   9   0   24.38    1.25 
  -6  -9   0  105.21    3.35 
  -6  -9   0  102.68    4.05 
  -6  -9   0  102.12    3.34 
  -6  -9   0  105.87    3.23 
  -6  -9   0  108.43    4.73 
  -6  -9   0  100.42    3.21 
   6   9   0  102.63    3.65 
   6   9   0  105.12    3.74 
   6   9   0  104.79    3.69 
   6   9   0  108.08    3.63 
   6   9   0  102.21    4.14 
   6   9   0  105.17    3.64 
  -7  -9   0   61.60    3.27 
  -7  -9   0   64.65    2.96 
   7   9   0   68.06    3.01 
   7   9   0   61.06    2.39 
   7   9   0   63.38    2.41 
   7   9   0   65.49    2.47 
   7   9   0   66.30    2.51 
   7   9   0   64.66    2.41 
   7   9   0   62.11    2.36 
  -8  -9   0   46.25    2.79 
  -8  -9   0   47.50    2.51 
   8   9   0   48.99    1.91 
   8   9   0   45.65    1.81 
   8   9   0   45.14    1.83 
   8   9   0   42.94    1.92 
   8   9   0   47.46    1.80 
   8   9   0   44.45    1.79 
  -9  -9   0    7.59    1.21 
  -9  -9   0    7.23    1.34 
   9   9   0    5.26    0.59 
   9   9   0    5.60    0.42 
   9   9   0    6.10    0.90 
   9   9   0    4.23    0.58 
   9   9   0    5.43    0.42 
 -10  -9   0    0.97    0.45 
 -10  -9   0    1.20    0.53 
  10   9   0    1.28    0.25 
  10   9   0    1.34    0.26 
  10   9   0    0.96    0.38 
  10   9   0    0.99    0.26 
  10   9   0    1.42    0.34 
   8 -10   0   13.98    1.64 
   8 -10   0   19.90    1.72 
   8 -10   0   15.00    1.89 
  -8  10   0   16.97    1.47 
  -8  10   0   17.61    1.63 
  -8  10   0   16.18    1.57 
  -8  10   0   17.66    1.55 
   7 -10   0  120.15    5.44 
   7 -10   0  119.59    5.04 
   7 -10   0  117.89    5.15 
  -7  10   0  110.91    4.06 
  -7  10   0  129.17    5.31 
  -7  10   0  122.77    4.89 
  -7  10   0  123.21    4.99 
  -7  10   0  122.55    5.00 
  -7  10   0  117.98    4.36 
   6 -10   0   57.11    3.04 
   6 -10   0   58.85    2.94 
   6 -10   0   63.00    3.33 
   6 -10   0   51.61    2.81 
  -6  10   0   54.51    3.02 
  -6  10   0   54.20    2.77 
  -6  10   0   58.92    2.89 
  -6  10   0   59.43    2.54 
  -6  10   0   56.99    3.04 
  -6  10   0   49.44    2.29 
   5 -10   0   40.76    2.54 
   5 -10   0   39.13    2.23 
   5 -10   0   40.07    2.25 
   5 -10   0   40.62    2.36 
   5 -10   0   38.58    2.18 
  -5  10   0   36.21    1.88 
  -5  10   0   35.91    2.36 
  -5  10   0   41.30    2.44 
  -5  10   0   43.10    2.06 
  -5  10   0   41.77    2.26 
  -5  10   0   42.37    2.24 
  -5  10   0   42.37    2.16 
   4 -10   0   31.48    1.86 
   4 -10   0   28.33    1.79 
   4 -10   0   31.09    1.94 
   4 -10   0   37.66    2.25 
  -4  10   0   26.87    1.62 
  -4  10   0   32.17    1.71 
  -4  10   0   31.32    1.85 
  -4  10   0   29.03    1.79 
  -4  10   0   29.13    1.97 
  -4  10   0   31.86    2.01 
   3 -10   0    8.04    1.05 
   3 -10   0    8.12    0.76 
   3 -10   0    7.30    0.90 
   3 -10   0    7.52    0.98 
   3 -10   0    6.50    1.03 
   3 -10   0    7.20    1.03 
  -3  10   0    8.01    1.52 
  -3  10   0    8.60    1.00 
  -3  10   0    6.96    1.05 
  -3  10   0    7.40    1.10 
  -3  10   0    9.43    1.09 
  -3  10   0    8.61    1.26 
   2 -10   0    2.01    0.45 
   2 -10   0    1.41    0.46 
   2 -10   0    1.03    0.36 
   2 -10   0    1.55    0.44 
   2 -10   0    2.01    0.43 
   2 -10   0    2.03    0.58 
  -2  10   0    1.81    0.53 
  -2  10   0    1.01    0.34 
  -2  10   0    1.22    0.38 
  -2  10   0    1.74    0.47 
  -2  10   0    1.90    0.46 
   1 -10   0   25.56    1.43 
   1 -10   0   22.47    1.39 
   1 -10   0   22.19    1.45 
   1 -10   0   22.89    1.57 
   1 -10   0   24.77    1.46 
   1 -10   0   24.01    1.21 
  -1  10   0   24.06    1.46 
  -1  10   0   26.55    1.61 
  -1  10   0   22.43    1.53 
  -1  10   0   24.69    1.51 
  -1  10   0   23.76    1.44 
  -1  10   0   22.24    2.58 
  -1  10   0   24.88    1.68 
   0 -10   0    0.33    0.21 
   0 -10   0    0.67    0.24 
   0 -10   0    0.42    0.15 
   0 -10   0    0.66    0.25 
   0 -10   0    0.65    0.32 
   0 -10   0    0.16    0.13 
   0  10   0    0.33    0.18 
   0  10   0    0.62    0.18 
   0  10   0    0.21    0.18 
   0  10   0    0.34    0.22 
   0  10   0    0.23    0.19 
   0  10   0    0.37    0.21 
   0  10   0    0.71    0.32 
   0  10   0    0.62    0.28 
  -1 -10   0    6.21    0.79 
  -1 -10   0    4.78    0.75 
  -1 -10   0    4.31    0.62 
  -1 -10   0    5.45    0.62 
   1  10   0    5.31    0.69 
   1  10   0    6.11    0.78 
   1  10   0    3.95    0.67 
   1  10   0    4.63    0.37 
   1  10   0    5.84    0.82 
   1  10   0    4.38    0.64 
   1  10   0    5.15    0.83 
   1  10   0    3.95    0.67 
  -2 -10   0   13.32    0.79 
  -2 -10   0   13.38    0.99 
  -2 -10   0   14.16    1.11 
  -2 -10   0   14.26    1.04 
  -2 -10   0   14.20    0.80 
   2  10   0   12.12    0.99 
   2  10   0   14.53    1.04 
   2  10   0   13.89    0.96 
   2  10   0   13.92    1.13 
   2  10   0   12.84    0.96 
   2  10   0   11.78    1.03 
   2  10   0   14.07    0.71 
   2  10   0   14.99    0.99 
  -3 -10   0   62.54    2.50 
  -3 -10   0   63.80    2.96 
  -3 -10   0   65.21    2.66 
  -3 -10   0   64.88    2.05 
  -3 -10   0   63.95    2.67 
   3  10   0   68.30    2.87 
   3  10   0   66.37    2.61 
   3  10   0   65.46    2.72 
   3  10   0   64.30    2.34 
   3  10   0   64.65    2.63 
   3  10   0   63.52    2.72 
   3  10   0   66.54    2.70 
   3  10   0   63.74    2.94 
  -4 -10   0   95.46    3.99 
  -4 -10   0   93.55    3.44 
  -4 -10   0   93.47    3.43 
  -4 -10   0   83.38    3.24 
  -4 -10   0   90.93    3.26 
   4  10   0   96.80    3.46 
   4  10   0   97.70    3.93 
   4  10   0   96.69    3.54 
   4  10   0   96.58    3.58 
   4  10   0   92.25    3.50 
   4  10   0   95.39    3.42 
   4  10   0   91.89    3.64 
  -5 -10   0   51.36    2.01 
  -5 -10   0   52.96    2.80 
  -5 -10   0   55.55    2.03 
  -5 -10   0   55.47    2.16 
   5  10   0   57.90    2.74 
   5  10   0   56.56    2.32 
   5  10   0   54.11    2.22 
   5  10   0   54.54    2.31 
   5  10   0   58.25    2.29 
   5  10   0   56.19    2.34 
   5  10   0   53.83    2.39 
  -6 -10   0   51.46    1.89 
  -6 -10   0   55.70    2.93 
  -6 -10   0   50.50    1.90 
  -6 -10   0   52.78    1.77 
   6  10   0   51.51    2.09 
   6  10   0   51.84    2.17 
   6  10   0   55.98    2.72 
   6  10   0   52.88    2.20 
   6  10   0   54.24    2.17 
   6  10   0   52.89    2.24 
  -7 -10   0   21.58    1.78 
   7  10   0   24.10    1.26 
   7  10   0   23.15    1.20 
   7  10   0   23.71    1.63 
   7  10   0   22.92    1.14 
   7  10   0   23.49    1.19 
   7  10   0   20.94    1.23 
  -8 -10   0    7.58    1.12 
  -8 -10   0    7.35    1.22 
   8  10   0    5.68    0.51 
   8  10   0    6.14    0.50 
   8  10   0    6.57    1.00 
   8  10   0    6.65    0.74 
   8  10   0    5.92    0.51 
   8  10   0    6.46    0.52 
   8  10   0    6.53    0.58 
  -9 -10   0    4.03    1.03 
  -9 -10   0    5.33    1.02 
   9  10   0    5.24    0.66 
   9  10   0    4.86    0.40 
   9  10   0    3.84    0.73 
   9  10   0    4.68    0.58 
   9  10   0    4.66    0.40 
 -10 -10   0   17.20    1.56 
 -10 -10   0   19.45    1.90 
  10  10   0   16.05    1.36 
  10  10   0   14.05    1.02 
  10  10   0   17.46    1.03 
   7 -11   0   59.71    3.34 
   7 -11   0   67.41    3.38 
  -7  11   0   60.62    3.42 
  -7  11   0   62.16    2.72 
  -7  11   0   57.79    3.10 
  -7  11   0   66.08    3.20 
  -7  11   0   62.31    3.24 
   6 -11   0   41.14    2.76 
   6 -11   0   43.35    2.61 
   6 -11   0   44.66    2.54 
  -6  11   0   43.90    2.67 
  -6  11   0   41.16    2.11 
  -6  11   0   37.21    1.92 
  -6  11   0   40.23    2.42 
  -6  11   0   48.17    2.53 
  -6  11   0   42.83    2.34 
   5 -11   0   27.61    1.83 
   5 -11   0   24.84    1.98 
   5 -11   0   26.11    1.88 
  -5  11   0   25.11    1.57 
  -5  11   0   24.85    1.73 
  -5  11   0   27.50    1.96 
  -5  11   0   25.72    1.62 
  -5  11   0   23.83    1.64 
   4 -11   0    0.03    0.13 
   4 -11   0   -0.05    0.11 
   4 -11   0    0.15    0.26 
  -4  11   0   -0.03    0.15 
  -4  11   0    0.19    0.26 
  -4  11   0    0.43    0.28 
  -4  11   0   -0.02    0.12 
  -4  11   0    0.04    0.13 
  -4  11   0    0.48    0.26 
  -4  11   0    0.21    0.17 
   3 -11   0    0.64    0.35 
   3 -11   0    0.68    0.32 
   3 -11   0    0.84    0.31 
   3 -11   0    0.38    0.28 
  -3  11   0    0.99    0.48 
  -3  11   0    1.04    0.36 
  -3  11   0    0.40    0.25 
  -3  11   0    0.70    0.36 
  -3  11   0    0.78    0.28 
  -3  11   0    0.60    0.30 
  -3  11   0    0.38    0.26 
   2 -11   0    3.61    0.63 
   2 -11   0    4.47    0.79 
   2 -11   0    4.18    0.63 
   2 -11   0    3.64    0.82 
   2 -11   0    3.22    0.66 
   2 -11   0    4.56    0.90 
  -2  11   0    3.89    0.81 
  -2  11   0    3.78    0.66 
  -2  11   0    4.65    0.86 
  -2  11   0    4.64    0.88 
  -2  11   0    3.68    0.67 
  -2  11   0    4.56    0.76 
   1 -11   0    9.14    1.05 
   1 -11   0   10.21    1.14 
   1 -11   0    8.58    0.66 
   1 -11   0    8.36    0.98 
   1 -11   0   10.03    0.86 
   1 -11   0    6.54    0.95 
  -1  11   0   11.16    1.32 
  -1  11   0    8.37    1.00 
  -1  11   0    7.44    1.19 
  -1  11   0    7.21    1.03 
  -1  11   0    7.75    0.60 
  -1  11   0    9.26    1.23 
  -1  11   0    9.48    1.14 
   0 -11   0    3.09    0.66 
   0 -11   0    3.26    0.53 
   0 -11   0    3.88    0.35 
   0 -11   0    3.90    0.68 
   0 -11   0    3.92    0.61 
   0 -11   0    3.16    0.63 
   0 -11   0    3.24    0.56 
   0  11   0    3.40    0.66 
   0  11   0    3.91    0.80 
   0  11   0    3.88    0.65 
   0  11   0    3.48    0.65 
   0  11   0    4.50    0.98 
   0  11   0    3.64    0.62 
   0  11   0    3.13    0.31 
   0  11   0    3.87    0.71 
  -1 -11   0    9.85    0.94 
  -1 -11   0   12.10    0.86 
  -1 -11   0   11.89    0.95 
  -1 -11   0   11.55    1.01 
  -1 -11   0   13.03    0.86 
  -1 -11   0   11.04    1.00 
   1  11   0   10.42    1.18 
   1  11   0   13.89    1.19 
   1  11   0   11.07    1.06 
   1  11   0   11.96    1.38 
   1  11   0   12.67    0.99 
   1  11   0   11.95    1.00 
   1  11   0   11.62    0.95 
  -2 -11   0   86.02    2.95 
  -2 -11   0   77.03    3.33 
  -2 -11   0   80.15    3.38 
  -2 -11   0   77.63    3.47 
  -2 -11   0   84.60    2.95 
   2  11   0   87.26    3.36 
   2  11   0   83.42    2.71 
   2  11   0   81.37    3.40 
   2  11   0   84.24    4.31 
   2  11   0   78.36    3.52 
   2  11   0   84.60    3.47 
  -3 -11   0  171.20    5.84 
  -3 -11   0  178.03    6.07 
  -3 -11   0  176.01    6.05 
   3  11   0  168.24    6.24 
   3  11   0  173.23    5.99 
   3  11   0  173.80    6.08 
   3  11   0  180.30    5.98 
   3  11   0  173.80    6.15 
   3  11   0  174.76    6.43 
  -4 -11   0   97.66    3.51 
  -4 -11   0   99.74    3.71 
  -4 -11   0   99.02    4.22 
   4  11   0  103.00    3.70 
   4  11   0   94.82    3.78 
   4  11   0  103.24    3.75 
   4  11   0   95.52    3.92 
   4  11   0   96.88    3.77 
   4  11   0   99.41    4.19 
   4  11   0  102.22    3.87 
  -5 -11   0   27.41    1.21 
  -5 -11   0   25.83    1.84 
   5  11   0   23.74    1.42 
   5  11   0   24.87    1.41 
   5  11   0   25.78    1.52 
   5  11   0   25.08    1.45 
   5  11   0   26.85    1.38 
   5  11   0   26.03    1.75 
   5  11   0   25.85    1.40 
  -6 -11   0    3.62    0.42 
  -6 -11   0    3.89    0.36 
  -6 -11   0    4.13    0.92 
  -6 -11   0    3.17    0.27 
   6  11   0    2.70    0.53 
   6  11   0    2.76    0.50 
   6  11   0    3.25    0.53 
   6  11   0    4.29    0.59 
   6  11   0    3.42    0.50 
   6  11   0    2.92    0.63 
   6  11   0    3.27    0.55 
  -7 -11   0    2.01    0.70 
   7  11   0    1.83    0.39 
   7  11   0    2.18    0.42 
   7  11   0    1.95    0.40 
   7  11   0    1.94    0.43 
   7  11   0    2.42    0.44 
   7  11   0    1.93    0.37 
   7  11   0    1.95    0.58 
  -8 -11   0    8.06    1.30 
   8  11   0    6.90    0.76 
   8  11   0    7.69    0.58 
   8  11   0    5.63    0.54 
   8  11   0    6.94    0.58 
   8  11   0    6.53    0.58 
   8  11   0    6.60    0.79 
   8  11   0    6.33    1.01 
  -9 -11   0    0.27    0.27 
   9  11   0    0.44    0.29 
   9  11   0    0.52    0.22 
   9  11   0    0.24    0.11 
   9  11   0    0.40    0.15 
   6 -12   0   12.03    1.44 
   6 -12   0   14.41    1.99 
  -6  12   0   13.50    1.12 
  -6  12   0   12.04    1.44 
  -6  12   0   11.01    2.05 
   5 -12   0   14.51    1.35 
   5 -12   0   15.39    1.86 
   5 -12   0   16.51    2.02 
  -5  12   0   15.32    1.23 
  -5  12   0   17.24    2.00 
  -5  12   0   13.52    1.55 
  -5  12   0   13.68    1.13 
  -5  12   0   14.94    1.39 
   4 -12   0   10.54    1.25 
   4 -12   0   14.51    1.88 
   4 -12   0   12.28    1.09 
   4 -12   0   14.87    1.66 
  -4  12   0   13.09    1.22 
  -4  12   0    9.87    1.31 
  -4  12   0   14.54    1.05 
  -4  12   0   11.88    1.09 
  -4  12   0   12.76    1.44 
  -4  12   0   10.17    1.43 
   3 -12   0    0.01    0.11 
   3 -12   0    0.03    0.13 
   3 -12   0    0.00    0.09 
   3 -12   0    0.30    0.27 
  -3  12   0   -0.08    0.11 
  -3  12   0    0.05    0.12 
  -3  12   0    0.37    0.27 
  -3  12   0    0.11    0.16 
  -3  12   0    0.24    0.23 
  -3  12   0    0.15    0.19 
   2 -12   0   18.40    1.37 
   2 -12   0   17.85    1.31 
   2 -12   0   17.50    1.39 
   2 -12   0   17.25    1.12 
   2 -12   0   19.24    1.59 
  -2  12   0   17.41    1.37 
  -2  12   0   15.70    1.44 
  -2  12   0   17.37    1.36 
  -2  12   0   17.78    1.59 
  -2  12   0   16.16    0.95 
  -2  12   0   18.34    1.39 
  -2  12   0   17.75    1.48 
   1 -12   0   16.80    1.00 
   1 -12   0   17.17    1.33 
   1 -12   0   19.91    1.30 
   1 -12   0   20.96    1.59 
  -1  12   0   16.25    1.49 
  -1  12   0   15.66    1.26 
  -1  12   0   17.66    1.39 
  -1  12   0   18.82    1.48 
  -1  12   0   18.98    1.37 
  -1  12   0   17.04    0.89 
   0 -12   0   45.09    2.57 
   0 -12   0   53.09    2.32 
   0 -12   0   49.08    2.32 
   0 -12   0   49.19    1.84 
   0 -12   0   48.24    2.44 
   0  12   0   56.42    2.74 
   0  12   0   49.27    2.45 
   0  12   0   52.48    2.82 
   0  12   0   54.00    2.69 
   0  12   0   51.95    2.68 
   0  12   0   48.19    2.45 
  -1 -12   0   80.54    3.11 
  -1 -12   0   82.90    3.56 
  -1 -12   0   76.85    3.29 
  -1 -12   0   82.72    3.07 
  -1 -12   0   81.95    3.46 
   1  12   0   75.45    3.50 
   1  12   0   74.01    3.61 
   1  12   0   79.15    3.50 
   1  12   0   79.56    3.35 
   1  12   0   80.53    3.62 
   1  12   0   81.86    3.73 
  -2 -12   0   49.20    2.73 
  -2 -12   0   49.96    1.97 
  -2 -12   0   47.03    1.97 
  -2 -12   0   50.56    2.57 
   2  12   0   52.84    2.40 
   2  12   0   52.32    2.70 
   2  12   0   50.56    2.65 
   2  12   0   53.46    2.61 
   2  12   0   50.43    2.50 
   2  12   0   47.09    2.75 
   2  12   0   54.45    2.46 
  -3 -12   0   56.65    2.87 
  -3 -12   0   56.75    2.42 
  -3 -12   0   58.68    2.63 
   3  12   0   56.08    2.78 
   3  12   0   58.27    2.73 
   3  12   0   59.03    2.69 
   3  12   0   57.24    2.54 
   3  12   0   59.28    2.95 
   3  12   0   53.12    2.60 
   3  12   0   54.74    2.54 
  -4 -12   0   41.80    2.04 
  -4 -12   0   43.40    2.25 
  -4 -12   0   47.34    2.55 
  -4 -12   0   41.03    1.87 
   4  12   0   40.68    2.23 
   4  12   0   41.95    2.07 
   4  12   0   43.87    2.18 
   4  12   0   43.42    2.05 
   4  12   0   44.17    2.21 
   4  12   0   45.78    2.51 
   4  12   0   42.85    2.14 
  -5 -12   0    4.57    0.92 
  -5 -12   0    3.99    0.58 
   5  12   0    4.51    0.68 
   5  12   0    4.24    0.68 
   5  12   0    4.89    0.72 
   5  12   0    4.97    0.81 
   5  12   0    5.38    0.79 
   5  12   0    4.74    0.90 
   5  12   0    3.50    0.58 
  -6 -12   0    3.29    0.30 
  -6 -12   0    3.51    0.82 
  -6 -12   0    4.11    0.39 
   6  12   0    4.61    0.74 
   6  12   0    3.97    0.63 
   6  12   0    4.23    0.67 
   6  12   0    3.78    0.84 
   6  12   0    4.00    0.65 
   6  12   0    4.17    0.62 
   6  12   0    4.44    0.60 
  -7 -12   0   17.73    1.65 
   7  12   0   12.48    1.02 
   7  12   0   14.80    1.04 
   7  12   0   15.33    1.01 
   7  12   0   14.93    1.39 
   7  12   0   14.05    0.99 
   7  12   0   14.71    0.95 
   7  12   0   14.90    1.02 
  -8 -12   0   41.50    2.76 
   8  12   0   39.58    1.74 
   8  12   0   42.29    1.74 
   8  12   0   35.85    1.75 
   8  12   0   34.83    1.91 
   8  12   0   37.63    1.76 
   8  12   0   40.87    1.90 
   8  12   0   43.23    2.52 
   4 -13   0    2.86    0.65 
   4 -13   0    4.89    0.98 
   4 -13   0    6.28    1.23 
  -4  13   0    3.47    0.78 
  -4  13   0    4.75    0.68 
  -4  13   0    2.84    0.63 
  -4  13   0    4.25    1.40 
  -4  13   0    2.03    0.60 
   3 -13   0    5.09    0.92 
   3 -13   0    2.86    0.79 
   3 -13   0    5.23    0.86 
  -3  13   0    4.48    0.88 
  -3  13   0    4.44    1.46 
  -3  13   0    5.62    0.94 
  -3  13   0    3.98    0.90 
  -3  13   0    5.06    0.91 
  -3  13   0    4.24    0.47 
   2 -13   0   73.54    3.56 
   2 -13   0   76.45    3.41 
   2 -13   0   76.86    3.08 
   2 -13   0   85.16    4.91 
  -2  13   0   84.48    3.66 
  -2  13   0   78.34    3.61 
  -2  13   0   76.35    3.77 
  -2  13   0   70.19    3.75 
  -2  13   0   79.78    3.62 
   1 -13   0  111.63    4.48 
   1 -13   0  108.04    4.37 
   1 -13   0  114.34    4.94 
  -1  13   0  117.94    4.90 
  -1  13   0  111.46    5.06 
  -1  13   0  114.11    4.76 
  -1  13   0  109.04    4.88 
  -1  13   0  113.14    4.62 
  -1  13   0  120.91    4.73 
   0 -13   0   49.68    2.44 
   0 -13   0   49.46    2.27 
   0 -13   0   52.83    2.75 
   0  13   0   50.07    2.51 
   0  13   0   47.58    2.64 
   0  13   0   50.17    2.54 
   0  13   0   41.27    2.94 
   0  13   0   39.31    2.51 
   0  13   0   46.97    2.63 
  -1 -13   0   41.71    2.00 
  -1 -13   0   46.10    2.40 
  -1 -13   0   44.59    2.00 
  -1 -13   0   45.55    2.48 
   1  13   0   41.18    2.55 
   1  13   0   44.00    2.50 
   1  13   0   47.06    2.50 
   1  13   0   46.12    2.34 
   1  13   0   46.19    2.37 
   1  13   0   46.38    2.58 
  -2 -13   0   14.29    1.21 
  -2 -13   0   15.53    1.29 
  -2 -13   0   14.11    0.81 
  -2 -13   0   14.19    0.82 
   2  13   0   14.58    1.27 
   2  13   0   14.96    1.16 
   2  13   0   13.01    1.28 
   2  13   0   13.76    1.21 
   2  13   0   13.67    1.30 
   2  13   0   14.51    1.16 
  -3 -13   0    0.87    0.34 
  -3 -13   0    0.62    0.34 
  -3 -13   0    0.03    0.12 
   3  13   0    1.01    0.44 
   3  13   0    0.58    0.31 
   3  13   0    0.33    0.26 
   3  13   0    0.30    0.23 
   3  13   0    0.37    0.26 
  -4 -13   0    0.45    0.25 
  -4 -13   0    0.88    0.26 
  -4 -13   0    1.96    0.61 
   4  13   0    1.66    0.46 
   4  13   0    1.16    0.40 
   4  13   0    1.19    0.38 
   4  13   0    1.05    0.41 
   4  13   0    1.42    0.39 
   4  13   0    1.22    0.40 
  -5 -13   0   -0.04    0.16 
  -5 -13   0    0.10    0.09 
   5  13   0    0.23    0.18 
   5  13   0    0.09    0.17 
   5  13   0   -0.05    0.06 
   5  13   0    0.24    0.20 
   5  13   0    0.00    0.13 
   5  13   0    0.06    0.11 
  -6 -13   0   17.50    1.63 
   6  13   0   20.99    1.69 
   6  13   0   19.98    1.49 
   6  13   0   18.14    1.32 
   6  13   0   19.88    1.22 
   6  13   0   17.12    1.25 
   6  13   0   18.73    1.25 
  -7 -13   0   16.99    1.67 
   7  13   0   18.33    1.20 
   7  13   0   17.94    1.23 
   7  13   0   12.65    1.69 
   7  13   0   19.89    1.40 
   7  13   0   16.51    1.12 
   2 -14   0   44.75    2.85 
   2 -14   0   49.56    2.52 
   2 -14   0   41.19    2.06 
  -2  14   0   51.65    2.72 
  -2  14   0   48.41    2.86 
  -2  14   0   46.84    2.63 
  -2  14   0   46.54    2.94 
  -2  14   0   45.04    2.63 
   1 -14   0   93.87    3.82 
   1 -14   0   91.56    3.81 
  -1  14   0   97.53    4.29 
  -1  14   0   90.43    4.39 
  -1  14   0   76.59    4.95 
  -1  14   0   90.95    4.07 
  -1  14   0  100.10    4.18 
   0 -14   0   36.58    2.35 
   0 -14   0   38.89    2.14 
   0  14   0   36.25    2.56 
   0  14   0   37.78    2.39 
   0  14   0   38.90    2.77 
   0  14   0   37.29    2.22 
   0  14   0   41.37    2.31 
   0  14   0   38.14    2.38 
  -1 -14   0    2.48    0.67 
  -1 -14   0    2.49    0.45 
  -1 -14   0    1.64    0.38 
   1  14   0    2.28    0.64 
   1  14   0    2.58    0.60 
   1  14   0    1.11    0.42 
   1  14   0    2.60    0.72 
   1  14   0    1.46    0.46 
  -2 -14   0    4.03    0.81 
  -2 -14   0    2.33    0.67 
   2  14   0    3.30    0.79 
   2  14   0    4.63    0.79 
   2  14   0    3.31    0.80 
   2  14   0    4.26    0.90 
   2  14   0    4.51    0.81 
   2  14   0    4.05    0.82 
  -3 -14   0    7.89    1.18 
   3  14   0    6.09    0.96 
   3  14   0    7.80    1.03 
   3  14   0    8.03    1.29 
   3  14   0    6.70    1.02 
   3  14   0    5.45    0.99 
   3  14   0    6.66    1.05 
  -4 -14   0    1.36    0.52 
   4  14   0    1.52    0.51 
   4  14   0    1.43    0.42 
   4  14   0    3.42    1.17 
   4  14   0    2.23    0.58 
   4  14   0    1.32    0.60 
   4  14   0    2.36    0.58 
  -5 -14   0    4.07    0.93 
  -5 -14   0    3.38    0.55 
   5  14   0    4.04    0.76 
   5  14   0    3.44    0.65 
   5  14   0    3.74    0.63 
   5  14   0    4.19    0.90 
   5  14   0    3.19    0.62 
   4  14  -1   15.70    1.29 
   4  14  -1   15.05    1.79 
   4  14  -1   17.93    1.22 
   4  14  -1   14.31    1.19 
   4  14  -1   13.05    1.15 
  -4 -14   1   13.68    1.34 
   3  14  -1    6.12    0.87 
   3  14  -1    6.53    1.06 
   3  14  -1    6.76    0.97 
   3  14  -1    8.26    1.09 
   3  14  -1    8.51    1.35 
  -3 -14   1    8.34    1.19 
   2  14  -1   15.70    2.43 
   2  14  -1   13.21    1.23 
   2  14  -1   10.34    1.32 
   2  14  -1   10.18    1.35 
   2  14  -1   14.91    1.23 
  -2 -14   1   12.67    1.16 
   1  14  -1    6.34    1.45 
   1  14  -1    8.10    1.24 
   1  14  -1    7.74    1.09 
   1  14  -1    6.82    1.15 
  -1 -14   1    8.44    0.88 
   0  14  -1    0.10    0.20 
   0  14  -1    0.03    0.17 
   0  14  -1    0.18    0.23 
   0  14  -1   -0.10    0.10 
   0  14  -1   -0.02    0.14 
   0 -14   1    0.03    0.12 
   0 -14   1    0.00    0.09 
   0 -14   1   -0.02    0.07 
   0 -14   1    0.19    0.18 
   0 -14   1    0.13    0.15 
  -1  14  -1   12.79    1.76 
  -1  14  -1   20.51    2.87 
  -1  14  -1   19.27    1.65 
   1 -14   1   23.45    1.81 
   1 -14   1   19.22    1.31 
   1 -14   1   19.30    1.36 
   6  13  -1   19.66    1.21 
   6  13  -1   18.27    1.38 
   6  13  -1   16.79    2.48 
   6  13  -1   18.30    1.23 
  -6 -13   1   17.76    1.64 
   5  13  -1    0.87    0.32 
   5  13  -1    1.08    0.39 
   5  13  -1    0.45    0.26 
   5  13  -1    0.75    0.31 
   5  13  -1    1.56    0.57 
   5  13  -1    0.54    0.23 
  -5 -13   1    0.64    0.38 
   4  13  -1    2.38    0.60 
   4  13  -1    1.83    0.50 
   4  13  -1    2.19    0.53 
   4  13  -1    2.89    0.57 
   4  13  -1    1.97    0.45 
   4  13  -1    3.52    0.65 
  -4 -13   1    1.45    0.31 
  -4 -13   1    2.66    0.68 
   3  13  -1    6.22    1.10 
   3  13  -1    5.93    0.93 
   3  13  -1    6.62    0.96 
   3  13  -1    4.95    0.73 
   3  13  -1    5.95    0.85 
   3  13  -1    4.92    0.88 
  -3 -13   1    7.50    1.15 
  -3 -13   1    5.10    0.67 
   2  13  -1    0.23    0.19 
   2  13  -1    0.41    0.27 
   2  13  -1    0.15    0.15 
   2  13  -1    0.72    0.34 
   2  13  -1    0.79    0.38 
   2  13  -1    1.12    0.37 
  -2 -13   1    0.45    0.26 
  -2 -13   1    0.17    0.14 
  -2 -13   1    0.86    0.36 
   1  13  -1    1.94    0.57 
   1  13  -1    1.51    0.50 
   1  13  -1    2.51    0.58 
   1  13  -1    1.97    0.60 
   1  13  -1    2.33    0.55 
   1  13  -1    2.22    0.61 
  -1 -13   1    2.01    0.38 
  -1 -13   1    1.67    0.32 
  -1 -13   1    1.30    0.45 
  -1 -13   1    2.26    0.53 
   0  13  -1    0.66    0.37 
   0  13  -1    0.94    0.37 
   0  13  -1    1.38    0.50 
   0  13  -1    1.03    0.40 
   0  13  -1    1.55    0.55 
   0 -13   1    0.97    0.35 
   0 -13   1    0.60    0.34 
   0 -13   1    1.04    0.32 
   0 -13   1    0.73    0.26 
  -1  13  -1   64.12    3.36 
  -1  13  -1   61.44    3.20 
  -1  13  -1   69.30    3.18 
  -1  13  -1   63.72    3.07 
  -1  13  -1   69.06    3.34 
   1 -13   1   61.76    2.43 
   1 -13   1   60.09    3.25 
   1 -13   1   64.02    2.76 
   1 -13   1   64.61    3.02 
  -2  13  -1   86.57    3.94 
  -2  13  -1   87.28    4.07 
  -2  13  -1   77.75    4.02 
  -2  13  -1   90.41    3.91 
  -2  13  -1   88.01    3.87 
   2 -13   1   84.25    4.17 
   2 -13   1   78.86    3.28 
   2 -13   1   88.43    3.65 
   2 -13   1   87.10    3.31 
  -3  13  -1   53.44    2.83 
  -3  13  -1   49.98    2.77 
  -3  13  -1   63.18    3.33 
  -3  13  -1   51.96    2.27 
  -3  13  -1   50.87    3.33 
   3 -13   1   50.13    2.64 
   3 -13   1   48.74    3.01 
  -4  13  -1   40.35    2.47 
  -4  13  -1   40.36    2.05 
  -4  13  -1   42.30    2.50 
  -4  13  -1   39.82    2.38 
  -4  13  -1   42.05    2.69 
   4 -13   1   40.26    2.55 
   4 -13   1   47.95    2.53 
   4 -13   1   40.51    2.73 
   7  12  -1   13.96    0.92 
   7  12  -1   14.49    0.90 
   7  12  -1   15.39    1.02 
   7  12  -1   12.79    1.02 
   7  12  -1   14.96    1.40 
   7  12  -1   14.35    0.87 
  -7 -12   1   17.26    1.63 
   6  12  -1   26.38    1.45 
   6  12  -1   24.26    1.40 
   6  12  -1   23.59    1.34 
   6  12  -1   25.46    1.46 
   6  12  -1   29.64    1.99 
   6  12  -1   25.16    1.50 
   6  12  -1   26.98    1.35 
  -6 -12   1   25.89    1.96 
   5  12  -1   14.43    1.07 
   5  12  -1   15.05    1.11 
   5  12  -1   15.29    1.06 
   5  12  -1   15.46    1.39 
   5  12  -1   16.60    1.04 
   5  12  -1   15.21    1.07 
   5  12  -1   13.83    1.09 
  -5 -12   1   14.38    0.86 
  -5 -12   1   14.82    0.85 
  -5 -12   1   14.86    0.74 
  -5 -12   1   12.72    1.29 
   4  12  -1    1.87    0.45 
   4  12  -1    1.65    0.41 
   4  12  -1    0.93    0.36 
   4  12  -1    2.55    0.51 
   4  12  -1    2.06    0.60 
   4  12  -1    0.79    0.28 
   4  12  -1    2.29    0.45 
  -4 -12   1    1.61    0.37 
  -4 -12   1    1.63    0.32 
  -4 -12   1    2.60    0.67 
  -4 -12   1    2.14    0.44 
   3  12  -1    1.08    0.44 
   3  12  -1    1.97    0.53 
   3  12  -1    0.95    0.35 
   3  12  -1    1.06    0.35 
   3  12  -1    0.97    0.33 
   3  12  -1    1.24    0.27 
   3  12  -1    1.15    0.35 
   3  12  -1    1.31    0.38 
  -3 -12   1    0.86    0.30 
  -3 -12   1    1.62    0.52 
  -3 -12   1    1.28    0.32 
   2  12  -1    3.18    0.43 
   2  12  -1    4.62    0.90 
   2  12  -1    2.88    0.58 
   2  12  -1    4.13    0.73 
   2  12  -1    2.98    0.63 
   2  12  -1    3.34    0.62 
  -2 -12   1    2.94    0.62 
  -2 -12   1    3.03    0.53 
  -2 -12   1    3.85    0.72 
   1  12  -1   44.21    2.17 
   1  12  -1   40.40    2.37 
   1  12  -1   41.74    2.31 
   1  12  -1   40.45    1.68 
   1  12  -1   43.34    2.20 
   1  12  -1   38.57    2.32 
   1  12  -1   42.29    2.28 
  -1 -12   1   43.49    1.83 
  -1 -12   1   40.52    2.09 
  -1 -12   1   41.83    2.26 
  -1 -12   1   42.81    1.79 
  -1 -12   1   41.58    2.15 
   0  12  -1   59.31    2.88 
   0  12  -1   61.06    2.74 
   0  12  -1   52.27    2.15 
   0  12  -1   53.16    2.82 
   0  12  -1   56.44    2.99 
   0  12  -1   61.40    2.97 
   0  12  -1   55.38    2.70 
   0 -12   1   57.33    2.57 
   0 -12   1   54.95    2.65 
   0 -12   1   53.12    2.80 
   0 -12   1   56.05    2.01 
   0 -12   1   60.33    2.45 
   0 -12   1   55.61    2.43 
  -1  12  -1   57.77    2.74 
  -1  12  -1   55.47    2.67 
  -1  12  -1   50.47    2.76 
  -1  12  -1   51.25    2.82 
  -1  12  -1   51.24    2.21 
  -1  12  -1   55.29    2.81 
   1 -12   1   55.74    2.49 
   1 -12   1   54.89    2.42 
   1 -12   1   53.16    2.86 
   1 -12   1   54.66    2.68 
   1 -12   1   54.89    2.21 
  -2  12  -1   93.96    4.05 
  -2  12  -1   95.93    4.04 
  -2  12  -1   98.74    4.15 
  -2  12  -1   87.11    4.20 
  -2  12  -1  101.87    4.31 
   2 -12   1   96.78    3.97 
   2 -12   1   99.64    3.92 
   2 -12   1   90.60    4.26 
   2 -12   1   93.16    3.59 
  -3  12  -1   57.00    3.05 
  -3  12  -1   59.37    2.88 
  -3  12  -1   57.10    2.86 
  -3  12  -1   47.29    2.91 
  -3  12  -1   59.52    2.92 
   3 -12   1   50.96    2.48 
   3 -12   1   54.55    2.71 
   3 -12   1   61.95    3.00 
  -4  12  -1    0.64    0.41 
  -4  12  -1    0.23    0.24 
  -4  12  -1    0.74    0.37 
  -4  12  -1    0.65    0.36 
   4 -12   1    0.80    0.39 
   4 -12   1    1.28    0.45 
   4 -12   1    0.59    0.29 
   4 -12   1    0.87    0.49 
  -5  12  -1    5.16    0.93 
  -5  12  -1    4.17    0.87 
  -5  12  -1    5.13    0.87 
  -5  12  -1    6.29    0.92 
   5 -12   1    4.58    1.04 
   5 -12   1    4.61    0.97 
   5 -12   1    5.99    1.00 
   8  11  -1   11.93    1.45 
   8  11  -1   13.26    0.70 
   8  11  -1   11.68    0.89 
   8  11  -1   12.78    0.66 
  -8 -11   1   11.84    1.62 
   7  11  -1   31.83    1.41 
   7  11  -1   31.46    1.37 
   7  11  -1   32.82    1.54 
   7  11  -1   28.18    1.95 
   7  11  -1   30.62    1.59 
   7  11  -1   29.97    1.43 
   7  11  -1   30.25    1.42 
  -7 -11   1   30.46    2.21 
   6  11  -1   23.91    1.30 
   6  11  -1   26.51    1.25 
   6  11  -1   23.08    1.35 
   6  11  -1   24.01    1.33 
   6  11  -1   20.83    1.63 
   6  11  -1   24.17    1.42 
   6  11  -1   23.71    1.26 
  -6 -11   1   25.11    1.88 
   5  11  -1   32.42    1.59 
   5  11  -1   28.07    1.57 
   5  11  -1   30.09    1.96 
   5  11  -1   30.48    1.60 
   5  11  -1   32.40    1.52 
   5  11  -1   33.24    1.70 
   5  11  -1   34.33    1.62 
  -5 -11   1   31.70    1.34 
  -5 -11   1   29.13    1.32 
  -5 -11   1   28.50    1.96 
  -5 -11   1   29.93    1.20 
   4  11  -1    9.98    0.76 
   4  11  -1    8.51    0.78 
   4  11  -1    8.25    0.74 
   4  11  -1    8.95    0.98 
   4  11  -1    8.01    0.80 
   4  11  -1    8.72    0.71 
   4  11  -1    7.97    0.73 
   4  11  -1    8.86    1.18 
  -4 -11   1    8.41    0.61 
  -4 -11   1    9.49    1.25 
  -4 -11   1    8.24    0.68 
   3  11  -1   64.25    2.59 
   3  11  -1   60.02    2.61 
   3  11  -1   58.71    2.39 
   3  11  -1   59.74    2.70 
   3  11  -1   64.61    2.85 
   3  11  -1   60.75    2.99 
   3  11  -1   61.12    2.69 
   3  11  -1   63.31    2.85 
  -3 -11   1   65.50    2.66 
  -3 -11   1   63.66    2.62 
  -3 -11   1   61.70    2.45 
  -3 -11   1   58.12    2.86 
   2  11  -1  103.47    3.81 
   2  11  -1   97.67    4.06 
   2  11  -1  103.75    3.88 
   2  11  -1   92.78    3.45 
   2  11  -1  103.56    4.23 
  -2 -11   1   99.96    3.71 
  -2 -11   1  105.05    3.94 
  -2 -11   1   99.06    3.20 
  -2 -11   1  101.93    4.03 
  -2 -11   1  100.08    3.19 
  -2 -11   1   92.22    3.82 
   1  11  -1   64.78    2.99 
   1  11  -1   62.72    3.05 
   1  11  -1   66.82    2.92 
   1  11  -1   65.87    3.09 
   1  11  -1   67.91    2.88 
   1  11  -1   67.42    3.01 
   1  11  -1   63.25    2.47 
   1  11  -1   63.85    2.78 
  -1 -11   1   66.91    2.88 
  -1 -11   1   72.07    3.05 
  -1 -11   1   61.76    2.87 
  -1 -11   1   65.83    2.52 
  -1 -11   1   68.44    2.81 
  -1 -11   1   65.21    2.49 
   0  11  -1   57.81    2.84 
   0  11  -1   57.07    2.72 
   0  11  -1   60.57    2.91 
   0  11  -1   57.80    2.93 
   0  11  -1   58.59    2.82 
   0  11  -1   58.86    2.67 
   0  11  -1   63.29    2.77 
   0  11  -1   58.61    2.35 
   0 -11   1   60.65    2.49 
   0 -11   1   58.55    2.15 
   0 -11   1   61.34    2.89 
   0 -11   1   60.52    2.69 
   0 -11   1   62.10    2.64 
   0 -11   1   60.79    2.52 
  -1  11  -1   20.09    1.19 
  -1  11  -1   20.69    1.51 
  -1  11  -1   19.48    1.51 
  -1  11  -1   24.10    1.50 
  -1  11  -1   22.49    1.67 
  -1  11  -1   18.77    1.64 
  -1  11  -1   20.28    2.35 
   1 -11   1   21.53    1.36 
   1 -11   1   22.40    1.47 
   1 -11   1   19.76    1.52 
   1 -11   1   23.29    1.17 
   1 -11   1   21.04    1.27 
   1 -11   1   23.27    1.36 
  -2  11  -1   21.80    1.48 
  -2  11  -1   22.80    1.63 
  -2  11  -1   23.57    1.97 
  -2  11  -1   22.46    1.53 
  -2  11  -1   24.85    1.74 
   2 -11   1   21.45    1.52 
   2 -11   1   21.39    1.27 
   2 -11   1   25.43    1.50 
   2 -11   1   20.80    1.63 
  -3  11  -1    3.08    0.67 
  -3  11  -1    3.21    0.70 
  -3  11  -1    2.31    0.63 
  -3  11  -1    2.47    0.59 
  -3  11  -1    2.52    0.59 
  -3  11  -1    3.46    0.84 
   3 -11   1    3.00    0.57 
   3 -11   1    2.49    0.55 
   3 -11   1    2.89    0.76 
   3 -11   1    3.64    0.69 
   3 -11   1    3.03    0.68 
  -4  11  -1    0.08    0.18 
  -4  11  -1    0.11    0.13 
  -4  11  -1    0.09    0.13 
  -4  11  -1    0.60    0.33 
  -4  11  -1   -0.09    0.10 
   4 -11   1    0.01    0.11 
   4 -11   1    0.17    0.13 
   4 -11   1    0.07    0.16 
   4 -11   1   -0.07    0.07 
  -5  11  -1    5.74    0.81 
  -5  11  -1    6.42    0.98 
  -5  11  -1    5.87    0.97 
  -5  11  -1    5.04    0.98 
  -5  11  -1    5.71    0.84 
  -5  11  -1    6.26    1.10 
   5 -11   1    5.70    1.00 
   5 -11   1    4.87    0.83 
   5 -11   1    5.16    0.97 
  -6  11  -1   38.65    2.06 
  -6  11  -1   39.09    2.22 
  -6  11  -1   36.35    2.46 
  -6  11  -1   35.76    2.25 
  -6  11  -1   35.04    2.20 
  -6  11  -1   35.75    1.80 
   6 -11   1   39.32    2.35 
   6 -11   1   35.74    2.55 
   6 -11   1   38.38    2.80 
  -7  11  -1   30.93    2.15 
  -7  11  -1   37.54    2.52 
  -7  11  -1   37.28    2.27 
  -7  11  -1   29.59    2.08 
  -7  11  -1   35.73    1.94 
   7 -11   1   35.68    2.30 
   7 -11   1   35.73    2.43 
   7 -11   1   34.60    2.88 
   9  10  -1   15.49    1.32 
   9  10  -1   13.70    0.85 
   9  10  -1   13.60    0.90 
  -9 -10   1   15.62    1.47 
  -9 -10   1   12.37    1.68 
   8  10  -1    7.38    1.05 
   8  10  -1    7.04    0.43 
   8  10  -1    7.98    0.61 
   8  10  -1    6.01    0.68 
   8  10  -1    7.41    0.45 
  -8 -10   1    6.69    1.17 
   7  10  -1    8.63    0.66 
   7  10  -1    9.07    0.62 
   7  10  -1    8.94    0.58 
   7  10  -1    8.79    0.62 
   7  10  -1    9.24    1.16 
   7  10  -1    8.46    0.69 
   7  10  -1    9.03    0.60 
  -7 -10   1   10.80    1.49 
   6  10  -1    0.90    0.35 
   6  10  -1    0.97    0.26 
   6  10  -1    1.12    0.28 
   6  10  -1    0.98    0.27 
   6  10  -1    1.09    0.25 
   6  10  -1    0.82    0.27 
  -6 -10   1    0.79    0.41 
   5  10  -1    3.02    0.49 
   5  10  -1    2.78    0.65 
   5  10  -1    2.38    0.43 
   5  10  -1    2.82    0.53 
   5  10  -1    2.74    0.46 
   5  10  -1    2.83    0.42 
   5  10  -1    2.75    0.45 
  -5 -10   1    3.11    0.74 
  -5 -10   1    2.45    0.23 
  -5 -10   1    2.92    0.37 
  -5 -10   1    2.84    0.36 
   4  10  -1   38.98    1.71 
   4  10  -1   40.89    2.22 
   4  10  -1   35.94    1.83 
   4  10  -1   38.90    1.77 
   4  10  -1   36.46    1.78 
   4  10  -1   34.87    1.73 
   4  10  -1   39.07    1.77 
   4  10  -1   37.88    1.79 
  -4 -10   1   37.93    1.65 
  -4 -10   1   35.86    1.52 
  -4 -10   1   38.65    1.54 
  -4 -10   1   38.81    2.18 
   3  10  -1   98.53    3.84 
   3  10  -1  104.09    3.70 
   3  10  -1  106.84    4.21 
   3  10  -1  102.66    3.95 
   3  10  -1  104.43    3.83 
   3  10  -1  104.28    3.77 
   3  10  -1   97.04    3.61 
   3  10  -1  103.42    3.82 
  -3 -10   1  102.64    4.11 
  -3 -10   1  101.74    3.57 
  -3 -10   1  100.69    3.72 
  -3 -10   1  101.51    3.58 
  -3 -10   1  101.34    3.74 
   2  10  -1  198.31    6.80 
   2  10  -1  204.43    7.06 
   2  10  -1  190.32    6.67 
   2  10  -1  201.67    6.92 
   1  10  -1   71.57    3.21 
   1  10  -1   74.20    3.00 
   1  10  -1   77.96    3.16 
   1  10  -1   72.26    3.08 
   1  10  -1   78.11    3.30 
   1  10  -1   71.77    3.03 
   1  10  -1   71.54    2.94 
   1  10  -1   70.33    2.71 
  -1 -10   1   72.88    3.04 
  -1 -10   1   74.67    2.73 
  -1 -10   1   77.35    2.72 
  -1 -10   1   71.20    3.09 
  -1 -10   1   75.63    2.99 
   0  10  -1   13.80    1.01 
   0  10  -1   13.23    1.07 
   0  10  -1   13.10    1.01 
   0  10  -1   12.24    1.11 
   0  10  -1   13.25    0.85 
   0  10  -1    9.32    1.16 
   0  10  -1   11.35    1.04 
   0  10  -1   11.43    1.02 
   0  10  -1   14.32    1.06 
   0 -10   1   13.75    1.12 
   0 -10   1   12.56    0.88 
   0 -10   1   14.09    0.94 
   0 -10   1   14.74    1.05 
   0 -10   1   14.69    1.01 
   0 -10   1   14.13    0.74 
  -1  10  -1    0.39    0.21 
  -1  10  -1    0.95    0.35 
  -1  10  -1    0.16    0.16 
  -1  10  -1    0.46    0.27 
  -1  10  -1    0.35    0.21 
  -1  10  -1    0.91    0.34 
  -1  10  -1    0.27    0.20 
  -1  10  -1    0.31    0.22 
   1 -10   1    0.61    0.26 
   1 -10   1    0.66    0.23 
   1 -10   1    0.48    0.22 
   1 -10   1    0.06    0.12 
   1 -10   1    0.36    0.23 
   1 -10   1    0.27    0.20 
   1 -10   1    0.68    0.33 
  -2  10  -1    0.97    0.39 
  -2  10  -1    0.72    0.31 
  -2  10  -1    0.17    0.17 
  -2  10  -1    0.60    0.30 
  -2  10  -1    1.13    0.39 
  -2  10  -1    0.39    0.26 
  -2  10  -1    0.98    0.38 
  -2  10  -1    0.95    0.39 
   2 -10   1    0.45    0.24 
   2 -10   1    1.30    0.40 
   2 -10   1    0.36    0.20 
   2 -10   1    0.63    0.28 
   2 -10   1    0.66    0.31 
   2 -10   1    0.81    0.37 
  -3  10  -1    1.58    0.45 
  -3  10  -1    2.22    0.50 
  -3  10  -1    0.91    0.34 
  -3  10  -1    1.56    0.48 
  -3  10  -1    1.08    0.36 
  -3  10  -1    1.31    0.40 
   3 -10   1    1.19    0.40 
   3 -10   1    0.97    0.38 
   3 -10   1    1.50    0.44 
   3 -10   1    1.00    0.41 
   3 -10   1    1.67    0.54 
   3 -10   1    1.53    0.41 
  -4  10  -1    0.45    0.26 
  -4  10  -1    0.47    0.30 
  -4  10  -1    1.08    0.33 
  -4  10  -1    0.71    0.36 
  -4  10  -1    0.88    0.36 
  -4  10  -1    1.73    0.57 
  -4  10  -1    0.43    0.26 
   4 -10   1    0.52    0.28 
   4 -10   1    1.22    0.43 
   4 -10   1    0.75    0.31 
   4 -10   1    1.24    0.46 
   4 -10   1    0.93    0.42 
   4 -10   1    0.44    0.27 
   4 -10   1    0.93    0.28 
  -5  10  -1    1.92    0.49 
  -5  10  -1    1.89    0.54 
  -5  10  -1    1.31    0.54 
  -5  10  -1    1.23    0.35 
  -5  10  -1    1.58    0.49 
  -5  10  -1    2.12    0.61 
   5 -10   1    1.38    0.47 
   5 -10   1    1.21    0.51 
   5 -10   1    1.15    0.38 
   5 -10   1    0.90    0.36 
   5 -10   1    0.78    0.36 
   5 -10   1    1.22    0.35 
  -6  10  -1   11.42    1.71 
  -6  10  -1   14.14    0.94 
  -6  10  -1   15.12    1.29 
  -6  10  -1   11.89    1.02 
  -6  10  -1   13.85    1.67 
  -6  10  -1   14.71    1.28 
   6 -10   1   15.55    1.52 
   6 -10   1   12.78    1.46 
   6 -10   1   16.15    1.43 
  -7  10  -1   40.91    2.08 
  -7  10  -1   46.95    2.77 
  -7  10  -1   36.71    2.59 
  -7  10  -1   48.58    2.61 
  -7  10  -1   38.16    1.85 
  -7  10  -1   41.27    2.38 
   7 -10   1   46.59    2.72 
   7 -10   1   44.42    2.55 
   7 -10   1   45.83    2.88 
  -8  10  -1   68.10    3.44 
  -8  10  -1   63.92    3.53 
  -8  10  -1   66.19    3.36 
  -8  10  -1   57.40    3.56 
  -8  10  -1   63.21    2.72 
   8 -10   1   64.33    3.37 
   8 -10   1   64.87    3.79 
   8 -10   1   63.96    3.49 
  10   9  -1   26.27    1.18 
  10   9  -1   24.63    1.20 
  10   9  -1   27.34    1.37 
  10   9  -1   29.16    1.32 
  10   9  -1   29.50    1.83 
 -10  -9   1   27.92    2.31 
 -10  -9   1   29.44    2.18 
   9   9  -1    2.49    0.39 
   9   9  -1    3.77    0.50 
   9   9  -1    2.31    0.58 
  -9  -9   1    3.55    0.86 
  -9  -9   1    2.49    0.82 
   8   9  -1    1.84    0.33 
   8   9  -1    1.80    0.22 
   8   9  -1    1.33    0.42 
   8   9  -1    1.61    0.31 
   8   9  -1    2.02    0.22 
  -8  -9   1    1.71    0.63 
   7   9  -1    9.05    0.66 
   7   9  -1    9.37    1.31 
   7   9  -1    8.23    0.56 
   7   9  -1    9.39    0.58 
   7   9  -1    9.83    0.65 
   7   9  -1   11.16    0.75 
   7   9  -1    8.79    0.55 
  -7  -9   1    7.24    1.13 
  -7  -9   1    8.80    1.19 
   6   9  -1   52.66    2.20 
   6   9  -1   55.08    2.13 
   6   9  -1   54.01    2.14 
   6   9  -1   57.02    2.10 
   6   9  -1   53.41    2.16 
   6   9  -1   57.06    2.06 
   6   9  -1   54.82    2.65 
  -6  -9   1   55.61    2.97 
   5   9  -1   64.29    2.41 
   5   9  -1   64.82    2.34 
   5   9  -1   64.73    2.46 
   5   9  -1   63.19    2.38 
   5   9  -1   62.55    2.88 
   5   9  -1   63.38    2.43 
   5   9  -1   60.77    2.46 
  -5  -9   1   63.66    2.14 
  -5  -9   1   62.32    3.03 
  -5  -9   1   61.04    2.02 
  -5  -9   1   62.68    2.15 
  -5  -9   1   63.37    2.02 
   4   9  -1   77.51    2.87 
   4   9  -1   74.33    2.83 
   4   9  -1   74.85    2.88 
   4   9  -1   77.58    2.77 
   4   9  -1   77.33    2.82 
   4   9  -1   81.28    3.00 
   4   9  -1   70.19    3.20 
   4   9  -1   70.84    2.92 
  -4  -9   1   76.42    2.60 
  -4  -9   1   77.26    2.60 
  -4  -9   1   75.45    3.35 
  -4  -9   1   76.91    2.73 
   3   9  -1  171.85    6.17 
  -3  -9   1  175.14    5.72 
   2   9  -1   51.42    2.17 
   2   9  -1   50.51    2.05 
   2   9  -1   49.30    2.23 
   2   9  -1   51.76    2.13 
   2   9  -1   51.69    2.49 
   2   9  -1   48.96    2.16 
   2   9  -1   51.15    2.32 
   2   9  -1   51.55    2.23 
  -2  -9   1   52.83    2.38 
  -2  -9   1   51.72    2.09 
  -2  -9   1   51.60    2.22 
  -2  -9   1   53.81    2.09 
  -2  -9   1   50.43    2.17 
  -2  -9   1   49.75    1.77 
  -2  -9   1   52.95    1.78 
   1   9  -1   19.91    1.04 
   1   9  -1   20.12    1.25 
   1   9  -1   19.62    1.22 
   1   9  -1   17.82    1.24 
   1   9  -1   19.43    1.15 
   1   9  -1   19.78    1.19 
   1   9  -1   19.93    1.14 
   1   9  -1   18.46    1.28 
  -1  -9   1   18.68    1.19 
  -1  -9   1   18.99    0.99 
  -1  -9   1   19.93    0.79 
  -1  -9   1   17.16    1.48 
  -1  -9   1   21.06    1.27 
  -1  -9   1   18.37    1.17 
   0   9  -1   11.66    0.78 
   0   9  -1   10.92    0.94 
   0   9  -1   10.96    0.84 
   0   9  -1   10.95    0.95 
   0   9  -1   11.28    0.98 
   0   9  -1   11.74    0.89 
   0   9  -1   10.66    0.90 
   0   9  -1   11.84    0.90 
   0   9  -1   11.04    0.92 
   0  -9   1   11.41    0.65 
   0  -9   1   11.36    0.87 
   0  -9   1   11.22    0.77 
   0  -9   1   11.08    0.94 
   0  -9   1    9.97    0.86 
  -1   9  -1   21.57    1.30 
  -1   9  -1   23.48    1.31 
  -1   9  -1   19.77    1.40 
  -1   9  -1   19.79    1.33 
  -1   9  -1   19.79    1.31 
  -1   9  -1   18.89    1.24 
  -1   9  -1   19.29    1.33 
  -1   9  -1   20.13    1.30 
   1  -9   1   18.17    1.17 
   1  -9   1   18.79    1.15 
   1  -9   1   18.74    1.24 
   1  -9   1   21.48    1.08 
   1  -9   1   21.47    1.42 
   1  -9   1   19.20    1.21 
  -2   9  -1   21.58    1.50 
  -2   9  -1   24.46    1.45 
  -2   9  -1   24.72    1.66 
  -2   9  -1   27.42    1.56 
  -2   9  -1   26.74    1.53 
  -2   9  -1   25.14    1.47 
  -2   9  -1   26.21    1.53 
  -2   9  -1   23.95    1.57 
   2  -9   1   26.75    1.35 
   2  -9   1   21.45    1.38 
   2  -9   1   24.51    1.45 
   2  -9   1   26.93    1.57 
   2  -9   1   27.00    1.69 
   2  -9   1   27.45    1.48 
  -3   9  -1    0.31    0.19 
  -3   9  -1    0.23    0.21 
  -3   9  -1    0.20    0.17 
  -3   9  -1    0.02    0.15 
  -3   9  -1    0.19    0.21 
  -3   9  -1    0.15    0.17 
   3  -9   1    0.24    0.20 
   3  -9   1    0.05    0.12 
   3  -9   1    0.24    0.21 
   3  -9   1    0.33    0.21 
   3  -9   1    0.17    0.18 
   3  -9   1    0.25    0.16 
  -4   9  -1    7.11    1.05 
  -4   9  -1    7.36    1.06 
  -4   9  -1    8.69    1.04 
  -4   9  -1    9.02    1.05 
  -4   9  -1    8.08    0.97 
  -4   9  -1    7.81    1.11 
  -4   9  -1    7.75    0.71 
   4  -9   1    6.97    0.91 
   4  -9   1    9.74    0.87 
   4  -9   1    8.22    0.99 
   4  -9   1    6.73    0.94 
   4  -9   1    7.16    0.99 
   4  -9   1   12.34    1.47 
   4  -9   1    9.20    1.15 
  -5   9  -1   31.11    1.66 
  -5   9  -1   33.52    4.01 
  -5   9  -1   28.89    1.76 
  -5   9  -1   28.74    1.75 
  -5   9  -1   28.42    1.47 
  -5   9  -1   28.21    2.03 
  -5   9  -1   30.95    1.95 
   5  -9   1   25.95    1.44 
   5  -9   1   25.05    1.68 
   5  -9   1   29.43    1.88 
   5  -9   1   28.81    1.78 
   5  -9   1   30.19    2.02 
  -6   9  -1   21.59    1.54 
  -6   9  -1   24.90    1.61 
  -6   9  -1   22.52    1.70 
  -6   9  -1   21.32    1.15 
  -6   9  -1   21.39    1.34 
  -6   9  -1   20.90    1.65 
   6  -9   1   24.53    1.65 
   6  -9   1   20.80    1.62 
   6  -9   1   22.65    1.80 
   6  -9   1   20.52    1.72 
  -7   9  -1   58.04    3.12 
  -7   9  -1   58.00    2.52 
  -7   9  -1   57.21    2.90 
  -7   9  -1   54.32    2.09 
  -7   9  -1   61.00    3.05 
  -7   9  -1   57.02    2.84 
   7  -9   1   58.58    3.28 
   7  -9   1   59.93    3.00 
   7  -9   1   62.01    3.18 
   7  -9   1   55.43    2.90 
  -8   9  -1   78.60    3.75 
  -8   9  -1   82.29    4.05 
  -8   9  -1   81.17    3.20 
  -8   9  -1   88.39    4.05 
  -8   9  -1   82.01    3.69 
   8  -9   1   76.25    3.82 
   8  -9   1   83.99    3.92 
   8  -9   1   88.29    4.11 
   8  -9   1   86.94    4.32 
  10   8  -1   21.59    1.22 
  10   8  -1   20.81    1.18 
  10   8  -1   22.74    1.50 
  10   8  -1   21.53    1.13 
  10   8  -1   24.27    1.13 
 -10  -8   1   22.17    2.01 
 -10  -8   1   20.37    1.82 
   9   8  -1    0.00    0.06 
   9   8  -1    0.07    0.16 
   9   8  -1    0.07    0.09 
   9   8  -1    0.05    0.08 
   9   8  -1    0.18    0.11 
  -9  -8   1   -0.09    0.11 
  -9  -8   1   -0.03    0.12 
   8   8  -1   39.21    1.55 
   8   8  -1   39.14    1.57 
   8   8  -1   38.37    2.04 
   8   8  -1   36.44    1.60 
   8   8  -1   38.81    1.33 
   8   8  -1   37.81    1.32 
   8   8  -1   38.38    1.54 
  -8  -8   1   38.48    2.50 
  -8  -8   1   38.87    2.38 
   7   8  -1  123.94    4.09 
   7   8  -1  123.47    3.92 
   7   8  -1  118.90    3.88 
   7   8  -1  120.01    3.90 
   7   8  -1  121.07    3.92 
   7   8  -1  128.01    4.71 
   7   8  -1  125.42    3.91 
  -7  -8   1  121.73    5.14 
  -7  -8   1  121.75    4.89 
   6   8  -1  110.82    3.71 
   6   8  -1  107.40    3.73 
   6   8  -1  110.63    3.65 
   6   8  -1  114.11    4.31 
  -6  -8   1  112.31    4.39 
  -6  -8   1  111.86    4.63 
   5   8  -1  146.24    5.46 
   4   8  -1   30.46    1.37 
   4   8  -1   31.03    1.38 
   4   8  -1   30.17    1.31 
   4   8  -1   32.45    1.53 
   4   8  -1   31.44    1.41 
   4   8  -1   30.08    1.69 
   4   8  -1   32.61    1.37 
   4   8  -1   27.83    1.48 
  -4  -8   1   31.40    1.81 
  -4  -8   1   31.81    1.29 
  -4  -8   1   31.43    1.19 
  -4  -8   1   29.42    1.18 
  -4  -8   1   29.79    1.27 
   3   8  -1    8.46    0.69 
   3   8  -1    9.39    0.62 
   3   8  -1    7.88    0.64 
   3   8  -1    9.16    0.66 
   3   8  -1    8.01    0.96 
   3   8  -1    6.93    0.60 
   3   8  -1    7.67    0.60 
  -3  -8   1    8.67    0.81 
  -3  -8   1    8.50    0.55 
  -3  -8   1    8.61    0.55 
  -3  -8   1    7.88    0.58 
  -3  -8   1    7.51    0.58 
   2   8  -1    4.67    0.56 
   2   8  -1    4.31    0.51 
   2   8  -1    4.01    0.55 
   2   8  -1    4.01    0.53 
   2   8  -1    4.10    0.55 
   2   8  -1    3.73    0.55 
   2   8  -1    2.76    0.50 
   2   8  -1    3.28    0.63 
   2   8  -1    3.05    0.47 
  -2  -8   1    3.85    0.27 
  -2  -8   1    4.06    0.53 
  -2  -8   1    4.01    0.28 
  -2  -8   1    5.04    0.73 
  -2  -8   1    4.04    0.47 
  -2  -8   1    4.71    0.52 
  -2  -8   1    3.61    0.51 
   1   8  -1   33.21    1.58 
   1   8  -1   32.09    1.51 
   1   8  -1   31.73    1.64 
   1   8  -1   31.39    1.42 
   1   8  -1   30.55    1.46 
   1   8  -1   30.80    1.51 
   1   8  -1   32.89    1.61 
   1   8  -1   30.61    1.67 
   1   8  -1   30.58    1.68 
  -1  -8   1   31.51    1.33 
  -1  -8   1   31.59    1.55 
  -1  -8   1   30.48    1.55 
  -1  -8   1   31.67    1.15 
  -1  -8   1   31.07    1.43 
  -1  -8   1   32.07    1.36 
  -1  -8   1   33.08    1.61 
   0   8  -1    7.44    0.72 
   0   8  -1    6.86    0.57 
   0   8  -1    4.72    0.65 
   0   8  -1    6.93    0.67 
   0   8  -1    7.17    0.62 
   0   8  -1    5.59    0.71 
   0   8  -1    8.11    0.72 
   0   8  -1    7.29    0.65 
   0   8  -1    8.02    0.67 
   0  -8   1    8.42    0.69 
   0  -8   1    6.54    0.59 
   0  -8   1    7.37    0.68 
   0  -8   1    6.96    0.57 
   0  -8   1    7.29    0.48 
   0  -8   1    6.74    0.58 
   0  -8   1    7.55    0.72 
  -1   8  -1    4.52    0.65 
  -1   8  -1    4.51    0.60 
  -1   8  -1    5.89    0.86 
  -1   8  -1    4.12    0.58 
  -1   8  -1    3.72    0.57 
  -1   8  -1    4.45    0.67 
  -1   8  -1    4.26    0.62 
   1  -8   1    4.71    0.44 
   1  -8   1    3.48    0.56 
   1  -8   1    6.26    0.82 
   1  -8   1    4.98    0.61 
   1  -8   1    4.46    0.61 
   1  -8   1    4.75    0.62 
  -2   8  -1   33.15    1.78 
  -2   8  -1   31.29    1.82 
  -2   8  -1   29.97    1.62 
  -2   8  -1   32.99    1.67 
  -2   8  -1   32.77    1.68 
  -2   8  -1   30.03    1.72 
  -2   8  -1   32.06    1.64 
   2  -8   1   29.95    1.77 
   2  -8   1   31.35    1.60 
   2  -8   1   34.38    1.75 
   2  -8   1   31.10    1.62 
   2  -8   1   31.74    1.51 
   2  -8   1   30.28    1.60 
  -3   8  -1  166.58    5.98 
  -3   8  -1  162.14    5.76 
   3  -8   1  161.38    5.77 
   3  -8   1  155.37    5.69 
   3  -8   1  177.33    6.03 
  -4   8  -1  129.02    5.04 
  -4   8  -1  129.40    4.54 
  -4   8  -1  131.57    5.03 
  -4   8  -1  128.42    4.82 
  -4   8  -1  136.70    4.73 
  -4   8  -1  131.96    5.25 
  -4   8  -1  132.06    4.84 
   4  -8   1  134.73    4.86 
   4  -8   1  140.13    5.22 
   4  -8   1  133.93    4.99 
   4  -8   1  120.99    4.46 
   4  -8   1  128.92    4.77 
   4  -8   1  122.65    4.83 
   4  -8   1  137.35    5.10 
   4  -8   1  125.89    4.79 
  -5   8  -1   89.00    3.57 
  -5   8  -1   85.31    3.34 
  -5   8  -1   79.23    3.64 
  -5   8  -1   85.09    3.54 
  -5   8  -1   86.30    3.55 
  -5   8  -1   91.80    3.82 
  -5   8  -1   85.74    3.15 
   5  -8   1   89.67    3.90 
   5  -8   1   88.05    3.72 
   5  -8   1   91.84    3.64 
   5  -8   1   88.27    3.91 
   5  -8   1   79.12    3.56 
   5  -8   1   88.77    3.59 
   5  -8   1   78.91    3.20 
   5  -8   1   85.54    3.57 
  -6   8  -1   49.94    2.69 
  -6   8  -1   53.35    2.61 
  -6   8  -1   52.46    2.28 
  -6   8  -1   50.75    2.50 
  -6   8  -1   51.82    2.55 
  -6   8  -1   61.66    3.61 
  -6   8  -1   52.35    2.03 
  -6   8  -1   52.93    2.75 
   6  -8   1   44.15    2.62 
   6  -8   1   46.21    2.48 
   6  -8   1   53.93    2.61 
   6  -8   1   53.21    2.59 
   6  -8   1   55.49    3.54 
   6  -8   1   54.03    2.73 
   6  -8   1   53.44    2.64 
  -7   8  -1   13.08    1.14 
  -7   8  -1   12.74    1.11 
  -7   8  -1   12.51    0.63 
  -7   8  -1   13.21    1.24 
  -7   8  -1   12.04    0.89 
   7  -8   1   14.72    1.24 
   7  -8   1   12.36    1.13 
   7  -8   1    9.47    1.27 
   7  -8   1   13.29    1.47 
  -8   8  -1    1.53    0.48 
  -8   8  -1    1.62    0.51 
  -8   8  -1    2.78    0.47 
  -8   8  -1    2.43    0.57 
  -8   8  -1    1.71    0.55 
  -8   8  -1    1.70    0.37 
   8  -8   1    1.65    0.56 
   8  -8   1    1.49    0.57 
   8  -8   1    2.75    0.63 
   8  -8   1    1.23    0.45 
  -9   8  -1    2.13    0.53 
  -9   8  -1    1.15    0.42 
  -9   8  -1    0.88    0.46 
  -9   8  -1    0.64    0.31 
   9  -8   1    0.92    0.42 
   9  -8   1    1.92    0.61 
   9  -8   1    1.28    0.49 
   9  -8   1    0.50    0.35 
  11   7  -1    4.47    0.55 
  11   7  -1    3.63    0.66 
  11   7  -1    3.57    0.53 
  11   7  -1    3.17    0.60 
 -11  -7   1    2.12    0.69 
 -11  -7   1    2.50    0.75 
  10   7  -1    2.62    0.49 
  10   7  -1    2.68    0.39 
  10   7  -1    2.46    0.40 
  10   7  -1    1.62    0.43 
  10   7  -1    1.94    0.45 
 -10  -7   1    4.69    1.07 
 -10  -7   1    1.88    0.64 
   9   7  -1    2.97    0.62 
   9   7  -1    3.61    0.56 
   9   7  -1    2.79    0.37 
   9   7  -1    3.01    0.55 
   9   7  -1    3.37    0.52 
  -9  -7   1    2.81    0.77 
  -9  -7   1    2.17    0.64 
   8   7  -1   53.86    1.94 
   8   7  -1   53.88    1.74 
   8   7  -1   50.75    2.11 
   8   7  -1   53.21    2.45 
   8   7  -1   51.80    1.98 
  -8  -7   1   54.02    2.83 
  -8  -7   1   52.27    2.97 
   7   7  -1   91.36    3.06 
   7   7  -1   99.87    3.77 
   7   7  -1   95.59    3.22 
   7   7  -1  100.92    3.30 
   7   7  -1   89.35    3.88 
  -7  -7   1   96.84    4.06 
  -7  -7   1   99.95    4.92 
   6   7  -1  103.41    3.96 
   6   7  -1  103.35    3.45 
   6   7  -1  100.66    4.12 
  -6  -7   1  104.79    4.17 
  -6  -7   1  111.01    4.42 
   5   7  -1   97.03    3.19 
   5   7  -1   96.50    3.15 
   5   7  -1   91.14    3.59 
   5   7  -1   84.88    3.53 
   5   7  -1   94.84    3.79 
  -5  -7   1   97.16    3.90 
   4   7  -1    7.41    0.55 
   4   7  -1    6.42    0.47 
   4   7  -1    7.34    0.52 
   4   7  -1    8.02    0.50 
   4   7  -1    8.26    0.54 
   4   7  -1    6.45    0.83 
   4   7  -1    9.10    0.77 
   4   7  -1    6.96    0.50 
  -4  -7   1    8.02    0.41 
  -4  -7   1    7.72    0.79 
  -4  -7   1    7.49    0.70 
  -4  -7   1    7.92    0.41 
  -4  -7   1    7.33    0.44 
  -4  -7   1    7.42    0.45 
   3   7  -1    0.91    0.30 
   3   7  -1    0.94    0.22 
   3   7  -1    0.76    0.21 
   3   7  -1    0.88    0.25 
   3   7  -1    0.53    0.24 
   3   7  -1    0.40    0.15 
   3   7  -1    0.59    0.18 
   3   7  -1    0.25    0.14 
  -3  -7   1    0.90    0.22 
  -3  -7   1    0.71    0.16 
  -3  -7   1    0.49    0.14 
  -3  -7   1    0.76    0.19 
  -3  -7   1    0.71    0.28 
   2   7  -1    3.70    0.47 
   2   7  -1    4.80    0.45 
   2   7  -1    4.62    0.43 
   2   7  -1    6.45    0.82 
   2   7  -1    5.36    0.44 
   2   7  -1    5.33    0.76 
   2   7  -1    4.70    0.55 
   2   7  -1    5.18    0.47 
   2   7  -1    5.34    0.65 
  -2  -7   1    4.36    0.38 
  -2  -7   1    4.34    0.27 
  -2  -7   1    4.97    0.46 
  -2  -7   1    5.36    0.70 
  -2  -7   1    4.66    0.43 
  -2  -7   1    4.74    0.41 
  -2  -7   1    4.54    0.27 
   1   7  -1    0.12    0.12 
   1   7  -1    0.03    0.07 
   1   7  -1    0.02    0.07 
   1   7  -1   -0.05    0.05 
   1   7  -1    0.10    0.09 
   1   7  -1    0.07    0.09 
   1   7  -1    0.28    0.18 
   1   7  -1    0.07    0.07 
  -1  -7   1    0.07    0.10 
  -1  -7   1    0.16    0.10 
  -1  -7   1    0.09    0.09 
  -1  -7   1    0.09    0.06 
  -1  -7   1    0.11    0.10 
  -1  -7   1    0.65    0.24 
  -1  -7   1    0.20    0.11 
   0   7  -1    0.69    0.24 
   0   7  -1    0.34    0.16 
   0   7  -1    0.74    0.23 
   0   7  -1    0.54    0.22 
   0   7  -1    0.66    0.24 
   0   7  -1    0.99    0.29 
   0   7  -1    1.03    0.26 
   0  -7   1    1.03    0.25 
   0  -7   1    0.82    0.28 
   0  -7   1    0.72    0.21 
   0  -7   1    0.56    0.20 
   0  -7   1    0.91    0.22 
   0  -7   1    0.61    0.20 
   0  -7   1    0.76    0.18 
  -1   7  -1    0.57    0.22 
  -1   7  -1    0.59    0.24 
  -1   7  -1    1.16    0.31 
  -1   7  -1    0.48    0.23 
  -1   7  -1    0.25    0.15 
  -1   7  -1    0.86    0.27 
  -1   7  -1    0.70    0.23 
   1  -7   1    0.35    0.17 
   1  -7   1    0.64    0.21 
   1  -7   1    0.81    0.26 
   1  -7   1    0.36    0.19 
   1  -7   1    0.57    0.22 
   1  -7   1    0.82    0.20 
   1  -7   1    0.34    0.16 
  -2   7  -1  119.81    4.50 
  -2   7  -1  121.56    4.38 
   2  -7   1  129.00    4.53 
  -5   7  -1  141.40    5.34 
  -5   7  -1  118.84    4.75 
  -5   7  -1  141.39    5.10 
  -5   7  -1  133.61    4.86 
  -5   7  -1  133.83    5.07 
  -5   7  -1  134.39    4.88 
   5  -7   1  141.01    4.93 
   5  -7   1  114.10    4.90 
   5  -7   1  133.71    4.93 
   5  -7   1  126.02    4.85 
   5  -7   1  144.01    5.29 
   5  -7   1  134.93    5.10 
   5  -7   1  132.23    5.03 
  -6   7  -1    6.61    0.61 
  -6   7  -1    6.27    0.83 
  -6   7  -1    5.98    0.92 
  -6   7  -1    6.91    1.06 
  -6   7  -1    7.12    0.91 
  -6   7  -1    6.49    0.47 
  -6   7  -1    6.59    0.93 
   6  -7   1    6.24    0.64 
   6  -7   1    8.95    1.03 
   6  -7   1    8.52    1.09 
   6  -7   1    8.75    1.19 
   6  -7   1    6.62    0.90 
   6  -7   1    6.28    1.02 
  -7   7  -1    6.89    1.07 
  -7   7  -1    5.53    0.84 
  -7   7  -1    5.87    0.83 
  -7   7  -1    5.65    0.90 
  -7   7  -1    5.40    0.64 
   7  -7   1    5.76    1.00 
   7  -7   1    5.90    1.06 
   7  -7   1    6.30    0.97 
   7  -7   1    5.19    0.82 
   7  -7   1    5.72    0.87 
   7  -7   1    5.96    1.02 
  -8   7  -1   21.60    1.51 
  -8   7  -1   22.20    1.13 
  -8   7  -1   21.95    1.45 
  -8   7  -1   19.54    1.58 
  -8   7  -1   18.56    1.59 
   8  -7   1   19.75    1.63 
   8  -7   1   21.93    1.58 
   8  -7   1   18.48    1.45 
   8  -7   1   22.01    1.77 
   8  -7   1   18.64    1.55 
  -9   7  -1    3.97    0.80 
  -9   7  -1    4.68    0.42 
  -9   7  -1    4.97    0.43 
  -9   7  -1    6.19    0.99 
  -9   7  -1    5.69    1.04 
  -9   7  -1    4.76    0.77 
   9  -7   1    5.17    1.07 
   9  -7   1    5.49    0.97 
   9  -7   1    5.04    0.93 
   9  -7   1    5.52    0.96 
 -10   7  -1   14.18    1.15 
 -10   7  -1   13.39    1.47 
 -10   7  -1   13.39    1.67 
  10  -7   1   12.36    1.48 
  10  -7   1   14.14    1.67 
  10  -7   1   10.83    1.74 
  10  -7   1   10.72    1.47 
  11   6  -1   24.60    1.25 
  11   6  -1   20.89    1.48 
  11   6  -1   22.09    1.32 
  11   6  -1   23.34    1.27 
  11   6  -1   25.42    1.55 
 -11  -6   1   24.89    2.06 
 -11  -6   1   24.11    2.11 
  10   6  -1   70.10    3.09 
  10   6  -1   74.99    3.07 
  10   6  -1   73.26    2.99 
  10   6  -1   70.76    2.73 
  10   6  -1   76.07    2.70 
 -10  -6   1   72.61    3.93 
 -10  -6   1   78.05    3.87 
   9   6  -1   57.94    2.22 
   9   6  -1   61.59    2.18 
   9   6  -1   56.08    2.46 
   9   6  -1   58.18    2.53 
  -9  -6   1   61.54    3.18 
  -9  -6   1   58.69    3.27 
   8   6  -1    7.77    0.40 
   8   6  -1    7.29    0.63 
   8   6  -1    8.09    0.42 
   8   6  -1    8.45    0.75 
   8   6  -1    7.31    0.52 
   8   6  -1    7.66    0.49 
   8   6  -1    8.91    1.06 
  -8  -6   1    6.98    1.02 
  -8  -6   1    6.18    1.04 
   7   6  -1    1.72    0.39 
   7   6  -1    2.22    0.37 
   7   6  -1    1.74    0.26 
   7   6  -1    2.07    0.23 
   7   6  -1    1.61    0.21 
   7   6  -1    1.90    0.25 
   7   6  -1    1.65    0.51 
  -7  -6   1    2.19    0.60 
  -7  -6   1    2.19    0.62 
   6   6  -1   56.13    2.02 
   6   6  -1   56.25    1.87 
   6   6  -1   52.86    2.46 
   6   6  -1   54.44    1.90 
   6   6  -1   53.52    1.84 
   6   6  -1   55.41    1.87 
   6   6  -1   54.18    1.83 
   6   6  -1   53.10    1.85 
   6   6  -1   52.07    2.31 
  -6  -6   1   53.55    2.56 
  -6  -6   1   52.93    2.68 
   5   6  -1   17.15    0.75 
   5   6  -1   18.82    0.82 
   5   6  -1   15.87    1.13 
   5   6  -1   15.80    1.09 
   5   6  -1   17.88    0.80 
   5   6  -1   17.67    1.09 
   5   6  -1   17.05    0.74 
   5   6  -1   18.52    0.87 
   5   6  -1   18.71    0.79 
   5   6  -1   17.99    0.79 
  -5  -6   1   16.47    1.15 
  -5  -6   1   16.80    1.25 
   4   6  -1   41.97    1.49 
   4   6  -1   38.60    1.92 
   4   6  -1   42.36    1.58 
   4   6  -1   40.76    1.40 
   4   6  -1   41.38    1.53 
   4   6  -1   39.63    1.83 
   4   6  -1   41.81    1.51 
   4   6  -1   40.75    1.86 
  -4  -6   1   39.97    2.02 
  -4  -6   1   40.81    1.39 
  -4  -6   1   40.02    1.32 
  -4  -6   1   42.30    1.92 
   3   6  -1   10.93    0.60 
   3   6  -1   10.73    0.79 
   3   6  -1   10.92    0.74 
   3   6  -1   11.95    0.60 
   3   6  -1   10.24    0.91 
   3   6  -1    9.01    0.78 
   3   6  -1   11.30    0.60 
   3   6  -1   11.31    0.67 
   3   6  -1   10.21    0.61 
  -3  -6   1   11.60    0.55 
  -3  -6   1   10.51    0.59 
  -3  -6   1   10.91    0.58 
  -3  -6   1   10.95    0.85 
   2   6  -1   14.72    0.73 
   2   6  -1   13.46    0.90 
   2   6  -1   14.86    0.79 
   2   6  -1   13.51    0.72 
   2   6  -1   15.13    0.97 
   2   6  -1   14.17    0.82 
   2   6  -1   13.75    0.77 
   2   6  -1   12.59    0.93 
   2   6  -1   12.64    0.71 
   2   6  -1   13.47    0.79 
  -2  -6   1   13.76    0.74 
  -2  -6   1   13.77    0.76 
  -2  -6   1   12.48    0.68 
  -2  -6   1   13.98    0.91 
   1   6  -1  100.24   11.39 
   1   6  -1  104.43    4.80 
   1   6  -1  111.49    4.61 
  -1  -6   1  108.26    4.56 
  -1  -6   1  109.04    4.86 
  -1  -6   1  133.44   12.72 
   0   6  -1  156.32    6.18 
   0   6  -1  139.30   14.39 
   0  -6   1  158.18   15.18 
  -1   6  -1  227.79   20.03 
  -1   6  -1  242.38    8.95 
   1  -6   1  270.27   21.15 
   1  -6   1  234.44    8.94 
  -3   6  -1   85.43    3.42 
  -3   6  -1   84.99    3.34 
  -3   6  -1   85.17    3.33 
  -3   6  -1   84.48    3.19 
   3  -6   1   86.29    3.22 
   3  -6   1   81.89    3.39 
   3  -6   1   85.60    3.17 
   3  -6   1   85.96    3.34 
   3  -6   1   83.56    3.22 
  -4   6  -1   76.92    2.91 
  -4   6  -1   70.67    2.87 
  -4   6  -1   70.85    2.86 
  -4   6  -1   69.67    3.14 
  -4   6  -1   78.00    3.08 
  -4   6  -1   70.76    3.28 
   4  -6   1   65.70    3.51 
   4  -6   1   75.71    3.03 
   4  -6   1   73.14    3.05 
   4  -6   1   72.29    2.91 
   4  -6   1   73.68    2.91 
   4  -6   1   72.89    2.94 
   4  -6   1   68.57    2.65 
   4  -6   1   67.94    3.08 
  -5   6  -1    5.78    0.78 
  -5   6  -1    7.36    0.87 
  -5   6  -1   11.51    1.32 
  -5   6  -1    8.66    1.01 
  -5   6  -1    8.33    0.75 
  -5   6  -1    8.19    0.73 
   5  -6   1    8.38    1.01 
   5  -6   1    8.15    0.66 
   5  -6   1    9.93    1.14 
   5  -6   1    8.68    0.99 
   5  -6   1    5.62    0.77 
   5  -6   1    8.32    0.77 
   5  -6   1    7.13    0.89 
   5  -6   1    6.67    0.84 
  -6   6  -1    9.39    0.92 
  -6   6  -1   10.40    0.54 
  -6   6  -1    8.55    1.17 
  -6   6  -1    8.68    1.05 
  -6   6  -1   10.80    0.90 
  -6   6  -1    9.95    0.84 
  -6   6  -1    8.95    0.81 
   6  -6   1    9.29    1.07 
   6  -6   1    9.82    0.89 
   6  -6   1    8.06    0.73 
   6  -6   1   10.28    0.89 
   6  -6   1    9.75    0.93 
   6  -6   1    8.84    1.12 
   6  -6   1    9.71    1.17 
  -7   6  -1   13.35    1.17 
  -7   6  -1   14.17    0.94 
  -7   6  -1   14.61    1.08 
  -7   6  -1   14.32    1.11 
   7  -6   1   14.65    1.23 
   7  -6   1   14.33    1.30 
   7  -6   1   12.96    1.16 
   7  -6   1   12.81    1.18 
   7  -6   1   15.11    1.15 
   7  -6   1   14.57    1.16 
  -8   6  -1   33.71    1.94 
  -8   6  -1   33.92    1.85 
  -8   6  -1   37.13    1.52 
  -8   6  -1   36.86    2.26 
  -8   6  -1   34.08    2.09 
  -8   6  -1   35.41    1.51 
  -8   6  -1   33.62    1.86 
   8  -6   1   38.21    2.34 
   8  -6   1   35.91    2.06 
   8  -6   1   35.32    2.55 
   8  -6   1   31.81    1.94 
  -9   6  -1   22.87    1.83 
  -9   6  -1   26.68    1.54 
  -9   6  -1   22.11    1.00 
  -9   6  -1   21.39    0.99 
  -9   6  -1   21.48    1.41 
  -9   6  -1   23.18    1.56 
  -9   6  -1   19.61    1.60 
   9  -6   1   26.09    1.93 
   9  -6   1   21.49    1.68 
   9  -6   1   23.37    1.66 
   9  -6   1   22.37    1.74 
   9  -6   1   22.33    1.60 
 -10   6  -1   21.92    1.74 
 -10   6  -1   23.47    1.96 
 -10   6  -1   24.37    1.49 
  10  -6   1   21.56    1.86 
  10  -6   1   25.64    1.82 
  10  -6   1   20.70    1.62 
  10  -6   1   23.55    1.81 
  11   5  -1   45.89    1.60 
  11   5  -1   46.41    1.63 
  11   5  -1   42.06    1.99 
  11   5  -1   45.00    1.97 
  11   5  -1   44.13    1.94 
 -11  -5   1   49.15    3.12 
 -11  -5   1   44.94    2.92 
  10   5  -1   60.36    2.02 
  10   5  -1   56.29    1.96 
  10   5  -1   49.99    2.22 
  10   5  -1   58.99    2.25 
  10   5  -1   60.00    2.40 
 -10  -5   1   55.18    3.27 
 -10  -5   1   59.33    3.26 
 -10  -5   1   59.62    2.79 
   9   5  -1   24.08    1.03 
   9   5  -1   25.36    1.16 
   9   5  -1   26.78    1.22 
   9   5  -1   24.83    1.00 
   9   5  -1   23.43    1.52 
   9   5  -1   27.80    1.40 
  -9  -5   1   26.87    2.01 
  -9  -5   1   28.49    1.96 
  -9  -5   1   24.62    1.57 
   8   5  -1   21.00    0.86 
   8   5  -1   22.29    0.96 
   8   5  -1   20.97    0.90 
   8   5  -1   21.74    1.00 
   8   5  -1   21.41    1.38 
   8   5  -1   22.47    0.89 
   8   5  -1   19.57    1.18 
  -8  -5   1   22.30    1.42 
  -8  -5   1   23.40    1.75 
  -8  -5   1   22.39    1.63 
   7   5  -1    5.81    0.35 
   7   5  -1    6.04    0.36 
   7   5  -1    6.10    0.58 
   7   5  -1    7.02    0.87 
   7   5  -1    5.81    0.40 
   7   5  -1    5.43    0.36 
  -7  -5   1    5.35    0.81 
  -7  -5   1    6.73    0.88 
  -7  -5   1    7.28    1.13 
   6   5  -1   26.29    1.49 
   6   5  -1   29.26    1.05 
   6   5  -1   27.15    1.38 
   6   5  -1   28.75    1.07 
   6   5  -1   27.76    1.04 
   6   5  -1   27.68    1.01 
   6   5  -1   26.07    1.01 
  -6  -5   1   27.56    1.52 
  -6  -5   1   25.71    1.67 
  -6  -5   1   27.82    1.64 
   5   5  -1   47.07    2.13 
   5   5  -1   48.72    2.13 
   5   5  -1   44.11    2.04 
   5   5  -1   48.12    2.00 
  -5  -5   1   45.83    2.15 
  -5  -5   1   46.82    2.27 
   4   5  -1   47.34    2.06 
   4   5  -1   45.89    1.97 
   4   5  -1   48.09    2.04 
   4   5  -1   45.58    2.07 
  -4  -5   1   50.70    2.13 
  -4  -5   1   49.68    2.22 
   3   5  -1   32.20    1.47 
   3   5  -1   33.33    1.68 
   3   5  -1   30.45    1.53 
   3   5  -1   32.42    1.20 
   3   5  -1   32.01    1.20 
   3   5  -1   34.36    1.30 
   3   5  -1   34.81    1.22 
   3   5  -1   36.27    1.61 
  -3  -5   1   33.36    1.19 
  -3  -5   1   32.41    1.13 
  -3  -5   1   29.09    1.16 
  -3  -5   1   35.22    1.64 
   2   5  -1  109.42   10.06 
   2   5  -1  132.04    4.73 
  -2  -5   1  130.26   10.39 
  -2  -5   1  129.11    4.73 
  -1  -5   1    0.00    0.01 
   0   5  -1  274.88   19.01 
   0   5  -1  271.93    9.49 
   0  -5   1  291.62   19.19 
  -1   5  -1  238.32   18.86 
  -1   5  -1  245.42    8.73 
   1  -5   1  238.82    8.69 
   1  -5   1  228.29   18.18 
  -2   5  -1   75.54    2.69 
  -2   5  -1   71.25    2.76 
  -2   5  -1   71.97    2.83 
   2  -5   1   69.80    2.67 
   2  -5   1   73.85    2.67 
   2  -5   1   75.91    2.87 
   2  -5   1   72.09    2.74 
   2  -5   1   72.47    2.62 
   2  -5   1   68.43    2.74 
  -3   5  -1    0.85    0.24 
  -3   5  -1    0.30    0.16 
  -3   5  -1    1.11    0.31 
  -3   5  -1    0.64    0.24 
  -3   5  -1    0.38    0.16 
   3  -5   1    0.93    0.25 
   3  -5   1    0.53    0.20 
   3  -5   1    0.78    0.27 
   3  -5   1    0.74    0.24 
   3  -5   1    0.53    0.19 
   3  -5   1    0.79    0.21 
   3  -5   1    0.65    0.20 
  -4   5  -1    0.60    0.21 
  -4   5  -1    1.23    0.31 
  -4   5  -1    0.60    0.22 
  -4   5  -1    1.06    0.34 
  -4   5  -1    1.86    0.50 
  -4   5  -1    0.84    0.29 
   4  -5   1    0.86    0.28 
   4  -5   1    1.20    0.30 
   4  -5   1    1.15    0.34 
   4  -5   1    1.00    0.27 
   4  -5   1    0.35    0.17 
   4  -5   1    1.21    0.38 
   4  -5   1    0.56    0.25 
   4  -5   1    1.10    0.29 
  -5   5  -1    2.76    0.48 
  -5   5  -1    3.02    0.55 
  -5   5  -1    3.13    0.51 
  -5   5  -1    3.82    0.63 
  -5   5  -1    3.41    0.54 
   5  -5   1    2.31    0.50 
   5  -5   1    3.65    0.55 
   5  -5   1    4.03    0.59 
   5  -5   1    1.81    0.40 
   5  -5   1    3.45    0.59 
   5  -5   1    2.93    0.55 
   5  -5   1    3.95    0.60 
   5  -5   1    3.66    0.65 
  -6   5  -1   14.88    1.01 
  -6   5  -1   14.16    1.10 
  -6   5  -1   15.15    1.04 
  -6   5  -1   14.01    1.08 
  -6   5  -1   14.19    0.97 
   6  -5   1   14.00    0.97 
   6  -5   1   15.17    1.07 
   6  -5   1   13.80    1.09 
   6  -5   1   15.33    1.21 
   6  -5   1   12.66    0.97 
   6  -5   1   13.51    1.09 
   6  -5   1   13.94    1.09 
  -7   5  -1   62.05    2.63 
  -7   5  -1   60.14    2.59 
  -7   5  -1   60.42    2.68 
  -7   5  -1   60.32    2.27 
  -7   5  -1   59.11    2.80 
  -7   5  -1   62.27    2.86 
   7  -5   1   60.77    2.84 
   7  -5   1   62.75    3.01 
   7  -5   1   62.93    2.92 
   7  -5   1   62.46    2.77 
   7  -5   1   64.21    2.74 
  -8   5  -1   39.66    1.92 
  -8   5  -1   40.55    1.57 
  -8   5  -1   37.48    1.54 
  -8   5  -1   39.64    2.19 
  -8   5  -1   36.83    2.00 
  -8   5  -1   36.39    2.09 
  -8   5  -1   40.72    1.97 
  -8   5  -1   38.64    2.33 
   8  -5   1   40.22    2.40 
   8  -5   1   40.92    2.26 
   8  -5   1   40.72    2.23 
   8  -5   1   40.26    2.10 
   8  -5   1   39.05    2.32 
   8  -5   1   36.37    2.15 
   8  -5   1   38.64    2.58 
  -9   5  -1   62.23    3.28 
  -9   5  -1   63.76    2.86 
  -9   5  -1   58.91    2.63 
  -9   5  -1   59.48    2.08 
  -9   5  -1   62.96    3.04 
  -9   5  -1   58.75    2.07 
   9  -5   1   54.60    2.81 
   9  -5   1   68.89    3.16 
   9  -5   1   65.81    3.28 
   9  -5   1   59.96    3.07 
   9  -5   1   58.58    2.91 
 -10   5  -1   39.18    2.69 
 -10   5  -1   37.52    2.51 
 -10   5  -1   33.64    1.98 
 -10   5  -1   32.52    2.12 
  10  -5   1   32.36    2.19 
  10  -5   1   33.57    2.30 
  10  -5   1   36.26    2.26 
  10  -5   1   36.04    2.17 
  10  -5   1   34.28    2.33 
 -11   5  -1    9.54    0.82 
 -11   5  -1   12.14    1.59 
 -11   5  -1    8.87    1.10 
 -11   5  -1    8.78    0.82 
 -11   5  -1    6.26    1.17 
  11  -5   1    7.84    1.35 
  11  -5   1   10.38    1.34 
  11  -5   1   11.68    2.09 
  11  -5   1    7.09    1.12 
  12   4  -1    7.84    0.97 
  12   4  -1    7.79    0.60 
  12   4  -1    7.24    0.50 
  12   4  -1    6.60    0.52 
  12   4  -1    6.35    0.80 
  12   4  -1    7.44    0.59 
 -12  -4   1    6.86    1.00 
 -12  -4   1    5.63    1.13 
 -12  -4   1    5.58    1.14 
  11   4  -1   28.46    1.49 
  11   4  -1   32.16    1.36 
  11   4  -1   29.63    1.32 
  11   4  -1   30.21    1.31 
  11   4  -1   28.59    1.54 
  11   4  -1   29.73    1.26 
 -11  -4   1   27.50    2.23 
 -11  -4   1   29.43    2.01 
 -11  -4   1   30.71    2.38 
  10   4  -1   23.72    1.09 
  10   4  -1   23.24    1.09 
  10   4  -1   23.61    1.19 
  10   4  -1   22.98    1.07 
  10   4  -1   22.00    1.21 
  10   4  -1   22.76    1.16 
  10   4  -1   21.91    1.39 
  10   4  -1   22.19    1.01 
 -10  -4   1   22.65    1.90 
 -10  -4   1   18.89    1.73 
 -10  -4   1   22.21    1.50 
   9   4  -1   44.54    1.66 
   9   4  -1   43.19    1.82 
   9   4  -1   42.18    1.72 
   9   4  -1   45.94    1.62 
   9   4  -1   43.38    1.68 
   9   4  -1   37.24    1.99 
   9   4  -1   43.73    1.67 
  -9  -4   1   39.86    2.11 
  -9  -4   1   43.39    2.63 
  -9  -4   1   42.37    2.55 
   8   4  -1   72.22    2.44 
   8   4  -1   72.40    2.68 
   8   4  -1   72.13    2.45 
   8   4  -1   70.14    2.91 
   8   4  -1   70.24    2.51 
   8   4  -1   72.58    2.43 
   8   4  -1   64.18    2.67 
   8   4  -1   71.18    2.46 
  -8  -4   1   67.73    3.31 
  -8  -4   1   71.21    2.99 
   7   4  -1   36.17    1.32 
   7   4  -1   35.88    1.33 
   7   4  -1   34.68    1.56 
   7   4  -1   33.66    1.30 
   7   4  -1   35.19    1.36 
   7   4  -1   34.02    1.72 
   7   4  -1   34.66    1.27 
   7   4  -1   36.49    1.34 
  -7  -4   1   34.12    2.05 
  -7  -4   1   34.65    2.00 
  -7  -4   1   36.08    1.79 
   6   4  -1    4.52    0.61 
   6   4  -1    4.02    0.29 
   6   4  -1    3.93    0.55 
   6   4  -1    4.85    0.32 
   6   4  -1    4.48    0.30 
   6   4  -1    4.59    0.30 
   6   4  -1    4.23    0.27 
   6   4  -1    4.35    0.28 
   6   4  -1    4.38    0.63 
  -6  -4   1    4.70    0.67 
  -6  -4   1    4.68    0.76 
  -6  -4   1    3.18    0.59 
   5   4  -1    0.34    0.16 
   5   4  -1    0.71    0.13 
   5   4  -1    0.83    0.12 
   5   4  -1    0.62    0.11 
   5   4  -1    0.64    0.11 
   5   4  -1    0.56    0.18 
   5   4  -1    0.61    0.22 
   5   4  -1    0.67    0.10 
   5   4  -1    0.78    0.14 
   5   4  -1    0.81    0.26 
  -5  -4   1    0.52    0.23 
  -5  -4   1    1.04    0.29 
  -5  -4   1    0.75    0.25 
   4   4  -1   44.79    1.88 
   4   4  -1   39.52    1.95 
   4   4  -1   44.95    1.78 
   4   4  -1   42.68    1.84 
   4   4  -1   42.84    1.88 
   4   4  -1   43.22    1.59 
  -4  -4   1   43.28    2.00 
  -4  -4   1   44.20    1.93 
  -4  -4   1   42.83    1.87 
   3   4  -1  172.58    5.77 
   3   4  -1  175.94    9.73 
  -3  -4   1  191.46    6.01 
  -3  -4   1  181.76    9.64 
   2   4  -1  203.46    6.76 
   2   4  -1  192.48   11.71 
  -2  -4   1  213.62    6.81 
  -2  -4   1  221.18   12.08 
   1   4  -1  468.49   22.44 
   1   4  -1  471.15   14.80 
  -1  -4   1  490.65   22.54 
  -1  -4   1  476.66   14.81 
   0   4  -1  236.91   16.03 
   0   4  -1  259.31    8.65 
   0  -4   1  267.65   16.57 
  -1   4  -1   34.78    1.41 
  -1   4  -1   34.06    1.52 
  -1   4  -1   36.79    1.50 
  -1   4  -1   34.57    1.43 
  -1   4  -1   33.57    1.41 
  -1   4  -1   38.90    1.52 
   1  -4   1   37.33    1.43 
   1  -4   1   35.61    1.49 
   1  -4   1   37.22    1.38 
   1  -4   1   32.87    1.40 
   1  -4   1   37.75    1.55 
   1  -4   1   35.76    1.47 
  -2   4  -1    2.92    0.38 
  -2   4  -1    4.21    0.39 
  -2   4  -1    4.34    0.52 
  -2   4  -1    5.28    0.47 
  -2   4  -1    4.54    0.41 
  -2   4  -1    5.69    0.67 
   2  -4   1    5.30    0.65 
   2  -4   1    4.67    0.44 
   2  -4   1    4.82    0.56 
   2  -4   1    4.19    0.39 
   2  -4   1    3.80    0.37 
   2  -4   1    3.37    0.41 
   2  -4   1    4.29    0.50 
  -3   4  -1    2.01    0.33 
  -3   4  -1    2.45    0.41 
  -3   4  -1    1.57    0.29 
  -3   4  -1    1.64    0.33 
   3  -4   1    1.32    0.27 
   3  -4   1    2.05    0.36 
   3  -4   1    2.15    0.35 
   3  -4   1    3.10    0.45 
   3  -4   1    2.63    0.35 
   3  -4   1    1.76    0.35 
   3  -4   1    2.20    0.38 
  -4   4  -1   40.33    1.81 
  -4   4  -1   41.93    2.15 
  -4   4  -1   46.43    1.89 
  -4   4  -1   45.68    1.87 
   4  -4   1   42.73    1.92 
   4  -4   1   44.30    1.95 
   4  -4   1   44.80    1.98 
   4  -4   1   43.12    1.92 
   4  -4   1   42.95    1.75 
   4  -4   1   41.88    1.84 
   4  -4   1   45.10    1.86 
  -5   4  -1   28.51    1.44 
  -5   4  -1   29.79    1.43 
  -5   4  -1   30.09    1.66 
  -5   4  -1   28.06    1.44 
  -5   4  -1   29.83    1.55 
  -5   4  -1   30.05    1.57 
   5  -4   1   29.20    1.43 
   5  -4   1   26.99    1.43 
   5  -4   1   31.11    1.51 
   5  -4   1   33.00    1.58 
   5  -4   1   30.37    1.58 
   5  -4   1   30.54    1.59 
  -6   4  -1    0.10    0.11 
  -6   4  -1    0.28    0.18 
  -6   4  -1    0.17    0.16 
  -6   4  -1   -0.09    0.06 
  -6   4  -1    0.02    0.10 
  -6   4  -1   -0.03    0.07 
   6  -4   1    0.27    0.18 
   6  -4   1    0.20    0.16 
   6  -4   1    0.47    0.22 
   6  -4   1    0.22    0.17 
   6  -4   1    0.08    0.13 
   6  -4   1    0.05    0.13 
   6  -4   1   -0.01    0.08 
  -7   4  -1   32.72    1.34 
  -7   4  -1   32.53    1.63 
  -7   4  -1   33.72    1.64 
  -7   4  -1   34.05    1.84 
  -7   4  -1   30.84    1.74 
  -7   4  -1   34.20    1.72 
   7  -4   1   30.68    1.67 
   7  -4   1   33.08    1.74 
   7  -4   1   33.93    1.87 
   7  -4   1   32.74    1.92 
   7  -4   1   30.23    1.74 
   7  -4   1   34.53    1.86 
  -8   4  -1   64.18    2.67 
  -8   4  -1   66.82    2.29 
  -8   4  -1   68.24    2.98 
  -8   4  -1   66.74    2.99 
  -8   4  -1   68.57    2.74 
  -8   4  -1   66.30    2.83 
   8  -4   1   62.08    2.93 
   8  -4   1   67.08    3.07 
   8  -4   1   65.18    2.86 
   8  -4   1   61.01    3.08 
   8  -4   1   69.16    3.08 
   8  -4   1   66.83    2.93 
  -9   4  -1  111.67    4.83 
  -9   4  -1  104.90    3.99 
  -9   4  -1  110.45    4.26 
  -9   4  -1  110.78    4.05 
  -9   4  -1  107.49    4.43 
   9  -4   1  108.02    4.66 
   9  -4   1  116.03    4.60 
   9  -4   1  111.89    4.34 
   9  -4   1  111.50    4.51 
   9  -4   1  106.40    4.36 
 -10   4  -1   51.34    2.45 
 -10   4  -1   51.38    2.50 
 -10   4  -1   51.68    2.24 
 -10   4  -1   53.55    3.08 
 -10   4  -1   54.03    2.28 
 -10   4  -1   49.14    2.65 
  10  -4   1   49.26    2.69 
  10  -4   1   50.95    2.58 
  10  -4   1   46.11    2.68 
  10  -4   1   52.22    2.89 
  10  -4   1   53.60    2.69 
 -11   4  -1   21.20    1.22 
 -11   4  -1   22.62    1.97 
 -11   4  -1   20.95    1.21 
 -11   4  -1   22.41    1.48 
 -11   4  -1   21.68    1.64 
  11  -4   1   20.90    1.67 
  11  -4   1   21.64    1.64 
  11  -4   1   21.23    1.79 
  11  -4   1   20.01    1.68 
  11  -4   1   21.33    1.57 
  12   3  -1    5.53    0.50 
  12   3  -1    5.45    0.75 
  12   3  -1    5.79    0.55 
  12   3  -1    5.08    0.63 
  12   3  -1    5.34    0.61 
 -12  -3   1    5.70    1.13 
 -12  -3   1    4.41    1.14 
 -12  -3   1    6.32    0.94 
  11   3  -1   13.70    1.07 
  11   3  -1   14.26    0.90 
  11   3  -1   15.32    1.03 
  11   3  -1   15.58    0.95 
  11   3  -1   15.19    0.87 
  11   3  -1   13.04    1.01 
 -11  -3   1   17.53    1.71 
 -11  -3   1   17.24    1.46 
 -11  -3   1   14.54    1.99 
  10   3  -1   35.14    1.40 
  10   3  -1   35.52    1.63 
  10   3  -1   32.43    1.51 
  10   3  -1   34.44    1.55 
  10   3  -1   34.42    1.58 
  10   3  -1   35.48    1.69 
  10   3  -1   34.20    1.46 
 -10  -3   1   35.33    2.41 
 -10  -3   1   34.74    2.37 
 -10  -3   1   33.86    1.90 
   9   3  -1   66.54    2.38 
   9   3  -1   69.38    2.54 
   9   3  -1   68.13    2.74 
   9   3  -1   64.90    2.46 
   9   3  -1   67.59    2.42 
   9   3  -1   62.99    2.53 
   9   3  -1   67.78    2.46 
   9   3  -1   64.99    2.49 
  -9  -3   1   65.84    3.38 
  -9  -3   1   65.22    2.87 
  -9  -3   1   68.16    3.40 
   8   3  -1   35.42    1.48 
   8   3  -1   38.81    1.57 
   8   3  -1   36.94    1.44 
   8   3  -1   36.74    1.53 
   8   3  -1   37.82    1.77 
   8   3  -1   36.93    1.50 
   8   3  -1   36.82    1.54 
   8   3  -1   38.00    1.52 
  -8  -3   1   36.59    2.19 
  -8  -3   1   37.28    1.87 
  -8  -3   1   35.90    2.22 
   7   3  -1   15.12    0.82 
   7   3  -1   14.35    0.69 
   7   3  -1   15.51    0.98 
   7   3  -1   15.69    0.77 
   7   3  -1   15.00    0.74 
   7   3  -1   14.89    0.74 
   7   3  -1   14.27    0.71 
   7   3  -1   14.17    0.74 
  -7  -3   1   14.48    1.00 
  -7  -3   1   13.46    1.19 
  -7  -3   1   13.45    1.15 
   6   3  -1  108.18    3.75 
   6   3  -1  100.83    3.71 
   5   3  -1  224.56   10.26 
   5   3  -1  223.79    9.92 
  -5  -3   1  218.02    6.77 
  -5  -3   1  214.38    6.76 
   4   3  -1  354.25   12.93 
   4   3  -1  343.66   12.56 
  -4  -3   1  348.86   10.53 
  -4  -3   1  365.44   10.54 
   3   3  -1  188.73    5.80 
   3   3  -1  178.53    7.87 
  -3  -3   1  189.58    7.98 
  -3  -3   1  200.05    5.91 
   2   3  -1   62.24    4.99 
   2   3  -1   73.78    2.55 
  -2  -3   1   77.18    2.57 
  -2  -3   1   71.36    5.05 
   1   3  -1    1.11    0.15 
   1   3  -1    0.64    0.13 
   1   3  -1    0.73    0.13 
   1   3  -1    1.00    0.20 
   1   3  -1    0.67    0.10 
   1   3  -1    0.64    0.18 
   1   3  -1    0.82    0.16 
   1   3  -1    0.97    0.14 
   1   3  -1    0.60    0.11 
   1   3  -1    1.04    0.22 
  -1  -3   1    0.74    0.08 
  -1  -3   1    0.68    0.16 
  -1  -3   1    0.84    0.15 
  -1  -3   1    0.98    0.16 
  -1  -3   1    1.26    0.15 
  -1  -3   1    0.95    0.12 
   0   3  -1  227.36   13.57 
   0   3  -1  217.70    7.32 
   0  -3   1  223.93   13.39 
  -1   3  -1   84.34    3.55 
   1  -3   1   89.55    3.59 
   1  -3   1   94.96    9.31 
  -2   3  -1    1.04    0.21 
  -2   3  -1    1.13    0.24 
  -2   3  -1    1.47    0.25 
  -2   3  -1    1.41    0.28 
  -2   3  -1    1.66    0.26 
   2  -3   1    1.09    0.22 
   2  -3   1    1.85    0.29 
   2  -3   1    0.86    0.19 
   2  -3   1    0.81    0.17 
   2  -3   1    0.97    0.23 
   2  -3   1    1.89    0.35 
   2  -3   1    1.01    0.20 
  -3   3  -1    2.24    0.33 
  -3   3  -1    2.68    0.36 
  -3   3  -1    2.50    0.38 
  -3   3  -1    2.32    0.35 
  -3   3  -1    2.37    0.34 
   3  -3   1    2.44    0.39 
   3  -3   1    2.96    0.39 
   3  -3   1    2.41    0.34 
   3  -3   1    3.41    0.42 
   3  -3   1    2.89    0.51 
   3  -3   1    3.15    0.43 
   3  -3   1    2.79    0.27 
  -4   3  -1   77.46    2.98 
  -4   3  -1   74.62    2.74 
   4  -3   1   78.33    2.75 
   5  -3   1   98.27    3.58 
   5  -3   1  100.07    3.65 
   5  -3   1  105.62    3.76 
  -6   3  -1   42.32    2.13 
  -6   3  -1   41.51    2.01 
  -6   3  -1   48.56    1.97 
  -6   3  -1   44.54    1.92 
  -6   3  -1   45.64    1.97 
  -6   3  -1   47.36    2.12 
   6  -3   1   47.31    2.12 
   6  -3   1   50.51    2.19 
   6  -3   1   47.32    2.21 
   6  -3   1   45.67    2.02 
   6  -3   1   42.15    2.01 
   6  -3   1   43.81    2.03 
   6  -3   1   47.27    2.00 
  -7   3  -1   41.99    2.10 
  -7   3  -1   39.03    1.74 
  -7   3  -1   39.10    1.84 
  -7   3  -1   41.44    1.51 
  -7   3  -1   38.85    1.76 
  -7   3  -1   38.64    1.95 
  -7   3  -1   37.47    1.90 
   7  -3   1   39.70    2.34 
   7  -3   1   41.34    1.93 
   7  -3   1   41.73    1.99 
   7  -3   1   37.19    2.04 
   7  -3   1   38.51    1.86 
   7  -3   1   39.04    1.98 
  -8   3  -1   33.11    1.66 
  -8   3  -1   31.60    1.76 
  -8   3  -1   29.06    1.45 
  -8   3  -1   30.12    1.18 
  -8   3  -1   30.07    1.94 
  -8   3  -1   30.58    1.50 
   8  -3   1   29.71    1.71 
   8  -3   1   28.80    1.80 
   8  -3   1   29.09    1.62 
   8  -3   1   28.93    1.64 
   8  -3   1   31.62    1.78 
   8  -3   1   31.42    1.79 
  -9   3  -1   54.65    2.98 
  -9   3  -1   57.53    2.68 
  -9   3  -1   53.58    2.27 
  -9   3  -1   61.41    3.28 
  -9   3  -1   55.30    2.27 
  -9   3  -1   55.64    2.50 
   9  -3   1   57.40    2.75 
   9  -3   1   52.86    3.00 
   9  -3   1   52.72    2.78 
   9  -3   1   53.68    2.53 
   9  -3   1   56.42    2.62 
   9  -3   1   54.66    2.67 
 -10   3  -1   34.72    1.62 
 -10   3  -1   36.49    1.66 
 -10   3  -1   38.14    2.11 
 -10   3  -1   35.04    1.87 
 -10   3  -1   39.94    2.52 
 -10   3  -1   33.55    1.87 
  10  -3   1   35.36    2.15 
  10  -3   1   35.09    2.11 
  10  -3   1   34.69    2.02 
  10  -3   1   37.82    2.02 
  10  -3   1   39.25    2.31 
 -11   3  -1    5.44    1.20 
 -11   3  -1    2.88    0.56 
 -11   3  -1    3.06    0.44 
 -11   3  -1    3.30    0.66 
 -11   3  -1    3.37    0.47 
  11  -3   1    5.29    0.92 
  11  -3   1    3.41    0.78 
  11  -3   1    2.79    0.69 
  11  -3   1    4.43    0.80 
  11  -3   1    4.27    0.78 
 -12   3  -1   13.13    1.81 
 -12   3  -1   14.45    1.14 
  12  -3   1   12.22    1.68 
  12  -3   1   17.01    1.49 
  12  -3   1   16.94    1.44 
  12   2  -1   25.31    1.35 
  12   2  -1   24.23    1.63 
  12   2  -1   27.49    1.52 
  12   2  -1   23.90    1.41 
  12   2  -1   27.28    1.65 
 -12  -2   1   26.39    2.29 
 -12  -2   1   29.06    1.77 
 -12  -2   1   26.14    2.26 
  11   2  -1   13.96    0.97 
  11   2  -1   13.61    0.95 
  11   2  -1   14.36    1.04 
  11   2  -1   15.27    1.00 
  11   2  -1   12.98    1.68 
  11   2  -1   16.56    1.08 
 -11  -2   1   14.96    1.59 
 -11  -2   1   13.90    1.17 
 -11  -2   1   15.82    1.62 
  10   2  -1   25.69    1.24 
  10   2  -1   22.82    1.35 
  10   2  -1   24.82    1.34 
  10   2  -1   24.09    1.34 
  10   2  -1   24.54    1.30 
  10   2  -1   23.42    1.27 
 -10  -2   1   24.36    1.95 
 -10  -2   1   24.42    1.53 
 -10  -2   1   25.39    1.97 
   9   2  -1    8.14    0.64 
   9   2  -1    8.64    0.69 
   9   2  -1    8.50    0.65 
   9   2  -1    8.00    0.67 
   9   2  -1    8.42    0.60 
   9   2  -1    9.14    0.50 
   9   2  -1    8.12    0.63 
  -9  -2   1    8.71    0.49 
  -9  -2   1    7.69    1.13 
  -9  -2   1    8.56    0.81 
  -9  -2   1    7.61    0.38 
  -9  -2   1    8.74    0.40 
  -9  -2   1    5.32    0.91 
  -9  -2   1    8.41    0.47 
   8   2  -1   10.49    0.70 
   8   2  -1    9.66    0.74 
   8   2  -1   10.95    0.69 
   8   2  -1   10.71    0.65 
   8   2  -1   10.17    0.69 
   8   2  -1   10.72    0.73 
   8   2  -1   10.62    0.60 
   8   2  -1   11.30    0.73 
  -8  -2   1   10.34    0.48 
  -8  -2   1   10.83    0.49 
  -8  -2   1   10.57    0.55 
  -8  -2   1    9.82    1.05 
  -8  -2   1   11.06    1.11 
  -8  -2   1   10.85    0.87 
  -8  -2   1   11.33    0.56 
   7   2  -1   46.49    1.76 
   7   2  -1   44.79    1.74 
   7   2  -1   47.71    1.80 
   7   2  -1   43.64    1.73 
   7   2  -1   45.29    1.90 
   7   2  -1   45.03    1.67 
   7   2  -1   41.98    1.65 
   7   2  -1   43.72    1.68 
  -7  -2   1   41.14    2.29 
  -7  -2   1   44.72    2.35 
  -7  -2   1   43.23    1.49 
  -7  -2   1   45.07    1.57 
  -7  -2   1   46.34    1.58 
  -7  -2   1   47.70    2.05 
  -7  -2   1   45.86    1.49 
   5   2  -1  356.62   16.19 
   5   2  -1  321.73   15.61 
  -5  -2   1  330.69   10.49 
  -5  -2   1  345.69   10.52 
   4   2  -1  394.71   16.15 
   4   2  -1  414.85   16.07 
  -4  -2   1  417.25   12.47 
  -4  -2   1  424.93   12.47 
   3   2  -1  126.58    5.34 
   3   2  -1  125.28    5.54 
  -3  -2   1  129.41    3.91 
  -3  -2   1  128.75    3.91 
   2   2  -1   44.13    1.70 
   1   2  -1    2.73    0.18 
   1   2  -1    2.68    0.14 
   1   2  -1    2.76    0.26 
   1   2  -1    2.93    0.26 
   1   2  -1    2.80    0.18 
   1   2  -1    3.05    0.26 
   1   2  -1    3.07    0.17 
   1   2  -1    2.94    0.27 
   1   2  -1    2.82    0.18 
   1   2  -1    2.68    0.17 
  -1  -2   1    3.31    0.18 
  -1  -2   1    2.97    0.26 
  -1  -2   1    2.99    0.27 
  -1  -2   1    2.76    0.16 
  -1  -2   1    2.81    0.18 
  -1  -2   1    2.87    0.15 
   0   2  -1    0.09    0.05 
   0   2  -1    0.02    0.03 
   0   2  -1    0.17    0.07 
   0   2  -1    0.05    0.04 
   0   2  -1    0.23    0.07 
   0   2  -1    0.06    0.05 
   0   2  -1    0.00    0.04 
   0   2  -1    0.16    0.06 
   0  -2   1    0.04    0.04 
   0  -2   1    0.04    0.04 
   0  -2   1    0.12    0.05 
   0  -2   1    0.08    0.05 
   0  -2   1    0.25    0.08 
   0  -2   1    0.12    0.06 
   0  -2   1    0.03    0.03 
  -1   2  -1    4.07    0.28 
  -1   2  -1    3.85    0.29 
  -1   2  -1    3.74    0.27 
  -1   2  -1    3.49    0.29 
  -1   2  -1    3.93    0.26 
  -1   2  -1    3.44    0.26 
   1  -2   1    3.93    0.27 
   1  -2   1    3.78    0.27 
   1  -2   1    3.68    0.29 
   1  -2   1    3.63    0.30 
   1  -2   1    3.34    0.28 
   1  -2   1    3.33    0.26 
   1  -2   1    3.68    0.27 
  -2   2  -1    0.57    0.14 
  -2   2  -1    0.76    0.15 
  -2   2  -1    0.36    0.11 
  -2   2  -1    0.49    0.13 
  -2   2  -1    1.10    0.20 
  -2   2  -1    0.77    0.18 
   2  -2   1    0.63    0.16 
   2  -2   1    0.80    0.17 
   2  -2   1    0.83    0.17 
   2  -2   1    0.53    0.14 
   2  -2   1    0.65    0.13 
   2  -2   1    0.36    0.12 
   2  -2   1    0.71    0.19 
   2  -2   1    0.77    0.17 
  -3   2  -1  126.83    4.95 
  -3   2  -1  108.32   11.20 
   3  -2   1  128.04    4.97 
   3  -2   1  121.33   11.91 
  -4   2  -1  304.62   10.53 
   4  -2   1  304.68   21.28 
  -5   2  -1  178.07    7.06 
  -5   2  -1  177.30    7.00 
   5  -2   1  169.37   16.32 
   5  -2   1  196.30   17.93 
  -7   2  -1   84.85    3.43 
  -7   2  -1   84.60    3.09 
  -7   2  -1   87.26    3.49 
  -7   2  -1   83.96    3.06 
  -7   2  -1   84.56    3.33 
  -7   2  -1   87.40    3.21 
  -7   2  -1   88.95    3.32 
   7  -2   1   87.14    3.40 
   7  -2   1   85.00    3.32 
   7  -2   1   85.00    3.27 
   7  -2   1   88.13    3.41 
   7  -2   1   90.83    3.28 
   7  -2   1   83.48    3.45 
  -8   2  -1   11.99    0.79 
  -8   2  -1   11.45    1.11 
  -8   2  -1   12.90    0.90 
  -8   2  -1   11.15    0.93 
  -8   2  -1   12.49    0.60 
  -8   2  -1   11.73    0.80 
  -8   2  -1   11.42    0.98 
   8  -2   1   13.38    1.02 
   8  -2   1   10.59    0.91 
   8  -2   1   12.25    1.04 
   8  -2   1   13.79    0.95 
   8  -2   1   11.08    0.95 
   8  -2   1   11.35    0.91 
  -9   2  -1    5.17    1.00 
  -9   2  -1    3.22    0.66 
  -9   2  -1    3.60    0.57 
  -9   2  -1    3.54    0.57 
  -9   2  -1    2.43    0.40 
   9  -2   1    2.03    0.51 
   9  -2   1    2.73    0.88 
   9  -2   1    3.01    0.61 
   9  -2   1    2.87    0.61 
   9  -2   1    3.33    0.62 
   9  -2   1    2.66    0.60 
   9  -2   1    3.53    0.63 
 -10   2  -1    0.12    0.13 
 -10   2  -1    0.18    0.13 
 -10   2  -1    0.06    0.16 
 -10   2  -1   -0.02    0.07 
 -10   2  -1    0.28    0.21 
 -10   2  -1    0.20    0.12 
  10  -2   1    0.19    0.20 
  10  -2   1    0.12    0.19 
  10  -2   1    0.10    0.17 
  10  -2   1    0.31    0.21 
  10  -2   1    0.20    0.25 
 -11   2  -1    4.47    0.37 
 -11   2  -1    4.18    0.79 
 -11   2  -1    4.26    0.68 
 -11   2  -1    6.46    1.27 
  11  -2   1    4.39    0.80 
  11  -2   1    4.12    0.70 
  11  -2   1    4.23    0.81 
  11  -2   1    4.37    0.79 
  11  -2   1    4.14    0.79 
 -12   2  -1   12.31    1.75 
 -12   2  -1   17.00    1.19 
  12  -2   1   15.46    1.26 
  12  -2   1   15.56    1.34 
  12  -2   1   12.98    1.48 
  12  -2   1   14.77    1.36 
  12  -2   1   13.67    1.78 
  12   1  -1   25.48    1.55 
  12   1  -1   28.72    2.09 
  12   1  -1   28.09    1.66 
  12   1  -1   28.12    1.69 
 -12  -1   1   28.87    1.78 
 -12  -1   1   28.47    2.37 
  11   1  -1    0.74    0.30 
  11   1  -1    0.22    0.15 
  11   1  -1    0.35    0.20 
  11   1  -1    0.33    0.20 
  11   1  -1    0.36    0.23 
  11   1  -1    0.48    0.26 
 -11  -1   1    0.31    0.11 
 -11  -1   1   -0.02    0.11 
 -11  -1   1    0.49    0.38 
 -11  -1   1    0.29    0.14 
 -11  -1   1    0.20    0.33 
  10   1  -1    2.87    0.51 
  10   1  -1    3.18    0.53 
  10   1  -1    2.36    0.46 
  10   1  -1    2.58    0.44 
  10   1  -1    2.83    0.53 
  10   1  -1    2.89    0.55 
 -10  -1   1    3.08    0.43 
 -10  -1   1    2.18    0.30 
 -10  -1   1    2.20    0.50 
 -10  -1   1    2.54    0.39 
 -10  -1   1    3.97    0.97 
 -10  -1   1    3.46    0.88 
   9   1  -1   34.19    1.52 
   9   1  -1   31.41    1.57 
   9   1  -1   32.36    1.58 
   9   1  -1   32.15    1.64 
   9   1  -1   31.40    1.60 
   9   1  -1   34.19    1.59 
  -9  -1   1   31.41    2.13 
  -9  -1   1   30.53    1.29 
  -9  -1   1   33.52    1.45 
  -9  -1   1   32.34    1.43 
  -9  -1   1   33.77    2.20 
  -9  -1   1   32.92    1.74 
   8   1  -1   37.28    1.60 
   8   1  -1   36.08    1.64 
   8   1  -1   34.68    1.66 
   8   1  -1   36.42    1.64 
   8   1  -1   39.77    1.68 
   8   1  -1   33.51    1.52 
  -8  -1   1   37.18    2.19 
  -8  -1   1   36.72    1.80 
  -8  -1   1   34.79    2.14 
  -8  -1   1   36.48    1.40 
  -8  -1   1   36.63    1.43 
  -8  -1   1   36.01    1.50 
   7   1  -1   67.41    2.51 
   7   1  -1   69.07    2.51 
   7   1  -1   69.79    2.43 
   7   1  -1   66.37    2.49 
   7   1  -1   69.36    2.57 
  -7  -1   1   66.47    3.07 
  -7  -1   1   69.99    2.30 
  -7  -1   1   64.41    2.30 
  -7  -1   1   65.11    2.39 
  -7  -1   1   67.03    2.69 
  -7  -1   1   68.79    3.10 
   5   1  -1  250.76   14.87 
   5   1  -1  265.00   15.12 
  -5  -1   1  244.63    8.20 
  -5  -1   1  253.20    8.26 
   4   1  -1   61.17    2.51 
   4   1  -1   67.63    2.61 
  -4  -1   1   61.60    2.51 
   3   1  -1   79.26    5.56 
   3   1  -1   88.00    5.79 
  -3  -1   1   92.24    3.01 
  -3  -1   1   88.54    2.99 
   2   1  -1   40.00    2.45 
   2   1  -1   41.15    2.48 
  -2  -1   1   43.56    1.38 
  -2  -1   1   42.04    1.38 
   0   1  -1    3.03    0.21 
   1  -1   1    0.00    0.00 
  -2   1  -1  254.04    8.29 
   2  -1   1  258.39   14.64 
  -3   1  -1  173.29    6.27 
  -3   1  -1  177.46    6.26 
   3  -1   1  191.47   13.52 
   3  -1   1  175.47   13.03 
  -4   1  -1  306.93   10.23 
   4  -1   1  284.72   18.98 
   4  -1   1  307.10   19.93 
  -7   1  -1    0.72    0.22 
  -7   1  -1    0.41    0.20 
  -7   1  -1    1.14    0.29 
  -7   1  -1    0.32    0.22 
  -7   1  -1    0.72    0.22 
  -7   1  -1    0.76    0.19 
  -7   1  -1    0.73    0.20 
  -7   1  -1    0.68    0.27 
  -7   1  -1    1.03    0.19 
  -7   1  -1    0.64    0.24 
   7  -1   1    0.67    0.26 
   7  -1   1    0.75    0.25 
   7  -1   1    0.45    0.20 
   7  -1   1    0.47    0.18 
   7  -1   1    0.84    0.27 
   7  -1   1    0.93    0.30 
  -8   1  -1    2.21    0.27 
  -8   1  -1    2.43    0.42 
  -8   1  -1    2.26    0.41 
  -8   1  -1    2.24    0.46 
  -8   1  -1    1.64    0.29 
  -8   1  -1    2.34    0.53 
  -8   1  -1    2.67    0.58 
  -8   1  -1    1.27    0.34 
   8  -1   1    2.18    0.43 
   8  -1   1    1.41    0.40 
   8  -1   1    2.57    0.46 
   8  -1   1    2.45    0.49 
   8  -1   1    1.96    0.44 
   8  -1   1    1.83    0.41 
  -9   1  -1   62.01    3.17 
  -9   1  -1   61.82    2.26 
  -9   1  -1   60.19    2.68 
  -9   1  -1   63.30    3.07 
  -9   1  -1   63.32    2.55 
   9  -1   1   59.48    2.73 
   9  -1   1   64.48    2.66 
   9  -1   1   65.43    2.72 
   9  -1   1   65.31    2.82 
   9  -1   1   62.21    2.80 
   9  -1   1   63.98    2.90 
 -10   1  -1   73.56    3.77 
 -10   1  -1   73.15    3.19 
 -10   1  -1   76.03    3.06 
 -10   1  -1   76.10    2.60 
 -10   1  -1   77.04    2.59 
  10  -1   1   84.54    3.35 
  10  -1   1   77.63    3.35 
  10  -1   1   82.45    3.52 
  10  -1   1   70.12    3.29 
  10  -1   1   80.14    3.39 
  10  -1   1   83.68    3.25 
 -11   1  -1    9.87    0.93 
 -11   1  -1    8.94    1.50 
 -11   1  -1   10.37    0.87 
 -11   1  -1   10.45    0.86 
  11  -1   1   10.05    1.21 
  11  -1   1   10.65    0.94 
  11  -1   1   10.90    1.32 
  11  -1   1   10.85    1.33 
  11  -1   1    8.94    1.10 
 -12   1  -1    2.40    0.52 
 -12   1  -1    3.58    0.92 
  12  -1   1    2.07    0.55 
  12  -1   1    2.55    0.88 
  12  -1   1    2.31    0.61 
  12  -1   1    2.82    0.72 
  12   0  -1    7.23    0.90 
  12   0  -1    7.04    0.90 
  12   0  -1    6.73    0.98 
  12   0  -1    8.54    1.09 
  12   0  -1    5.74    1.09 
 -12   0   1    7.54    1.04 
 -12   0   1    8.66    1.53 
  11   0  -1   12.62    0.95 
  11   0  -1   14.37    1.10 
  11   0  -1   12.31    1.07 
  11   0  -1   12.65    1.03 
  11   0  -1   12.96    1.03 
 -11   0   1    8.70    1.37 
 -11   0   1   12.35    0.76 
  10   0  -1   52.77    2.41 
  10   0  -1   53.91    2.30 
  10   0  -1   55.83    2.55 
  10   0  -1   53.52    2.40 
  10   0  -1   53.90    2.54 
  10   0  -1   54.27    2.41 
 -10   0   1   54.62    2.53 
 -10   0   1   53.41    2.20 
 -10   0   1   49.84    3.02 
 -10   0   1   48.36    2.19 
 -10   0   1   52.83    2.07 
   9   0  -1  136.61    4.63 
   9   0  -1  126.48    4.49 
   9   0  -1  122.86    4.62 
   9   0  -1  133.92    4.94 
   9   0  -1  128.74    4.73 
   9   0  -1  128.16    4.65 
  -9   0   1  131.18    4.77 
  -9   0   1  129.79    4.49 
  -9   0   1  132.67    5.38 
  -9   0   1  132.67    5.43 
  -9   0   1  120.33    4.33 
  -9   0   1  129.24    4.30 
  -9   0   1  133.31    4.47 
   8   0  -1   63.37    2.57 
   8   0  -1   65.09    2.60 
   8   0  -1   66.64    2.68 
   8   0  -1   64.37    2.58 
   8   0  -1   59.41    2.44 
   8   0  -1   65.00    2.53 
  -8   0   1   63.71    2.68 
  -8   0   1   64.18    3.15 
  -8   0   1   66.54    2.36 
  -8   0   1   66.26    3.17 
  -8   0   1   65.48    2.52 
  -8   0   1   65.23    2.47 
  -8   0   1   62.33    2.39 
   7   0  -1   33.74    1.54 
   7   0  -1   30.96    1.44 
   7   0  -1   29.87    1.43 
   7   0  -1   31.68    1.46 
   7   0  -1   31.49    1.38 
   7   0  -1   27.96    1.60 
  -7   0   1   27.91    1.77 
  -7   0   1   30.47    1.37 
  -7   0   1   30.41    1.40 
  -7   0   1   30.65    1.53 
  -7   0   1   32.09    1.30 
  -7   0   1   29.09    1.30 
  -7   0   1   30.02    1.82 
   6   0  -1    0.16    0.11 
   6   0  -1    0.11    0.09 
   6   0  -1    0.23    0.12 
   6   0  -1    0.28    0.12 
   6   0  -1    0.05    0.08 
   6   0  -1    0.01    0.07 
  -6   0   1    0.14    0.15 
  -6   0   1    0.49    0.15 
  -6   0   1    0.32    0.12 
  -6   0   1    0.26    0.12 
  -6   0   1    0.03    0.09 
  -6   0   1    0.29    0.13 
  -6   0   1    0.50    0.17 
   5   0  -1   40.71    1.62 
   5   0  -1   40.59    1.54 
   5   0  -1   41.75    1.96 
   5   0  -1   42.46    1.56 
   5   0  -1   43.05    1.68 
   5   0  -1   42.56    1.58 
  -5   0   1   41.75    1.73 
  -5   0   1   40.64    1.95 
  -5   0   1   39.21    1.53 
  -5   0   1   39.40    1.56 
  -5   0   1   41.83    1.51 
  -5   0   1   42.91    1.63 
  -5   0   1   41.96    1.97 
   4   0  -1    9.31    0.54 
   4   0  -1   10.10    0.55 
   4   0  -1    9.84    0.39 
   4   0  -1   10.38    0.52 
   4   0  -1   10.82    0.76 
   4   0  -1   10.01    0.57 
   4   0  -1    9.62    0.50 
   4   0  -1   10.16    0.52 
  -4   0   1   10.08    0.53 
  -4   0   1    9.00    0.71 
  -4   0   1   10.22    0.52 
  -4   0   1   10.12    0.55 
  -4   0   1    9.86    0.49 
  -4   0   1    9.13    0.54 
  -4   0   1    7.96    0.57 
   3   0  -1   16.66    0.72 
   3   0  -1   18.60    0.76 
   3   0  -1   16.79    0.91 
   3   0  -1   16.69    0.67 
   3   0  -1   18.09    0.74 
   3   0  -1   17.22    0.67 
   3   0  -1   16.53    0.68 
   3   0  -1   16.62    0.74 
   3   0  -1   18.70    0.95 
  -3   0   1   17.32    0.71 
  -3   0   1   17.50    0.70 
  -3   0   1   19.00    0.84 
  -3   0   1   18.34    0.95 
  -3   0   1   17.14    0.67 
  -3   0   1   16.16    0.74 
  -3   0   1   16.90    0.73 
   2   0  -1   21.77    0.83 
   2   0  -1   21.05    0.96 
  -2   0   1   20.70    0.96 
  -2   0   1   22.70    0.98 
   1   0  -1    2.91    0.21 
   1   0  -1    2.86    0.15 
   1   0  -1    2.75    0.23 
   1   0  -1    2.72    0.12 
   1   0  -1    2.72    0.15 
   1   0  -1    2.44    0.18 
   1   0  -1    2.57    0.25 
   1   0  -1    2.68    0.11 
   1   0  -1    2.78    0.15 
   1   0  -1    2.73    0.14 
  -1   0   1    3.06    0.24 
  -1   0   1    2.78    0.19 
  -1   0   1    2.75    0.20 
   0   0  -1    0.00    0.01 
   0   0  -1    0.00    0.01 
   0   0  -1    0.00    0.00 
   0   0  -1    0.03    0.02 
   0   0   1   -0.01    0.01 
   0   0   1    0.00    0.01 
   0   0   1    0.00    0.01 
   0   0   1   -0.01    0.01 
   0   0   1   -0.01    0.01 
  -1   0  -1    0.00    0.01 
  -1   0  -1   -0.01    0.01 
  -1   0  -1    0.00    0.01 
   1   0   1    0.01    0.02 
   1   0   1    0.02    0.02 
   1   0   1   -0.01    0.01 
   3   0   1  328.09   17.47 
  -4   0  -1   86.25    3.94 
  -4   0  -1   95.73    3.81 
   4   0   1   95.41    9.52 
   4   0   1  109.43   10.19 
  -5   0  -1   36.64    1.43 
  -5   0  -1   34.66    1.33 
  -5   0  -1   36.52    1.38 
  -5   0  -1   36.80    1.55 
  -5   0  -1   36.72    1.47 
  -5   0  -1   33.73    1.63 
  -5   0  -1   37.42    1.52 
   5   0   1   36.73    1.49 
   5   0   1   34.98    1.43 
   5   0   1   35.16    1.58 
   5   0   1   35.38    1.52 
   5   0   1   35.92    1.65 
   5   0   1   36.09    1.46 
  -6   0  -1   14.35    0.66 
  -6   0  -1   13.83    0.67 
  -6   0  -1   12.49    0.80 
  -6   0  -1   13.19    0.68 
  -6   0  -1   12.72    0.73 
  -6   0  -1   13.23    0.96 
  -6   0  -1   13.68    1.01 
  -6   0  -1   12.13    0.76 
   6   0   1   14.79    0.88 
   6   0   1   12.20    0.81 
   6   0   1   13.28    0.77 
   6   0   1   11.92    0.91 
   6   0   1   13.85    0.82 
   6   0   1   14.02    0.79 
  -7   0  -1    1.06    0.20 
  -7   0  -1    0.69    0.28 
  -7   0  -1    1.30    0.33 
  -7   0  -1    0.76    0.18 
  -7   0  -1    1.09    0.31 
  -7   0  -1    0.96    0.24 
  -7   0  -1    1.55    0.24 
  -7   0  -1    1.31    0.29 
  -7   0  -1    0.60    0.25 
   7   0   1    0.92    0.26 
   7   0   1    1.03    0.25 
   7   0   1    0.96    0.27 
   7   0   1    1.62    0.38 
   7   0   1    0.94    0.27 
   7   0   1    0.95    0.25 
  -8   0  -1   18.06    1.33 
  -8   0  -1   16.66    1.09 
  -8   0  -1   18.91    1.02 
  -8   0  -1   16.42    1.34 
  -8   0  -1   17.50    0.82 
  -8   0  -1   17.84    1.09 
  -8   0  -1   17.51    0.99 
  -8   0  -1   17.75    0.80 
  -8   0  -1   17.90    0.81 
   8   0   1   16.47    1.15 
   8   0   1   21.74    1.22 
   8   0   1   18.39    1.08 
   8   0   1   19.65    1.09 
   8   0   1   16.30    1.09 
   8   0   1   17.37    1.10 
  -9   0  -1   40.29    2.38 
  -9   0  -1   40.86    1.48 
  -9   0  -1   38.86    1.78 
  -9   0  -1   40.94    2.33 
  -9   0  -1   38.28    1.81 
  -9   0  -1   42.55    1.45 
  -9   0  -1   40.89    1.92 
  -9   0  -1   41.91    1.83 
  -9   0  -1   39.93    1.42 
   9   0   1   41.02    1.88 
   9   0   1   42.31    1.95 
   9   0   1   38.89    1.98 
   9   0   1   38.50    1.95 
   9   0   1   39.90    2.06 
   9   0   1   38.82    1.97 
 -10   0  -1   48.77    2.28 
 -10   0  -1   48.94    2.85 
 -10   0  -1   48.81    2.33 
 -10   0  -1   55.15    2.90 
 -10   0  -1   52.71    2.20 
 -10   0  -1   50.40    2.21 
  10   0   1   51.06    2.43 
  10   0   1   49.20    2.40 
  10   0   1   55.81    3.51 
  10   0   1   47.99    2.76 
  10   0   1   49.41    2.26 
  10   0   1   52.95    2.38 
 -11   0  -1   65.12    2.83 
 -11   0  -1   61.90    2.64 
 -11   0  -1   64.07    2.72 
 -11   0  -1   65.15    3.59 
 -11   0  -1   67.33    3.50 
  11   0   1   65.02    2.83 
  11   0   1   66.47    3.02 
  11   0   1   66.81    3.02 
  11   0   1   69.25    3.25 
  11   0   1   67.64    3.14 
 -12   0  -1   20.99    1.99 
 -12   0  -1   26.64    1.49 
  12   0   1   25.95    1.70 
  12   0   1   26.00    1.69 
  12   0   1   24.10    1.53 
  12   0   1   24.02    1.73 
  12  -1  -1    0.05    0.12 
  12  -1  -1    0.05    0.16 
  12  -1  -1    0.26    0.21 
  12  -1  -1    0.04    0.12 
 -12   1   1   -0.05    0.08 
 -12   1   1   -0.02    0.05 
 -12   1   1   -0.14    0.22 
  11  -1  -1   10.68    0.97 
  11  -1  -1   10.07    1.20 
  11  -1  -1    8.63    1.09 
  11  -1  -1    7.09    0.94 
  11  -1  -1    9.21    0.84 
 -11   1   1    7.73    1.02 
 -11   1   1    8.04    1.43 
 -11   1   1    7.73    0.66 
  10  -1  -1   57.50    2.63 
  10  -1  -1   57.06    2.73 
  10  -1  -1   57.61    2.62 
  10  -1  -1   54.28    2.63 
  10  -1  -1   63.46    2.58 
  10  -1  -1   57.48    2.68 
 -10   1   1   58.62    2.34 
 -10   1   1   58.14    2.46 
 -10   1   1   54.46    2.50 
 -10   1   1   59.02    2.68 
 -10   1   1   58.20    3.27 
   9  -1  -1   41.35    2.03 
   9  -1  -1   39.27    2.00 
   9  -1  -1   43.06    2.05 
   9  -1  -1   43.32    2.01 
   9  -1  -1   41.76    2.12 
   9  -1  -1   42.26    1.93 
  -9   1   1   36.38    1.78 
  -9   1   1   41.39    1.90 
  -9   1   1   38.12    1.74 
  -9   1   1   43.74    2.56 
  -9   1   1   42.55    2.07 
   8  -1  -1   93.91    3.53 
   8  -1  -1  102.14    3.66 
   8  -1  -1  103.72    3.66 
   8  -1  -1   96.43    3.63 
   8  -1  -1   98.89    3.74 
   8  -1  -1   87.16    3.43 
  -8   1   1   89.09    4.07 
  -8   1   1   94.08    3.36 
  -8   1   1   96.96    3.51 
  -8   1   1   94.21    3.58 
  -8   1   1   93.54    3.64 
   7  -1  -1  137.54    4.72 
  -7   1   1  143.38    4.73 
   6  -1  -1    0.91    0.25 
   6  -1  -1    1.05    0.25 
   6  -1  -1    1.00    0.25 
   6  -1  -1    1.27    0.30 
   6  -1  -1    1.32    0.30 
   6  -1  -1    0.89    0.23 
  -6   1   1    1.30    0.38 
  -6   1   1    1.30    0.18 
  -6   1   1    1.37    0.19 
  -6   1   1    0.56    0.26 
  -6   1   1    0.93    0.20 
  -6   1   1    1.26    0.30 
  -6   1   1    1.41    0.34 
  -6   1   1    1.56    0.31 
  -6   1   1    1.41    0.29 
   5  -1  -1    1.10    0.24 
   5  -1  -1    1.46    0.32 
   5  -1  -1    1.12    0.22 
   5  -1  -1    1.12    0.24 
   5  -1  -1    1.02    0.22 
   5  -1  -1    1.05    0.24 
   5  -1  -1    0.68    0.23 
  -5   1   1    1.27    0.36 
  -5   1   1    0.94    0.23 
  -5   1   1    1.31    0.18 
  -5   1   1    0.69    0.23 
  -5   1   1    1.30    0.23 
  -5   1   1    1.49    0.30 
  -5   1   1    1.20    0.37 
  -5   1   1    0.97    0.23 
  -5   1   1    1.63    0.20 
   4  -1  -1   20.06    1.13 
   4  -1  -1   18.10    0.88 
   4  -1  -1   20.92    0.97 
   4  -1  -1   21.70    0.93 
   4  -1  -1   19.35    0.99 
   4  -1  -1   21.19    0.93 
   4  -1  -1   21.57    0.99 
  -4   1   1   20.73    0.82 
  -4   1   1   21.23    0.96 
  -4   1   1   20.57    1.15 
  -4   1   1   20.72    1.16 
  -4   1   1   20.75    0.86 
  -4   1   1   20.39    1.00 
  -4   1   1   20.79    0.94 
  -4   1   1   21.36    0.82 
   3  -1  -1   20.59    0.84 
   3  -1  -1   19.68    0.83 
   3  -1  -1   19.44    0.82 
   3  -1  -1   20.82    0.92 
   3  -1  -1   19.06    1.00 
   3  -1  -1   20.26    0.88 
   3  -1  -1   19.04    0.86 
  -3   1   1   18.19    0.84 
  -3   1   1   19.90    0.86 
  -3   1   1   18.20    0.99 
  -3   1   1   19.72    0.76 
  -3   1   1   19.84    0.76 
  -3   1   1   19.11    1.00 
   2  -1  -1   51.79    2.17 
  -2   1   1   44.35    5.11 
  -2   1   1   50.26    2.12 
   1  -1  -1   78.33    5.86 
   1  -1  -1   79.52    2.85 
  -1   1   1   82.44    2.86 
   0  -1  -1    0.00    0.01 
   0  -1  -1    0.00    0.01 
   0  -1  -1    0.00    0.01 
   0  -1  -1   -0.01    0.01 
   0  -1  -1   -0.01    0.01 
   0  -1  -1    0.00    0.01 
   0   1   1    0.00    0.01 
   0   1   1    0.01    0.02 
   0   1   1    0.01    0.02 
   0   1   1    0.02    0.02 
   0   1   1   -0.01    0.01 
   0   1   1    0.00    0.01 
  -1  -1  -1    0.00    0.01 
  -1  -1  -1    0.00    0.01 
  -1  -1  -1    0.02    0.02 
  -1  -1  -1   -0.01    0.01 
  -1  -1  -1   -0.01    0.01 
  -1  -1  -1    0.01    0.02 
  -2  -1  -1  311.30   14.02 
   2   1   1  295.97   13.77 
  -3  -1  -1  406.88   19.35 
  -3  -1  -1  432.68   13.27 
   3   1   1  419.99   13.27 
   3   1   1  456.58   19.87 
  -4  -1  -1   20.88    0.81 
  -4  -1  -1   22.12    0.95 
  -4  -1  -1   21.37    0.90 
  -4  -1  -1   21.97    0.85 
  -4  -1  -1   20.58    0.93 
  -4  -1  -1   20.89    0.84 
  -4  -1  -1   22.57    1.12 
  -4  -1  -1   21.21    0.88 
   4   1   1   21.01    0.87 
   4   1   1   22.42    0.96 
   4   1   1   21.67    0.90 
   4   1   1   22.17    0.92 
   4   1   1   22.66    1.00 
   4   1   1   21.08    0.93 
   4   1   1   20.42    1.08 
   4   1   1   21.78    0.88 
   4   1   1   21.84    0.85 
  -5  -1  -1    0.00    0.01 
  -6  -1  -1   58.00    2.12 
  -6  -1  -1   57.70    2.18 
  -6  -1  -1   58.58    2.20 
  -6  -1  -1   53.60    2.46 
   6   1   1   53.76    2.45 
   6   1   1   59.03    2.30 
   6   1   1   59.05    2.19 
   6   1   1   60.31    2.24 
   6   1   1   58.60    2.13 
  -7  -1  -1    3.62    0.47 
  -7  -1  -1    3.35    0.68 
  -7  -1  -1    3.42    0.49 
  -7  -1  -1    3.16    0.56 
  -7  -1  -1    3.11    0.30 
  -7  -1  -1    3.01    0.23 
  -7  -1  -1    3.04    0.23 
  -7  -1  -1    2.84    0.39 
  -7  -1  -1    4.03    0.47 
  -7  -1  -1    3.04    0.44 
   7   1   1    2.99    0.29 
   7   1   1    3.95    0.54 
   7   1   1    3.20    0.48 
   7   1   1    3.63    0.45 
   7   1   1    3.33    0.46 
   7   1   1    2.82    0.27 
  -8  -1  -1   40.09    2.21 
  -8  -1  -1   42.62    2.28 
  -8  -1  -1   42.55    1.77 
  -8  -1  -1   41.98    1.58 
  -8  -1  -1   39.38    1.80 
  -8  -1  -1   41.60    1.74 
  -8  -1  -1   39.03    1.80 
  -8  -1  -1   42.99    1.72 
  -8  -1  -1   41.46    1.32 
   8   1   1   44.67    1.99 
   8   1   1   40.34    1.76 
   8   1   1   40.70    1.79 
   8   1   1   38.84    1.86 
   8   1   1   39.73    1.84 
   8   1   1   41.84    1.88 
  -9  -1  -1    7.30    0.66 
  -9  -1  -1    7.59    0.60 
  -9  -1  -1    7.77    1.16 
  -9  -1  -1    6.95    0.64 
  -9  -1  -1    7.07    0.48 
  -9  -1  -1    7.18    0.62 
   9   1   1    6.79    0.79 
   9   1   1    7.23    0.69 
   9   1   1    9.22    0.81 
   9   1   1    6.95    0.78 
   9   1   1    7.13    0.84 
   9   1   1    7.60    0.65 
 -10  -1  -1   51.83    2.21 
 -10  -1  -1   48.49    2.79 
 -10  -1  -1   47.78    2.46 
 -10  -1  -1   50.39    2.86 
 -10  -1  -1   50.30    2.09 
 -10  -1  -1   49.62    2.21 
  10   1   1   54.52    2.41 
  10   1   1   49.76    2.59 
  10   1   1   48.77    2.27 
  10   1   1   50.67    2.22 
  10   1   1   53.19    2.39 
  10   1   1   52.90    2.40 
  10   1   1   51.55    2.44 
 -11  -1  -1   77.72    3.16 
 -11  -1  -1   83.54    3.05 
 -11  -1  -1   76.88    3.95 
 -11  -1  -1   82.03    4.09 
 -11  -1  -1   82.41    3.19 
  11   1   1   83.42    3.42 
  11   1   1   77.58    3.36 
  11   1   1   81.66    3.51 
  11   1   1   82.95    3.36 
  11   1   1   74.80    3.17 
  11   1   1   81.33    3.44 
 -12  -1  -1   34.48    2.49 
 -12  -1  -1   36.00    2.59 
 -12  -1  -1   36.90    1.80 
  12   1   1   32.96    1.93 
  12   1   1   31.67    1.90 
  12   1   1   34.28    1.82 
  12   1   1   33.80    2.04 
  12   1   1   32.84    1.92 
  11  -2  -1    7.50    0.96 
  11  -2  -1    7.27    1.14 
  11  -2  -1    7.43    1.02 
  11  -2  -1    7.62    1.01 
  11  -2  -1    8.77    1.19 
 -11   2   1    7.19    1.00 
 -11   2   1    6.60    1.20 
  10  -2  -1    8.53    0.99 
  10  -2  -1   10.67    1.17 
  10  -2  -1    9.96    1.24 
  10  -2  -1    9.25    1.05 
  10  -2  -1    7.54    1.01 
 -10   2   1    7.90    1.02 
 -10   2   1    9.43    0.76 
 -10   2   1    7.03    1.14 
 -10   2   1    8.54    0.81 
   9  -2  -1   24.67    2.12 
   9  -2  -1   21.79    1.34 
   9  -2  -1   24.60    1.45 
   9  -2  -1   25.08    1.85 
   9  -2  -1   24.06    1.49 
   9  -2  -1   22.37    1.44 
  -9   2   1   23.15    1.27 
  -9   2   1   22.73    1.44 
  -9   2   1   21.19    1.33 
  -9   2   1   22.29    1.43 
  -9   2   1   23.39    1.80 
   8  -2  -1   75.35    3.00 
   8  -2  -1   71.01    2.98 
   8  -2  -1   70.58    2.89 
   8  -2  -1   71.51    3.05 
   8  -2  -1   71.43    3.07 
   8  -2  -1   72.12    2.97 
  -8   2   1   70.45    2.40 
  -8   2   1   65.43    2.93 
  -8   2   1   70.42    2.41 
  -8   2   1   71.46    3.57 
  -8   2   1   74.38    2.92 
  -8   2   1   74.38    3.00 
   7  -2  -1   59.34    2.47 
   7  -2  -1   58.48    2.39 
   7  -2  -1   57.98    2.49 
   7  -2  -1   58.72    2.46 
   7  -2  -1   56.63    2.54 
  -7   2   1   59.36    2.47 
  -7   2   1   55.81    2.47 
  -7   2   1   57.81    2.41 
  -7   2   1   59.66    2.06 
  -7   2   1   56.77    2.78 
  -7   2   1   59.49    2.07 
  -7   2   1   56.16    2.06 
   6  -2  -1  122.20    4.26 
   6  -2  -1  127.08    4.35 
  -6   2   1  119.51    4.23 
   5  -2  -1    5.40    0.58 
   5  -2  -1    4.98    0.45 
   5  -2  -1    5.04    0.61 
   5  -2  -1    4.84    0.45 
   5  -2  -1    5.26    0.66 
   5  -2  -1    5.98    0.65 
   5  -2  -1    4.83    0.53 
  -5   2   1    4.78    0.42 
  -5   2   1    4.49    0.34 
  -5   2   1    5.37    0.48 
  -5   2   1    4.59    0.67 
  -5   2   1    4.94    0.38 
  -5   2   1    5.26    0.39 
  -5   2   1    4.15    0.53 
   4  -2  -1   57.15    2.33 
   4  -2  -1   58.50    2.26 
   4  -2  -1   57.51    2.20 
   4  -2  -1   59.28    2.15 
   4  -2  -1   56.03    2.10 
  -4   2   1   58.22    2.09 
  -4   2   1   54.45    2.23 
  -4   2   1   59.95    2.19 
  -4   2   1   57.42    2.02 
   3  -2  -1   88.83    9.36 
   3  -2  -1   81.59    3.53 
  -3   2   1   85.54    3.58 
  -3   2   1   81.04    3.73 
   2  -2  -1  164.83    6.19 
   2  -2  -1  164.25   11.96 
  -2   2   1  164.22    5.77 
   1  -2  -1  835.82   33.22 
  -1   2   1  898.83   33.79 
   0  -2  -1  483.83   19.49 
   0   2   1  421.05   19.00 
  -1  -2  -1   91.65    6.49 
   1   2   1   95.85    3.33 
   1   2   1   97.44    6.61 
  -2  -2  -1  138.32    8.72 
  -2  -2  -1  163.07    5.16 
   2   2   1  160.19    9.29 
   2   2   1  153.99    5.11 
  -3  -2  -1    9.48    0.42 
  -3  -2  -1    9.24    0.40 
  -3  -2  -1   10.42    0.53 
  -3  -2  -1   10.31    0.65 
  -3  -2  -1   10.00    0.49 
  -3  -2  -1   10.16    0.49 
  -3  -2  -1   10.37    0.49 
  -3  -2  -1   10.09    0.59 
  -3  -2  -1    9.97    0.46 
   3   2   1   10.06    0.53 
   3   2   1    9.66    0.57 
   3   2   1   10.25    0.48 
   3   2   1    9.89    0.45 
   3   2   1   10.52    0.52 
   3   2   1    9.96    0.47 
   3   2   1   10.43    0.49 
  -4  -2  -1  150.81   10.79 
  -4  -2  -1  155.54    5.31 
   4   2   1  141.76   10.60 
   4   2   1  148.38    5.29 
  -5  -2  -1   30.73    1.49 
  -5  -2  -1   28.92    1.16 
  -5  -2  -1   32.32    1.18 
  -5  -2  -1   28.74    1.21 
  -5  -2  -1   30.10    1.22 
  -5  -2  -1   31.22    1.54 
  -5  -2  -1   31.89    1.24 
  -5  -2  -1   29.89    1.20 
   5   2   1   31.64    1.31 
   5   2   1   28.87    1.21 
   5   2   1   28.07    1.22 
   5   2   1   28.40    1.17 
   5   2   1   30.95    1.23 
   5   2   1   30.62    1.25 
   5   2   1   29.40    1.20 
   5   2   1   27.82    1.14 
   6   2   1   65.77    3.05 
   6   2   1   64.44    2.37 
   6   2   1   66.33    2.49 
   6   2   1   69.01    2.45 
  -7  -2  -1   26.31    1.21 
  -7  -2  -1   25.69    1.15 
  -7  -2  -1   25.78    1.21 
  -7  -2  -1   24.43    1.53 
  -7  -2  -1   25.84    1.14 
  -7  -2  -1   25.54    1.58 
  -7  -2  -1   26.30    1.13 
  -7  -2  -1   27.14    1.23 
   7   2   1   26.86    1.16 
   7   2   1   25.57    1.26 
   7   2   1   25.60    1.23 
   7   2   1   25.19    1.17 
   7   2   1   26.95    1.34 
   7   2   1   26.17    1.16 
   7   2   1   24.19    1.22 
   7   2   1   25.99    1.18 
  -8  -2  -1   40.45    1.64 
  -8  -2  -1   40.31    1.65 
  -8  -2  -1   43.07    2.26 
  -8  -2  -1   41.73    1.74 
  -8  -2  -1   42.14    2.27 
  -8  -2  -1   41.75    1.76 
  -8  -2  -1   40.34    1.63 
  -8  -2  -1   40.08    1.73 
   8   2   1   43.22    1.85 
   8   2   1   41.33    1.64 
   8   2   1   38.07    1.71 
   8   2   1   40.38    1.64 
   8   2   1   42.17    1.84 
   8   2   1   39.79    1.70 
   8   2   1   41.67    1.80 
  -9  -2  -1   44.93    1.78 
  -9  -2  -1   45.24    1.96 
  -9  -2  -1   43.80    2.61 
  -9  -2  -1   44.45    1.80 
  -9  -2  -1   47.67    2.58 
  -9  -2  -1   46.75    1.94 
  -9  -2  -1   48.18    1.95 
   9   2   1   42.43    1.99 
   9   2   1   46.14    2.06 
   9   2   1   43.71    1.77 
   9   2   1   48.91    1.96 
   9   2   1   43.97    2.08 
   9   2   1   46.44    1.98 
   9   2   1   43.54    2.02 
   9   2   1   44.39    1.79 
   9   2   1   44.93    2.27 
 -10  -2  -1   92.88    3.32 
 -10  -2  -1   92.47    3.36 
 -10  -2  -1   97.76    3.56 
 -10  -2  -1   94.84    3.48 
 -10  -2  -1   93.04    4.33 
 -10  -2  -1   94.99    4.32 
  10   2   1   96.83    3.68 
  10   2   1   95.14    3.76 
  10   2   1   94.73    3.65 
  10   2   1   97.58    3.62 
  10   2   1   93.42    3.97 
  10   2   1   97.94    3.54 
  10   2   1   97.91    3.71 
 -11  -2  -1   32.86    1.61 
 -11  -2  -1   34.79    1.75 
 -11  -2  -1   33.30    1.69 
 -11  -2  -1   32.17    2.31 
 -11  -2  -1   31.07    1.53 
 -11  -2  -1   39.48    2.53 
  11   2   1   34.84    1.80 
  11   2   1   34.16    1.70 
  11   2   1   31.17    1.81 
  11   2   1   32.92    1.79 
  11   2   1   36.37    1.88 
  11   2   1   35.56    1.92 
 -12  -2  -1    3.92    0.92 
 -12  -2  -1    6.93    0.68 
 -12  -2  -1    5.23    1.04 
 -12  -2  -1    5.96    0.50 
  12   2   1    6.23    0.86 
  12   2   1    6.83    0.94 
  12   2   1    6.87    0.93 
  12   2   1    6.02    0.86 
  12   2   1    5.18    0.72 
  11  -3  -1    8.52    1.21 
  11  -3  -1    9.92    1.22 
  11  -3  -1    8.88    1.22 
  11  -3  -1    8.38    1.12 
  11  -3  -1    9.73    1.17 
 -11   3   1    9.20    1.55 
 -11   3   1    9.90    1.00 
  10  -3  -1   15.68    1.34 
  10  -3  -1   14.59    1.14 
  10  -3  -1   15.98    1.26 
  10  -3  -1   14.69    1.20 
  10  -3  -1   16.13    1.30 
 -10   3   1   16.07    1.26 
 -10   3   1   15.04    1.53 
 -10   3   1   13.74    1.02 
 -10   3   1   14.40    0.63 
 -10   3   1   12.99    1.09 
   9  -3  -1   15.07    1.18 
   9  -3  -1   15.56    1.19 
   9  -3  -1   14.44    1.12 
   9  -3  -1   12.19    1.00 
   9  -3  -1   14.27    1.23 
   9  -3  -1   14.58    1.39 
  -9   3   1   13.96    0.75 
  -9   3   1   14.47    1.39 
  -9   3   1   14.02    1.09 
  -9   3   1   13.70    0.93 
  -9   3   1   13.86    1.12 
   8  -3  -1   35.33    1.86 
   8  -3  -1   34.91    1.88 
   8  -3  -1   32.58    1.75 
   8  -3  -1   33.32    1.71 
   8  -3  -1   32.94    1.81 
   8  -3  -1   36.78    1.98 
  -8   3   1   34.30    1.44 
  -8   3   1   33.44    1.43 
  -8   3   1   31.33    1.62 
  -8   3   1   32.19    2.51 
  -8   3   1   33.64    1.80 
  -8   3   1   31.84    1.74 
   7  -3  -1   40.80    1.99 
   7  -3  -1   41.78    1.98 
   7  -3  -1   40.54    1.87 
   7  -3  -1   43.84    2.12 
   7  -3  -1   33.20    1.85 
   7  -3  -1   38.13    1.87 
  -7   3   1   38.55    1.90 
  -7   3   1   41.34    1.66 
  -7   3   1   37.91    2.16 
  -7   3   1   41.04    2.04 
  -7   3   1   41.51    1.82 
  -7   3   1   40.01    1.65 
  -7   3   1   39.66    1.47 
   6  -3  -1   38.50    1.92 
   6  -3  -1   39.97    1.86 
   6  -3  -1   37.59    1.86 
   6  -3  -1   38.53    1.75 
   6  -3  -1   40.49    1.80 
   6  -3  -1   36.94    1.79 
  -6   3   1   38.23    1.82 
  -6   3   1   40.08    1.62 
  -6   3   1   40.01    1.61 
  -6   3   1   38.99    1.45 
  -6   3   1   40.41    1.83 
  -6   3   1   38.07    1.91 
  -6   3   1   38.92    1.72 
  -6   3   1   38.53    2.04 
   5  -3  -1   90.81    3.17 
   5  -3  -1   87.83    3.39 
   5  -3  -1   90.11    3.39 
   5  -3  -1   84.17    3.22 
   5  -3  -1   85.68    3.25 
  -5   3   1   87.13    3.34 
  -5   3   1   84.36    3.02 
   4  -3  -1  236.23   18.81 
   4  -3  -1  220.57    8.22 
  -4   3   1  224.32   18.71 
  -4   3   1  219.32    8.20 
   3  -3  -1  361.20   22.82 
   3  -3  -1  377.98   12.53 
  -3   3   1  373.89   12.49 
  -3   3   1  388.07   23.60 
   2  -3  -1  464.45   25.05 
   2  -3  -1  487.59   15.45 
  -2   3   1  474.45   15.39 
  -2   3   1  513.58   26.04 
   1  -3  -1   29.81    1.16 
   1  -3  -1   29.88    1.21 
  -1   3   1   27.84    1.19 
   0  -3  -1   25.79    1.06 
   0  -3  -1   27.21    1.03 
   0   3   1   25.65    1.05 
   0   3   1   27.21    1.03 
  -2  -3  -1   19.86    0.89 
  -2  -3  -1   20.41    0.79 
   2   3   1   21.16    0.86 
   2   3   1   20.85    0.84 
   2   3   1   21.56    0.91 
   2   3   1   19.08    0.79 
   2   3   1   20.15    0.78 
   2   3   1   21.43    0.81 
  -3  -3  -1    1.76    0.20 
  -3  -3  -1    1.93    0.19 
  -3  -3  -1    1.89    0.24 
  -3  -3  -1    2.13    0.18 
  -3  -3  -1    2.04    0.28 
  -3  -3  -1    1.95    0.15 
  -3  -3  -1    1.85    0.14 
  -3  -3  -1    2.35    0.40 
  -3  -3  -1    2.56    0.35 
   3   3   1    1.58    0.20 
   3   3   1    1.73    0.22 
   3   3   1    2.01    0.18 
   3   3   1    1.98    0.22 
   3   3   1    1.35    0.21 
   3   3   1    1.74    0.22 
   3   3   1    1.89    0.26 
   3   3   1    2.77    0.36 
   3   3   1    2.35    0.18 
  -4  -3  -1   15.88    0.74 
  -4  -3  -1   17.04    0.80 
  -4  -3  -1   16.90    0.74 
  -4  -3  -1   16.43    0.70 
  -4  -3  -1   16.54    0.70 
  -4  -3  -1   17.00    0.92 
  -4  -3  -1   17.39    0.84 
  -4  -3  -1   16.57    1.00 
   4   3   1   16.98    0.83 
   4   3   1   16.47    0.69 
   4   3   1   18.25    0.80 
   4   3   1   18.20    0.76 
   4   3   1   17.10    0.73 
   4   3   1   16.27    0.72 
   4   3   1   17.25    0.79 
  -5  -3  -1   54.53    2.37 
  -5  -3  -1   56.06    2.27 
  -5  -3  -1   56.29    2.05 
   5   3   1   50.45    2.32 
   5   3   1   57.52    2.10 
   7   3   1   88.53    3.11 
   7   3   1   87.24    3.08 
  -8  -3  -1   59.81    2.24 
  -8  -3  -1   57.67    2.12 
  -8  -3  -1   59.06    2.22 
  -8  -3  -1   61.15    2.37 
  -8  -3  -1   63.03    2.89 
  -8  -3  -1   60.78    2.14 
  -8  -3  -1   56.87    2.88 
  -8  -3  -1   58.93    2.28 
   8   3   1   60.86    2.35 
   8   3   1   56.35    2.22 
   8   3   1   61.35    3.03 
   8   3   1   61.15    2.34 
   8   3   1   61.67    2.36 
   8   3   1   60.15    2.29 
   8   3   1   59.78    2.44 
  -9  -3  -1   43.36    2.43 
  -9  -3  -1   42.59    1.79 
  -9  -3  -1   43.60    1.77 
  -9  -3  -1   44.03    1.92 
  -9  -3  -1   40.70    1.64 
   9   3   1   42.39    2.13 
   9   3   1   42.98    1.81 
   9   3   1   45.13    1.93 
   9   3   1   45.30    1.88 
   9   3   1   41.98    1.83 
   9   3   1   41.52    1.90 
   9   3   1   44.22    1.94 
 -10  -3  -1   18.33    1.11 
 -10  -3  -1   18.61    0.89 
 -10  -3  -1   17.07    0.87 
 -10  -3  -1   14.05    1.40 
 -10  -3  -1   17.38    1.00 
 -10  -3  -1   16.26    1.51 
 -10  -3  -1   16.03    0.93 
  10   3   1   17.73    1.11 
  10   3   1   16.54    1.13 
  10   3   1   18.94    1.12 
  10   3   1   16.78    1.01 
  10   3   1   19.08    1.53 
  10   3   1   18.12    1.14 
  10   3   1   17.21    1.00 
  10   3   1   17.95    0.98 
  10   3   1   17.24    1.13 
 -11  -3  -1    5.07    0.70 
 -11  -3  -1    5.61    1.18 
 -11  -3  -1    5.15    1.10 
 -11  -3  -1    5.94    0.44 
 -11  -3  -1    4.48    0.45 
  11   3   1    5.84    0.71 
  11   3   1    6.43    0.81 
  11   3   1    5.50    0.77 
  11   3   1    6.59    0.82 
  11   3   1    5.94    0.76 
 -12  -3  -1    0.45    0.22 
 -12  -3  -1    0.31    0.39 
 -12  -3  -1    0.62    0.20 
 -12  -3  -1    0.63    0.40 
  12   3   1    0.85    0.32 
  12   3   1    0.45    0.25 
  12   3   1    0.85    0.29 
  12   3   1    0.56    0.27 
  12   3   1    0.27    0.19 
  11  -4  -1   31.72    2.03 
  11  -4  -1   28.87    2.35 
  11  -4  -1   28.36    2.02 
  11  -4  -1   32.91    1.97 
 -11   4   1   30.92    2.42 
 -11   4   1   31.68    1.97 
  10  -4  -1   26.92    1.88 
  10  -4  -1   26.49    1.76 
  10  -4  -1   25.15    1.64 
  10  -4  -1   24.63    1.76 
  10  -4  -1   27.59    1.77 
 -10   4   1   24.30    2.01 
 -10   4   1   25.04    1.17 
 -10   4   1   26.62    1.71 
 -10   4   1   24.27    1.62 
 -10   4   1   24.42    1.17 
   9  -4  -1    2.25    0.53 
   9  -4  -1    3.82    0.87 
   9  -4  -1    3.76    0.68 
   9  -4  -1    2.91    0.71 
   9  -4  -1    2.13    0.52 
  -9   4   1    3.03    0.44 
  -9   4   1    2.23    0.62 
  -9   4   1    3.33    0.46 
  -9   4   1    2.82    0.61 
  -9   4   1    2.40    0.55 
  -9   4   1    4.11    0.64 
   8  -4  -1    0.03    0.11 
   8  -4  -1   -0.04    0.06 
   8  -4  -1   -0.08    0.08 
   8  -4  -1    0.10    0.16 
   8  -4  -1    0.07    0.17 
   8  -4  -1    0.09    0.15 
  -8   4   1    0.12    0.11 
  -8   4   1    0.16    0.19 
  -8   4   1    0.18    0.14 
  -8   4   1   -0.02    0.05 
  -8   4   1    0.18    0.17 
  -8   4   1    0.13    0.13 
  -8   4   1    0.31    0.26 
   7  -4  -1    8.32    0.95 
   7  -4  -1    8.56    0.76 
   7  -4  -1    8.55    0.98 
   7  -4  -1    8.59    1.11 
   7  -4  -1    8.83    0.99 
  -7   4   1   10.11    1.30 
  -7   4   1    8.09    0.64 
  -7   4   1    9.27    0.76 
  -7   4   1    8.01    0.47 
  -7   4   1    8.33    0.81 
  -7   4   1    8.54    0.66 
   6  -4  -1   87.30    3.42 
   6  -4  -1   82.21    3.21 
   6  -4  -1   85.12    3.28 
   6  -4  -1   88.24    3.35 
   6  -4  -1   83.52    3.34 
   6  -4  -1   83.92    3.46 
  -6   4   1   76.17    3.24 
  -6   4   1   86.43    3.35 
  -6   4   1   82.93    3.06 
  -6   4   1   84.28    3.10 
  -6   4   1   79.68    3.48 
  -6   4   1   87.61    3.21 
  -6   4   1   90.61    3.52 
   5  -4  -1  178.52    5.81 
   5  -4  -1  166.19    5.90 
  -5   4   1  169.62    5.83 
   4  -4  -1  208.00    8.23 
   4  -4  -1  200.50   18.89 
  -4   4   1  215.51   19.78 
  -4   4   1  221.39    8.26 
   3  -4  -1  428.52   14.51 
   3  -4  -1  431.23   27.06 
  -3   4   1  437.25   14.51 
  -3   4   1  440.18   27.30 
   2  -4  -1  131.93   12.89 
   2  -4  -1  110.26    5.01 
   2  -4  -1  112.03    4.75 
  -2   4   1  130.01   13.08 
  -2   4   1  108.16    4.99 
   1  -4  -1    3.68    0.34 
   1  -4  -1    4.18    0.38 
   1  -4  -1    3.82    0.38 
   1  -4  -1    3.98    0.44 
   1  -4  -1    3.69    0.34 
   1  -4  -1    5.89    0.74 
  -1   4   1    3.70    0.37 
  -1   4   1    4.51    0.43 
  -1   4   1    3.64    0.33 
  -1   4   1    3.80    0.32 
  -1   4   1    3.64    0.34 
  -1   4   1    3.73    0.34 
  -1   4   1    3.70    0.44 
   0  -4  -1    0.34    0.12 
   0  -4  -1    0.48    0.13 
   0  -4  -1    0.40    0.12 
   0  -4  -1    0.42    0.13 
   0  -4  -1    0.78    0.18 
   0  -4  -1    0.41    0.12 
   0  -4  -1    0.42    0.15 
   0   4   1    0.41    0.14 
   0   4   1    0.41    0.13 
   0   4   1    0.52    0.14 
   0   4   1    0.44    0.13 
   0   4   1    0.53    0.16 
   0   4   1    0.19    0.09 
   0   4   1    0.57    0.16 
  -1  -4  -1   10.94    0.60 
  -1  -4  -1    9.54    0.53 
  -1  -4  -1    8.89    0.54 
  -1  -4  -1    9.66    0.51 
  -1  -4  -1    9.50    0.57 
  -1  -4  -1    9.16    0.50 
  -1  -4  -1   10.11    0.52 
   1   4   1    8.81    0.55 
   1   4   1    9.37    0.55 
   1   4   1   10.34    0.53 
   1   4   1    7.86    0.54 
   1   4   1    8.87    0.53 
   1   4   1    9.50    0.51 
   1   4   1    9.29    0.52 
  -2  -4  -1    0.24    0.10 
  -2  -4  -1    0.25    0.08 
  -2  -4  -1    0.14    0.06 
  -2  -4  -1    0.20    0.10 
  -2  -4  -1    0.26    0.09 
  -2  -4  -1    0.28    0.09 
   2   4   1    0.21    0.09 
   2   4   1    0.21    0.09 
   2   4   1    0.20    0.08 
   2   4   1    0.10    0.06 
   2   4   1    0.20    0.09 
   2   4   1    0.17    0.09 
   2   4   1    0.14    0.07 
  -3  -4  -1    5.41    0.28 
  -3  -4  -1    5.11    0.33 
  -3  -4  -1    6.00    0.40 
  -3  -4  -1    5.50    0.45 
  -3  -4  -1    5.51    0.37 
  -3  -4  -1    5.40    0.36 
  -3  -4  -1    5.46    0.40 
  -3  -4  -1    5.75    0.29 
  -3  -4  -1    5.92    0.53 
   3   4   1    5.45    0.35 
   3   4   1    5.47    0.27 
   3   4   1    5.02    0.38 
   3   4   1    5.47    0.36 
   3   4   1    5.31    0.35 
   3   4   1    6.03    0.45 
   3   4   1    5.32    0.37 
   3   4   1    5.34    0.44 
   3   4   1    5.65    0.34 
  -4  -4  -1   16.26    1.03 
  -4  -4  -1   17.73    0.71 
  -4  -4  -1   15.61    0.69 
  -4  -4  -1   15.25    0.73 
  -4  -4  -1   14.72    0.85 
  -4  -4  -1   17.10    0.75 
  -4  -4  -1   16.15    0.89 
   4   4   1   17.28    0.91 
   4   4   1   16.09    0.71 
   4   4   1   15.28    0.72 
   4   4   1   16.41    0.84 
   4   4   1   15.93    0.73 
   4   4   1   17.47    0.75 
   4   4   1   16.38    0.70 
   4   4   1   16.80    0.88 
   4   4   1   16.92    0.78 
  -5  -4  -1  220.21   13.92 
  -5  -4  -1  191.52    6.39 
   5   4   1  167.07    6.65 
   5   4   1  168.87   12.51 
  -6  -4  -1  111.11    4.28 
  -8  -4  -1   88.66    3.07 
  -8  -4  -1   88.64    3.96 
  -8  -4  -1   90.32    2.99 
  -8  -4  -1   94.62    3.89 
  -8  -4  -1   92.46    3.37 
  -8  -4  -1   93.84    3.36 
   8   4   1   93.83    3.17 
   8   4   1   91.73    3.39 
   8   4   1   88.62    3.25 
   8   4   1   95.07    3.49 
   8   4   1   90.55    3.33 
   8   4   1   92.01    3.26 
  -9  -4  -1    3.50    0.78 
  -9  -4  -1    4.52    0.39 
  -9  -4  -1    5.34    0.98 
  -9  -4  -1    4.11    0.61 
  -9  -4  -1    4.75    0.35 
  -9  -4  -1    4.99    0.63 
  -9  -4  -1    4.82    0.40 
   9   4   1    5.43    0.71 
   9   4   1    3.97    0.65 
   9   4   1    5.98    0.69 
   9   4   1    4.89    0.57 
   9   4   1    5.11    0.60 
   9   4   1    5.37    0.65 
   9   4   1    5.16    0.62 
   9   4   1    4.95    0.65 
   9   4   1    4.47    0.52 
 -10  -4  -1   13.70    0.98 
 -10  -4  -1   14.24    0.76 
 -10  -4  -1   15.36    1.42 
 -10  -4  -1   14.93    0.77 
 -10  -4  -1   16.35    1.51 
 -10  -4  -1   15.34    0.69 
 -10  -4  -1   14.51    0.67 
  10   4   1   15.14    1.02 
  10   4   1   13.89    0.96 
  10   4   1   14.05    0.95 
  10   4   1   14.95    0.96 
  10   4   1   15.46    1.18 
  10   4   1   14.87    0.90 
  10   4   1   15.16    0.94 
  10   4   1   14.42    0.98 
  10   4   1   13.85    0.98 
 -11  -4  -1    5.96    0.42 
 -11  -4  -1    6.45    1.14 
 -11  -4  -1    6.73    0.45 
 -11  -4  -1    8.44    1.38 
  11   4   1    6.27    0.78 
  11   4   1    7.30    0.61 
  11   4   1    6.35    0.62 
  11   4   1    5.31    0.84 
  11   4   1    7.55    0.63 
  11   4   1    6.15    0.79 
  11   4   1    6.51    0.81 
  11   4   1    6.94    0.81 
  11   4   1    7.34    0.82 
 -12  -4  -1    9.41    1.62 
 -12  -4  -1    8.25    1.46 
  12   4   1    6.99    0.83 
  12   4   1    7.72    0.67 
  12   4   1    5.78    0.78 
  12   4   1    6.94    0.88 
  10  -5  -1    1.00    0.43 
  10  -5  -1    1.37    0.49 
  10  -5  -1    1.10    0.41 
  10  -5  -1    1.09    0.44 
  10  -5  -1    0.98    0.41 
 -10   5   1    0.84    0.37 
 -10   5   1    0.88    0.44 
 -10   5   1    1.05    0.42 
 -10   5   1    1.06    0.28 
 -10   5   1    0.82    0.26 
   9  -5  -1    0.50    0.29 
   9  -5  -1    0.26    0.20 
   9  -5  -1    0.48    0.28 
   9  -5  -1    0.79    0.34 
   9  -5  -1    0.40    0.25 
  -9   5   1    0.33    0.18 
  -9   5   1    0.29    0.24 
  -9   5   1    0.86    0.32 
  -9   5   1    0.57    0.37 
  -9   5   1    0.66    0.24 
   8  -5  -1   53.84    2.81 
   8  -5  -1   53.98    2.55 
   8  -5  -1   49.81    2.66 
   8  -5  -1   52.72    2.65 
   8  -5  -1   60.63    2.71 
   8  -5  -1   54.60    2.74 
  -8   5   1   53.26    2.88 
  -8   5   1   55.47    2.31 
  -8   5   1   56.29    2.51 
  -8   5   1   54.04    2.30 
  -8   5   1   55.19    2.66 
   7  -5  -1  153.54    5.48 
   7  -5  -1  148.48    5.63 
   7  -5  -1  148.51    5.37 
   7  -5  -1  148.09    5.30 
   7  -5  -1  148.00    5.51 
  -7   5   1  127.01    5.46 
  -7   5   1  159.04    5.14 
  -7   5   1  146.70    5.06 
  -7   5   1  150.04    5.47 
  -7   5   1  143.75    5.21 
  -7   5   1  148.82    5.44 
   6  -5  -1  160.65    5.77 
   6  -5  -1  168.69    5.92 
  -6   5   1  160.26    5.77 
  -6   5   1  166.58    5.56 
   5  -5  -1   65.72    2.72 
   5  -5  -1   68.19    2.98 
   5  -5  -1   70.76    2.84 
   5  -5  -1   66.21    2.83 
   5  -5  -1   72.42    2.83 
  -5   5   1   67.91    2.91 
  -5   5   1   66.26    2.66 
  -5   5   1   67.42    2.71 
  -5   5   1   68.08    2.87 
  -5   5   1   71.97    2.90 
  -5   5   1   71.32    2.68 
   4  -5  -1   66.79    2.84 
   4  -5  -1   67.10    2.77 
   4  -5  -1   66.52    2.67 
   4  -5  -1   64.59    2.61 
   4  -5  -1   66.26    2.65 
   4  -5  -1   69.83    2.75 
   4  -5  -1   66.15    2.71 
  -4   5   1   68.30    2.76 
  -4   5   1   71.00    2.65 
  -4   5   1   68.03    2.77 
  -4   5   1   66.16    2.71 
  -4   5   1   69.94    2.60 
  -4   5   1   63.96    2.57 
   3  -5  -1   20.38    1.11 
   3  -5  -1   21.88    1.15 
   3  -5  -1   21.42    1.22 
   3  -5  -1   22.46    1.35 
   3  -5  -1   23.28    1.30 
   3  -5  -1   20.42    1.17 
  -3   5   1   22.06    1.22 
  -3   5   1   21.85    0.98 
  -3   5   1   20.12    1.11 
  -3   5   1   21.68    1.21 
  -3   5   1   22.60    1.15 
  -3   5   1   22.68    1.44 
  -3   5   1   22.36    1.13 
  -3   5   1   19.82    1.10 
   2  -5  -1   16.09    0.93 
   2  -5  -1   17.10    1.01 
   2  -5  -1   17.16    0.99 
   2  -5  -1   19.50    0.98 
   2  -5  -1   17.14    1.05 
  -2   5   1   16.70    0.85 
  -2   5   1   17.38    1.06 
  -2   5   1   15.86    0.98 
  -2   5   1   17.39    1.01 
  -2   5   1   17.16    0.94 
  -2   5   1   18.14    0.95 
   1  -5  -1   63.15    2.32 
   1  -5  -1   62.44    2.30 
   1  -5  -1   65.05    2.41 
  -1   5   1   59.63    2.36 
  -1   5   1   61.51    2.28 
   0  -5  -1    1.82    0.28 
   0  -5  -1    2.69    0.40 
   0  -5  -1    2.76    0.36 
   0  -5  -1    2.88    0.36 
   0  -5  -1    2.64    0.35 
   0  -5  -1    3.55    0.46 
   0   5   1    2.45    0.37 
   0   5   1    2.69    0.33 
   0   5   1    2.32    0.35 
   0   5   1    2.93    0.39 
   0   5   1    3.84    0.34 
   0   5   1    2.76    0.36 
   0   5   1    4.51    0.51 
  -1  -5  -1   67.96    9.96 
   1   5   1   65.07    9.93 
   1   5   1   63.32    3.15 
   1   5   1   57.84    2.86 
  -2  -5  -1  124.27    4.70 
  -2  -5  -1  115.19   10.49 
   2   5   1  117.68    4.64 
   2   5   1  125.18   11.24 
  -3  -5  -1  269.61    8.87 
  -3  -5  -1  259.49   16.32 
   3   5   1  241.01   15.80 
   3   5   1  268.90    8.87 
  -4  -5  -1  178.72    6.32 
  -4  -5  -1  191.32   13.18 
   4   5   1  187.73   13.31 
   4   5   1  174.96    6.28 
  -5  -5  -1  124.16    4.60 
  -6  -5  -1   73.00    3.28 
  -6  -5  -1   82.24    3.21 
   6   5   1   75.64    2.86 
   6   5   1   81.91    2.96 
   6   5   1   78.54    3.03 
  -7  -5  -1   85.13    3.38 
  -7  -5  -1   80.06    3.03 
  -7  -5  -1   79.63    3.53 
   7   5   1   75.83    2.94 
   7   5   1   81.10    2.88 
   7   5   1   79.39    2.91 
   7   5   1   78.36    2.81 
   7   5   1   79.39    3.11 
  -8  -5  -1   12.77    0.64 
  -8  -5  -1   11.37    1.06 
  -8  -5  -1   11.38    1.14 
  -8  -5  -1   11.52    0.54 
  -8  -5  -1   11.56    0.55 
  -8  -5  -1   12.92    0.89 
  -8  -5  -1   12.85    0.63 
   8   5   1   12.12    0.75 
   8   5   1   11.43    0.75 
   8   5   1   12.07    0.99 
   8   5   1   10.10    0.77 
   8   5   1   12.21    0.91 
   8   5   1   12.47    0.77 
   8   5   1   11.99    0.80 
   8   5   1   10.11    0.66 
   8   5   1   12.72    0.73 
   8   5   1   10.59    0.81 
  -9  -5  -1    0.53    0.34 
  -9  -5  -1    0.82    0.17 
  -9  -5  -1    0.58    0.11 
  -9  -5  -1    0.69    0.34 
  -9  -5  -1    0.71    0.12 
  -9  -5  -1    0.68    0.16 
   9   5   1    0.62    0.21 
   9   5   1    0.68    0.26 
   9   5   1    0.46    0.20 
   9   5   1    0.86    0.24 
   9   5   1    0.88    0.22 
   9   5   1    0.48    0.19 
   9   5   1    0.82    0.32 
   9   5   1    0.86    0.27 
   9   5   1    0.83    0.24 
 -10  -5  -1   32.82    2.16 
 -10  -5  -1   30.83    2.23 
  10   5   1   32.38    1.70 
  10   5   1   33.34    1.46 
  10   5   1   29.69    1.55 
  10   5   1   31.87    1.54 
  10   5   1   31.64    1.60 
  10   5   1   31.82    1.75 
  10   5   1   29.88    1.50 
  10   5   1   33.37    1.57 
 -11  -5  -1   52.32    3.07 
 -11  -5  -1   53.44    3.23 
  11   5   1   53.39    2.31 
  11   5   1   54.94    2.24 
  11   5   1   52.04    2.26 
  11   5   1   54.33    2.30 
  11   5   1   51.08    2.35 
  11   5   1   52.71    2.60 
  11   5   1   57.18    2.84 
  11   5   1   55.80    2.32 
 -12  -5  -1   31.64    2.40 
 -12  -5  -1   37.27    2.66 
  12   5   1   32.57    1.61 
  12   5   1   34.21    1.68 
  12   5   1   32.56    1.65 
  12   5   1   35.59    1.79 
  12   5   1   34.14    1.57 
  12   5   1   30.85    1.72 
  12   5   1   33.14    1.68 
  12   5   1   30.87    1.79 
  10  -6  -1    4.31    0.91 
  10  -6  -1    4.24    0.86 
  10  -6  -1    3.56    0.79 
  10  -6  -1    2.83    0.72 
  10  -6  -1    3.52    0.80 
 -10   6   1    2.50    0.47 
 -10   6   1    4.33    0.86 
 -10   6   1    3.50    0.93 
 -10   6   1    2.99    0.71 
   9  -6  -1   26.74    1.83 
   9  -6  -1   25.26    1.73 
   9  -6  -1   24.98    1.90 
   9  -6  -1   25.86    1.70 
  -9   6   1   25.06    1.97 
  -9   6   1   23.92    1.71 
  -9   6   1   26.68    1.47 
  -9   6   1   25.12    1.61 
   8  -6  -1  121.26    4.97 
   8  -6  -1  122.98    4.89 
   8  -6  -1  118.40    4.70 
   8  -6  -1  117.85    5.02 
   8  -6  -1  125.36    4.82 
  -8   6   1  123.98    4.88 
  -8   6   1  115.58    4.41 
  -8   6   1  118.71    4.40 
  -8   6   1  121.11    5.07 
  -8   6   1  126.59    4.67 
   7  -6  -1   52.80    2.65 
   7  -6  -1   57.70    2.61 
   7  -6  -1   56.94    2.65 
   7  -6  -1   58.90    2.76 
   7  -6  -1   51.22    2.69 
  -7   6   1   55.66    1.97 
  -7   6   1   56.90    2.54 
  -7   6   1   55.74    2.70 
  -7   6   1   53.69    2.40 
  -7   6   1   55.41    2.40 
  -7   6   1   54.54    1.85 
  -7   6   1   56.42    2.82 
  -7   6   1   52.04    2.63 
   6  -6  -1   36.15    2.11 
   6  -6  -1   39.85    1.98 
   6  -6  -1   43.00    2.05 
   6  -6  -1   33.18    1.94 
   6  -6  -1   35.73    2.04 
   6  -6  -1   37.71    2.03 
  -6   6   1   38.21    2.04 
  -6   6   1   36.47    2.05 
  -6   6   1   37.99    1.84 
  -6   6   1   38.78    1.86 
  -6   6   1   39.99    1.48 
  -6   6   1   38.64    1.91 
   5  -6  -1   16.50    1.17 
   5  -6  -1   18.98    1.32 
   5  -6  -1   21.30    1.26 
   5  -6  -1   20.84    1.42 
   5  -6  -1   21.59    1.35 
  -5   6   1   20.03    1.22 
  -5   6   1   21.72    0.98 
  -5   6   1   19.35    1.29 
  -5   6   1   18.57    1.16 
  -5   6   1   19.34    1.32 
  -5   6   1   19.59    1.17 
  -5   6   1   20.64    1.34 
   4  -6  -1    1.17    0.34 
   4  -6  -1    1.23    0.32 
   4  -6  -1    1.75    0.46 
   4  -6  -1    1.43    0.34 
   4  -6  -1    1.44    0.41 
   4  -6  -1    1.86    0.40 
   4  -6  -1    0.98    0.30 
  -4   6   1    1.55    0.43 
  -4   6   1    1.59    0.40 
  -4   6   1    1.23    0.37 
  -4   6   1    1.28    0.27 
  -4   6   1    0.85    0.27 
  -4   6   1    1.02    0.34 
  -4   6   1    1.13    0.30 
  -4   6   1    1.22    0.31 
   3  -6  -1    0.17    0.13 
   3  -6  -1    0.27    0.16 
   3  -6  -1    0.26    0.25 
   3  -6  -1    0.06    0.10 
   3  -6  -1    0.09    0.12 
  -3   6   1    0.11    0.10 
  -3   6   1    0.45    0.17 
  -3   6   1    0.35    0.17 
  -3   6   1    0.26    0.18 
  -3   6   1    0.04    0.09 
  -3   6   1    0.33    0.18 
  -3   6   1    0.16    0.12 
   2  -6  -1   29.21    1.47 
   2  -6  -1   30.96    1.57 
   2  -6  -1   31.93    1.53 
   2  -6  -1   31.56    1.46 
   2  -6  -1   29.62    1.44 
  -2   6   1   27.87    1.49 
  -2   6   1   29.15    1.43 
  -2   6   1   30.54    1.60 
  -2   6   1   32.89    1.47 
  -2   6   1   31.23    1.37 
  -2   6   1   29.75    1.42 
   1  -6  -1   23.11    1.20 
   1  -6  -1   21.76    1.10 
   1  -6  -1   19.70    1.07 
   1  -6  -1   21.34    1.08 
   1  -6  -1   20.94    1.12 
  -1   6   1   19.19    1.03 
  -1   6   1   21.45    1.09 
  -1   6   1   19.80    1.06 
  -1   6   1   19.55    1.19 
  -1   6   1   23.73    1.22 
  -1   6   1   21.11    1.16 
  -1   6   1   20.35    1.09 
   0  -6  -1    9.30    0.63 
   0  -6  -1    7.74    0.63 
   0  -6  -1    8.99    0.65 
   0  -6  -1   11.18    0.76 
   0  -6  -1    9.16    0.62 
   0  -6  -1    8.88    0.62 
   0   6   1    8.09    0.61 
   0   6   1    9.20    0.65 
   0   6   1   10.12    0.70 
   0   6   1    9.37    0.63 
   0   6   1    9.13    0.74 
   0   6   1   10.10    0.65 
  -1  -6  -1  115.87   12.25 
   1   6   1  118.14    4.94 
   1   6   1  119.40    5.25 
   1   6   1  119.37   12.57 
  -2  -6  -1  399.02   12.87 
  -2  -6  -1  391.06   22.60 
   2   6   1  392.86   12.81 
   2   6   1  340.93   22.41 
  -3  -6  -1  280.79    9.55 
  -3  -6  -1  286.23   18.23 
   3   6   1  236.24   17.49 
   3   6   1  292.69    9.58 
  -4  -6  -1  175.85   13.96 
  -4  -6  -1  169.30    6.18 
   4   6   1  164.66    6.13 
   4   6   1  160.04   13.35 
  -5  -6  -1   34.38    1.62 
  -5  -6  -1   32.85    1.32 
  -5  -6  -1   32.79    1.26 
  -5  -6  -1   33.55    1.27 
  -5  -6  -1   34.06    1.59 
  -5  -6  -1   33.08    1.83 
   5   6   1   33.86    1.41 
   5   6   1   32.11    1.35 
   5   6   1   35.76    1.39 
   5   6   1   33.20    1.43 
   5   6   1   33.08    1.36 
   5   6   1   32.28    1.31 
   5   6   1   34.56    1.20 
   5   6   1   32.34    1.56 
   5   6   1   34.08    1.61 
  -6  -6  -1    6.52    0.65 
  -6  -6  -1    5.30    0.35 
  -6  -6  -1    6.34    0.42 
  -6  -6  -1    4.24    0.60 
  -6  -6  -1    5.93    0.41 
  -6  -6  -1    4.39    0.70 
  -6  -6  -1    5.48    0.36 
   6   6   1    5.98    0.42 
   6   6   1    6.12    0.48 
   6   6   1    5.61    0.42 
   6   6   1    5.96    0.45 
   6   6   1    5.95    0.46 
   6   6   1    5.31    0.54 
   6   6   1    7.79    0.92 
   6   6   1    6.61    0.51 
   6   6   1    4.61    0.60 
   6   6   1    6.16    0.46 
  -7  -6  -1    0.08    0.07 
  -7  -6  -1    0.15    0.13 
  -7  -6  -1    0.07    0.06 
  -7  -6  -1    0.14    0.18 
  -7  -6  -1    0.21    0.08 
  -7  -6  -1    0.11    0.16 
   7   6   1    0.27    0.17 
   7   6   1    0.03    0.09 
   7   6   1    0.10    0.10 
   7   6   1    0.07    0.09 
   7   6   1    0.03    0.08 
   7   6   1    0.18    0.11 
   7   6   1    0.04    0.07 
   7   6   1    0.04    0.08 
   7   6   1    0.02    0.06 
   7   6   1   -0.05    0.03 
  -8  -6  -1    0.84    0.12 
  -8  -6  -1    0.88    0.35 
  -8  -6  -1    0.76    0.15 
  -8  -6  -1    0.74    0.11 
  -8  -6  -1    0.63    0.14 
   8   6   1    0.83    0.25 
   8   6   1    0.77    0.20 
   8   6   1    0.53    0.20 
   8   6   1    0.79    0.24 
   8   6   1    0.26    0.14 
   8   6   1    0.70    0.23 
   8   6   1    0.68    0.20 
   8   6   1    0.58    0.27 
   8   6   1    0.55    0.23 
  -9  -6  -1   10.35    1.08 
  -9  -6  -1   10.92    1.21 
   9   6   1   10.86    0.87 
   9   6   1    9.94    0.79 
   9   6   1   10.64    0.68 
   9   6   1   10.99    0.77 
   9   6   1   10.17    0.75 
   9   6   1   10.99    0.72 
   9   6   1   10.43    0.72 
   9   6   1   10.35    0.73 
 -10  -6  -1   20.48    1.67 
 -10  -6  -1   21.15    1.82 
  10   6   1   20.62    1.29 
  10   6   1   19.16    1.09 
  10   6   1   21.21    1.20 
  10   6   1   20.07    1.10 
  10   6   1   21.19    1.14 
  10   6   1   19.69    1.35 
  10   6   1   19.86    1.15 
  10   6   1   22.02    1.31 
 -11  -6  -1   43.07    2.88 
 -11  -6  -1   43.93    2.76 
  11   6   1   46.40    1.96 
  11   6   1   41.18    2.02 
  11   6   1   47.09    2.15 
  11   6   1   44.36    1.91 
  11   6   1   41.03    2.19 
  11   6   1   42.48    1.97 
  11   6   1   44.89    1.84 
  11   6   1   44.69    1.98 
 -12  -6  -1   57.15    3.40 
 -12  -6  -1   64.27    3.72 
  12   6   1   57.81    2.34 
  12   6   1   57.44    2.26 
  12   6   1   58.97    2.53 
  12   6   1   58.34    2.37 
  12   6   1   56.63    2.48 
  12   6   1   51.51    2.52 
  12   6   1   59.28    2.39 
  10  -7  -1    7.27    1.15 
  10  -7  -1    9.40    1.32 
  10  -7  -1   10.00    1.55 
 -10   7   1   10.06    1.60 
 -10   7   1    8.58    0.81 
   9  -7  -1   20.51    1.63 
   9  -7  -1   17.26    1.61 
   9  -7  -1   17.11    1.45 
   9  -7  -1   15.50    1.36 
  -9   7   1   20.86    1.76 
  -9   7   1   17.89    1.23 
  -9   7   1   15.84    1.41 
  -9   7   1   18.59    1.26 
   8  -7  -1   29.02    2.07 
   8  -7  -1   32.57    1.96 
   8  -7  -1   30.47    1.88 
   8  -7  -1   27.24    1.96 
   8  -7  -1   33.18    2.05 
  -8   7   1   27.74    1.76 
  -8   7   1   30.06    1.70 
  -8   7   1   29.03    1.93 
  -8   7   1   30.60    2.06 
  -8   7   1   28.05    1.91 
   7  -7  -1   52.98    2.85 
   7  -7  -1   56.29    2.71 
   7  -7  -1   59.36    2.80 
   7  -7  -1   57.48    3.02 
   7  -7  -1   55.99    2.85 
  -7   7   1   58.63    2.05 
  -7   7   1   57.10    2.54 
  -7   7   1   58.69    2.88 
  -7   7   1   56.58    2.03 
   6  -7  -1   51.67    2.47 
   6  -7  -1   48.90    2.50 
   6  -7  -1   53.08    2.72 
   6  -7  -1   46.17    2.52 
   6  -7  -1   52.54    2.47 
  -6   7   1   49.06    1.92 
  -6   7   1   51.32    2.54 
  -6   7   1   51.05    2.55 
  -6   7   1   48.41    2.28 
   5  -7  -1    7.19    0.93 
   5  -7  -1    7.35    0.93 
   5  -7  -1    9.40    0.85 
   5  -7  -1    6.92    0.91 
  -5   7   1    8.85    0.79 
  -5   7   1    9.35    0.87 
  -5   7   1    9.12    0.79 
  -5   7   1    6.70    0.93 
  -5   7   1    8.48    0.62 
  -5   7   1    9.75    0.92 
  -5   7   1   10.95    1.29 
   4  -7  -1   -0.01    0.17 
   4  -7  -1    0.11    0.12 
   4  -7  -1    0.02    0.12 
   4  -7  -1    0.13    0.13 
   4  -7  -1    0.05    0.10 
   4  -7  -1    0.07    0.11 
   4  -7  -1    0.07    0.12 
  -4   7   1    0.12    0.15 
  -4   7   1    0.03    0.10 
  -4   7   1    0.09    0.15 
  -4   7   1    0.04    0.11 
  -4   7   1    0.09    0.12 
  -4   7   1    0.05    0.11 
  -4   7   1   -0.05    0.05 
   3  -7  -1    1.40    0.35 
   3  -7  -1    1.48    0.35 
   3  -7  -1    1.53    0.39 
   3  -7  -1    1.41    0.43 
   3  -7  -1    1.14    0.36 
   3  -7  -1    0.96    0.29 
  -3   7   1    1.04    0.31 
  -3   7   1    1.08    0.26 
  -3   7   1    1.03    0.29 
  -3   7   1    1.20    0.32 
  -3   7   1    0.85    0.26 
  -3   7   1    1.13    0.40 
  -3   7   1    0.69    0.26 
   2  -7  -1   11.33    0.86 
   2  -7  -1    9.82    0.79 
   2  -7  -1    9.48    0.86 
   2  -7  -1   10.39    0.79 
   2  -7  -1   11.50    0.83 
   2  -7  -1   10.93    0.88 
  -2   7   1    9.86    0.84 
  -2   7   1   10.45    0.86 
  -2   7   1   11.44    0.83 
  -2   7   1   12.47    0.98 
  -2   7   1   10.88    0.80 
  -2   7   1   10.72    0.79 
  -2   7   1   11.54    0.77 
   1  -7  -1   15.12    1.05 
   1  -7  -1   13.26    0.92 
   1  -7  -1   14.67    0.92 
   1  -7  -1   15.11    0.93 
   1  -7  -1   14.08    0.98 
  -1   7   1   14.14    1.03 
  -1   7   1   14.71    0.91 
  -1   7   1   16.16    1.03 
  -1   7   1   15.57    0.96 
  -1   7   1   14.36    0.91 
  -1   7   1   15.34    0.93 
  -1   7   1   13.32    0.94 
   0  -7  -1   32.41    1.50 
   0  -7  -1   35.71    1.60 
   0  -7  -1   31.52    1.60 
   0  -7  -1   37.51    1.73 
   0  -7  -1   30.68    1.48 
   0  -7  -1   34.02    1.35 
   0   7   1   33.92    1.54 
   0   7   1   34.42    1.72 
   0   7   1   35.66    1.61 
   0   7   1   34.77    1.63 
   0   7   1   35.32    1.59 
   0   7   1   34.83    1.55 
  -1  -7  -1   79.79    2.93 
   1   7   1   78.32    2.92 
   1   7   1   73.58    2.89 
   1   7   1   77.68    2.86 
   1   7   1   78.13    3.02 
  -2  -7  -1  308.66   10.89 
  -2  -7  -1  314.82   21.73 
   2   7   1  320.49   10.94 
   2   7   1  301.91   22.00 
  -4  -7  -1   58.06    2.35 
  -4  -7  -1   58.25    2.63 
  -4  -7  -1   62.62    2.23 
  -4  -7  -1   58.84    2.10 
  -4  -7  -1   58.03    2.09 
   4   7   1   57.13    2.43 
   4   7   1   53.95    2.41 
   4   7   1   57.21    2.28 
   4   7   1   59.86    2.20 
   4   7   1   57.45    2.20 
  -5  -7  -1    2.49    0.45 
  -5  -7  -1    2.17    0.29 
  -5  -7  -1    1.70    0.30 
  -5  -7  -1    1.98    0.27 
  -5  -7  -1    1.62    0.49 
  -5  -7  -1    2.78    0.39 
  -5  -7  -1    1.77    0.38 
   5   7   1    1.91    0.33 
   5   7   1    1.79    0.41 
   5   7   1    1.86    0.29 
   5   7   1    1.90    0.32 
   5   7   1    2.55    0.41 
   5   7   1    2.16    0.35 
   5   7   1    2.54    0.34 
  -6  -7  -1   16.92    1.10 
  -6  -7  -1   15.86    0.79 
  -6  -7  -1   16.66    0.80 
  -6  -7  -1   16.17    0.73 
  -6  -7  -1   15.19    0.71 
  -6  -7  -1   15.47    1.27 
   6   7   1   13.84    1.08 
   6   7   1   15.29    0.85 
   6   7   1   15.70    0.86 
   6   7   1   15.21    1.12 
   6   7   1   15.89    0.85 
   6   7   1   16.07    0.89 
   6   7   1   17.00    0.69 
   6   7   1   16.31    1.09 
   6   7   1   15.78    0.67 
  -7  -7  -1   77.47    2.48 
  -7  -7  -1   78.92    2.58 
  -7  -7  -1   75.74    3.22 
  -7  -7  -1   76.65    2.58 
  -7  -7  -1   71.52    3.50 
   7   7   1   77.76    2.82 
   7   7   1   78.13    3.27 
   7   7   1   77.89    3.14 
   7   7   1   78.62    2.75 
   7   7   1   77.64    2.65 
   7   7   1   76.65    2.82 
   7   7   1   73.47    2.77 
   7   7   1   81.32    2.75 
  -8  -7  -1   13.27    1.15 
  -8  -7  -1   15.79    1.41 
   8   7   1   14.71    0.88 
   8   7   1   11.94    1.04 
   8   7   1   13.07    0.83 
   8   7   1   15.07    0.84 
   8   7   1   13.70    0.82 
   8   7   1   14.48    0.81 
   8   7   1   14.59    0.83 
   8   7   1   13.68    1.04 
   8   7   1   13.78    0.85 
  -9  -7  -1    3.48    0.72 
  -9  -7  -1    3.47    0.83 
   9   7   1    5.23    0.46 
   9   7   1    4.68    0.71 
   9   7   1    5.11    0.76 
   9   7   1    5.21    0.51 
   9   7   1    4.99    0.59 
   9   7   1    5.95    0.71 
   9   7   1    5.23    0.48 
   9   7   1    5.36    0.49 
 -10  -7  -1   17.32    1.69 
 -10  -7  -1   17.34    1.53 
  10   7   1   18.39    1.02 
  10   7   1   20.03    1.30 
  10   7   1   18.09    1.01 
  10   7   1   18.68    0.97 
  10   7   1   17.08    1.12 
  10   7   1   19.40    1.08 
  10   7   1   17.41    1.09 
  10   7   1   18.19    1.05 
 -11  -7  -1   27.31    2.06 
 -11  -7  -1   28.38    2.29 
  11   7   1   28.46    1.34 
  11   7   1   23.98    1.42 
  11   7   1   29.68    1.46 
  11   7   1   26.81    1.25 
  11   7   1   25.22    1.51 
  11   7   1   25.48    1.56 
  11   7   1   23.80    1.24 
  11   7   1   26.54    1.31 
 -12  -7  -1   28.46    2.21 
 -12  -7  -1   25.99    2.30 
  12   7   1   22.66    1.58 
  12   7   1   25.06    1.23 
  12   7   1   26.56    1.27 
  12   7   1   24.86    1.21 
  12   7   1   25.74    1.57 
  12   7   1   22.30    1.47 
  12   7   1   27.29    1.22 
  12   7   1   26.58    1.47 
   9  -8  -1    3.21    0.75 
   9  -8  -1    3.22    0.76 
   9  -8  -1    3.52    0.80 
  -9   8   1    3.53    0.87 
  -9   8   1    3.33    0.72 
  -9   8   1    3.35    0.63 
   8  -8  -1    3.23    0.75 
   8  -8  -1    2.52    0.63 
   8  -8  -1    2.12    0.61 
   8  -8  -1    2.47    0.73 
  -8   8   1    2.13    0.62 
  -8   8   1    1.81    0.51 
  -8   8   1    2.13    0.66 
  -8   8   1    2.22    0.53 
   7  -8  -1   51.04    2.61 
   7  -8  -1   46.18    2.74 
   7  -8  -1   49.51    2.66 
   7  -8  -1   47.79    2.51 
   7  -8  -1   42.94    2.60 
  -7   8   1   52.48    2.83 
  -7   8   1   54.01    2.74 
  -7   8   1   46.92    1.87 
  -7   8   1   44.84    2.54 
  -7   8   1   48.49    2.35 
  -7   8   1   50.05    2.49 
   6  -8  -1   48.42    2.74 
   6  -8  -1   43.52    2.51 
   6  -8  -1   40.88    2.24 
   6  -8  -1   41.93    2.33 
   6  -8  -1   40.96    2.22 
  -6   8   1   40.04    2.32 
  -6   8   1   42.09    2.32 
  -6   8   1   42.67    1.79 
  -6   8   1   40.94    2.25 
  -6   8   1   41.95    2.19 
  -6   8   1   42.23    2.16 
   5  -8  -1   47.38    2.55 
   5  -8  -1   53.31    2.52 
   5  -8  -1   52.69    2.73 
   5  -8  -1   48.53    2.42 
   5  -8  -1   54.20    2.61 
  -5   8   1   48.10    2.57 
  -5   8   1   49.61    2.36 
  -5   8   1   52.22    2.12 
  -5   8   1   50.04    2.42 
  -5   8   1   55.59    2.67 
  -5   8   1   49.21    2.40 
   4  -8  -1    3.26    0.71 
   4  -8  -1    2.25    0.49 
   4  -8  -1    2.30    0.50 
   4  -8  -1    2.39    0.53 
   4  -8  -1    2.51    0.62 
  -4   8   1    2.04    0.47 
  -4   8   1    1.93    0.46 
  -4   8   1    2.65    0.63 
  -4   8   1    1.89    0.44 
  -4   8   1    2.81    0.46 
  -4   8   1    2.30    0.48 
  -4   8   1    2.90    0.61 
  -4   8   1    2.31    0.59 
   3  -8  -1   75.47    3.11 
   3  -8  -1   81.14    3.27 
   3  -8  -1   79.64    3.33 
   3  -8  -1   76.29    3.13 
   3  -8  -1   78.46    3.19 
  -3   8   1   76.45    2.95 
  -3   8   1   72.72    3.23 
  -3   8   1   75.03    3.09 
  -3   8   1   74.99    3.38 
  -3   8   1   77.12    3.10 
  -3   8   1   72.61    3.10 
  -3   8   1   84.86    3.37 
  -3   8   1   79.60    2.97 
   2  -8  -1  126.66    4.54 
   2  -8  -1  127.92    4.60 
   2  -8  -1  132.61    4.76 
   2  -8  -1  128.21    4.56 
   2  -8  -1  123.83    4.61 
   2  -8  -1  129.83    4.84 
  -2   8   1  127.17    4.83 
  -2   8   1  123.18    4.55 
  -2   8   1  123.61    4.52 
  -2   8   1  126.58    4.73 
  -2   8   1  122.89    4.66 
  -2   8   1  128.85    4.54 
   1  -8  -1  136.45    4.85 
  -1   8   1  144.17    4.95 
  -1  -8  -1   65.45    2.53 
  -1  -8  -1   65.39    2.70 
  -1  -8  -1   70.38    2.61 
  -1  -8  -1   67.23    2.51 
  -1  -8  -1   63.98    2.65 
  -1  -8  -1   63.81    2.50 
   1   8   1   65.88    2.77 
   1   8   1   65.12    2.60 
   1   8   1   67.00    2.68 
   1   8   1   68.59    2.73 
   1   8   1   64.15    2.65 
   1   8   1   65.83    2.56 
  -2  -8  -1    6.46    0.49 
  -2  -8  -1    6.29    0.50 
  -2  -8  -1    6.03    0.59 
  -2  -8  -1    6.79    0.56 
  -2  -8  -1    5.73    0.56 
  -2  -8  -1    5.39    0.50 
   2   8   1    5.31    0.60 
   2   8   1    6.99    0.67 
   2   8   1    6.25    0.58 
   2   8   1    6.02    0.54 
   2   8   1    6.51    0.73 
   2   8   1    7.16    0.67 
   2   8   1    6.32    0.57 
   2   8   1    6.23    0.33 
  -3  -8  -1   33.33    1.30 
  -3  -8  -1   34.18    1.46 
  -3  -8  -1   35.65    1.57 
  -3  -8  -1   33.27    1.32 
  -3  -8  -1   33.73    1.46 
  -3  -8  -1   32.51    1.79 
  -3  -8  -1   34.53    1.58 
   3   8   1   31.04    1.67 
   3   8   1   32.47    1.55 
   3   8   1   34.67    1.67 
   3   8   1   32.23    1.54 
   3   8   1   31.98    1.47 
   3   8   1   34.04    1.65 
   3   8   1   33.17    1.47 
  -4  -8  -1    6.66    0.54 
  -4  -8  -1    6.62    0.49 
  -4  -8  -1    5.61    0.79 
  -4  -8  -1    5.32    0.50 
  -4  -8  -1    6.33    0.49 
   4   8   1    7.09    0.58 
   4   8   1    7.49    0.64 
   4   8   1    7.54    0.72 
   4   8   1    5.52    0.50 
   4   8   1    7.54    0.56 
   4   8   1    5.53    0.53 
   4   8   1    5.53    0.73 
  -5  -8  -1   16.87    1.31 
  -5  -8  -1   16.02    0.89 
  -5  -8  -1   16.41    0.90 
  -5  -8  -1   16.88    0.84 
  -5  -8  -1   15.70    0.81 
   5   8   1   18.25    1.19 
   5   8   1   17.44    0.97 
   5   8   1   17.85    1.12 
   5   8   1   16.97    1.02 
   5   8   1   18.75    1.01 
   5   8   1   15.84    0.90 
  -6  -8  -1   13.19    0.66 
  -6  -8  -1   12.35    1.16 
  -6  -8  -1   12.92    0.72 
  -6  -8  -1   14.12    0.75 
  -6  -8  -1   13.45    0.67 
  -6  -8  -1   12.58    0.94 
   6   8   1   13.51    0.79 
   6   8   1   12.91    1.02 
   6   8   1   12.07    1.04 
   6   8   1   12.68    0.85 
   6   8   1   12.87    0.82 
   6   8   1   12.93    0.80 
  -7  -8  -1   48.96    2.31 
  -7  -8  -1   45.09    1.67 
  -7  -8  -1   46.29    1.69 
  -7  -8  -1   44.70    1.57 
   7   8   1   47.32    1.86 
   7   8   1   44.98    1.84 
   7   8   1   43.70    2.31 
   7   8   1   45.95    1.87 
   7   8   1   46.90    2.27 
   7   8   1   47.60    1.93 
   7   8   1   49.09    1.98 
   7   8   1   45.80    1.92 
  -8  -8  -1   56.47    3.15 
  -8  -8  -1   58.77    2.83 
   8   8   1   61.14    2.12 
   8   8   1   60.02    2.74 
   8   8   1   61.85    2.39 
   8   8   1   60.92    2.31 
   8   8   1   58.46    2.28 
   8   8   1   60.66    2.29 
   8   8   1   61.61    2.37 
   8   8   1   61.61    2.39 
   8   8   1   59.65    2.13 
  -9  -8  -1   32.38    2.02 
  -9  -8  -1   33.21    2.31 
   9   8   1   32.22    1.44 
   9   8   1   32.21    1.48 
   9   8   1   28.94    1.49 
   9   8   1   32.45    1.39 
   9   8   1   33.35    1.84 
   9   8   1   30.98    1.48 
   9   8   1   31.22    1.47 
   9   8   1   31.92    1.40 
   9   8   1   30.73    1.40 
 -10  -8  -1   18.49    1.78 
 -10  -8  -1   18.34    1.56 
  10   8   1   18.02    1.04 
  10   8   1   21.05    1.16 
  10   8   1   18.44    1.04 
  10   8   1   19.27    1.03 
  10   8   1   17.95    1.07 
  10   8   1   18.77    1.14 
  10   8   1   20.12    1.04 
  10   8   1   19.36    1.39 
  10   8   1   17.66    0.96 
 -11  -8  -1   24.29    1.92 
 -11  -8  -1   28.72    2.29 
  11   8   1   23.24    1.29 
  11   8   1   23.07    1.29 
  11   8   1   19.55    1.62 
  11   8   1   22.40    1.09 
  11   8   1   21.90    1.29 
  11   8   1   23.46    1.13 
  11   8   1   24.51    1.57 
   8  -9  -1    1.36    0.54 
   8  -9  -1    2.13    0.60 
   8  -9  -1    1.52    0.54 
   8  -9  -1    2.04    0.69 
  -8   9   1    3.03    0.76 
  -8   9   1    2.08    0.60 
  -8   9   1    2.62    0.58 
  -8   9   1    2.49    0.68 
   7  -9  -1    8.63    1.25 
   7  -9  -1    7.22    1.26 
   7  -9  -1    7.44    1.07 
   7  -9  -1    9.33    1.21 
  -7   9   1    6.23    0.94 
  -7   9   1    7.23    0.96 
  -7   9   1    8.61    1.31 
  -7   9   1    8.43    1.23 
  -7   9   1    7.92    0.61 
   6  -9  -1    3.66    0.75 
   6  -9  -1    3.52    0.70 
   6  -9  -1    3.12    0.71 
   6  -9  -1    2.97    0.73 
  -6   9   1    4.16    0.58 
  -6   9   1    3.19    0.63 
  -6   9   1    2.51    0.61 
  -6   9   1    2.85    0.70 
  -6   9   1    3.43    0.68 
   5  -9  -1    0.65    0.32 
   5  -9  -1    0.45    0.28 
   5  -9  -1    0.42    0.25 
   5  -9  -1    0.48    0.33 
   5  -9  -1    0.39    0.28 
  -5   9   1    0.53    0.27 
  -5   9   1    0.69    0.38 
  -5   9   1    0.50    0.26 
  -5   9   1    0.49    0.25 
  -5   9   1    0.46    0.24 
  -5   9   1    0.68    0.30 
  -5   9   1    0.34    0.17 
   4  -9  -1    3.50    0.71 
   4  -9  -1    7.32    1.15 
   4  -9  -1    3.93    0.68 
   4  -9  -1    5.10    0.81 
   4  -9  -1    5.63    0.89 
   4  -9  -1    5.95    0.89 
   4  -9  -1    4.59    0.71 
  -4   9   1    3.37    0.64 
  -4   9   1    5.04    0.73 
  -4   9   1    6.05    0.95 
  -4   9   1    2.74    0.58 
  -4   9   1    4.79    0.70 
  -4   9   1    5.23    0.95 
  -4   9   1    4.30    0.73 
  -4   9   1    4.70    0.65 
   3  -9  -1   51.02    2.39 
   3  -9  -1   48.80    2.60 
   3  -9  -1   48.74    2.44 
   3  -9  -1   50.07    2.38 
   3  -9  -1   51.13    2.32 
   3  -9  -1   51.46    2.58 
  -3   9   1   52.50    2.40 
  -3   9   1   46.39    2.58 
  -3   9   1   50.57    2.16 
  -3   9   1   53.61    2.56 
  -3   9   1   53.63    2.59 
  -3   9   1   53.10    2.28 
  -3   9   1   50.02    2.35 
   2  -9  -1  212.87    7.13 
   2  -9  -1  211.62    7.33 
  -2   9   1  206.89    7.46 
   1  -9  -1  184.25    6.58 
  -1   9   1  187.74    6.53 
   0  -9  -1   78.65    3.20 
   0  -9  -1   70.01    3.06 
   0  -9  -1   74.10    2.99 
   0  -9  -1   75.18    2.90 
   0  -9  -1   73.91    2.60 
   0  -9  -1   75.78    2.95 
   0  -9  -1   73.56    2.94 
   0   9   1   77.04    2.98 
   0   9   1   74.95    2.96 
   0   9   1   71.70    3.19 
   0   9   1   76.48    3.07 
   0   9   1   76.74    3.04 
   0   9   1   70.28    3.05 
   0   9   1   76.74    3.13 
  -1  -9  -1   88.63    3.78 
  -1  -9  -1  103.69    3.67 
  -1  -9  -1   98.26    3.60 
  -1  -9  -1   99.08    3.79 
  -1  -9  -1   99.30    3.76 
   1   9   1  103.47    3.65 
   1   9   1   99.42    3.63 
   1   9   1   93.76    3.73 
   1   9   1   98.87    3.79 
   1   9   1   99.88    3.90 
   1   9   1   96.11    3.66 
  -2  -9  -1    1.85    0.38 
  -2  -9  -1    1.81    0.36 
  -2  -9  -1    2.05    0.35 
  -2  -9  -1    1.13    0.28 
  -2  -9  -1    2.85    0.39 
  -2  -9  -1    3.02    0.55 
   2   9   1    1.96    0.50 
   2   9   1    2.03    0.39 
   2   9   1    1.91    0.40 
   2   9   1    1.66    0.37 
   2   9   1    1.53    0.38 
   2   9   1    1.89    0.42 
   2   9   1    2.39    0.42 
  -3  -9  -1   24.89    1.36 
  -3  -9  -1   23.90    1.56 
  -3  -9  -1   26.06    1.40 
  -3  -9  -1   26.52    1.29 
  -3  -9  -1   27.94    1.14 
  -3  -9  -1   24.07    1.24 
  -3  -9  -1   26.36    1.14 
   3   9   1   23.98    1.33 
   3   9   1   28.55    1.36 
   3   9   1   27.89    1.34 
   3   9   1   25.34    1.39 
   3   9   1   28.35    1.44 
   3   9   1   26.89    1.50 
  -4  -9  -1    1.49    0.29 
  -4  -9  -1    1.54    0.35 
  -4  -9  -1    1.81    0.32 
  -4  -9  -1    1.73    0.51 
  -4  -9  -1    1.92    0.38 
   4   9   1    1.69    0.35 
   4   9   1    1.41    0.34 
   4   9   1    1.08    0.30 
   4   9   1    1.75    0.42 
   4   9   1    1.74    0.37 
   4   9   1    1.81    0.35 
   4   9   1    0.68    0.25 
  -5  -9  -1    0.47    0.18 
  -5  -9  -1    0.32    0.21 
  -5  -9  -1    0.49    0.18 
  -5  -9  -1    0.45    0.16 
   5   9   1    0.18    0.15 
   5   9   1    0.46    0.17 
   5   9   1    0.25    0.15 
   5   9   1    0.47    0.18 
   5   9   1    0.12    0.16 
   5   9   1    0.27    0.19 
   5   9   1    0.14    0.12 
   5   9   1    0.50    0.21 
  -6  -9  -1   23.95    1.05 
  -6  -9  -1   24.29    1.39 
  -6  -9  -1   24.40    1.20 
  -6  -9  -1   24.20    1.15 
  -6  -9  -1   22.90    1.69 
   6   9   1   24.16    1.33 
   6   9   1   25.07    1.27 
   6   9   1   23.74    1.26 
   6   9   1   26.25    1.59 
   6   9   1   24.81    1.22 
   6   9   1   24.48    1.21 
   6   9   1   23.00    1.24 
  -7  -9  -1   20.59    0.93 
  -7  -9  -1   20.38    1.36 
  -7  -9  -1   19.67    0.92 
  -7  -9  -1   20.76    0.84 
  -7  -9  -1   24.59    1.80 
   7   9   1   21.72    1.16 
   7   9   1   19.23    1.64 
   7   9   1   22.07    1.46 
   7   9   1   18.84    1.12 
   7   9   1   20.69    1.12 
   7   9   1   21.56    1.10 
  -8  -9  -1   83.79    4.02 
  -8  -9  -1   80.92    3.54 
   8   9   1   80.94    3.50 
   8   9   1   78.08    3.06 
   8   9   1   82.81    3.03 
   8   9   1   82.18    2.96 
   8   9   1   82.53    3.00 
   8   9   1   79.39    2.97 
   8   9   1   81.60    3.07 
  -9  -9  -1   82.49    4.14 
  -9  -9  -1   84.81    3.76 
   9   9   1   81.04    2.97 
   9   9   1   81.04    2.96 
   9   9   1   89.23    3.65 
   9   9   1   81.40    3.05 
   9   9   1   82.51    3.03 
   9   9   1   80.25    3.02 
   9   9   1   76.56    3.10 
 -10  -9  -1   23.92    1.82 
 -10  -9  -1   23.75    2.07 
  10   9   1   25.80    1.32 
  10   9   1   23.27    1.05 
  10   9   1   26.86    1.20 
  10   9   1   23.93    1.62 
  10   9   1   20.07    1.27 
  10   9   1   21.99    1.04 
  10   9   1   22.92    1.15 
  10   9   1   23.82    1.18 
  10   9   1   25.16    1.21 
 -11  -9  -1    5.11    1.23 
 -11  -9  -1    4.62    1.00 
  11   9   1    6.23    0.77 
  11   9   1    5.36    0.48 
  11   9   1    5.27    0.44 
  11   9   1    4.12    0.60 
  11   9   1    4.60    0.82 
   8 -10  -1    4.65    0.92 
   8 -10  -1    5.35    1.16 
   8 -10  -1    4.64    0.97 
  -8  10   1    3.16    0.65 
  -8  10   1    4.31    0.85 
  -8  10   1    4.61    0.93 
  -8  10   1    3.32    0.80 
   7 -10  -1    6.44    1.05 
   7 -10  -1    8.01    1.24 
   7 -10  -1    6.38    1.07 
   7 -10  -1    6.50    1.28 
  -7  10   1    6.66    0.60 
  -7  10   1    5.47    0.55 
  -7  10   1    6.76    1.20 
  -7  10   1    7.92    1.20 
  -7  10   1    6.11    0.91 
   6 -10  -1   19.57    1.51 
   6 -10  -1   16.40    1.58 
   6 -10  -1   15.01    1.39 
   6 -10  -1   17.26    1.42 
  -6  10   1   17.21    1.51 
  -6  10   1   18.33    1.37 
  -6  10   1   15.44    1.33 
  -6  10   1   17.05    1.34 
  -6  10   1   17.23    1.11 
   5 -10  -1   59.92    2.91 
   5 -10  -1   59.29    3.22 
   5 -10  -1   62.64    3.07 
   5 -10  -1   58.69    2.92 
  -5  10   1   61.23    2.92 
  -5  10   1   64.98    3.17 
  -5  10   1   59.06    2.74 
  -5  10   1   55.39    3.06 
  -5  10   1   60.98    2.86 
  -5  10   1   59.60    2.58 
   4 -10  -1   71.43    3.52 
   4 -10  -1   73.15    3.37 
   4 -10  -1   72.53    3.25 
   4 -10  -1   71.13    3.24 
  -4  10   1   76.90    3.28 
  -4  10   1   69.75    3.42 
  -4  10   1   69.97    2.96 
  -4  10   1   78.27    3.27 
  -4  10   1   66.34    3.50 
  -4  10   1   73.13    3.00 
   3 -10  -1   55.43    2.80 
   3 -10  -1   53.58    2.45 
   3 -10  -1   53.68    2.67 
   3 -10  -1   52.55    2.57 
   3 -10  -1   60.78    2.96 
   3 -10  -1   58.17    2.65 
   3 -10  -1   51.11    2.59 
  -3  10   1   58.18    2.84 
  -3  10   1   55.29    2.47 
  -3  10   1   55.83    2.61 
  -3  10   1   50.35    2.24 
  -3  10   1   50.95    2.57 
   2 -10  -1   77.19    3.01 
   2 -10  -1   74.84    3.21 
   2 -10  -1   74.52    3.29 
   2 -10  -1   77.05    3.22 
   2 -10  -1   74.42    3.45 
   2 -10  -1   73.36    3.39 
  -2  10   1   75.74    3.42 
  -2  10   1   78.99    3.42 
  -2  10   1   76.29    2.80 
  -2  10   1   81.66    3.27 
  -2  10   1   78.52    3.26 
  -2  10   1   78.39    3.20 
  -2  10   1   77.32    3.57 
   1 -10  -1   63.26    2.49 
   1 -10  -1   64.50    2.86 
   1 -10  -1   63.88    2.81 
   1 -10  -1   68.34    2.84 
   1 -10  -1   68.98    2.82 
   1 -10  -1   69.70    3.11 
  -1  10   1   64.19    2.80 
  -1  10   1   64.03    2.82 
  -1  10   1   65.54    3.01 
  -1  10   1   62.05    2.93 
  -1  10   1   65.30    2.81 
  -1  10   1   63.44    3.08 
  -1  10   1   65.05    2.29 
   0 -10  -1    6.03    0.79 
   0 -10  -1    7.47    0.85 
   0 -10  -1    7.09    0.51 
   0 -10  -1    6.38    0.79 
   0 -10  -1    7.92    0.71 
   0 -10  -1    8.95    1.11 
   0  10   1    9.92    1.21 
   0  10   1    7.14    0.86 
   0  10   1    7.05    0.86 
   0  10   1    9.71    1.13 
   0  10   1    7.46    0.87 
   0  10   1    6.43    0.80 
   0  10   1    7.48    0.95 
  -1 -10  -1    0.80    0.14 
  -1 -10  -1    0.76    0.27 
  -1 -10  -1    0.76    0.28 
  -1 -10  -1    1.49    0.42 
  -1 -10  -1    1.07    0.17 
  -1 -10  -1    0.76    0.26 
  -1 -10  -1    0.94    0.27 
  -1 -10  -1    0.71    0.26 
   1  10   1    1.60    0.47 
   1  10   1    0.96    0.32 
   1  10   1    0.53    0.26 
   1  10   1    0.95    0.30 
   1  10   1    0.82    0.28 
   1  10   1    0.88    0.34 
   1  10   1    0.81    0.33 
  -2 -10  -1    4.51    0.55 
  -2 -10  -1    3.17    0.58 
  -2 -10  -1    4.47    0.55 
  -2 -10  -1    3.93    0.61 
  -2 -10  -1    3.96    0.59 
   2  10   1    5.77    0.90 
   2  10   1    4.65    0.64 
   2  10   1    4.97    0.72 
   2  10   1    5.52    0.77 
   2  10   1    3.79    0.56 
   2  10   1    2.90    0.53 
   2  10   1    5.62    0.72 
  -3 -10  -1    6.88    0.82 
  -3 -10  -1    7.27    0.52 
  -3 -10  -1    6.84    0.68 
  -3 -10  -1    7.66    0.52 
  -3 -10  -1    7.44    1.05 
  -3 -10  -1    7.95    0.66 
   3  10   1    7.87    0.68 
   3  10   1    8.28    0.73 
   3  10   1    7.78    0.68 
   3  10   1    8.24    1.05 
   3  10   1    9.38    1.13 
   3  10   1    6.35    0.81 
   3  10   1    7.62    0.91 
  -4 -10  -1   18.96    1.14 
  -4 -10  -1   18.31    1.41 
  -4 -10  -1   19.92    1.05 
  -4 -10  -1   17.96    1.12 
   4  10   1   18.37    1.24 
   4  10   1   17.19    1.14 
   4  10   1   18.14    1.09 
   4  10   1   17.07    1.11 
   4  10   1   18.73    1.10 
   4  10   1   19.29    1.35 
   4  10   1   17.86    1.14 
  -5 -10  -1    8.46    0.67 
  -5 -10  -1    7.54    0.57 
  -5 -10  -1    5.94    0.94 
  -5 -10  -1    8.22    0.60 
  -5 -10  -1    7.87    0.66 
   5  10   1    7.99    0.66 
   5  10   1    9.82    0.95 
   5  10   1    7.50    0.74 
   5  10   1    9.02    0.75 
   5  10   1    7.58    0.65 
   5  10   1    9.07    0.75 
   5  10   1    8.57    0.73 
  -6 -10  -1   36.97    1.50 
  -6 -10  -1   40.23    2.37 
  -6 -10  -1   37.39    1.49 
  -6 -10  -1   37.08    1.62 
   6  10   1   37.48    1.77 
   6  10   1   38.61    1.78 
   6  10   1   35.46    1.75 
   6  10   1   37.65    1.71 
   6  10   1   37.53    1.86 
   6  10   1   36.88    2.13 
  -7 -10  -1   53.71    1.85 
  -7 -10  -1   53.15    1.97 
  -7 -10  -1   57.49    3.08 
  -7 -10  -1   53.56    1.97 
  -7 -10  -1   52.45    2.49 
  -7 -10  -1   53.92    1.85 
   7  10   1   53.23    2.25 
   7  10   1   55.80    2.23 
   7  10   1   54.25    2.27 
   7  10   1   55.29    2.36 
   7  10   1   51.30    2.28 
   7  10   1   54.88    2.70 
   7  10   1   54.32    2.20 
  -8 -10  -1  112.87    4.90 
  -8 -10  -1  102.96    4.20 
   8  10   1   98.78    3.75 
   8  10   1  104.31    3.72 
   8  10   1  105.02    4.32 
   8  10   1  100.62    3.71 
   8  10   1  107.19    3.68 
   8  10   1   97.31    3.78 
  -9 -10  -1   40.10    2.71 
  -9 -10  -1   38.06    2.28 
   9  10   1   40.67    1.81 
   9  10   1   40.56    1.79 
   9  10   1   41.78    2.33 
   9  10   1   38.77    1.91 
   9  10   1   40.25    1.76 
   9  10   1   42.00    1.86 
   9  10   1   43.03    1.77 
 -10 -10  -1    1.45    0.67 
 -10 -10  -1    2.02    0.61 
  10  10   1    1.28    0.28 
  10  10   1    1.31    0.47 
  10  10   1    1.46    0.35 
  10  10   1    1.57    0.30 
  10  10   1    1.41    0.46 
  10  10   1    1.69    0.33 
   7 -11  -1   44.24    2.60 
   7 -11  -1   41.40    2.88 
   7 -11  -1   35.56    2.47 
  -7  11   1   40.83    2.38 
  -7  11   1   38.11    2.57 
   6 -11  -1   91.15    4.09 
   6 -11  -1   95.76    4.27 
   6 -11  -1   84.97    4.35 
  -6  11   1   86.94    3.99 
  -6  11   1   87.61    3.87 
  -6  11   1   84.91    3.84 
  -6  11   1   88.65    4.21 
  -6  11   1   86.37    3.47 
   5 -11  -1   84.14    4.16 
   5 -11  -1   82.12    3.90 
   5 -11  -1   82.92    3.78 
  -5  11   1   83.27    3.68 
  -5  11   1   85.60    4.01 
  -5  11   1   86.63    3.81 
  -5  11   1   81.30    3.48 
  -5  11   1   87.93    3.47 
   4 -11  -1   46.58    2.77 
   4 -11  -1   45.89    2.54 
   4 -11  -1   46.50    2.52 
   4 -11  -1   52.29    2.90 
   4 -11  -1   48.78    2.65 
  -4  11   1   44.63    3.09 
  -4  11   1   49.94    2.37 
  -4  11   1   50.68    2.58 
  -4  11   1   49.31    2.24 
  -4  11   1   48.87    2.71 
  -4  11   1   49.58    2.52 
   3 -11  -1   11.60    1.36 
   3 -11  -1    9.55    1.23 
   3 -11  -1    9.36    1.13 
   3 -11  -1    9.79    0.88 
   3 -11  -1   10.35    1.18 
  -3  11   1    9.25    0.89 
  -3  11   1   10.76    1.36 
  -3  11   1   10.69    1.42 
  -3  11   1   12.15    1.30 
  -3  11   1   10.69    0.79 
  -3  11   1    9.05    1.12 
  -3  11   1   10.08    1.34 
   2 -11  -1    0.78    0.33 
   2 -11  -1    1.03    0.35 
   2 -11  -1    1.75    0.51 
   2 -11  -1    1.17    0.33 
   2 -11  -1    1.05    0.47 
   2 -11  -1    0.61    0.29 
  -2  11   1    0.73    0.32 
  -2  11   1    0.83    0.23 
  -2  11   1    1.80    0.54 
  -2  11   1    0.96    0.35 
  -2  11   1    0.79    0.32 
  -2  11   1    0.97    0.36 
   1 -11  -1    6.26    0.83 
   1 -11  -1    6.99    1.09 
   1 -11  -1    6.03    0.86 
   1 -11  -1    5.85    0.54 
   1 -11  -1    7.75    0.96 
  -1  11   1    5.52    0.42 
  -1  11   1    7.52    1.02 
  -1  11   1    5.42    0.82 
  -1  11   1    6.45    0.88 
  -1  11   1    4.89    0.90 
  -1  11   1    5.87    0.99 
  -1  11   1    6.23    0.41 
  -1  11   1    5.58    0.91 
   0 -11  -1    8.76    0.81 
   0 -11  -1    9.31    1.20 
   0 -11  -1    8.78    0.98 
   0 -11  -1    8.82    1.02 
   0 -11  -1    9.77    0.83 
   0 -11  -1    9.67    0.61 
   0  11   1    8.29    0.97 
   0  11   1    7.96    1.00 
   0  11   1    9.40    1.19 
   0  11   1    8.25    0.97 
   0  11   1    9.30    0.91 
   0  11   1    6.92    0.98 
   0  11   1   10.21    1.21 
  -1 -11  -1    0.16    0.13 
  -1 -11  -1    0.21    0.18 
  -1 -11  -1    0.22    0.16 
  -1 -11  -1    0.21    0.16 
  -1 -11  -1    0.31    0.23 
  -1 -11  -1    0.25    0.20 
   1  11   1    0.12    0.15 
   1  11   1    0.12    0.15 
   1  11   1    0.39    0.27 
   1  11   1   -0.05    0.06 
   1  11   1    0.20    0.18 
   1  11   1    0.05    0.13 
   1  11   1    0.25    0.20 
  -2 -11  -1   13.76    1.09 
  -2 -11  -1   13.13    1.23 
  -2 -11  -1   13.72    1.00 
  -2 -11  -1   15.31    0.92 
   2  11   1   12.27    1.06 
   2  11   1   13.74    1.01 
   2  11   1   15.35    1.40 
   2  11   1   15.44    1.22 
   2  11   1   13.77    1.10 
   2  11   1   13.49    1.23 
   2  11   1   15.89    1.08 
  -3 -11  -1   65.52    2.77 
  -3 -11  -1   72.65    2.51 
  -3 -11  -1   69.23    2.98 
  -3 -11  -1   72.05    2.54 
  -3 -11  -1   67.30    2.97 
  -3 -11  -1   71.19    3.27 
   3  11   1   71.08    2.90 
   3  11   1   71.21    2.91 
   3  11   1   69.16    3.02 
   3  11   1   73.15    3.40 
   3  11   1   69.69    2.99 
   3  11   1   69.67    2.96 
   3  11   1   71.04    3.16 
  -4 -11  -1   81.69    3.13 
  -4 -11  -1   81.26    3.15 
  -4 -11  -1   86.90    3.83 
  -4 -11  -1   87.20    3.36 
   4  11   1   85.87    3.56 
   4  11   1   85.29    3.70 
   4  11   1   87.35    3.31 
   4  11   1   84.49    3.38 
   4  11   1   79.43    3.37 
   4  11   1   84.57    3.28 
   4  11   1   83.93    3.37 
  -5 -11  -1   69.87    3.44 
  -5 -11  -1   68.37    2.65 
  -5 -11  -1   72.56    2.84 
   5  11   1   73.43    3.10 
   5  11   1   71.67    2.86 
   5  11   1   72.18    2.96 
   5  11   1   73.85    3.32 
   5  11   1   68.71    2.81 
   5  11   1   70.14    2.95 
   5  11   1   70.75    2.94 
  -6 -11  -1   48.72    1.93 
  -6 -11  -1   53.49    2.91 
   6  11   1   48.56    2.24 
   6  11   1   50.52    2.19 
   6  11   1   53.88    2.20 
   6  11   1   52.25    2.39 
   6  11   1   49.01    2.27 
   6  11   1   47.54    2.24 
   6  11   1   51.03    2.65 
  -7 -11  -1   11.73    0.69 
  -7 -11  -1   14.23    1.42 
  -7 -11  -1   11.63    0.59 
  -7 -11  -1   10.71    0.66 
   7  11   1   11.83    0.84 
   7  11   1   11.55    0.94 
   7  11   1   12.28    0.88 
   7  11   1   11.30    0.91 
   7  11   1   12.80    0.93 
   7  11   1   13.65    1.22 
  -8 -11  -1    6.78    1.26 
   8  11   1    5.56    0.88 
   8  11   1    5.87    0.72 
   8  11   1    6.11    0.73 
   8  11   1    6.02    0.93 
   8  11   1    6.38    0.79 
   8  11   1    7.15    0.66 
   8  11   1    6.70    0.60 
  -9 -11  -1    6.07    1.23 
  -9 -11  -1    6.73    1.03 
   9  11   1    6.41    0.60 
   9  11   1    6.22    0.80 
   9  11   1    6.01    0.73 
   9  11   1    8.06    1.25 
   9  11   1    6.64    0.60 
   9  11   1    6.16    0.57 
   9  11   1    6.43    0.59 
   6 -12  -1   29.01    2.08 
   6 -12  -1   29.65    2.17 
  -6  12   1   30.32    2.26 
  -6  12   1   30.22    2.08 
  -6  12   1   32.05    2.05 
  -6  12   1   31.42    1.91 
   5 -12  -1   40.97    2.57 
   5 -12  -1   40.42    2.73 
   5 -12  -1   43.64    2.53 
  -5  12   1   42.23    2.68 
  -5  12   1   43.14    2.19 
  -5  12   1   43.16    2.45 
  -5  12   1   49.38    2.53 
  -5  12   1   41.77    2.48 
   4 -12  -1   22.51    1.76 
   4 -12  -1   26.79    1.80 
   4 -12  -1   22.60    1.56 
   4 -12  -1   24.06    1.95 
  -4  12   1   24.36    1.93 
  -4  12   1   24.08    1.73 
  -4  12   1   23.69    1.58 
  -4  12   1   24.53    1.88 
  -4  12   1   26.18    1.74 
  -4  12   1   24.59    1.42 
   3 -12  -1    0.25    0.23 
   3 -12  -1    0.95    0.39 
   3 -12  -1    1.01    0.45 
  -3  12   1    0.47    0.27 
  -3  12   1    0.63    0.24 
  -3  12   1    0.64    0.35 
  -3  12   1    0.51    0.27 
  -3  12   1    0.63    0.37 
  -3  12   1    0.20    0.23 
   2 -12  -1    1.70    0.50 
   2 -12  -1    1.07    0.32 
   2 -12  -1    2.90    0.75 
   2 -12  -1    0.46    0.28 
  -2  12   1    1.04    0.47 
  -2  12   1    1.13    0.42 
  -2  12   1    1.19    0.36 
  -2  12   1    0.68    0.31 
  -2  12   1    0.33    0.27 
  -2  12   1    1.25    0.41 
  -2  12   1    1.80    0.57 
   1 -12  -1    0.28    0.25 
   1 -12  -1    0.58    0.29 
   1 -12  -1    0.36    0.23 
  -1  12   1    0.21    0.17 
  -1  12   1    0.37    0.36 
  -1  12   1    0.46    0.27 
  -1  12   1    0.38    0.28 
  -1  12   1    0.49    0.27 
   0 -12  -1    0.28    0.18 
   0 -12  -1    0.11    0.16 
   0 -12  -1   -0.01    0.09 
   0 -12  -1    0.07    0.08 
   0 -12  -1    0.22    0.19 
   0  12   1   -0.03    0.09 
   0  12   1    0.00    0.13 
   0  12   1    0.01    0.15 
   0  12   1    0.08    0.16 
   0  12   1    0.04    0.10 
   0  12   1   -0.07    0.06 
  -1 -12  -1    5.37    0.71 
  -1 -12  -1    5.98    0.96 
  -1 -12  -1    5.40    0.72 
  -1 -12  -1    7.30    0.92 
   1  12   1    5.52    0.93 
   1  12   1    6.03    0.84 
   1  12   1    5.08    0.80 
   1  12   1    7.11    1.01 
   1  12   1    4.26    0.77 
   1  12   1    6.86    1.09 
  -2 -12  -1   13.64    1.14 
  -2 -12  -1   11.56    0.85 
  -2 -12  -1   14.18    0.89 
  -2 -12  -1   12.53    0.99 
  -2 -12  -1   14.22    1.24 
   2  12   1   13.11    1.14 
   2  12   1   13.37    1.05 
   2  12   1   13.16    1.13 
   2  12   1   12.31    1.18 
   2  12   1   12.97    1.03 
   2  12   1   12.63    1.10 
   2  12   1   11.17    1.11 
  -3 -12  -1  143.28    5.35 
  -3 -12  -1  142.11    4.71 
  -3 -12  -1  143.65    5.12 
  -3 -12  -1  143.60    5.66 
   3  12   1  144.71    5.44 
   3  12   1  148.38    5.66 
   3  12   1  149.65    5.28 
   3  12   1  133.43    5.29 
   3  12   1  147.23    5.39 
   3  12   1  152.66    6.15 
   3  12   1  148.27    5.24 
  -4 -12  -1  136.32    5.01 
  -4 -12  -1  142.77    5.57 
  -4 -12  -1  136.88    4.80 
   4  12   1  129.07    5.04 
   4  12   1  134.35    5.41 
   4  12   1  130.50    5.23 
   4  12   1  137.66    4.94 
   4  12   1  145.88    5.04 
   4  12   1  144.20    5.14 
   4  12   1  133.58    5.12 
  -5 -12  -1   65.26    2.70 
  -5 -12  -1   60.27    2.67 
  -5 -12  -1   64.02    2.52 
  -5 -12  -1   64.64    3.30 
   5  12   1   65.40    2.87 
   5  12   1   62.58    2.94 
   5  12   1   65.31    2.71 
   5  12   1   62.48    2.83 
   5  12   1   65.05    2.74 
   5  12   1   69.46    3.25 
   5  12   1   62.43    2.80 
  -6 -12  -1   15.09    0.97 
  -6 -12  -1   14.51    1.44 
  -6 -12  -1   17.86    1.07 
   6  12   1   14.48    1.12 
   6  12   1   16.50    1.16 
   6  12   1   15.29    1.11 
   6  12   1   16.46    1.10 
   6  12   1   14.29    1.15 
   6  12   1   15.85    1.40 
   6  12   1   15.63    1.06 
  -7 -12  -1    0.72    0.41 
  -7 -12  -1    0.61    0.17 
  -7 -12  -1    0.67    0.19 
   7  12   1    0.70    0.26 
   7  12   1    0.74    0.29 
   7  12   1    0.54    0.23 
   7  12   1    0.69    0.25 
   7  12   1    0.59    0.33 
   7  12   1    1.05    0.34 
   7  12   1    0.76    0.29 
  -8 -12  -1   17.99    1.75 
   8  12   1   17.17    1.18 
   8  12   1   18.57    1.11 
   8  12   1   19.69    1.20 
   8  12   1   17.46    1.52 
   8  12   1   19.32    1.18 
   8  12   1   18.40    1.18 
   8  12   1   17.20    1.39 
  -9 -12  -1    9.47    1.50 
   9  12   1    8.51    0.77 
   9  12   1    9.98    0.77 
   9  12   1    8.71    1.25 
   9  12   1   10.00    0.76 
   9  12   1    9.66    0.84 
   9  12   1    7.63    0.70 
   4 -13  -1    6.02    1.19 
   4 -13  -1    6.57    1.14 
   4 -13  -1    6.36    0.99 
  -4  13   1    7.15    1.32 
  -4  13   1    6.03    0.62 
  -4  13   1    5.13    0.94 
  -4  13   1    4.30    0.86 
  -4  13   1    5.99    0.95 
   3 -13  -1   10.91    1.32 
   3 -13  -1    9.18    1.26 
   3 -13  -1    9.15    1.41 
  -3  13   1    9.77    1.23 
  -3  13   1    7.98    1.16 
  -3  13   1    9.35    1.21 
  -3  13   1    9.93    1.45 
  -3  13   1    9.13    1.25 
  -3  13   1    9.56    0.67 
   2 -13  -1    0.26    0.19 
   2 -13  -1    0.16    0.19 
   2 -13  -1    0.51    0.29 
   2 -13  -1    0.60    0.34 
  -2  13   1    0.03    0.17 
  -2  13   1    0.88    0.39 
  -2  13   1    1.02    0.41 
  -2  13   1    0.63    0.35 
   1 -13  -1   14.55    1.39 
   1 -13  -1   16.86    1.34 
   1 -13  -1   13.62    0.94 
   1 -13  -1   14.28    1.16 
  -1  13   1   16.49    1.32 
  -1  13   1   13.86    1.21 
  -1  13   1   15.12    1.31 
  -1  13   1   11.29    1.41 
  -1  13   1   12.72    1.56 
  -1  13   1    9.18    1.35 
   0 -13  -1   17.66    0.82 
   0 -13  -1   18.01    1.37 
   0 -13  -1   19.61    1.29 
   0 -13  -1   18.39    1.52 
   0 -13  -1   17.95    0.83 
   0  13   1   16.24    1.40 
   0  13   1   15.35    1.51 
   0  13   1   20.72    1.85 
   0  13   1   15.32    1.28 
   0  13   1   16.23    1.30 
   0  13   1   18.32    1.48 
  -1 -13  -1   47.50    2.43 
  -1 -13  -1   47.62    2.62 
  -1 -13  -1   50.06    2.31 
  -1 -13  -1   51.27    2.26 
  -1 -13  -1   50.38    2.61 
   1  13   1   47.75    2.77 
   1  13   1   46.61    2.64 
   1  13   1   48.25    2.65 
   1  13   1   50.50    2.50 
   1  13   1   48.81    2.46 
   1  13   1   51.47    2.67 
  -2 -13  -1   42.20    1.93 
  -2 -13  -1   44.18    1.92 
  -2 -13  -1   44.96    2.40 
  -2 -13  -1   42.26    2.16 
   2  13   1   40.89    2.48 
   2  13   1   42.44    2.46 
   2  13   1   42.59    2.37 
   2  13   1   43.65    2.25 
   2  13   1   45.58    2.47 
   2  13   1   45.31    2.29 
  -3 -13  -1   44.73    2.50 
  -3 -13  -1   39.93    1.61 
  -3 -13  -1   41.42    2.68 
   3  13   1   44.44    2.17 
   3  13   1   39.77    2.37 
   3  13   1   40.80    2.43 
   3  13   1   39.63    2.27 
   3  13   1   40.40    2.15 
   3  13   1   42.36    2.27 
  -4 -13  -1   25.75    1.90 
  -4 -13  -1   24.48    1.57 
  -4 -13  -1   26.70    1.47 
   4  13   1   26.77    1.68 
   4  13   1   29.35    1.67 
   4  13   1   25.28    1.85 
   4  13   1   27.23    1.59 
   4  13   1   27.17    1.74 
  -5 -13  -1   12.74    0.89 
  -5 -13  -1   12.47    1.31 
   5  13   1   13.46    1.13 
   5  13   1   11.40    1.03 
   5  13   1   13.24    1.18 
   5  13   1   13.44    1.03 
   5  13   1   13.27    1.57 
   5  13   1   14.31    1.09 
  -6 -13  -1    0.38    0.33 
  -6 -13  -1    0.25    0.13 
   6  13   1    0.25    0.21 
   6  13   1    0.16    0.19 
   6  13   1    0.00    0.16 
   6  13   1    0.13    0.19 
   6  13   1    0.25    0.20 
   6  13   1    0.41    0.26 
  -7 -13  -1    0.52    0.38 
  -7 -13  -1    1.17    0.23 
  -7 -13  -1    1.29    0.38 
   7  13   1    1.10    0.37 
   7  13   1    1.36    0.53 
   7  13   1    1.64    0.43 
   7  13   1    1.04    0.34 
   7  13   1    1.90    0.47 
   7  13   1    1.11    0.33 
   2 -14  -1   10.06    0.84 
   2 -14  -1   11.44    1.59 
   2 -14  -1    9.55    1.17 
  -2  14   1   10.79    1.34 
  -2  14   1    9.89    1.33 
  -2  14   1    9.64    1.43 
  -2  14   1   10.09    1.69 
  -2  14   1   11.51    1.41 
   1 -14  -1   46.70    2.48 
   1 -14  -1   50.67    2.95 
  -1  14   1   52.36    2.73 
  -1  14   1   51.77    2.95 
  -1  14   1   42.73    2.80 
  -1  14   1   53.98    2.84 
  -1  14   1   52.23    2.75 
   0 -14  -1   85.78    4.01 
   0 -14  -1   81.23    3.52 
   0 -14  -1   83.49    3.47 
   0  14   1   70.24    3.81 
   0  14   1   82.83    3.72 
   0  14   1   87.50    3.78 
   0  14   1   87.18    3.94 
   0  14   1   83.46    3.93 
  -1 -14  -1   60.00    2.55 
  -1 -14  -1   48.73    2.45 
  -1 -14  -1   56.88    3.01 
  -1 -14  -1   56.97    2.90 
   1  14   1   58.08    2.84 
   1  14   1   52.85    2.97 
   1  14   1   51.47    3.09 
   1  14   1   61.80    3.12 
   1  14   1   61.45    2.91 
   1  14   1   58.73    3.03 
  -2 -14  -1   20.33    1.19 
  -2 -14  -1   22.92    1.69 
  -2 -14  -1   19.53    1.55 
  -2 -14  -1   22.82    1.21 
   2  14   1   20.40    1.64 
   2  14   1   21.27    1.51 
   2  14   1   21.99    1.55 
   2  14   1   22.96    1.77 
   2  14   1   21.18    1.62 
   2  14   1   19.97    1.71 
  -3 -14  -1    0.36    0.29 
   3  14   1    0.32    0.27 
   3  14   1    0.34    0.28 
   3  14   1    0.08    0.17 
   3  14   1    0.41    0.30 
   3  14   1    0.17    0.19 
  -4 -14  -1   -0.01    0.05 
  -4 -14  -1   -0.02    0.05 
  -4 -14  -1    0.01    0.17 
   4  14   1   -0.09    0.12 
   4  14   1    0.23    0.22 
   4  14   1    0.04    0.16 
   4  14   1    0.17    0.17 
   4  14   1   -0.08    0.11 
  -5 -14  -1    1.44    0.57 
   5  14   1    0.83    0.35 
   5  14   1    0.80    0.41 
   5  14   1    1.25    0.44 
   5  14   1    1.54    0.45 
   5  14   1    1.60    0.85 
  -6 -14  -1    0.87    0.49 
  -6 -14  -1    0.44    0.21 
   6  14   1    0.61    0.40 
   6  14   1    1.07    0.36 
   6  14   1    0.46    0.27 
   6  14   1    0.40    0.23 
   6  14   1    0.90    0.38 
  -1 -15  -1   42.47    2.55 
  -1 -15  -1   39.54    2.34 
   1  15   1   40.23    2.33 
   1  15   1   32.21    3.01 
   1  15   1   37.25    2.43 
   1  15   1   39.27    2.50 
  -2 -15  -1   11.61    1.21 
   2  15   1   10.63    1.69 
   2  15   1   12.67    1.42 
   2  15   1   13.00    1.18 
   2  15   1   13.17    1.28 
   2  15   1    9.09    1.29 
   3  15   1    2.66    0.77 
   3  15   1    2.23    0.64 
   2  14  -2   24.67    1.70 
   2  14  -2   23.25    1.57 
   2  14  -2   24.91    1.98 
   2  14  -2   26.32    1.90 
   0  14  -2    0.89    0.43 
   0  14  -2    0.90    0.38 
   0  14  -2    0.75    0.39 
   0  14  -2    1.06    0.39 
   5  13  -2   17.15    1.29 
   5  13  -2   16.38    1.84 
   5  13  -2   16.87    1.15 
   5  13  -2   20.39    1.71 
   5  13  -2   17.32    1.22 
  -5 -13   2   16.27    1.50 
   4  13  -2   11.65    1.04 
   4  13  -2   13.49    1.11 
   4  13  -2   11.83    1.00 
   4  13  -2   11.69    0.99 
   4  13  -2   10.41    1.25 
   4  13  -2   10.71    1.66 
  -4 -13   2   11.85    0.72 
  -4 -13   2   13.43    1.26 
   3  13  -2    7.29    1.02 
   3  13  -2    6.95    0.96 
   3  13  -2    5.61    0.94 
   3  13  -2    4.56    0.85 
   3  13  -2    5.48    0.77 
   3  13  -2    5.37    0.82 
  -3 -13   2    6.44    1.01 
   2  13  -2    2.29    0.60 
   2  13  -2    0.91    0.34 
   2  13  -2    1.41    0.48 
   2  13  -2    0.97    0.34 
   2  13  -2    1.44    0.49 
   2  13  -2    1.62    0.53 
  -2 -13   2    1.74    0.50 
   1  13  -2    6.91    1.02 
   1  13  -2    5.89    0.86 
   1  13  -2    4.96    0.83 
   1  13  -2    4.43    0.86 
   1  13  -2    4.43    0.92 
   1  13  -2    4.48    0.90 
  -1 -13   2    4.64    0.90 
  -1 -13   2    6.27    0.87 
   0  13  -2    2.74    0.75 
   0  13  -2    3.07    0.72 
   0  13  -2    1.46    0.46 
   0  13  -2    2.61    0.64 
   0  13  -2    4.67    0.94 
   0  13  -2    2.25    0.56 
   0 -13   2    2.52    0.45 
   0 -13   2    2.45    0.63 
   0 -13   2    2.24    0.41 
   0 -13   2    2.11    0.47 
  -1  13  -2    3.60    0.79 
  -1  13  -2    4.42    0.82 
  -1  13  -2    3.93    0.76 
  -1  13  -2    4.88    0.93 
  -1  13  -2    3.03    0.76 
   1 -13   2    3.47    0.59 
   1 -13   2    3.95    0.85 
   1 -13   2    4.39    0.67 
  -2  13  -2   15.66    1.38 
  -2  13  -2   17.03    1.49 
  -2  13  -2   17.34    1.46 
  -2  13  -2   15.25    1.77 
  -2  13  -2   18.69    1.71 
   2 -13   2   17.61    1.58 
   2 -13   2   18.25    1.29 
   2 -13   2   15.58    1.05 
  -3  13  -2   18.77    1.55 
  -3  13  -2   18.20    2.09 
  -3  13  -2   18.29    1.55 
  -3  13  -2   17.15    2.01 
  -3  13  -2   21.29    1.76 
   3 -13   2   20.09    1.76 
   3 -13   2   19.81    1.45 
   7  12  -2   24.98    1.40 
   7  12  -2   27.02    1.88 
   7  12  -2   28.16    1.17 
   7  12  -2   25.61    1.37 
  -7 -12   2   29.84    2.22 
   6  12  -2   47.94    2.13 
   6  12  -2   47.41    1.91 
   6  12  -2   44.16    2.02 
   6  12  -2   46.59    2.70 
   6  12  -2   47.60    1.96 
   6  12  -2   41.46    2.12 
  -6 -12   2   43.67    2.73 
   5  12  -2   14.95    1.04 
   5  12  -2   14.12    1.35 
   5  12  -2   12.14    1.00 
   5  12  -2   11.92    0.90 
   5  12  -2   11.68    1.58 
   5  12  -2   13.55    0.90 
  -5 -12   2   12.47    1.27 
   4  12  -2    0.53    0.25 
   4  12  -2    0.21    0.17 
   4  12  -2    0.74    0.27 
   4  12  -2    0.83    0.38 
   4  12  -2    1.22    0.34 
   4  12  -2    0.80    0.29 
  -4 -12   2    0.20    0.13 
  -4 -12   2    0.40    0.29 
  -4 -12   2    0.63    0.18 
  -4 -12   2    0.55    0.20 
   3  12  -2    7.75    0.99 
   3  12  -2    7.22    0.92 
   3  12  -2    9.28    1.02 
   3  12  -2    6.69    0.81 
   3  12  -2    6.59    1.08 
  -3 -12   2    7.99    0.73 
  -3 -12   2    6.97    0.61 
  -3 -12   2    7.23    1.05 
   2  12  -2   11.70    0.88 
   2  12  -2   15.79    1.12 
   2  12  -2   13.90    1.31 
   2  12  -2   15.51    1.18 
   2  12  -2   13.44    1.15 
  -2 -12   2   14.02    1.09 
  -2 -12   2   13.72    1.12 
  -2 -12   2   14.02    0.98 
   1  12  -2    1.51    0.50 
   1  12  -2    1.04    0.33 
   1  12  -2    1.08    0.31 
   1  12  -2    1.12    0.47 
   1  12  -2    1.04    0.37 
   1  12  -2    0.71    0.32 
  -1 -12   2    1.15    0.35 
  -1 -12   2    1.19    0.44 
  -1 -12   2    1.09    0.21 
  -1 -12   2    1.42    0.24 
   0  12  -2    0.24    0.17 
   0  12  -2    0.17    0.20 
   0  12  -2    0.21    0.24 
   0  12  -2    0.22    0.22 
   0  12  -2    0.33    0.23 
   0  12  -2    0.14    0.18 
   0  12  -2   -0.07    0.10 
   0 -12   2    0.04    0.10 
   0 -12   2    0.13    0.08 
   0 -12   2    0.23    0.16 
   0 -12   2    0.11    0.14 
   0 -12   2    0.00    0.08 
   0 -12   2   -0.07    0.08 
  -1  12  -2   12.47    1.49 
  -1  12  -2   12.14    1.11 
  -1  12  -2   10.48    1.26 
  -1  12  -2   15.14    1.75 
  -1  12  -2   13.67    1.19 
  -1  12  -2   13.58    1.27 
   1 -12   2   12.28    1.11 
   1 -12   2   13.99    1.01 
   1 -12   2   13.08    0.89 
   1 -12   2   13.06    1.00 
   1 -12   2   14.39    1.30 
  -2  12  -2  111.28    4.47 
  -2  12  -2  110.46    4.53 
  -2  12  -2  103.32    4.88 
  -2  12  -2  109.17    4.62 
  -2  12  -2  114.76    4.72 
   2 -12   2  103.89    4.25 
   2 -12   2  102.68    3.95 
   2 -12   2  109.92    4.70 
   2 -12   2  107.14    3.77 
   2 -12   2  113.69    4.56 
   2 -12   2  108.83    4.73 
  -3  12  -2   53.85    2.83 
  -3  12  -2   55.38    3.00 
  -3  12  -2   58.90    2.94 
  -3  12  -2   49.79    2.91 
  -3  12  -2   55.51    2.82 
   3 -12   2   56.57    2.69 
   3 -12   2   60.29    2.98 
   3 -12   2   46.00    2.93 
  -4  12  -2   53.21    2.76 
  -4  12  -2   50.68    2.91 
  -4  12  -2   48.57    2.63 
  -4  12  -2   51.87    2.72 
  -4  12  -2   42.16    2.92 
   4 -12   2   50.49    2.80 
   4 -12   2   45.56    2.39 
   4 -12   2   45.42    2.49 
   4 -12   2   45.35    2.87 
  -5  12  -2   18.48    1.48 
  -5  12  -2   19.29    1.58 
  -5  12  -2   19.38    1.59 
   5 -12   2   19.00    1.54 
   5 -12   2   18.60    1.63 
   5 -12   2   18.82    1.79 
   8  11  -2   17.09    1.53 
   8  11  -2   17.98    1.53 
  -8 -11   2   19.80    1.83 
   7  11  -2   20.74    0.96 
   7  11  -2   20.77    1.22 
   7  11  -2   22.05    1.68 
   7  11  -2   21.93    1.18 
   7  11  -2   22.14    0.94 
  -7 -11   2   20.66    1.81 
   6  11  -2    8.03    0.58 
   6  11  -2    7.29    0.69 
   6  11  -2    8.07    0.64 
   6  11  -2    8.31    0.61 
   6  11  -2    7.72    0.64 
   6  11  -2    7.93    1.16 
   6  11  -2    8.02    0.68 
  -6 -11   2    8.93    1.35 
   5  11  -2   34.66    1.68 
   5  11  -2   33.30    2.24 
   5  11  -2   36.32    1.69 
   5  11  -2   33.83    1.74 
   5  11  -2   34.52    1.58 
   5  11  -2   34.69    2.16 
  -5 -11   2   35.41    2.21 
   4  11  -2   19.53    1.10 
   4  11  -2   18.40    1.47 
   4  11  -2   17.48    1.17 
   4  11  -2   16.38    1.10 
   4  11  -2   19.84    1.22 
  -4 -11   2   17.02    0.85 
  -4 -11   2   17.50    1.40 
  -4 -11   2   17.80    0.98 
   3  11  -2    0.09    0.12 
   3  11  -2    0.44    0.24 
   3  11  -2    0.35    0.18 
   3  11  -2    0.55    0.27 
   3  11  -2    0.45    0.23 
   3  11  -2    0.35    0.28 
  -3 -11   2    0.17    0.13 
  -3 -11   2    0.17    0.14 
  -3 -11   2    0.28    0.23 
  -3 -11   2    0.36    0.15 
   2  11  -2    1.88    0.44 
   2  11  -2    1.61    0.45 
   2  11  -2    2.24    0.50 
   2  11  -2    2.45    0.48 
   2  11  -2    3.15    0.69 
   2  11  -2    1.79    0.54 
   2  11  -2    1.82    0.42 
   2  11  -2    2.07    0.47 
  -2 -11   2    2.47    0.52 
  -2 -11   2    1.97    0.41 
  -2 -11   2    2.34    0.51 
  -2 -11   2    2.10    0.50 
   1  11  -2    4.57    0.68 
   1  11  -2    4.58    0.65 
   1  11  -2    5.32    0.78 
   1  11  -2    4.60    0.72 
   1  11  -2    4.06    0.70 
   1  11  -2    4.80    0.88 
   1  11  -2    4.54    0.77 
  -1 -11   2    4.07    0.75 
  -1 -11   2    4.76    0.39 
  -1 -11   2    4.32    0.39 
  -1 -11   2    4.71    0.73 
  -1 -11   2    3.95    0.71 
   0  11  -2   36.21    2.01 
   0  11  -2   30.75    1.66 
   0  11  -2   36.14    2.11 
   0  11  -2   28.97    1.84 
   0  11  -2   34.52    1.90 
   0  11  -2   36.76    2.07 
   0  11  -2   34.39    1.85 
   0 -11   2   33.12    1.97 
   0 -11   2   35.73    1.87 
   0 -11   2   38.66    1.66 
   0 -11   2   36.68    1.74 
   0 -11   2   33.84    1.41 
   0 -11   2   34.15    1.63 
  -1  11  -2   46.76    2.33 
  -1  11  -2   48.38    2.55 
  -1  11  -2   44.20    2.16 
  -1  11  -2   52.13    2.57 
  -1  11  -2   47.91    2.40 
  -1  11  -2   46.20    2.52 
  -1  11  -2   48.90    2.73 
   1 -11   2   43.68    2.31 
   1 -11   2   48.24    2.54 
   1 -11   2   47.91    2.05 
   1 -11   2   50.89    2.20 
   1 -11   2   47.45    2.20 
   1 -11   2   46.93    2.08 
  -2  11  -2   52.90    2.67 
  -2  11  -2   54.99    2.87 
  -2  11  -2   55.90    2.85 
  -2  11  -2   55.49    2.67 
  -2  11  -2   55.63    2.79 
   2 -11   2   54.50    2.18 
   2 -11   2   54.21    2.71 
   2 -11   2   52.46    2.33 
   2 -11   2   57.15    2.93 
   2 -11   2   57.51    2.54 
  -3  11  -2   80.08    3.51 
  -3  11  -2   75.93    3.41 
  -3  11  -2   73.84    3.82 
  -3  11  -2   83.29    3.73 
  -3  11  -2   74.97    3.46 
   3 -11   2   71.62    2.73 
   3 -11   2   79.26    3.33 
   3 -11   2   80.27    3.42 
   3 -11   2   74.85    3.15 
   3 -11   2   80.88    3.56 
   3 -11   2   74.99    3.70 
   3 -11   2   75.02    2.76 
  -4  11  -2   44.68    2.38 
  -4  11  -2   39.46    2.32 
  -4  11  -2   41.32    2.34 
  -4  11  -2   44.24    2.59 
  -4  11  -2   42.12    2.55 
   4 -11   2   43.08    2.25 
   4 -11   2   48.24    3.56 
   4 -11   2   44.63    2.50 
   4 -11   2   38.33    1.63 
   4 -11   2   48.66    2.41 
  -5  11  -2    1.67    0.45 
  -5  11  -2    1.59    0.56 
  -5  11  -2    1.34    0.50 
  -5  11  -2    1.48    0.46 
  -5  11  -2    1.42    0.49 
  -5  11  -2    1.48    0.49 
   5 -11   2    1.69    0.55 
   5 -11   2    1.64    0.50 
   5 -11   2    1.15    0.45 
  -6  11  -2    0.68    0.29 
  -6  11  -2    1.07    0.50 
  -6  11  -2    1.11    0.50 
  -6  11  -2    0.92    0.36 
  -6  11  -2    1.10    0.44 
   6 -11   2    0.95    0.50 
   6 -11   2    0.26    0.24 
   6 -11   2    0.66    0.36 
   9  10  -2   15.92    0.88 
   9  10  -2   14.43    1.31 
  -9 -10   2   15.47    1.67 
   8  10  -2    7.49    1.07 
   8  10  -2    7.47    0.62 
  -8 -10   2    7.46    1.31 
   7  10  -2   16.86    1.37 
   7  10  -2   16.51    0.92 
   7  10  -2   14.20    0.92 
   7  10  -2   15.91    0.68 
   7  10  -2   15.34    0.71 
  -7 -10   2   17.35    1.59 
   6  10  -2   24.68    1.67 
   6  10  -2   21.30    0.99 
   6  10  -2   20.18    1.04 
   6  10  -2   22.55    1.14 
   6  10  -2   20.50    1.06 
   6  10  -2   20.36    1.00 
   6  10  -2   18.60    1.11 
  -6 -10   2   19.90    1.65 
   5  10  -2   40.53    1.76 
   5  10  -2   37.80    1.72 
   5  10  -2   35.95    1.74 
   5  10  -2   38.82    1.63 
   5  10  -2   37.93    2.20 
   5  10  -2   39.21    1.69 
  -5 -10   2   48.51    3.68 
   4  10  -2    3.38    0.56 
   4  10  -2    3.18    0.50 
   4  10  -2    3.92    0.51 
   4  10  -2    3.78    0.55 
   4  10  -2    3.07    0.65 
   4  10  -2    3.63    0.55 
   4  10  -2    4.17    0.57 
  -4 -10   2    3.53    0.31 
  -4 -10   2    3.84    0.45 
  -4 -10   2    3.70    0.78 
  -4 -10   2    2.81    0.39 
  -4 -10   2    3.59    0.31 
   3  10  -2    6.41    0.79 
   3  10  -2    5.74    0.71 
   3  10  -2    4.62    0.67 
   3  10  -2    7.21    1.42 
   3  10  -2    5.85    0.76 
   3  10  -2    6.31    0.76 
   3  10  -2    5.77    0.71 
  -3 -10   2    5.67    0.54 
  -3 -10   2    5.27    0.47 
  -3 -10   2    6.00    0.92 
  -3 -10   2    6.04    0.50 
  -3 -10   2    5.43    0.66 
   2  10  -2   68.00    2.84 
   2  10  -2   66.09    2.90 
   2  10  -2   67.32    2.78 
   2  10  -2   66.20    2.82 
   2  10  -2   61.84    3.08 
   2  10  -2   60.35    2.63 
   2  10  -2   67.50    2.74 
   2  10  -2   67.52    2.79 
  -2 -10   2   66.17    2.57 
  -2 -10   2   68.51    2.90 
  -2 -10   2   67.13    2.73 
  -2 -10   2   63.03    2.52 
   1  10  -2  216.45    7.31 
   1  10  -2  215.36    7.55 
   1  10  -2  221.50    7.69 
   1  10  -2  205.00    7.13 
   1  10  -2  223.66    7.37 
  -1 -10   2  226.30    7.26 
   0  10  -2  103.82    4.53 
   0  10  -2  113.76    4.46 
   0  10  -2  109.01    4.20 
   0  10  -2  100.58    3.99 
   0  10  -2  111.52    4.35 
   0  10  -2  107.40    4.27 
   0  10  -2  114.38    4.16 
   0 -10   2  111.92    3.88 
   0 -10   2  111.74    4.26 
   0 -10   2  112.58    4.17 
   0 -10   2  111.80    3.69 
   0 -10   2  116.03    4.31 
   0 -10   2  109.22    4.66 
  -1  10  -2   28.86    1.64 
  -1  10  -2   32.40    1.93 
  -1  10  -2   34.81    1.85 
  -1  10  -2   32.04    1.81 
  -1  10  -2   31.70    1.89 
  -1  10  -2   31.15    1.88 
  -1  10  -2   35.03    1.80 
   1 -10   2   34.00    1.75 
   1 -10   2   33.69    1.95 
   1 -10   2   32.37    1.53 
   1 -10   2   29.71    1.81 
   1 -10   2   33.29    1.51 
   1 -10   2   30.48    1.62 
   1 -10   2   35.35    1.67 
   1 -10   2   30.88    1.76 
  -2  10  -2   25.17    1.70 
  -2  10  -2   24.09    1.55 
  -2  10  -2   26.00    1.85 
  -2  10  -2   25.09    1.68 
  -2  10  -2   25.21    1.60 
  -2  10  -2   23.63    1.60 
  -2  10  -2   26.57    1.59 
  -2  10  -2   24.71    1.58 
   2 -10   2   26.14    1.56 
   2 -10   2   26.76    1.54 
   2 -10   2   25.82    1.25 
   2 -10   2   25.28    1.73 
   2 -10   2   25.35    1.47 
   2 -10   2   29.27    1.45 
   2 -10   2   25.61    1.61 
  -3  10  -2   15.35    1.43 
  -3  10  -2   17.04    1.28 
  -3  10  -2   19.66    1.46 
  -3  10  -2   16.96    1.28 
  -3  10  -2   14.33    1.18 
  -3  10  -2   14.14    1.16 
   3 -10   2   15.68    0.87 
   3 -10   2   15.73    1.38 
   3 -10   2   15.67    1.21 
   3 -10   2   16.11    1.12 
   3 -10   2   16.15    1.18 
  -4  10  -2    0.11    0.17 
  -4  10  -2    0.01    0.15 
  -4  10  -2    0.15    0.21 
  -4  10  -2   -0.02    0.13 
  -4  10  -2   -0.03    0.07 
  -4  10  -2    0.15    0.12 
  -4  10  -2    0.04    0.19 
   4 -10   2    0.12    0.09 
   4 -10   2    0.00    0.05 
   4 -10   2   -0.13    0.08 
   4 -10   2    0.26    0.22 
   4 -10   2    0.24    0.21 
   4 -10   2    0.05    0.16 
  -5  10  -2    4.36    0.78 
  -5  10  -2    5.73    0.75 
  -5  10  -2    6.14    0.89 
  -5  10  -2    4.93    0.95 
  -5  10  -2    6.60    1.10 
   5 -10   2    4.86    0.90 
   5 -10   2    4.85    0.44 
   5 -10   2    4.39    0.76 
   5 -10   2    4.25    0.76 
   5 -10   2    3.81    0.79 
  -6  10  -2    2.30    0.59 
  -6  10  -2    3.27    0.54 
  -6  10  -2    3.33    0.73 
  -6  10  -2    3.22    0.79 
  -6  10  -2    4.06    0.94 
  -6  10  -2    3.80    0.79 
   6 -10   2    2.04    0.61 
   6 -10   2    3.63    0.83 
   6 -10   2    2.79    0.46 
   6 -10   2    3.54    0.73 
  -7  10  -2   30.18    2.19 
  -7  10  -2   29.72    2.01 
  -7  10  -2   30.04    1.99 
   7 -10   2   29.52    2.02 
   7 -10   2   30.14    2.15 
   7 -10   2   28.01    2.23 
  -8  10  -2   25.62    2.03 
   8 -10   2   18.28    2.21 
   9   9  -2   22.67    0.99 
   9   9  -2   22.38    1.06 
   9   9  -2   20.90    1.08 
   9   9  -2   22.03    1.57 
  -9  -9   2   21.61    1.96 
  -9  -9   2   24.53    1.96 
   8   9  -2   13.98    0.76 
   8   9  -2   14.61    1.23 
   8   9  -2   12.47    0.78 
  -8  -9   2   14.89    1.42 
  -8  -9   2   13.26    1.44 
   7   9  -2    8.38    0.62 
   7   9  -2    8.13    0.56 
   7   9  -2    8.84    1.15 
  -7  -9   2    9.92    1.37 
   6   9  -2    7.77    0.61 
   6   9  -2    8.70    0.55 
   6   9  -2    7.85    0.66 
   6   9  -2    7.96    0.49 
   6   9  -2    8.86    1.45 
   6   9  -2    8.75    0.52 
  -6  -9   2   10.76    1.46 
   5   9  -2    0.04    0.08 
   5   9  -2    0.23    0.20 
   5   9  -2    0.12    0.11 
   5   9  -2    0.05    0.10 
   5   9  -2    0.36    0.14 
   5   9  -2    0.04    0.09 
   5   9  -2    0.08    0.11 
  -5  -9   2    0.06    0.15 
   4   9  -2   12.51    1.06 
   4   9  -2   14.85    0.86 
   4   9  -2   13.53    0.79 
   4   9  -2   13.78    0.85 
   4   9  -2   12.74    1.09 
   4   9  -2   12.98    0.85 
   4   9  -2   12.86    0.84 
  -4  -9   2   13.41    1.14 
  -4  -9   2   13.60    0.62 
  -4  -9   2   13.45    0.70 
  -4  -9   2   12.77    0.69 
   3   9  -2   64.06    2.63 
   3   9  -2   66.80    2.72 
   3   9  -2   67.98    2.60 
   3   9  -2   70.78    3.05 
   3   9  -2   68.21    2.54 
   3   9  -2   67.20    2.61 
   3   9  -2   61.53    2.69 
   3   9  -2   66.64    2.62 
  -3  -9   2   66.73    2.93 
  -3  -9   2   67.40    2.39 
  -3  -9   2   65.28    2.50 
  -3  -9   2   66.89    2.53 
   2   9  -2  174.65    5.66 
   2   9  -2  169.54    6.03 
   2   9  -2  159.96    5.62 
   2   9  -2  159.24    5.65 
   1   9  -2  227.84    7.84 
   0   9  -2  110.89    4.88 
   0   9  -2  117.44    4.34 
   0   9  -2  128.09    4.57 
   0   9  -2  121.80    4.64 
   0   9  -2  122.79    4.65 
   0   9  -2  116.70    4.39 
   0   9  -2  124.81    4.57 
   0   9  -2  123.19    4.43 
   0  -9   2  120.15    4.13 
   0  -9   2  125.99    4.58 
   0  -9   2  125.05    4.40 
   0  -9   2  126.61    4.20 
   0  -9   2  111.27    4.40 
  -1   9  -2   41.84    2.09 
  -1   9  -2   37.56    1.91 
  -1   9  -2   36.32    1.97 
  -1   9  -2   37.04    1.91 
  -1   9  -2   40.61    2.07 
  -1   9  -2   37.49    1.87 
  -1   9  -2   36.61    1.94 
   1  -9   2   36.64    2.02 
   1  -9   2   38.14    1.67 
   1  -9   2   38.41    1.80 
   1  -9   2   41.64    1.81 
   1  -9   2   36.44    1.82 
   1  -9   2   39.18    1.67 
   1  -9   2   37.49    1.91 
  -2   9  -2    5.80    0.81 
  -2   9  -2    7.40    0.92 
  -2   9  -2    7.85    0.92 
  -2   9  -2    5.37    0.77 
  -2   9  -2    6.92    1.04 
  -2   9  -2    7.98    1.06 
  -2   9  -2    6.20    1.03 
  -2   9  -2    5.60    0.85 
   2  -9   2    6.06    0.79 
   2  -9   2    6.26    0.77 
   2  -9   2    6.00    0.85 
   2  -9   2    5.85    0.76 
   2  -9   2    5.62    0.71 
   2  -9   2    5.02    0.78 
  -3   9  -2    2.59    0.55 
  -3   9  -2    4.35    0.81 
  -3   9  -2    2.58    0.55 
  -3   9  -2    4.71    0.89 
  -3   9  -2    4.36    0.69 
  -3   9  -2    3.62    0.64 
  -3   9  -2    4.02    0.63 
   3  -9   2    3.23    0.60 
   3  -9   2    4.80    0.78 
   3  -9   2    2.89    0.56 
   3  -9   2    4.73    0.69 
   3  -9   2    4.56    0.84 
   3  -9   2    3.92    0.74 
  -4   9  -2    1.10    0.37 
  -4   9  -2    1.13    0.33 
  -4   9  -2    1.56    0.49 
  -4   9  -2    1.11    0.36 
  -4   9  -2    1.28    0.46 
  -4   9  -2    1.12    0.43 
  -4   9  -2    0.34    0.24 
  -4   9  -2    0.91    0.45 
   4  -9   2    1.43    0.38 
   4  -9   2    1.15    0.38 
   4  -9   2    1.29    0.43 
   4  -9   2    1.33    0.27 
   4  -9   2    1.84    0.50 
   4  -9   2    0.98    0.37 
   4  -9   2    1.03    0.41 
   4  -9   2    1.08    0.43 
  -5   9  -2    0.22    0.21 
  -5   9  -2    0.56    0.30 
  -5   9  -2    0.38    0.27 
  -5   9  -2    0.41    0.27 
  -5   9  -2    0.37    0.20 
  -5   9  -2    0.21    0.20 
  -5   9  -2    0.50    0.24 
   5  -9   2    0.39    0.17 
   5  -9   2    0.39    0.26 
   5  -9   2    0.53    0.33 
   5  -9   2    0.14    0.16 
   5  -9   2    0.67    0.35 
  -6   9  -2   13.51    1.20 
  -6   9  -2   12.83    0.84 
  -6   9  -2   12.08    1.47 
  -6   9  -2   12.69    1.16 
  -6   9  -2   13.89    1.32 
  -6   9  -2   15.08    1.12 
   6  -9   2   14.85    1.43 
   6  -9   2   12.27    0.82 
   6  -9   2   14.75    1.25 
   6  -9   2   14.48    1.32 
   6  -9   2   14.46    1.23 
  -7   9  -2   15.69    0.79 
  -7   9  -2   15.98    1.34 
  -7   9  -2   16.27    1.50 
  -7   9  -2   15.63    1.35 
  -7   9  -2   15.04    1.13 
   7  -9   2   15.96    1.56 
   7  -9   2   16.85    1.97 
   7  -9   2   14.66    2.20 
   7  -9   2   18.15    1.45 
  -8   9  -2   64.88    3.20 
  -8   9  -2   63.93    2.81 
  -8   9  -2   67.79    3.55 
  -8   9  -2   64.20    3.26 
  -8   9  -2   66.49    3.45 
   8  -9   2   65.11    3.66 
   8  -9   2   72.33    3.60 
  10   8  -2   72.59    3.13 
  10   8  -2   59.06    2.48 
  10   8  -2   72.03    2.46 
  10   8  -2   68.10    2.70 
  10   8  -2   67.04    2.74 
 -10  -8   2   67.96    3.75 
 -10  -8   2   71.91    3.98 
   9   8  -2   15.63    0.95 
   9   8  -2   16.35    0.82 
   9   8  -2   16.48    1.01 
   9   8  -2   16.81    1.42 
   9   8  -2   16.13    0.86 
  -9  -8   2   17.38    1.70 
  -9  -8   2   16.96    1.60 
   8   8  -2    8.29    1.03 
   8   8  -2    8.86    0.54 
   8   8  -2    8.21    0.55 
   8   8  -2    8.75    0.61 
  -8  -8   2    7.72    1.25 
  -8  -8   2    8.53    1.32 
   7   8  -2    2.21    0.30 
   7   8  -2    2.38    0.33 
   7   8  -2    2.38    0.33 
   7   8  -2    4.48    0.78 
  -7  -8   2    1.58    0.52 
  -7  -8   2    1.58    0.55 
   6   8  -2   64.66    2.34 
   6   8  -2   66.19    2.20 
   6   8  -2   67.04    2.94 
   6   8  -2   64.15    2.15 
   6   8  -2   63.97    2.29 
   6   8  -2   64.67    2.19 
  -6  -8   2   63.47    3.78 
  -6  -8   2   64.93    3.11 
   5   8  -2   67.53    2.36 
   5   8  -2   65.25    2.38 
   5   8  -2   66.04    2.33 
   5   8  -2   65.64    2.29 
   5   8  -2   64.11    2.34 
   5   8  -2   64.58    2.88 
   5   8  -2   64.52    2.24 
  -5  -8   2   60.94    3.02 
   4   8  -2   22.39    1.08 
   4   8  -2   21.52    1.41 
   4   8  -2   22.15    1.04 
   4   8  -2   22.78    1.10 
   4   8  -2   22.80    1.12 
   4   8  -2   23.22    1.16 
   4   8  -2   23.59    1.13 
  -4  -8   2   22.58    1.50 
  -4  -8   2   23.35    0.92 
  -4  -8   2   23.16    0.83 
   3   8  -2  103.07    3.61 
   3   8  -2  102.26    3.95 
   3   8  -2   93.04    3.68 
   3   8  -2  100.86    3.53 
   3   8  -2   99.69    3.52 
   2   8  -2  100.00    3.80 
   2   8  -2   99.07    3.43 
   2   8  -2   92.45    3.45 
   2   8  -2   97.25    3.46 
   2   8  -2   95.90    4.10 
   2   8  -2   89.36    3.38 
   2   8  -2   92.32    3.52 
  -2  -8   2   97.56    3.65 
  -2  -8   2   94.20    3.25 
  -2  -8   2   91.30    3.35 
  -2  -8   2   97.02    3.42 
   1   8  -2   40.52    1.90 
   1   8  -2   40.84    1.90 
   1   8  -2   40.21    1.84 
   1   8  -2   40.19    1.78 
   1   8  -2   40.23    1.86 
   1   8  -2   39.82    2.05 
   1   8  -2   44.29    2.01 
   1   8  -2   42.57    2.09 
   1   8  -2   40.57    1.84 
  -1  -8   2   41.82    1.53 
  -1  -8   2   43.15    1.58 
  -1  -8   2   46.09    1.86 
  -1  -8   2   42.63    1.87 
  -1  -8   2   42.68    1.92 
  -1  -8   2   45.25    1.79 
  -1  -8   2   38.50    1.83 
  -1  -8   2   42.42    1.56 
   0   8  -2   77.11    3.18 
   0   8  -2   73.00    2.96 
   0   8  -2   71.84    3.13 
   0   8  -2   79.88    3.10 
   0   8  -2   75.74    2.94 
   0   8  -2   78.35    3.17 
   0   8  -2   74.38    2.98 
   0   8  -2   74.13    3.06 
   0   8  -2   78.42    3.02 
   0  -8   2   81.65    2.72 
   0  -8   2   79.69    3.14 
   0  -8   2   80.56    2.89 
   0  -8   2   77.85    2.82 
   0  -8   2   80.23    3.00 
   0  -8   2   76.00    3.04 
  -1   8  -2    7.64    0.74 
  -1   8  -2    7.85    0.70 
  -1   8  -2    5.12    0.66 
  -1   8  -2    7.85    0.76 
  -1   8  -2    8.09    0.72 
  -1   8  -2    5.10    0.71 
  -1   8  -2    7.96    0.92 
  -1   8  -2    7.30    0.71 
   1  -8   2    8.72    0.94 
   1  -8   2    6.97    0.60 
   1  -8   2    7.05    0.79 
   1  -8   2    8.18    1.01 
   1  -8   2    7.76    0.73 
   1  -8   2    7.50    0.57 
   1  -8   2    6.69    0.55 
   1  -8   2    7.15    0.78 
  -2   8  -2   30.98    1.61 
  -2   8  -2   31.63    1.70 
  -2   8  -2   30.97    1.65 
  -2   8  -2   31.88    1.64 
  -2   8  -2   30.71    1.74 
  -2   8  -2   29.94    1.71 
  -2   8  -2   32.30    1.68 
   2  -8   2   31.63    1.69 
   2  -8   2   30.48    1.59 
   2  -8   2   32.98    1.55 
   2  -8   2   27.51    1.53 
   2  -8   2   31.34    1.79 
   2  -8   2   30.94    1.57 
  -3   8  -2   26.49    1.51 
  -3   8  -2   23.30    1.33 
  -3   8  -2   24.72    1.68 
  -3   8  -2   24.42    1.46 
  -3   8  -2   23.72    1.55 
  -3   8  -2   24.56    1.48 
  -3   8  -2   25.25    1.57 
   3  -8   2   24.01    1.51 
   3  -8   2   23.20    1.42 
   3  -8   2   25.86    1.40 
   3  -8   2   24.86    1.45 
   3  -8   2   26.64    1.68 
   3  -8   2   24.97    1.43 
  -4   8  -2   24.94    1.63 
  -4   8  -2   24.80    1.49 
  -4   8  -2   28.27    1.41 
  -4   8  -2   25.41    1.67 
  -4   8  -2   28.23    1.85 
  -4   8  -2   30.46    1.66 
  -4   8  -2   26.36    1.59 
   4  -8   2   27.49    1.79 
   4  -8   2   29.85    1.63 
   4  -8   2   25.78    1.55 
   4  -8   2   26.45    1.20 
   4  -8   2   22.97    1.52 
   4  -8   2   26.06    1.64 
   4  -8   2   24.71    1.49 
  -5   8  -2   28.89    1.72 
  -5   8  -2   29.97    1.86 
  -5   8  -2   30.15    1.42 
  -5   8  -2   29.66    1.73 
  -5   8  -2   29.96    1.64 
  -5   8  -2   30.70    1.89 
  -5   8  -2   28.17    1.71 
   5  -8   2   27.63    1.32 
   5  -8   2   30.87    1.99 
   5  -8   2   29.90    1.90 
   5  -8   2   27.85    1.79 
   5  -8   2   26.08    1.66 
   5  -8   2   27.15    1.67 
   5  -8   2   28.44    1.70 
   5  -8   2   32.57    1.85 
  -6   8  -2   17.83    1.45 
  -6   8  -2   15.11    1.33 
  -6   8  -2   16.86    1.64 
  -6   8  -2   16.60    0.89 
  -6   8  -2   15.47    1.11 
  -6   8  -2   16.77    1.28 
  -6   8  -2   17.50    1.31 
   6  -8   2   14.35    1.42 
   6  -8   2   16.14    1.29 
   6  -8   2   18.54    1.60 
   6  -8   2   16.84    1.39 
   6  -8   2   19.71    1.38 
   6  -8   2   14.03    0.93 
   6  -8   2   15.08    1.22 
  -7   8  -2   42.53    1.98 
  -7   8  -2   40.43    2.40 
  -7   8  -2   39.21    2.38 
  -7   8  -2   40.74    2.22 
  -7   8  -2   39.76    2.22 
   7  -8   2   36.71    2.31 
   7  -8   2   34.22    2.30 
   7  -8   2   42.77    2.31 
   7  -8   2   37.60    1.83 
   7  -8   2   37.24    2.46 
  -8   8  -2   84.25    4.07 
  -8   8  -2   88.94    3.41 
  -8   8  -2   90.38    3.84 
  -8   8  -2   89.60    3.90 
   8  -8   2   85.36    4.27 
   8  -8   2   91.89    4.01 
   8  -8   2   84.98    4.05 
   8  -8   2   77.98    3.79 
  -9   8  -2   34.82    2.17 
  -9   8  -2   32.23    2.30 
  -9   8  -2   35.02    2.40 
  -9   8  -2   33.53    2.06 
  -9   8  -2   34.30    1.67 
  -9   8  -2   34.30    1.68 
   9  -8   2   33.22    2.19 
   9  -8   2   38.12    2.60 
   9  -8   2   32.58    2.44 
   9  -8   2   33.09    2.30 
  10   7  -2   14.57    1.02 
  10   7  -2   10.98    0.94 
  10   7  -2   11.37    0.97 
  10   7  -2   12.81    0.71 
  10   7  -2   10.73    0.70 
 -10  -7   2   11.24    1.62 
 -10  -7   2   13.72    1.97 
   9   7  -2   21.20    1.25 
   9   7  -2   23.09    1.44 
   9   7  -2   22.39    1.04 
   9   7  -2   22.68    1.00 
  -9  -7   2   25.18    1.96 
  -9  -7   2   23.38    1.96 
   8   7  -2    3.32    0.37 
   8   7  -2    2.97    0.33 
   8   7  -2    3.04    0.60 
   8   7  -2    2.71    0.46 
  -8  -7   2    3.36    0.83 
  -8  -7   2    2.91    0.72 
   7   7  -2   81.00    2.87 
   7   7  -2   81.89    3.30 
   7   7  -2   78.67    2.67 
  -7  -7   2   77.99    3.63 
  -7  -7   2   76.96    3.73 
   6   7  -2  122.59    4.57 
   6   7  -2  114.02    4.72 
  -6  -7   2  131.01    4.94 
  -6  -7   2  123.75    5.00 
   5   7  -2  154.77    5.67 
   4   7  -2  155.42    5.89 
   4   7  -2  196.66    6.71 
   3   7  -2   17.00    1.09 
   3   7  -2   17.22    0.90 
   3   7  -2   16.21    1.14 
   3   7  -2   18.88    1.25 
   3   7  -2   18.50    0.95 
   3   7  -2   18.79    1.02 
   3   7  -2   18.49    0.88 
   3   7  -2   18.51    0.75 
   3   7  -2   19.30    0.95 
   3   7  -2   18.07    0.92 
  -3  -7   2   19.17    0.80 
  -3  -7   2   19.12    1.22 
  -3  -7   2   18.16    0.78 
  -3  -7   2   18.99    0.87 
  -3  -7   2   19.36    0.87 
   2   7  -2    0.52    0.19 
   2   7  -2    0.15    0.11 
   2   7  -2    0.33    0.15 
   2   7  -2    0.01    0.08 
   2   7  -2    0.26    0.16 
   2   7  -2    0.16    0.14 
   2   7  -2    0.14    0.12 
   2   7  -2    0.49    0.16 
   2   7  -2    0.33    0.10 
   2   7  -2    0.34    0.15 
  -2  -7   2    0.23    0.13 
  -2  -7   2    0.53    0.23 
  -2  -7   2    0.82    0.22 
  -2  -7   2    0.50    0.16 
  -2  -7   2    0.51    0.16 
   1   7  -2    0.52    0.20 
   1   7  -2    0.32    0.15 
   1   7  -2    0.74    0.28 
   1   7  -2    0.47    0.19 
   1   7  -2    0.86    0.29 
   1   7  -2    0.34    0.20 
   1   7  -2    0.66    0.20 
   1   7  -2    0.32    0.14 
  -1  -7   2    0.49    0.21 
  -1  -7   2    0.61    0.22 
  -1  -7   2    0.57    0.14 
  -1  -7   2    0.34    0.16 
  -1  -7   2    0.27    0.15 
  -1  -7   2    0.72    0.15 
  -1  -7   2    0.61    0.18 
  -1  -7   2    0.64    0.15 
   0   7  -2    0.75    0.24 
   0   7  -2    0.50    0.19 
   0   7  -2    1.07    0.32 
   0   7  -2    0.50    0.19 
   0   7  -2    1.04    0.28 
   0   7  -2    0.82    0.27 
   0   7  -2    0.64    0.23 
   0   7  -2    0.57    0.24 
   0   7  -2    1.25    0.31 
   0  -7   2    0.58    0.22 
   0  -7   2    0.86    0.21 
   0  -7   2    0.77    0.28 
   0  -7   2    0.91    0.22 
   0  -7   2    1.06    0.27 
   0  -7   2    0.44    0.18 
   0  -7   2    0.65    0.21 
   0  -7   2    0.58    0.17 
  -1   7  -2    3.94    0.58 
  -1   7  -2    4.20    0.58 
  -1   7  -2    5.40    0.71 
  -1   7  -2    3.43    0.52 
  -1   7  -2    5.56    0.65 
  -1   7  -2    4.67    0.59 
  -1   7  -2    4.09    0.61 
   1  -7   2    4.46    0.55 
   1  -7   2    5.37    0.63 
   1  -7   2    4.35    0.39 
   1  -7   2    5.20    0.69 
   1  -7   2    5.19    0.67 
   1  -7   2    4.73    0.43 
   1  -7   2    4.89    0.63 
   1  -7   2    4.97    0.57 
  -2   7  -2   11.87    0.84 
  -2   7  -2    9.69    0.84 
  -2   7  -2    9.16    0.77 
  -2   7  -2    9.88    0.77 
  -2   7  -2   10.96    0.84 
  -2   7  -2   10.26    0.87 
   2  -7   2    9.37    0.87 
   2  -7   2   11.83    0.91 
   2  -7   2   11.62    0.81 
   2  -7   2   12.19    0.84 
   2  -7   2   10.24    0.73 
   2  -7   2   10.70    0.80 
   2  -7   2   12.84    0.92 
  -3   7  -2   41.42    1.86 
  -3   7  -2   47.43    2.34 
  -3   7  -2   43.96    2.06 
  -3   7  -2   40.95    2.09 
  -3   7  -2   39.63    1.97 
  -3   7  -2   42.30    2.13 
  -3   7  -2   43.26    2.01 
   3  -7   2   46.21    2.03 
   3  -7   2   42.42    1.99 
   3  -7   2   42.48    2.09 
   3  -7   2   42.74    1.64 
   3  -7   2   44.23    1.97 
   3  -7   2   49.46    2.31 
   3  -7   2   42.72    2.12 
   3  -7   2   43.24    2.03 
  -4   7  -2  152.01    5.70 
  -4   7  -2  150.98    5.35 
   4  -7   2  147.31    5.30 
   4  -7   2  153.05    5.50 
   4  -7   2  143.48    5.28 
   4  -7   2  149.54    5.38 
   4  -7   2  154.73    5.54 
   4  -7   2  148.06    5.62 
  -5   7  -2  154.72    5.49 
  -5   7  -2  151.60    4.96 
  -5   7  -2  146.57    5.81 
  -5   7  -2  158.00    5.69 
  -5   7  -2  149.73    5.61 
  -5   7  -2  153.41    5.46 
   5  -7   2  147.07    5.65 
   5  -7   2  143.74    5.40 
   5  -7   2  155.55    5.51 
   5  -7   2  148.22    5.43 
   5  -7   2  153.16    5.63 
   5  -7   2  153.13    5.82 
  -6   7  -2   82.67    3.50 
  -6   7  -2   87.84    3.76 
  -6   7  -2   85.92    3.72 
  -6   7  -2   87.11    3.56 
  -6   7  -2   85.45    2.88 
  -6   7  -2   86.37    3.50 
   6  -7   2   87.01    3.59 
   6  -7   2   77.98    3.10 
   6  -7   2   89.78    3.75 
   6  -7   2   83.42    3.51 
   6  -7   2   80.13    3.81 
   6  -7   2   84.69    3.63 
  -7   7  -2   44.69    2.32 
  -7   7  -2   46.59    2.10 
  -7   7  -2   47.54    2.40 
  -7   7  -2   49.07    2.67 
  -7   7  -2   42.29    2.47 
  -7   7  -2   44.78    2.50 
   7  -7   2   47.28    2.43 
   7  -7   2   46.05    2.40 
   7  -7   2   53.86    3.04 
   7  -7   2   44.52    2.65 
   7  -7   2   47.58    2.57 
   7  -7   2   42.54    2.04 
   7  -7   2   48.65    2.62 
  -8   7  -2    1.60    0.37 
  -8   7  -2    1.78    0.50 
  -8   7  -2    1.62    0.48 
  -8   7  -2    1.23    0.32 
   8  -7   2    1.14    0.47 
   8  -7   2    0.79    0.37 
   8  -7   2    1.23    0.43 
   8  -7   2    1.69    0.50 
  -9   7  -2    0.13    0.21 
  -9   7  -2   -0.03    0.07 
  -9   7  -2    0.05    0.08 
  -9   7  -2    0.03    0.18 
  -9   7  -2   -0.01    0.09 
  -9   7  -2    0.22    0.30 
   9  -7   2   -0.16    0.08 
   9  -7   2   -0.06    0.09 
   9  -7   2    0.37    0.27 
   9  -7   2   -0.05    0.15 
 -10   7  -2    1.56    0.46 
 -10   7  -2    1.30    0.48 
 -10   7  -2    1.41    0.56 
  10  -7   2    2.02    0.67 
  10  -7   2    1.67    0.57 
  10  -7   2    2.18    0.78 
  10  -7   2    0.65    0.37 
  11   6  -2    4.00    0.50 
  11   6  -2    3.25    0.67 
  11   6  -2    3.75    0.60 
 -11  -6   2    4.31    1.13 
 -11  -6   2    3.92    1.07 
  10   6  -2    1.42    0.28 
  10   6  -2    1.68    0.41 
  10   6  -2    1.96    0.46 
  10   6  -2    1.14    0.24 
 -10  -6   2    1.70    0.61 
 -10  -6   2    0.99    0.48 
   9   6  -2    8.54    0.55 
   9   6  -2    7.37    0.72 
   9   6  -2    8.31    0.51 
   9   6  -2    7.54    0.88 
  -9  -6   2    6.46    1.14 
  -9  -6   2    4.76    0.93 
   8   6  -2   43.32    1.61 
   8   6  -2   40.30    2.01 
   8   6  -2   44.19    1.58 
   8   6  -2   43.82    1.96 
  -8  -6   2   45.88    2.70 
  -8  -6   2   44.88    2.60 
   7   6  -2   26.25    1.44 
   7   6  -2   24.54    0.99 
   7   6  -2   24.79    0.96 
   7   6  -2   24.76    1.58 
   7   6  -2   25.10    1.26 
  -7  -6   2   24.40    2.11 
  -7  -6   2   23.74    1.70 
   6   6  -2   59.40    1.98 
   6   6  -2   60.44    2.54 
   6   6  -2   58.77    1.96 
   6   6  -2   60.40    2.25 
   6   6  -2   56.70    2.68 
  -6  -6   2   59.69    2.86 
  -6  -6   2   60.92    2.95 
   5   6  -2  159.46    5.69 
   4   6  -2   77.63    3.20 
   4   6  -2   73.36    3.08 
   4   6  -2   84.11    3.13 
  -4  -6   2   80.44    3.26 
   3   6  -2   15.40    0.77 
   3   6  -2   14.72    1.05 
   3   6  -2   16.49    0.78 
   3   6  -2   17.33    0.76 
   3   6  -2   17.18    0.85 
   3   6  -2   16.81    0.80 
   3   6  -2   16.65    0.72 
   3   6  -2   16.57    0.81 
   3   6  -2   16.14    1.05 
  -3  -6   2   16.07    0.71 
  -3  -6   2   16.02    0.65 
  -3  -6   2   17.26    0.66 
  -3  -6   2   16.61    0.72 
  -3  -6   2   16.31    1.08 
   2   6  -2   14.27    0.76 
   2   6  -2   14.17    0.91 
   2   6  -2   14.36    0.80 
   2   6  -2   15.46    0.99 
   2   6  -2   15.37    1.03 
   2   6  -2   14.73    0.67 
   2   6  -2   15.40    0.81 
   2   6  -2   15.75    0.78 
   2   6  -2   14.81    0.84 
   2   6  -2   14.60    0.75 
  -2  -6   2   14.87    0.72 
  -2  -6   2   14.23    0.69 
  -2  -6   2   15.31    0.79 
  -2  -6   2   15.69    0.77 
  -2  -6   2   15.88    0.97 
   1   6  -2    6.48    0.57 
   1   6  -2    5.77    0.50 
   1   6  -2    5.58    0.45 
   1   6  -2    5.98    0.50 
   1   6  -2    6.09    0.53 
   1   6  -2    6.53    0.49 
   1   6  -2    7.07    0.42 
   1   6  -2    5.26    0.45 
   1   6  -2    7.19    0.83 
   1   6  -2    6.75    0.81 
  -1  -6   2    6.93    0.47 
  -1  -6   2    5.92    0.51 
  -1  -6   2    6.08    0.49 
  -1  -6   2    5.79    0.35 
  -1  -6   2    6.30    0.39 
  -1  -6   2    5.82    0.36 
  -1  -6   2    6.33    0.52 
   0   6  -2   20.94    1.06 
   0   6  -2   20.24    1.11 
   0   6  -2   20.66    1.15 
   0   6  -2   20.86    1.07 
   0   6  -2   18.33    1.11 
   0   6  -2   21.21    1.11 
   0   6  -2   21.20    1.04 
   0  -6   2   20.29    1.00 
   0  -6   2   20.90    0.96 
   0  -6   2   20.93    1.13 
   0  -6   2   19.61    0.95 
   0  -6   2   20.07    1.05 
   0  -6   2   19.16    1.20 
   0  -6   2   20.37    0.92 
   0  -6   2   20.79    0.99 
  -1   6  -2   15.54    0.96 
  -1   6  -2   14.19    0.90 
  -1   6  -2   12.05    0.84 
  -1   6  -2   15.07    0.88 
  -1   6  -2   13.95    0.93 
  -1   6  -2   16.32    1.03 
   1  -6   2   14.21    0.84 
   1  -6   2   13.81    0.78 
   1  -6   2   13.64    0.90 
   1  -6   2   15.25    0.92 
   1  -6   2   14.82    0.86 
   1  -6   2   14.67    0.85 
   1  -6   2   14.44    0.97 
  -2   6  -2   19.08    1.18 
  -2   6  -2   20.98    1.13 
  -2   6  -2   20.97    1.11 
  -2   6  -2   20.87    1.16 
  -2   6  -2   20.13    1.13 
   2  -6   2   19.62    1.09 
   2  -6   2   19.12    1.22 
   2  -6   2   20.70    1.13 
   2  -6   2   21.18    1.20 
   2  -6   2   20.85    1.11 
   2  -6   2   19.45    1.18 
   2  -6   2   18.35    1.03 
  -3   6  -2  143.91    4.99 
  -3   6  -2  140.33    5.01 
   3  -6   2  148.11    4.99 
   3  -6   2  146.54    5.04 
  -4   6  -2  124.69    4.50 
  -4   6  -2  133.53    4.70 
  -4   6  -2  124.48    4.54 
   4  -6   2  127.12    4.53 
   4  -6   2  123.32    4.49 
   4  -6   2  119.19    4.62 
   4  -6   2  125.43    4.68 
   4  -6   2  129.56    4.60 
  -5   6  -2  188.29    6.76 
  -5   6  -2  192.53    6.97 
   5  -6   2  200.06    6.69 
   5  -6   2  192.56    6.68 
  -6   6  -2   72.72    3.10 
  -6   6  -2   74.43    3.27 
  -6   6  -2   75.07    3.31 
  -6   6  -2   78.27    3.17 
  -6   6  -2   77.92    3.48 
   6  -6   2   75.83    3.18 
   6  -6   2   66.24    2.77 
   6  -6   2   78.06    3.37 
   6  -6   2   75.02    3.43 
   6  -6   2   78.90    3.33 
   6  -6   2   74.09    3.12 
   6  -6   2   70.99    3.19 
  -7   6  -2    2.61    0.84 
  -7   6  -2    2.25    0.53 
  -7   6  -2    2.21    0.58 
  -7   6  -2    2.72    0.70 
  -7   6  -2    2.41    0.57 
  -7   6  -2    2.22    0.51 
   7  -6   2    1.65    0.50 
   7  -6   2    1.96    0.49 
   7  -6   2    1.77    0.47 
   7  -6   2    2.56    0.69 
   7  -6   2    1.95    0.49 
   7  -6   2    2.27    0.46 
   7  -6   2    2.43    0.55 
  -8   6  -2   25.18    1.28 
  -8   6  -2   22.74    1.67 
  -8   6  -2   25.59    1.55 
  -8   6  -2   24.92    1.61 
  -8   6  -2   23.93    1.55 
   8  -6   2   23.38    1.81 
   8  -6   2   22.72    1.57 
   8  -6   2   20.28    1.53 
   8  -6   2   25.36    1.78 
   8  -6   2   24.42    1.72 
  -9   6  -2   15.55    1.40 
  -9   6  -2   15.26    1.28 
  -9   6  -2   18.16    1.22 
  -9   6  -2   16.54    1.54 
  -9   6  -2   16.54    0.97 
  -9   6  -2   17.57    1.29 
   9  -6   2   15.73    1.35 
   9  -6   2   13.22    1.56 
   9  -6   2   17.44    1.38 
   9  -6   2   15.98    1.53 
 -10   6  -2    7.66    0.97 
 -10   6  -2    7.42    1.29 
 -10   6  -2    7.25    0.54 
 -10   6  -2    7.04    1.10 
  10  -6   2    9.63    1.32 
  10  -6   2    8.25    1.26 
  10  -6   2    9.02    1.32 
  10  -6   2   10.00    1.33 
  11   5  -2    2.06    0.52 
  11   5  -2    2.00    0.38 
  11   5  -2    2.39    0.42 
  11   5  -2    2.90    0.46 
 -11  -5   2    2.63    0.87 
 -11  -5   2    2.09    0.75 
 -11  -5   2    1.39    0.47 
  10   5  -2   30.88    1.75 
  10   5  -2   29.36    1.39 
  10   5  -2   30.38    1.51 
  10   5  -2   32.04    1.80 
 -10  -5   2   34.25    2.39 
 -10  -5   2   33.70    2.44 
 -10  -5   2   29.13    1.91 
   9   5  -2  104.30    3.44 
   9   5  -2  101.75    3.48 
   9   5  -2  105.72    3.79 
   9   5  -2  100.86    3.95 
  -9  -5   2   99.87    4.70 
  -9  -5   2  104.24    4.69 
  -9  -5   2  105.64    4.98 
   8   5  -2   80.16    3.07 
   8   5  -2   82.21    3.16 
   8   5  -2   80.14    2.69 
   8   5  -2   80.25    2.64 
   8   5  -2   78.46    3.38 
  -8  -5   2   76.41    3.42 
  -8  -5   2   82.83    3.89 
  -8  -5   2   76.13    3.71 
   7   5  -2    9.54    0.75 
   7   5  -2    9.00    0.45 
   7   5  -2    9.67    0.50 
   7   5  -2   11.03    0.78 
  -7  -5   2    9.33    1.00 
  -7  -5   2    9.53    1.04 
  -7  -5   2    9.31    0.90 
   6   5  -2   36.91    1.74 
   6   5  -2   38.24    1.64 
   6   5  -2   36.61    1.90 
   6   5  -2   37.48    1.28 
   6   5  -2   37.14    1.25 
  -6  -5   2   38.30    2.14 
  -6  -5   2   37.77    1.96 
  -6  -5   2   39.79    2.14 
   5   5  -2    9.08    0.39 
   5   5  -2    9.68    0.81 
   5   5  -2    9.34    0.61 
   5   5  -2    8.65    0.39 
   5   5  -2    8.89    0.71 
  -5  -5   2   10.16    0.91 
  -5  -5   2    8.91    0.81 
  -5  -5   2    9.87    0.92 
   4   5  -2   13.34    0.96 
   4   5  -2   14.01    0.58 
   4   5  -2   13.71    0.56 
   4   5  -2   14.61    0.56 
   4   5  -2   13.92    0.59 
   4   5  -2   14.17    0.57 
   4   5  -2   13.69    0.71 
   4   5  -2   12.62    0.87 
   4   5  -2   14.65    1.00 
   4   5  -2   14.07    0.57 
  -4  -5   2   12.67    0.97 
  -4  -5   2   12.82    1.00 
   3   5  -2  132.30    4.67 
   2   5  -2    6.02    0.43 
   2   5  -2    5.23    0.36 
   2   5  -2    6.62    0.57 
   2   5  -2    5.72    0.57 
   2   5  -2    5.39    0.40 
   2   5  -2    5.23    0.50 
   2   5  -2    5.83    0.41 
   2   5  -2    5.68    0.37 
   2   5  -2    5.04    0.34 
   2   5  -2    5.86    0.39 
  -2  -5   2    5.37    0.36 
  -2  -5   2    5.24    0.33 
  -2  -5   2    6.57    0.56 
  -2  -5   2    5.63    0.34 
   1   5  -2   27.78    1.23 
   1   5  -2   30.02    1.30 
   1   5  -2   30.47    1.50 
   1   5  -2   31.56    1.22 
   1   5  -2   29.30    1.25 
   1   5  -2   29.67    1.13 
   1   5  -2   27.12    1.39 
   1   5  -2   29.83    1.38 
   1   5  -2   27.94    1.20 
   1   5  -2   27.74    1.18 
  -1  -5   2   29.05    1.26 
  -1  -5   2   28.44    1.15 
  -1  -5   2   29.88    1.12 
  -1  -5   2   30.21    1.20 
  -1  -5   2   29.52    1.02 
  -1  -5   2   29.42    1.22 
   0   5  -2    4.08    0.34 
   0   5  -2    4.77    0.40 
   0   5  -2    4.45    0.59 
   0   5  -2    4.80    0.66 
   0   5  -2    4.54    0.39 
   0   5  -2    3.69    0.46 
   0   5  -2    4.89    0.42 
   0   5  -2    4.93    0.63 
   0   5  -2    4.62    0.57 
   0  -5   2    3.88    0.32 
   0  -5   2    5.20    0.39 
   0  -5   2    4.36    0.35 
   0  -5   2    3.80    0.32 
   0  -5   2    4.68    0.38 
   0  -5   2    4.38    0.43 
   0  -5   2    5.18    0.44 
  -1   5  -2  120.49    4.14 
  -2   5  -2  325.42   11.46 
  -2   5  -2  289.03   22.91 
   2  -5   2  330.77   11.52 
   2  -5   2  344.39   24.05 
  -3   5  -2   78.79    3.23 
  -3   5  -2   83.92    2.84 
  -3   5  -2   82.30    3.15 
  -3   5  -2   79.98    3.05 
   3  -5   2   74.43    3.25 
   3  -5   2   84.86    3.17 
   3  -5   2   84.83    3.04 
   3  -5   2   76.18    3.08 
   3  -5   2   83.73    3.04 
  -4   5  -2   91.04    3.48 
  -4   5  -2   96.05    3.80 
  -4   5  -2   97.08    3.68 
   4  -5   2   91.82    3.51 
   4  -5   2   95.59    3.56 
   4  -5   2   98.44    3.70 
   4  -5   2   95.83    3.52 
   4  -5   2   99.08    3.61 
  -5   5  -2   87.21    3.49 
  -5   5  -2   84.76    3.44 
  -5   5  -2   83.11    3.26 
  -5   5  -2   89.62    3.36 
  -5   5  -2   84.67    3.58 
   5  -5   2   89.45    3.43 
   5  -5   2   85.69    3.45 
   5  -5   2   89.39    3.33 
   5  -5   2   87.61    3.50 
   5  -5   2   85.86    3.39 
   5  -5   2   87.95    3.59 
   5  -5   2   80.94    3.01 
   5  -5   2   84.75    3.33 
  -6   5  -2    1.22    0.43 
  -6   5  -2    0.82    0.28 
  -6   5  -2    0.20    0.16 
  -6   5  -2    0.44    0.25 
  -6   5  -2    0.21    0.16 
   6  -5   2    0.37    0.22 
   6  -5   2    0.35    0.23 
   6  -5   2    0.61    0.26 
   6  -5   2    0.50    0.26 
   6  -5   2    0.40    0.21 
   6  -5   2    0.53    0.24 
   6  -5   2    0.10    0.11 
  -7   5  -2    5.76    0.84 
  -7   5  -2    5.38    0.73 
  -7   5  -2    4.91    0.75 
  -7   5  -2    6.05    0.78 
  -7   5  -2    5.25    0.50 
   7  -5   2    4.41    0.79 
   7  -5   2    3.77    0.70 
   7  -5   2    6.07    0.62 
   7  -5   2    4.83    0.81 
   7  -5   2    5.73    0.93 
   7  -5   2    6.28    0.86 
  -8   5  -2   10.48    1.30 
  -8   5  -2   10.36    0.90 
  -8   5  -2   11.40    1.29 
  -8   5  -2    9.62    0.69 
   8  -5   2    9.83    1.30 
   8  -5   2    9.58    1.30 
   8  -5   2    9.85    1.22 
   8  -5   2    9.91    1.14 
   8  -5   2   11.84    1.75 
   8  -5   2    8.92    1.22 
  -9   5  -2   45.46    2.57 
  -9   5  -2   47.53    2.61 
  -9   5  -2   49.01    2.83 
  -9   5  -2   48.57    1.94 
  -9   5  -2   45.95    2.27 
   9  -5   2   48.55    2.86 
   9  -5   2   52.71    2.87 
   9  -5   2   48.81    2.51 
   9  -5   2   50.09    2.57 
   9  -5   2   52.55    2.72 
 -10   5  -2   22.15    1.44 
 -10   5  -2   21.35    1.01 
 -10   5  -2   22.14    1.72 
 -10   5  -2   23.06    1.92 
 -10   5  -2   23.37    1.05 
 -10   5  -2   23.52    1.74 
 -10   5  -2   22.91    1.43 
  10  -5   2   21.12    1.69 
  10  -5   2   25.28    1.75 
  10  -5   2   23.51    1.66 
  10  -5   2   22.31    1.85 
  10  -5   2   23.87    1.83 
 -11   5  -2    2.05    0.50 
 -11   5  -2    3.70    0.63 
 -11   5  -2    2.05    0.68 
 -11   5  -2    4.04    1.09 
  11  -5   2    2.65    0.70 
  11  -5   2    3.25    0.94 
  11  -5   2    2.80    0.69 
  11  -5   2    3.39    0.82 
  11   4  -2   33.80    1.65 
  11   4  -2   31.69    1.32 
  11   4  -2   34.65    1.61 
 -11  -4   2   33.39    2.52 
 -11  -4   2   34.83    2.11 
 -11  -4   2   34.20    2.59 
  10   4  -2   92.69    3.46 
  10   4  -2   96.89    3.05 
  10   4  -2  107.21    3.63 
  10   4  -2   92.66    3.40 
  10   4  -2   94.78    3.02 
 -10  -4   2   97.27    4.11 
 -10  -4   2  100.02    4.77 
 -10  -4   2   97.17    4.67 
   9   4  -2   57.34    2.23 
   9   4  -2   59.69    1.92 
   9   4  -2   59.18    2.19 
   9   4  -2   57.09    2.67 
   9   4  -2   58.91    2.31 
   9   4  -2   60.44    1.95 
  -9  -4   2   62.20    3.28 
  -9  -4   2   63.03    3.34 
  -9  -4   2   58.72    2.82 
   8   4  -2   45.43    2.26 
   8   4  -2   47.58    1.97 
   8   4  -2   47.99    1.72 
   8   4  -2   47.00    1.55 
   8   4  -2   46.16    1.76 
  -8  -4   2   47.49    2.69 
  -8  -4   2   45.10    2.31 
  -8  -4   2   53.40    3.52 
   7   4  -2   24.47    0.96 
   7   4  -2   23.44    0.90 
   7   4  -2   21.06    1.34 
   7   4  -2   24.63    1.22 
  -7  -4   2   23.85    1.65 
  -7  -4   2   21.81    1.41 
  -7  -4   2   21.22    1.61 
   6   4  -2    0.41    0.16 
   6   4  -2    0.54    0.09 
   6   4  -2    0.67    0.27 
   6   4  -2    0.65    0.11 
  -6  -4   2    0.53    0.23 
  -6  -4   2    0.27    0.24 
  -6  -4   2    0.49    0.30 
   5   4  -2   10.86    0.69 
   5   4  -2    9.96    0.80 
  -5  -4   2   10.63    0.91 
  -5  -4   2   10.47    0.84 
  -5  -4   2   11.08    0.95 
   4   4  -2   45.96    2.21 
   4   4  -2   52.01    2.15 
   4   4  -2   47.44    2.10 
   4   4  -2   49.40    2.17 
  -4  -4   2   51.56    2.20 
  -4  -4   2   51.77    2.26 
  -4  -4   2   49.19    2.25 
   3   4  -2   25.13    1.00 
   3   4  -2   23.87    0.86 
   3   4  -2   21.84    1.20 
   3   4  -2   22.91    0.82 
   3   4  -2   24.41    1.18 
   3   4  -2   23.06    0.78 
   3   4  -2   24.24    0.84 
   3   4  -2   22.09    1.25 
   3   4  -2   25.28    1.27 
   3   4  -2   23.17    1.24 
   3   4  -2   22.77    0.79 
   3   4  -2   23.80    0.87 
  -3  -4   2   23.65    1.28 
  -3  -4   2   22.87    1.27 
  -3  -4   2   23.23    1.26 
   2   4  -2   12.04    0.77 
   2   4  -2   12.24    0.75 
   2   4  -2   11.17    0.55 
   2   4  -2   11.48    0.55 
   2   4  -2   11.94    0.52 
   2   4  -2   11.14    0.56 
   2   4  -2   12.11    0.51 
   2   4  -2   10.37    0.72 
   2   4  -2   10.84    0.75 
   2   4  -2   11.70    0.52 
   2   4  -2   12.61    0.59 
   2   4  -2   10.76    0.77 
  -2  -4   2   11.86    0.52 
  -2  -4   2   11.40    0.50 
  -2  -4   2   10.80    0.73 
  -2  -4   2   12.23    0.48 
  -2  -4   2   11.43    0.47 
   1   4  -2  186.76    6.40 
   1   4  -2  179.09   12.37 
  -1  -4   2  182.27   12.38 
  -1  -4   2  193.53    6.42 
   0   4  -2  732.54   33.33 
   0  -4   2  780.05   33.72 
  -2   4  -2  144.87   14.14 
  -2   4  -2  141.19    5.73 
   2  -4   2  142.35    5.74 
   2  -4   2  139.46   13.82 
  -3   4  -2   13.24    0.80 
  -3   4  -2   13.18    0.85 
  -3   4  -2   12.80    0.65 
  -3   4  -2   12.24    0.77 
  -3   4  -2   11.78    0.78 
   3  -4   2   11.98    0.78 
   3  -4   2   12.89    0.78 
   3  -4   2   11.40    0.78 
   3  -4   2   14.25    0.72 
   3  -4   2   11.63    0.82 
   3  -4   2   12.71    0.89 
   3  -4   2   10.27    0.72 
   3  -4   2   11.59    0.81 
  -4   4  -2    2.20    0.38 
  -4   4  -2    1.80    0.42 
  -4   4  -2    2.40    0.23 
  -4   4  -2    1.97    0.36 
  -4   4  -2    3.60    0.59 
  -4   4  -2    2.08    0.42 
  -4   4  -2    2.03    0.39 
   4  -4   2    2.73    0.52 
   4  -4   2    2.14    0.39 
   4  -4   2    2.25    0.47 
   4  -4   2    3.10    0.49 
   4  -4   2    2.15    0.43 
   4  -4   2    2.48    0.26 
   4  -4   2    1.98    0.39 
   4  -4   2    1.83    0.36 
  -5   4  -2    0.86    0.27 
  -5   4  -2    0.99    0.27 
  -5   4  -2    1.35    0.34 
  -5   4  -2    1.28    0.36 
  -5   4  -2    1.44    0.14 
  -5   4  -2    1.07    0.32 
   5  -4   2    1.69    0.42 
   5  -4   2    0.92    0.30 
   5  -4   2    1.46    0.36 
   5  -4   2    2.61    0.64 
   5  -4   2    1.52    0.35 
   5  -4   2    1.23    0.34 
   5  -4   2    1.77    0.39 
   5  -4   2    1.54    0.30 
  -6   4  -2    7.43    0.82 
  -6   4  -2    7.81    0.70 
  -6   4  -2    7.13    0.93 
  -6   4  -2    6.29    0.82 
  -6   4  -2    6.79    0.63 
  -6   4  -2    6.89    0.86 
   6  -4   2    6.70    0.84 
   6  -4   2    7.12    0.61 
   6  -4   2    7.57    0.93 
   6  -4   2    6.75    0.78 
   6  -4   2    6.68    0.78 
   6  -4   2   10.17    1.37 
   6  -4   2    8.03    0.95 
   6  -4   2    5.32    0.82 
  -7   4  -2    1.47    0.41 
  -7   4  -2    1.20    0.36 
  -7   4  -2    1.62    0.31 
  -7   4  -2    1.18    0.33 
  -7   4  -2    1.46    0.36 
  -7   4  -2    1.21    0.39 
   7  -4   2    1.25    0.37 
   7  -4   2    1.83    0.52 
   7  -4   2    0.99    0.35 
   7  -4   2    2.00    0.52 
   7  -4   2    1.41    0.38 
   7  -4   2    2.17    0.58 
   7  -4   2    1.62    0.40 
  -8   4  -2   13.08    1.13 
  -8   4  -2   14.47    1.05 
  -8   4  -2   15.49    1.12 
  -8   4  -2   13.64    1.14 
  -8   4  -2   14.07    1.00 
  -8   4  -2   14.67    0.83 
   8  -4   2   15.81    1.25 
   8  -4   2   14.44    1.12 
   8  -4   2   16.08    1.33 
   8  -4   2   15.22    1.13 
   8  -4   2   14.29    1.20 
   8  -4   2   12.91    1.12 
  -9   4  -2   52.07    1.96 
  -9   4  -2   50.16    2.44 
  -9   4  -2   44.28    2.20 
  -9   4  -2   49.04    2.59 
  -9   4  -2   54.60    2.37 
  -9   4  -2   53.78    2.92 
   9  -4   2   52.20    2.80 
   9  -4   2   52.13    2.56 
   9  -4   2   51.01    2.67 
   9  -4   2   52.54    2.70 
   9  -4   2   45.26    2.41 
 -10   4  -2   84.56    3.33 
 -10   4  -2   77.09    3.66 
 -10   4  -2   85.72    4.14 
 -10   4  -2   82.33    3.53 
 -10   4  -2   80.36    2.76 
  10  -4   2   78.28    4.30 
  10  -4   2   87.20    3.73 
  10  -4   2   82.16    3.95 
  10  -4   2   79.23    3.55 
  10  -4   2   79.71    3.76 
 -11   4  -2   36.61    2.29 
 -11   4  -2   40.19    2.72 
 -11   4  -2   38.42    1.98 
  11  -4   2   35.84    2.37 
  11  -4   2   37.30    2.28 
  11  -4   2   38.70    2.38 
  11  -4   2   37.24    2.45 
  11  -4   2   35.03    2.44 
  11   3  -2   30.21    1.29 
  11   3  -2   30.90    1.28 
  11   3  -2   27.56    1.25 
  11   3  -2   30.68    1.26 
  11   3  -2   25.68    1.51 
  11   3  -2   31.26    1.56 
 -11  -3   2   33.49    2.52 
 -11  -3   2   32.12    2.43 
 -11  -3   2   31.56    1.95 
  10   3  -2   16.34    1.02 
  10   3  -2   17.34    0.82 
  10   3  -2   16.28    0.76 
  10   3  -2   16.56    0.85 
  10   3  -2   16.49    0.85 
  10   3  -2   16.92    0.84 
  10   3  -2   17.30    1.00 
 -10  -3   2   15.05    1.49 
 -10  -3   2   17.48    1.68 
 -10  -3   2   16.29    1.61 
   9   3  -2   28.62    1.18 
   9   3  -2   26.94    1.18 
   9   3  -2   29.44    1.24 
   9   3  -2   28.36    1.19 
   9   3  -2   28.15    1.29 
   9   3  -2   24.61    1.51 
   9   3  -2   30.14    1.16 
  -9  -3   2   32.61    2.19 
  -9  -3   2   26.80    1.69 
  -9  -3   2   28.80    2.09 
   8   3  -2   85.87    2.95 
   8   3  -2   84.83    2.79 
   8   3  -2   83.99    2.88 
   8   3  -2   81.79    3.32 
   8   3  -2   84.03    2.81 
   8   3  -2   85.34    2.96 
  -8  -3   2   87.27    3.52 
   7   3  -2   47.47    1.69 
   7   3  -2   48.50    1.66 
   7   3  -2   46.36    1.64 
   7   3  -2   50.16    1.89 
   7   3  -2   48.90    1.67 
   7   3  -2   46.66    1.72 
   7   3  -2   49.34    1.65 
   7   3  -2   46.06    2.12 
  -7  -3   2   46.28    2.22 
  -7  -3   2   46.97    2.53 
  -7  -3   2   49.72    2.57 
   6   3  -2    4.61    0.42 
   6   3  -2    4.91    0.26 
   6   3  -2    5.02    0.28 
   6   3  -2    4.94    0.66 
   6   3  -2    4.30    0.27 
   6   3  -2    4.61    0.29 
  -6  -3   2    6.56    1.00 
  -6  -3   2    4.46    0.62 
  -6  -3   2    3.75    0.67 
   5   3  -2   14.84    0.96 
   5   3  -2   15.73    0.97 
   5   3  -2   15.98    0.85 
  -5  -3   2   18.31    1.20 
  -5  -3   2   14.85    0.99 
  -5  -3   2   14.26    1.09 
   4   3  -2   13.10    0.93 
   4   3  -2   14.47    0.79 
   4   3  -2   14.15    0.89 
   4   3  -2   15.58    1.04 
   4   3  -2   14.52    0.80 
   4   3  -2   13.22    0.87 
  -4  -3   2   16.63    1.06 
  -4  -3   2   14.69    1.00 
  -4  -3   2   15.56    0.95 
   2   3  -2  154.47    4.93 
   2   3  -2  156.05    4.93 
  -2  -3   2  160.15    7.81 
  -2  -3   2  160.05    7.74 
   1   3  -2  336.40   10.50 
  -1  -3   2  338.48   15.91 
   0   3  -2 1000.00   38.51 
   0  -3   2  999.08   38.64 
  -2   3  -2   57.89    2.09 
   2  -3   2   57.81    2.11 
   2  -3   2   56.70    2.15 
  -3   3  -2    4.43    0.66 
  -3   3  -2    3.86    0.45 
  -3   3  -2    4.26    0.39 
  -3   3  -2    3.54    0.27 
  -3   3  -2    4.04    0.48 
  -3   3  -2    5.22    0.48 
  -3   3  -2    4.32    0.52 
   3  -3   2    4.43    0.53 
   3  -3   2    3.57    0.44 
   3  -3   2    4.23    0.50 
   3  -3   2    3.44    0.43 
   3  -3   2    3.77    0.31 
   3  -3   2    3.55    0.42 
   3  -3   2    4.02    0.56 
   3  -3   2    3.35    0.41 
  -4   3  -2   11.19    0.80 
  -4   3  -2   11.85    0.49 
  -4   3  -2   12.18    0.81 
  -4   3  -2   10.22    0.72 
  -4   3  -2   11.98    0.74 
  -4   3  -2   12.00    0.86 
  -4   3  -2   10.37    0.71 
   4  -3   2   11.05    0.76 
   4  -3   2   12.02    0.81 
   4  -3   2   11.36    0.78 
   4  -3   2   14.15    0.88 
   4  -3   2   11.39    0.63 
   4  -3   2   11.91    0.76 
   4  -3   2    9.69    0.69 
  -5   3  -2   65.45    2.58 
  -5   3  -2   67.27    2.82 
  -5   3  -2   66.66    2.62 
  -5   3  -2   67.77    2.71 
   5  -3   2   68.90    2.63 
   5  -3   2   69.10    2.65 
   5  -3   2   69.67    2.84 
   5  -3   2   62.93    2.48 
   5  -3   2   66.96    2.68 
   5  -3   2   70.03    2.76 
   5  -3   2   72.51    2.78 
  -6   3  -2   13.76    0.77 
  -6   3  -2   14.21    0.93 
  -6   3  -2   15.59    0.96 
  -6   3  -2   14.33    1.02 
  -6   3  -2   13.29    1.04 
  -6   3  -2   13.42    0.87 
  -6   3  -2   11.91    0.92 
   6  -3   2   15.44    1.19 
   6  -3   2   12.87    0.99 
   6  -3   2   11.90    0.85 
   6  -3   2   13.80    1.06 
   6  -3   2   13.45    0.93 
   6  -3   2   15.30    1.05 
   6  -3   2   13.89    0.98 
   6  -3   2   13.51    0.92 
  -7   3  -2   32.00    1.34 
  -7   3  -2   32.40    1.58 
  -7   3  -2   30.97    1.59 
  -7   3  -2   28.23    1.62 
  -7   3  -2   31.03    1.72 
  -7   3  -2   32.30    1.53 
   7  -3   2   32.76    1.77 
   7  -3   2   32.42    1.66 
   7  -3   2   29.86    1.66 
   7  -3   2   33.59    1.66 
   7  -3   2   32.56    1.83 
   7  -3   2   26.50    1.54 
   7  -3   2   31.17    1.74 
  -8   3  -2   37.42    1.82 
  -8   3  -2   32.36    1.63 
  -8   3  -2   34.99    1.72 
  -8   3  -2   34.56    1.87 
  -8   3  -2   35.31    1.46 
  -8   3  -2   35.15    1.93 
   8  -3   2   33.53    2.01 
   8  -3   2   33.94    1.83 
   8  -3   2   34.81    1.91 
   8  -3   2   39.24    2.03 
   8  -3   2   36.18    1.84 
   8  -3   2   34.00    1.94 
  -9   3  -2   41.54    2.27 
  -9   3  -2   47.64    2.69 
  -9   3  -2   56.07    3.49 
  -9   3  -2   47.63    2.12 
  -9   3  -2   46.67    2.24 
  -9   3  -2   42.34    2.01 
  -9   3  -2   48.15    2.42 
  -9   3  -2   45.90    1.77 
   9  -3   2   46.30    2.39 
   9  -3   2   46.16    2.45 
   9  -3   2   47.13    2.33 
   9  -3   2   43.38    2.23 
   9  -3   2   46.75    2.46 
   9  -3   2   47.30    2.56 
 -10   3  -2   89.34    3.40 
 -10   3  -2   82.16    3.26 
 -10   3  -2   87.21    3.35 
 -10   3  -2   82.80    3.73 
 -10   3  -2   91.11    4.26 
 -10   3  -2   89.44    3.60 
 -10   3  -2   84.77    2.86 
  10  -3   2   85.79    3.83 
  10  -3   2   86.68    3.73 
  10  -3   2   87.39    3.66 
  10  -3   2   81.13    3.81 
  10  -3   2   88.00    4.01 
 -11   3  -2   56.08    2.47 
 -11   3  -2   55.65    3.29 
 -11   3  -2   55.80    2.86 
 -11   3  -2   56.11    2.35 
 -11   3  -2   51.49    2.28 
  11  -3   2   52.47    2.71 
  11  -3   2   56.73    2.85 
  11  -3   2   51.95    2.89 
  11  -3   2   58.85    3.00 
  11  -3   2   56.44    3.09 
 -12   3  -2   13.72    1.94 
 -12   3  -2   14.43    1.07 
 -12   3  -2   13.14    0.87 
  12  -3   2   10.76    1.42 
  12  -3   2   13.81    1.59 
  12  -3   2   13.02    1.63 
  12  -3   2   16.17    1.45 
  11   2  -2    2.80    0.46 
  11   2  -2    2.64    0.43 
  11   2  -2    2.42    0.40 
  11   2  -2    3.24    0.55 
  11   2  -2    2.09    0.41 
 -11  -2   2    3.39    0.72 
 -11  -2   2    2.05    0.69 
 -11  -2   2    2.57    0.83 
  10   2  -2    7.52    0.59 
  10   2  -2    6.60    0.53 
  10   2  -2    6.97    0.57 
  10   2  -2    6.51    0.58 
  10   2  -2    7.51    0.66 
  10   2  -2    5.82    0.72 
 -10  -2   2    7.81    1.40 
 -10  -2   2    7.29    1.30 
   9   2  -2   50.29    2.02 
   9   2  -2   53.53    2.00 
   9   2  -2   49.71    1.98 
   9   2  -2   50.90    2.04 
   9   2  -2   49.53    2.09 
   9   2  -2   44.29    2.25 
  -9  -2   2   52.03    2.49 
  -9  -2   2   51.18    2.92 
  -9  -2   2   50.40    2.91 
   8   2  -2   31.66    1.41 
   8   2  -2   32.05    1.37 
   8   2  -2   33.19    1.36 
   8   2  -2   32.41    1.39 
   8   2  -2   31.63    1.35 
   8   2  -2   31.42    1.23 
   8   2  -2   30.33    1.28 
  -8  -2   2   33.34    2.24 
  -8  -2   2   30.17    1.72 
   7   2  -2   42.25    1.61 
   7   2  -2   42.03    1.61 
   7   2  -2   41.98    1.60 
   7   2  -2   44.17    1.57 
   7   2  -2   44.11    1.93 
   7   2  -2   43.39    1.65 
   7   2  -2   41.91    1.65 
   7   2  -2   43.05    1.62 
  -7  -2   2   44.83    2.09 
  -7  -2   2   44.92    2.39 
  -7  -2   2   42.74    2.35 
   6   2  -2    1.79    0.28 
   6   2  -2    1.50    0.22 
   6   2  -2    1.50    0.22 
   6   2  -2    0.99    0.26 
   6   2  -2    1.55    0.20 
   6   2  -2    2.75    0.32 
   6   2  -2    2.09    0.26 
   6   2  -2    1.71    0.22 
  -6  -2   2    1.20    0.31 
  -6  -2   2    2.28    0.55 
  -6  -2   2    1.06    0.34 
   5   2  -2  109.92    3.88 
  -1  -2   2    0.00    0.00 
   0   2  -2    7.70    0.41 
   0   2  -2    7.87    0.41 
   0   2  -2    6.99    0.38 
   0   2  -2    7.32    0.37 
   0   2  -2    6.63    0.37 
   0   2  -2    7.67    0.46 
   0   2  -2    7.50    0.44 
   0   2  -2    7.02    0.40 
   0   2  -2    7.90    0.39 
   0   2  -2    7.70    0.49 
   0  -2   2    8.26    0.42 
   0  -2   2    7.23    0.41 
   0  -2   2    7.88    0.41 
   0  -2   2    8.00    0.38 
   0  -2   2    7.56    0.38 
   0  -2   2    7.92    0.47 
   0  -2   2    7.33    0.34 
   0  -2   2    6.92    0.34 
  -1   2  -2   85.00    3.29 
  -1   2  -2   80.17    3.58 
   1  -2   2   78.16    7.73 
   2  -2   2   47.52    1.76 
  -3   2  -2    8.48    0.58 
  -3   2  -2    7.20    0.53 
  -3   2  -2    7.79    0.60 
  -3   2  -2    8.23    0.53 
  -3   2  -2    7.86    0.53 
  -3   2  -2    8.53    0.37 
   3  -2   2    8.12    0.61 
   3  -2   2    8.52    0.55 
   3  -2   2    8.30    0.59 
   3  -2   2    7.54    0.54 
   3  -2   2    8.66    0.58 
   3  -2   2    8.89    0.55 
   4  -2   2   71.01    2.59 
   4  -2   2   72.58    2.69 
  -5   2  -2  107.15    3.79 
  -5   2  -2  106.27    3.64 
   6  -2   2  133.98    4.64 
   7  -2   2  177.82    5.91 
   7  -2   2  163.69    5.86 
  -8   2  -2   83.76    3.41 
  -8   2  -2   87.61    3.33 
  -8   2  -2   87.72    3.18 
  -8   2  -2   85.03    3.22 
  -8   2  -2   88.24    3.52 
  -8   2  -2   86.36    3.55 
  -8   2  -2   81.83    2.94 
   8  -2   2   86.54    3.55 
   8  -2   2   82.54    3.37 
   8  -2   2   91.82    3.53 
   8  -2   2   85.86    3.52 
   8  -2   2   86.32    3.64 
   8  -2   2   89.15    3.40 
  -9   2  -2   17.95    1.28 
  -9   2  -2   22.21    1.18 
  -9   2  -2   22.60    1.22 
  -9   2  -2   22.39    1.00 
  -9   2  -2   22.57    1.46 
  -9   2  -2   21.98    1.20 
  -9   2  -2   23.01    1.72 
  -9   2  -2   20.09    1.44 
  -9   2  -2   21.55    1.32 
   9  -2   2   18.68    1.39 
   9  -2   2   22.18    1.37 
   9  -2   2   19.47    1.34 
   9  -2   2   24.88    1.64 
   9  -2   2   17.57    1.42 
   9  -2   2   19.27    1.41 
   9  -2   2   22.60    1.47 
 -10   2  -2   39.86    2.50 
 -10   2  -2   38.46    2.09 
 -10   2  -2   37.59    1.94 
 -10   2  -2   34.86    1.64 
 -10   2  -2   37.12    1.41 
 -10   2  -2   37.35    1.71 
 -10   2  -2   38.02    1.78 
  10  -2   2   34.58    2.17 
  10  -2   2   35.18    1.95 
  10  -2   2   35.41    2.09 
  10  -2   2   38.31    2.85 
  10  -2   2   36.20    2.13 
 -11   2  -2   11.20    0.74 
 -11   2  -2   10.16    0.72 
 -11   2  -2    9.94    1.12 
 -11   2  -2    9.03    1.36 
 -11   2  -2    9.38    1.16 
 -11   2  -2    9.87    0.83 
  11  -2   2    9.18    1.16 
  11  -2   2    8.19    1.12 
  11  -2   2   10.55    1.39 
  11  -2   2   12.09    1.11 
  11  -2   2   10.13    1.17 
 -12   2  -2    0.14    0.13 
 -12   2  -2   -0.07    0.18 
 -12   2  -2   -0.02    0.06 
  12  -2   2    0.41    0.30 
  12  -2   2    0.00    0.12 
  12  -2   2    0.24    0.25 
  12  -2   2    0.14    0.21 
  11   1  -2   18.54    1.23 
  11   1  -2   17.95    1.13 
  11   1  -2   17.61    1.16 
  11   1  -2   16.09    1.08 
  11   1  -2   18.14    1.06 
  11   1  -2   17.78    1.26 
 -11  -1   2   19.29    1.86 
 -11  -1   2   20.34    1.48 
  10   1  -2   28.49    1.46 
  10   1  -2   28.32    1.47 
  10   1  -2   29.56    1.54 
  10   1  -2   30.42    1.42 
  10   1  -2   27.70    1.56 
  10   1  -2   30.02    1.55 
 -10  -1   2   29.13    2.21 
 -10  -1   2   29.64    2.21 
 -10  -1   2   29.37    2.22 
   9   1  -2    8.96    0.63 
   9   1  -2    7.59    0.67 
   9   1  -2    6.95    0.62 
   9   1  -2    7.83    0.67 
   9   1  -2    8.23    0.65 
  -9  -1   2    7.46    0.37 
  -9  -1   2    6.81    1.11 
  -9  -1   2    8.65    1.06 
  -9  -1   2    7.43    0.44 
  -9  -1   2    7.23    0.45 
  -9  -1   2    6.03    0.99 
   8   1  -2    2.37    0.51 
   8   1  -2    3.04    0.44 
   8   1  -2    3.23    0.46 
   8   1  -2    3.16    0.42 
   8   1  -2    2.64    0.43 
  -8  -1   2    2.31    0.21 
  -8  -1   2    2.97    0.34 
  -8  -1   2    2.68    0.25 
  -8  -1   2    3.45    0.65 
   7   1  -2    0.15    0.11 
   7   1  -2    0.09    0.06 
   7   1  -2    0.11    0.10 
   7   1  -2    0.07    0.08 
   7   1  -2    0.35    0.14 
   7   1  -2    0.37    0.13 
   7   1  -2    0.13    0.10 
  -7  -1   2    0.12    0.07 
  -7  -1   2   -0.03    0.09 
  -7  -1   2    0.12    0.07 
  -7  -1   2    0.09    0.06 
  -7  -1   2    0.20    0.07 
  -7  -1   2    0.05    0.12 
  -7  -1   2    0.05    0.16 
  -6  -1   2   78.71    3.06 
   5   1  -2  278.88   14.49 
   5   1  -2  265.30   14.31 
  -5  -1   2  260.30    8.48 
  -5  -1   2  263.67    8.46 
   4   1  -2  214.32   10.66 
   4   1  -2  197.25   10.44 
  -4  -1   2  196.50    6.42 
  -4  -1   2  207.25    6.46 
   3   1  -2  311.43   12.04 
  -3  -1   2  318.12    9.47 
   2   1  -2   43.45    1.73 
   1   1  -2    6.37    0.43 
   1   1  -2    7.26    0.44 
   1   1  -2    6.45    0.29 
   1   1  -2    7.09    0.29 
   1   1  -2    7.16    0.48 
   1   1  -2    6.55    0.27 
   1   1  -2    6.65    0.39 
   1   1  -2    7.05    0.44 
   1   1  -2    7.16    0.30 
  -1  -1   2    7.46    0.28 
  -1  -1   2    6.74    0.43 
  -1  -1   2    6.79    0.26 
  -1  -1   2    6.67    0.44 
  -1  -1   2    6.66    0.48 
  -1  -1   2    6.64    0.43 
  -1  -1   2    6.70    0.39 
   0  -1   2    0.00    0.01 
  -1   1  -2    0.03    0.04 
  -1   1  -2    0.15    0.06 
  -1   1  -2    0.35    0.14 
  -1   1  -2    0.09    0.06 
  -1   1  -2    0.10    0.06 
  -1   1  -2    0.10    0.06 
  -1   1  -2    0.06    0.05 
  -1   1  -2    0.10    0.06 
  -1   1  -2    0.10    0.07 
   1  -1   2    0.10    0.06 
   1  -1   2    0.14    0.06 
   1  -1   2    0.01    0.03 
   1  -1   2    0.30    0.09 
   1  -1   2    0.09    0.06 
   1  -1   2    0.09    0.05 
   1  -1   2    0.21    0.07 
   1  -1   2    0.13    0.07 
  -2   1  -2  120.77    4.48 
   2  -1   2  116.96    9.68 
  -3   1  -2   49.52    1.83 
  -4   1  -2   47.27    1.87 
  -4   1  -2   46.79    1.95 
  -4   1  -2   47.64    1.85 
  -4   1  -2   48.07    1.74 
  -4   1  -2   47.44    1.79 
  -4   1  -2   49.50    1.84 
   4  -1   2   47.99    1.93 
   4  -1   2   50.75    1.94 
   4  -1   2   49.85    2.01 
  -5   1  -2  305.82   10.74 
  -5   1  -2  297.10   10.62 
   5  -1   2  318.52   22.54 
   5  -1   2  312.01   22.29 
  -7   1  -2  110.19    3.90 
  -7   1  -2  108.83    4.04 
   7  -1   2  110.47    3.86 
   7  -1   2   97.51    3.99 
   7  -1   2  107.73    4.08 
   7  -1   2  105.08    3.99 
   7  -1   2  114.27    3.98 
  -8   1  -2   68.78    2.58 
  -8   1  -2   69.63    3.02 
  -8   1  -2   69.58    2.54 
  -8   1  -2   68.02    2.90 
  -8   1  -2   70.19    2.54 
  -8   1  -2   63.02    2.38 
  -8   1  -2   68.82    2.71 
  -8   1  -2   69.65    2.87 
   8  -1   2   64.70    2.86 
   8  -1   2   66.15    2.76 
   8  -1   2   68.27    2.89 
   8  -1   2   62.98    2.79 
   8  -1   2   67.98    2.99 
   8  -1   2   69.58    2.99 
   8  -1   2   68.56    2.75 
  -9   1  -2    2.50    0.43 
  -9   1  -2    2.50    0.48 
  -9   1  -2    2.37    0.45 
  -9   1  -2    3.25    0.69 
  -9   1  -2    2.68    0.36 
  -9   1  -2    2.68    0.42 
  -9   1  -2    2.27    0.59 
  -9   1  -2    2.74    0.57 
   9  -1   2    2.00    0.47 
   9  -1   2    3.11    0.68 
   9  -1   2    2.67    0.62 
   9  -1   2    1.84    0.42 
   9  -1   2    3.09    0.56 
   9  -1   2    2.38    0.53 
   9  -1   2    2.62    0.70 
 -10   1  -2   13.45    0.81 
 -10   1  -2   12.10    1.05 
 -10   1  -2   13.20    0.99 
 -10   1  -2   13.35    0.70 
 -10   1  -2   13.12    0.89 
 -10   1  -2   12.55    0.77 
 -10   1  -2   12.76    1.33 
  10  -1   2   13.37    1.19 
  10  -1   2   13.00    1.11 
  10  -1   2   15.15    1.13 
  10  -1   2   13.45    1.14 
  10  -1   2   12.43    1.11 
  10  -1   2   13.65    1.05 
 -11   1  -2    2.59    0.47 
 -11   1  -2    2.69    0.36 
 -11   1  -2    1.15    0.51 
 -11   1  -2    2.95    0.38 
 -11   1  -2    2.73    0.60 
  11  -1   2    2.22    0.56 
  11  -1   2    3.90    0.77 
  11  -1   2    3.77    0.69 
  11  -1   2    4.51    0.91 
  11  -1   2    4.22    0.81 
 -12   1  -2    5.75    0.72 
 -12   1  -2    4.96    1.09 
  12  -1   2    5.81    0.90 
  12  -1   2    5.95    0.94 
  12  -1   2    6.44    0.99 
  12  -1   2    6.82    1.08 
  12  -1   2    7.92    1.24 
  11   0  -2   27.75    1.60 
  11   0  -2   32.29    1.76 
  11   0  -2   27.98    1.62 
  11   0  -2   28.59    1.54 
  11   0  -2   29.42    1.69 
 -11   0   2   30.04    1.33 
 -11   0   2   30.37    2.39 
 -11   0   2   31.57    1.91 
  10   0  -2    7.83    0.77 
  10   0  -2    9.40    0.81 
  10   0  -2    9.06    0.79 
  10   0  -2    9.05    1.07 
  10   0  -2    9.21    0.74 
  10   0  -2    8.72    0.79 
 -10   0   2    8.19    0.59 
 -10   0   2    8.81    0.55 
 -10   0   2    7.96    1.28 
   9   0  -2   21.56    1.28 
   9   0  -2   20.69    1.14 
   9   0  -2   20.52    1.25 
   9   0  -2   20.39    1.22 
   9   0  -2   22.92    1.25 
   9   0  -2   20.71    1.21 
  -9   0   2   20.81    1.09 
  -9   0   2   20.05    0.98 
  -9   0   2   21.04    1.41 
  -9   0   2   20.81    1.06 
  -9   0   2   20.96    0.97 
  -9   0   2   20.29    1.70 
   8   0  -2   89.44    3.27 
   8   0  -2   94.55    3.41 
   8   0  -2   94.76    3.44 
   8   0  -2   90.23    3.36 
   8   0  -2   97.64    3.39 
   8   0  -2   90.48    3.45 
  -8   0   2   90.70    3.08 
  -8   0   2   98.35    3.71 
  -8   0   2   92.26    3.25 
  -8   0   2   85.90    4.22 
   7   0  -2   57.90    2.25 
   7   0  -2   59.82    2.28 
   7   0  -2   57.92    2.18 
   7   0  -2   58.13    2.32 
   7   0  -2   58.97    2.23 
   7   0  -2   57.06    2.25 
  -7   0   2   60.49    2.20 
  -7   0   2   55.18    2.06 
  -7   0   2   55.78    2.48 
  -7   0   2   58.15    2.85 
  -7   0   2   57.23    2.04 
  -7   0   2   58.00    2.85 
  -7   0   2   57.69    2.29 
   6   0  -2   24.86    1.16 
   6   0  -2   27.91    1.23 
   6   0  -2   25.02    1.14 
   6   0  -2   27.77    1.21 
   6   0  -2   24.45    1.22 
   6   0  -2   27.18    1.15 
  -6   0   2   25.61    1.15 
  -6   0   2   26.90    1.06 
  -6   0   2   26.67    1.63 
  -6   0   2   25.98    1.25 
  -6   0   2   27.03    1.65 
  -6   0   2   25.83    1.38 
  -6   0   2   25.74    1.08 
   5   0  -2   95.60    9.74 
  -5   0   2   95.42    3.79 
  -5   0   2   95.14    4.01 
   4   0  -2  179.79   11.77 
   4   0  -2  170.95    5.85 
  -4   0   2  188.59   11.94 
  -4   0   2  164.48    5.81 
   3   0  -2  143.59    4.82 
   3   0  -2  135.54    8.97 
  -3   0   2  143.42    4.82 
  -3   0   2  148.80    9.38 
   2   0  -2  331.51   10.13 
   2   0  -2  333.52   14.04 
  -2   0   2  328.70   14.12 
   1   0  -2    0.84    0.12 
   1   0  -2    0.84    0.11 
   1   0  -2    1.10    0.10 
   1   0  -2    0.82    0.10 
   1   0  -2    0.85    0.07 
   1   0  -2    0.98    0.22 
   1   0  -2    0.75    0.15 
   1   0  -2    0.71    0.08 
  -1   0   2    0.59    0.09 
  -1   0   2    0.40    0.10 
  -1   0   2    0.92    0.12 
  -1   0   2    0.58    0.12 
  -1   0   2    0.77    0.19 
   0   0  -2  274.40   12.25 
   0   0   2  277.31   12.18 
  -1   0  -2   83.63    6.60 
  -1   0  -2   78.61    2.90 
   1   0   2   77.77    2.89 
  -2   0  -2  314.15   16.31 
   2   0   2  315.71    9.85 
   2   0   2  280.95   15.85 
  -3   0  -2  139.19   11.30 
  -3   0  -2  138.85    5.13 
   3   0   2  153.67   11.65 
   3   0   2  136.74    5.11 
  -4   0  -2    3.66    0.34 
  -4   0  -2    4.29    0.39 
  -4   0  -2    3.91    0.38 
  -4   0  -2    3.68    0.31 
  -4   0  -2    3.97    0.31 
  -4   0  -2    4.97    0.40 
  -4   0  -2    4.47    0.41 
  -4   0  -2    4.85    0.37 
   4   0   2    4.23    0.39 
   4   0   2    4.13    0.39 
   4   0   2    4.06    0.39 
   4   0   2    4.10    0.35 
   4   0   2    4.62    0.43 
   4   0   2    3.91    0.36 
   4   0   2    4.21    0.38 
   4   0   2    3.94    0.34 
  -5   0  -2   70.54    2.68 
   5   0   2   74.23    2.73 
   5   0   2   71.76    2.71 
  -6   0  -2  277.56    9.72 
   6   0   2  235.99   20.06 
   6   0   2  265.26   20.90 
  -7   0  -2   56.78    2.37 
  -7   0  -2   56.47    2.41 
  -7   0  -2   56.00    2.29 
  -7   0  -2   58.91    2.10 
  -7   0  -2   55.40    2.10 
  -7   0  -2   57.66    2.26 
  -7   0  -2   54.85    2.52 
  -7   0  -2   61.03    2.20 
   7   0   2   57.30    2.52 
   7   0   2   55.44    2.34 
   7   0   2   60.05    2.31 
   7   0   2   60.96    2.45 
   7   0   2   58.55    2.42 
   7   0   2   55.09    2.28 
   7   0   2   60.33    2.53 
  -8   0  -2    3.59    0.77 
  -8   0  -2    2.19    0.44 
  -8   0  -2    1.85    0.40 
  -8   0  -2    2.16    0.32 
  -8   0  -2    2.68    0.46 
  -8   0  -2    2.61    0.59 
  -8   0  -2    2.52    0.56 
  -8   0  -2    2.75    0.38 
  -8   0  -2    2.80    0.41 
   8   0   2    2.40    0.51 
   8   0   2    2.33    0.42 
   8   0   2    1.96    0.43 
   8   0   2    2.26    0.47 
   8   0   2    2.62    0.49 
   8   0   2    2.46    0.50 
   8   0   2    2.65    0.47 
  -9   0  -2    6.20    0.79 
  -9   0  -2    7.32    0.52 
  -9   0  -2    7.10    0.65 
  -9   0  -2    7.13    0.51 
  -9   0  -2    9.25    1.23 
  -9   0  -2    6.96    0.57 
   9   0   2    7.95    1.00 
   9   0   2    7.34    0.99 
   9   0   2    7.40    0.85 
   9   0   2    8.12    0.93 
   9   0   2    6.66    0.88 
   9   0   2    8.76    1.11 
   9   0   2    7.12    0.83 
 -10   0  -2   79.23    3.09 
 -10   0  -2   73.50    3.25 
 -10   0  -2   78.14    2.67 
 -10   0  -2   79.18    3.26 
 -10   0  -2   77.02    4.08 
 -10   0  -2   80.82    2.75 
 -10   0  -2   77.52    3.81 
 -10   0  -2   73.99    2.69 
 -10   0  -2   81.15    2.95 
  10   0   2   83.71    3.32 
  10   0   2   78.90    3.35 
  10   0   2   75.52    3.30 
  10   0   2   72.61    3.48 
  10   0   2   77.84    3.34 
  10   0   2   84.82    3.59 
  10   0   2   78.68    3.18 
 -11   0  -2   29.88    1.60 
 -11   0  -2   29.30    2.18 
 -11   0  -2   28.81    2.07 
 -11   0  -2   28.45    1.16 
 -11   0  -2   29.66    1.46 
 -11   0  -2   31.11    1.76 
  11   0   2   28.00    1.65 
  11   0   2   30.39    1.85 
  11   0   2   28.74    1.88 
  11   0   2   28.17    2.00 
  11   0   2   30.29    1.84 
 -12   0  -2   22.70    1.87 
 -12   0  -2   18.03    1.11 
 -12   0  -2   21.63    1.93 
  12   0   2   17.56    1.43 
  12   0   2   20.55    1.59 
  12   0   2   15.38    1.40 
  12   0   2   18.96    1.47 
  12   0   2   20.56    1.48 
  11  -1  -2    3.55    0.67 
  11  -1  -2    2.49    0.52 
  11  -1  -2    2.82    0.55 
  11  -1  -2    3.93    0.70 
  11  -1  -2    2.74    0.60 
 -11   1   2    2.64    0.62 
 -11   1   2    2.87    0.41 
 -11   1   2    2.16    0.73 
  10  -1  -2    8.13    0.97 
  10  -1  -2    7.80    0.73 
  10  -1  -2    7.91    0.94 
  10  -1  -2    7.46    0.95 
  10  -1  -2    8.14    0.93 
  10  -1  -2    7.64    0.97 
 -10   1   2    6.86    0.66 
 -10   1   2    8.96    1.11 
 -10   1   2    7.68    0.66 
 -10   1   2    6.96    1.24 
 -10   1   2    8.17    0.61 
   9  -1  -2   41.96    2.09 
   9  -1  -2   38.34    2.00 
   9  -1  -2   42.49    2.04 
   9  -1  -2   42.06    2.00 
   9  -1  -2   43.38    1.93 
   9  -1  -2   42.73    2.01 
  -9   1   2   42.45    1.87 
  -9   1   2   41.34    1.74 
  -9   1   2   44.43    2.65 
  -9   1   2   43.04    2.20 
   8  -1  -2  153.09    5.07 
   8  -1  -2  146.84    5.18 
   8  -1  -2  148.94    5.12 
  -8   1   2  149.36    4.89 
  -8   1   2  147.58    5.00 
  -8   1   2  152.54    6.04 
  -8   1   2  146.13    5.10 
   6  -1  -2   37.48    1.60 
   6  -1  -2   40.13    1.67 
   6  -1  -2   37.73    1.67 
   6  -1  -2   38.22    1.63 
   6  -1  -2   39.28    1.70 
   6  -1  -2   40.97    1.77 
  -6   1   2   36.63    2.04 
  -6   1   2   40.07    1.61 
  -6   1   2   38.40    1.68 
  -6   1   2   39.06    1.61 
  -6   1   2   40.39    1.85 
  -6   1   2   41.32    1.56 
  -6   1   2   40.23    1.64 
   5  -1  -2    2.50    0.34 
   5  -1  -2    2.49    0.37 
   5  -1  -2    3.40    0.46 
   5  -1  -2    2.58    0.35 
   5  -1  -2    2.38    0.34 
   5  -1  -2    3.17    0.42 
  -5   1   2    3.02    0.35 
  -5   1   2    2.85    0.47 
  -5   1   2    2.78    0.38 
  -5   1   2    2.57    0.34 
  -5   1   2    1.57    0.38 
  -5   1   2    2.51    0.15 
  -5   1   2    2.73    0.40 
  -5   1   2    3.02    0.39 
   4  -1  -2   82.45    3.18 
   3  -1  -2   16.66    0.77 
   3  -1  -2   16.26    0.75 
   3  -1  -2   17.12    0.80 
   3  -1  -2   15.68    0.70 
   3  -1  -2   15.26    0.93 
   3  -1  -2   17.32    0.73 
   3  -1  -2   16.68    0.94 
   3  -1  -2   15.92    0.71 
  -3   1   2   14.92    0.84 
  -3   1   2   17.15    0.75 
  -3   1   2   15.44    0.76 
  -3   1   2   14.47    0.68 
  -3   1   2   16.19    0.74 
  -3   1   2   16.16    0.61 
  -3   1   2   17.23    1.10 
  -3   1   2   16.46    0.78 
  -2   1   2    0.00    0.01 
   1  -1  -2   35.88    1.58 
   1  -1  -2   31.20    4.82 
  -1   1   2   34.86    1.55 
  -1   1   2   37.08    4.21 
   0  -1  -2    1.50    0.13 
   0  -1  -2    1.56    0.14 
   0  -1  -2    1.54    0.14 
   0  -1  -2    1.67    0.16 
   0  -1  -2    1.95    0.17 
   0  -1  -2    1.36    0.13 
   0  -1  -2    1.87    0.15 
   0  -1  -2    1.28    0.17 
   0  -1  -2    1.84    0.24 
   0   1   2    1.42    0.13 
   0   1   2    1.58    0.18 
   0   1   2    1.70    0.15 
   0   1   2    1.21    0.16 
   0   1   2    1.81    0.19 
   0   1   2    1.69    0.16 
   0   1   2    1.64    0.14 
   0   1   2    1.76    0.15 
  -1  -1  -2  231.46   12.28 
   1   1   2  263.93   12.83 
   1   1   2  253.93    7.93 
  -2  -1  -2  120.85    8.82 
  -2  -1  -2  122.75    4.41 
   2   1   2  123.45    9.02 
   2   1   2  131.05    4.47 
  -4  -1  -2  362.37   20.14 
   4   1   2  341.49   19.50 
   4   1   2  324.17   11.01 
   5   1   2   71.94    2.75 
  -6  -1  -2    8.83    0.54 
  -6  -1  -2    9.55    0.52 
  -6  -1  -2    8.66    0.47 
  -6  -1  -2    8.77    0.64 
  -6  -1  -2    7.54    0.70 
  -6  -1  -2    8.07    0.63 
  -6  -1  -2    7.68    0.52 
  -6  -1  -2    8.17    0.56 
  -6  -1  -2    7.49    0.56 
   6   1   2    8.15    0.62 
   6   1   2    9.18    0.63 
   6   1   2    8.35    0.67 
   6   1   2    7.99    0.53 
   6   1   2    8.44    0.67 
   6   1   2    8.13    0.72 
   6   1   2    7.93    0.61 
   6   1   2    7.88    0.42 
   6   1   2    7.61    0.56 
  -7  -1  -2    2.04    0.30 
  -7  -1  -2    2.37    0.32 
  -7  -1  -2    2.17    0.29 
  -7  -1  -2    1.48    0.38 
  -7  -1  -2    2.76    0.48 
  -7  -1  -2    3.11    0.39 
  -7  -1  -2    2.44    0.41 
  -7  -1  -2    1.69    0.32 
   7   1   2    2.04    0.20 
   7   1   2    2.68    0.48 
   7   1   2    2.34    0.48 
   7   1   2    2.64    0.41 
   7   1   2    1.97    0.33 
   7   1   2    2.37    0.48 
   7   1   2    2.01    0.39 
   7   1   2    1.71    0.39 
  -8  -1  -2    4.97    0.63 
  -8  -1  -2    6.06    0.41 
  -8  -1  -2    5.99    0.74 
  -8  -1  -2    5.56    0.45 
  -8  -1  -2    5.60    0.42 
  -8  -1  -2    6.17    0.76 
  -8  -1  -2    4.81    0.74 
  -8  -1  -2    3.69    0.52 
  -8  -1  -2    5.28    0.44 
   8   1   2    5.64    0.70 
   8   1   2    6.32    0.83 
   8   1   2    6.23    0.76 
   8   1   2    5.08    0.67 
   8   1   2    6.58    0.87 
   8   1   2    4.38    0.56 
   8   1   2    5.38    0.64 
  -9  -1  -2   19.05    0.98 
  -9  -1  -2   17.33    0.79 
  -9  -1  -2   18.90    0.83 
  -9  -1  -2   17.91    1.14 
  -9  -1  -2   17.24    1.13 
  -9  -1  -2   17.91    0.94 
  -9  -1  -2   17.22    1.39 
  -9  -1  -2   17.62    1.44 
   9   1   2   19.58    1.30 
   9   1   2   17.41    1.09 
   9   1   2   18.38    1.19 
   9   1   2   18.35    1.31 
   9   1   2   20.60    1.19 
   9   1   2   19.71    1.24 
   9   1   2   17.87    1.20 
 -10  -1  -2   29.27    1.95 
 -10  -1  -2   26.53    1.41 
 -10  -1  -2   29.16    1.36 
 -10  -1  -2   28.27    1.25 
 -10  -1  -2   26.58    1.53 
 -10  -1  -2   27.17    1.53 
 -10  -1  -2   24.80    1.89 
  10   1   2   28.68    1.72 
  10   1   2   29.98    1.69 
  10   1   2   25.42    1.46 
  10   1   2   28.06    1.78 
  10   1   2   31.18    1.63 
  10   1   2   29.19    1.66 
  10   1   2   25.68    1.57 
 -11  -1  -2   31.17    2.25 
 -11  -1  -2   31.20    1.53 
 -11  -1  -2   36.48    1.84 
 -11  -1  -2   32.75    1.37 
 -11  -1  -2   34.02    1.67 
 -11  -1  -2   35.33    2.31 
  11   1   2   30.09    1.70 
  11   1   2   32.45    1.88 
  11   1   2   33.59    1.90 
  11   1   2   33.54    2.14 
  11   1   2   32.26    1.82 
  11   1   2   33.68    1.99 
 -12  -1  -2   32.44    1.57 
 -12  -1  -2   33.82    2.40 
 -12  -1  -2   32.35    2.44 
  12   1   2   30.40    1.77 
  12   1   2   36.64    2.05 
  12   1   2   32.65    2.05 
  12   1   2   33.77    1.94 
  11  -2  -2    4.61    0.81 
  11  -2  -2    5.70    0.82 
  11  -2  -2    5.56    0.87 
  11  -2  -2    5.26    0.83 
  11  -2  -2    5.95    0.97 
 -11   2   2    7.32    1.04 
 -11   2   2    6.27    1.28 
  10  -2  -2   38.66    2.13 
  10  -2  -2   33.81    1.96 
  10  -2  -2   35.58    1.97 
  10  -2  -2   38.05    2.00 
  10  -2  -2   37.80    1.91 
 -10   2   2   34.13    1.79 
 -10   2   2   36.95    2.09 
 -10   2   2   37.46    2.55 
 -10   2   2   37.09    1.71 
   9  -2  -2   49.89    2.34 
   9  -2  -2   50.98    2.41 
   9  -2  -2   50.27    2.74 
   9  -2  -2   48.92    2.25 
   9  -2  -2   51.33    2.37 
  -9   2   2   50.24    2.24 
  -9   2   2   50.14    2.11 
  -9   2   2   51.37    2.50 
  -9   2   2   54.88    3.02 
  -9   2   2   49.28    2.32 
   8  -2  -2   32.92    1.61 
   8  -2  -2   30.39    1.74 
   8  -2  -2   33.55    1.68 
   8  -2  -2   30.42    1.67 
   8  -2  -2   30.52    1.69 
   8  -2  -2   32.96    1.70 
  -8   2   2   35.73    1.66 
  -8   2   2   32.69    1.59 
  -8   2   2   32.40    2.10 
  -8   2   2   34.23    1.82 
  -8   2   2   32.71    1.51 
  -8   2   2   31.22    1.42 
   7  -2  -2   87.58    3.18 
   7  -2  -2   88.68    3.28 
   7  -2  -2   82.85    3.19 
   7  -2  -2   84.91    3.30 
   7  -2  -2   86.43    3.38 
   7  -2  -2   84.81    3.26 
  -7   2   2   84.91    3.39 
  -7   2   2   86.17    3.19 
  -7   2   2   87.68    3.31 
  -7   2   2   79.48    3.12 
  -7   2   2   84.78    3.07 
  -7   2   2   84.75    3.74 
  -7   2   2   86.68    3.02 
   6  -2  -2  104.99    3.66 
   6  -2  -2  106.93    3.72 
   6  -2  -2  101.96    3.67 
  -6   2   2  104.00    3.67 
  -6   2   2  105.09    3.80 
   5  -2  -2   19.85    0.98 
   5  -2  -2   18.78    0.98 
   5  -2  -2   18.02    1.00 
   5  -2  -2   17.61    0.95 
   5  -2  -2   17.78    1.02 
   5  -2  -2   18.61    1.07 
  -5   2   2   18.77    1.06 
  -5   2   2   19.49    0.82 
  -5   2   2   18.20    0.99 
  -5   2   2   18.29    0.97 
  -5   2   2   17.72    0.79 
  -5   2   2   17.39    0.89 
  -5   2   2   18.91    1.23 
   4  -2  -2    8.64    0.73 
   4  -2  -2    9.22    0.61 
   4  -2  -2    7.17    0.53 
   4  -2  -2    9.58    0.59 
   4  -2  -2    8.09    0.60 
   4  -2  -2    9.05    0.57 
  -4   2   2    8.39    0.61 
  -4   2   2    8.99    0.60 
  -4   2   2   10.09    0.57 
  -4   2   2    9.35    0.49 
  -4   2   2    8.97    0.60 
  -4   2   2    9.20    0.50 
  -4   2   2    9.33    0.75 
   3  -2  -2    1.45    0.24 
   3  -2  -2    1.88    0.28 
   3  -2  -2    1.85    0.29 
   3  -2  -2    1.50    0.29 
   3  -2  -2    1.35    0.23 
   3  -2  -2    1.68    0.29 
  -3   2   2    1.66    0.27 
  -3   2   2    1.88    0.32 
  -3   2   2    2.19    0.25 
  -3   2   2    1.80    0.23 
  -3   2   2    1.83    0.35 
  -3   2   2    1.78    0.28 
  -3   2   2    1.63    0.25 
   2  -2  -2    0.67    0.18 
   2  -2  -2    0.38    0.11 
   2  -2  -2    0.28    0.11 
   2  -2  -2    0.43    0.16 
   2  -2  -2    0.26    0.10 
   2  -2  -2    0.32    0.10 
   2  -2  -2    0.25    0.10 
  -2   2   2    0.31    0.11 
  -2   2   2    0.65    0.19 
  -2   2   2    0.44    0.11 
  -2   2   2    0.51    0.12 
  -2   2   2    0.45    0.07 
  -2   2   2    0.20    0.08 
  -2   2   2    0.30    0.12 
  -2   2   2    0.47    0.13 
   1  -2  -2   81.02    3.14 
   1  -2  -2   85.28    7.65 
  -1   2   2   76.33    3.10 
   0  -2  -2   98.51    3.63 
   0  -2  -2   99.01    7.74 
   0   2   2   99.10    3.63 
   0   2   2  102.06    7.94 
  -1  -2  -2  440.85   19.98 
   1   2   2  457.11   19.88 
  -3  -2  -2  471.61   25.10 
   3   2   2  467.68   14.74 
   3   2   2  484.39   22.28 
  -4  -2  -2  139.44    5.12 
  -4  -2  -2  135.56   11.44 
   4   2   2  131.84   11.13 
   4   2   2  139.48    5.14 
  -5  -2  -2    7.79    0.42 
  -5  -2  -2    6.73    0.62 
  -5  -2  -2    7.64    0.53 
  -5  -2  -2    7.29    0.49 
  -5  -2  -2    7.91    0.54 
  -5  -2  -2    7.10    0.48 
  -5  -2  -2    7.07    0.39 
  -5  -2  -2    7.59    0.45 
   5   2   2    6.97    0.46 
   5   2   2    7.77    0.51 
   5   2   2    6.97    0.47 
   5   2   2    6.51    0.50 
   5   2   2    6.99    0.51 
   5   2   2    7.29    0.55 
   5   2   2    6.85    0.53 
   5   2   2    7.30    0.49 
  -6  -2  -2    4.64    0.40 
  -6  -2  -2    4.10    0.40 
  -6  -2  -2    3.99    0.63 
  -6  -2  -2    4.11    0.31 
  -6  -2  -2    4.13    0.41 
  -6  -2  -2    3.72    0.31 
  -6  -2  -2    4.44    0.39 
  -6  -2  -2    3.89    0.29 
   6   2   2    4.49    0.50 
   6   2   2    4.99    0.45 
   6   2   2    5.32    0.63 
   6   2   2    4.24    0.49 
   6   2   2    4.48    0.56 
   6   2   2    3.85    0.33 
   6   2   2    4.39    0.39 
   6   2   2    3.03    0.53 
   6   2   2    4.13    0.37 
   6   2   2    4.04    0.38 
  -7  -2  -2   11.83    0.56 
  -7  -2  -2   10.95    0.58 
  -7  -2  -2   11.03    0.63 
  -7  -2  -2   11.47    0.77 
  -7  -2  -2   12.29    0.72 
  -7  -2  -2   11.51    0.97 
  -7  -2  -2   12.47    0.74 
  -7  -2  -2   13.43    1.04 
  -7  -2  -2   11.37    0.77 
  -7  -2  -2   11.99    0.72 
   7   2   2   12.16    0.74 
   7   2   2   11.85    0.78 
   7   2   2   10.84    0.63 
   7   2   2   11.75    0.71 
   7   2   2   12.14    0.80 
   7   2   2   11.05    0.83 
   7   2   2   12.25    0.86 
   7   2   2   12.17    0.81 
  -8  -2  -2    8.63    0.68 
  -8  -2  -2    7.60    0.59 
  -8  -2  -2    8.04    0.61 
  -8  -2  -2    8.32    0.88 
  -8  -2  -2    8.79    0.58 
  -8  -2  -2    8.94    0.69 
  -8  -2  -2    7.99    1.10 
  -8  -2  -2    9.02    0.62 
  -8  -2  -2    8.44    0.44 
   8   2   2    8.52    0.77 
   8   2   2    8.72    0.71 
   8   2   2   10.62    0.72 
   8   2   2    8.08    0.63 
   8   2   2    8.25    0.69 
   8   2   2    8.39    0.75 
   8   2   2    7.79    0.67 
   8   2   2    7.79    0.51 
   8   2   2    8.35    0.60 
  -9  -2  -2    6.43    0.53 
  -9  -2  -2    7.01    0.54 
  -9  -2  -2    6.32    0.99 
  -9  -2  -2    7.20    0.64 
  -9  -2  -2    6.62    0.62 
  -9  -2  -2    5.48    0.87 
  -9  -2  -2    6.36    0.55 
   9   2   2    6.37    0.53 
   9   2   2    6.50    0.79 
   9   2   2    7.71    0.87 
   9   2   2    6.91    0.61 
   9   2   2    6.10    0.44 
   9   2   2    5.66    0.68 
   9   2   2    6.43    0.83 
   9   2   2    5.15    0.77 
   9   2   2    5.94    0.73 
 -10  -2  -2   20.75    1.07 
 -10  -2  -2   18.12    1.05 
 -10  -2  -2   18.87    1.02 
 -10  -2  -2   20.23    1.63 
 -10  -2  -2   20.29    1.61 
 -10  -2  -2   19.17    1.18 
 -10  -2  -2   18.13    1.18 
  10   2   2   18.38    1.24 
  10   2   2   16.78    1.32 
  10   2   2   20.07    1.27 
  10   2   2   19.41    1.17 
  10   2   2   17.57    1.16 
  10   2   2   20.03    1.30 
  10   2   2   18.45    1.30 
 -11  -2  -2   73.63    3.78 
 -11  -2  -2   76.60    2.90 
 -11  -2  -2   80.31    3.42 
 -11  -2  -2   77.88    2.81 
 -11  -2  -2   77.83    3.90 
 -11  -2  -2   76.69    2.95 
 -11  -2  -2   75.23    3.09 
  11   2   2   77.03    3.11 
  11   2   2   77.96    3.31 
  11   2   2   81.55    3.26 
  11   2   2   81.73    3.34 
  11   2   2   69.22    3.19 
  11   2   2   80.80    3.43 
 -12  -2  -2   47.10    2.03 
 -12  -2  -2   45.97    2.05 
 -12  -2  -2   48.74    3.01 
 -12  -2  -2   51.09    3.10 
  12   2   2   45.68    2.48 
  12   2   2   49.14    2.42 
  12   2   2   52.58    2.52 
  12   2   2   45.65    2.23 
  12   2   2   47.08    2.40 
 -13  -2  -2   27.12    2.26 
  13   2   2   25.99    1.72 
  13   2   2   24.56    1.68 
  13   2   2   27.41    1.84 
  13   2   2   26.95    1.62 
  11  -3  -2   33.34    1.99 
  11  -3  -2   27.82    1.89 
  11  -3  -2   23.52    1.88 
  11  -3  -2   31.38    1.83 
  11  -3  -2   29.96    1.99 
 -11   3   2   30.68    1.96 
 -11   3   2   34.86    2.57 
  10  -3  -2   22.98    1.63 
  10  -3  -2   22.53    1.58 
  10  -3  -2   22.32    1.52 
  10  -3  -2   21.76    1.51 
  10  -3  -2   19.56    1.37 
 -10   3   2   24.12    1.99 
 -10   3   2   18.72    1.22 
 -10   3   2   22.07    1.41 
 -10   3   2   23.01    1.59 
   9  -3  -2   16.59    1.24 
   9  -3  -2   15.14    1.19 
   9  -3  -2   15.83    1.27 
   9  -3  -2   16.13    1.20 
   9  -3  -2   14.08    1.12 
  -9   3   2   13.30    1.04 
  -9   3   2   16.47    1.53 
  -9   3   2   15.05    1.01 
   8  -3  -2   43.85    2.30 
   8  -3  -2   43.12    2.03 
   8  -3  -2   43.80    2.14 
   8  -3  -2   43.38    2.16 
   8  -3  -2   44.91    2.25 
   8  -3  -2   43.68    2.10 
  -8   3   2   43.74    1.58 
  -8   3   2   42.56    2.49 
  -8   3   2   35.73    2.05 
  -8   3   2   43.82    2.19 
  -8   3   2   41.97    2.02 
  -8   3   2   43.83    1.58 
  -8   3   2   42.93    1.70 
  -8   3   2   39.43    2.34 
  -8   3   2   39.22    1.97 
   7  -3  -2   31.64    1.60 
   7  -3  -2   33.10    1.70 
   7  -3  -2   30.06    1.68 
   7  -3  -2   33.22    1.71 
   7  -3  -2   34.20    1.82 
   7  -3  -2   34.66    1.69 
  -7   3   2   32.23    1.76 
  -7   3   2   34.13    1.41 
  -7   3   2   32.71    1.65 
  -7   3   2   33.86    2.03 
  -7   3   2   30.48    1.71 
  -7   3   2   34.78    1.35 
  -7   3   2   32.92    1.35 
   6  -3  -2   30.54    1.49 
   6  -3  -2   32.52    1.57 
   6  -3  -2   29.90    1.55 
   6  -3  -2   27.85    1.46 
   6  -3  -2   28.37    1.43 
   6  -3  -2   29.15    1.59 
  -6   3   2   30.11    1.51 
  -6   3   2   27.70    1.45 
  -6   3   2   28.73    1.24 
  -6   3   2   27.81    1.37 
  -6   3   2   29.50    1.26 
  -6   3   2   29.51    1.75 
  -6   3   2   31.31    1.29 
  -6   3   2   29.19    1.58 
   5  -3  -2   51.59    2.24 
   5  -3  -2   50.37    2.06 
   5  -3  -2   48.92    2.16 
   5  -3  -2   52.79    2.12 
   5  -3  -2   49.03    2.12 
   5  -3  -2   48.45    2.10 
  -5   3   2   55.03    1.96 
  -5   3   2   55.37    2.18 
  -5   3   2   51.91    1.92 
  -5   3   2   51.25    2.02 
  -5   3   2   53.14    2.15 
  -5   3   2   50.27    2.36 
   4  -3  -2    4.76    0.54 
   4  -3  -2    4.73    0.53 
   4  -3  -2    6.39    0.84 
   4  -3  -2    3.29    0.45 
   4  -3  -2    5.48    0.64 
   4  -3  -2    5.06    0.45 
   4  -3  -2    5.59    0.68 
  -4   3   2    4.51    0.41 
  -4   3   2    4.59    0.38 
  -4   3   2    3.59    0.53 
  -4   3   2    5.27    0.41 
  -4   3   2    4.04    0.51 
  -4   3   2    2.98    0.42 
   3  -3  -2   86.51   12.14 
   3  -3  -2  101.98    4.61 
   3  -3  -2  101.96    4.34 
  -3   3   2   98.23    4.56 
  -3   3   2   98.82    4.29 
   2  -3  -2  268.71   17.80 
   2  -3  -2  276.30    9.40 
  -2   3   2  270.34    9.34 
  -2   3   2  291.95   18.56 
   1  -3  -2  295.38   17.68 
   1  -3  -2  302.37    9.96 
  -1   3   2  307.21    9.93 
  -1   3   2  272.59   17.35 
   0  -3  -2  491.74   15.36 
   0  -3  -2  482.87   23.17 
   0   3   2  496.88   23.55 
  -1  -3  -2  462.44   21.51 
   1   3   2  437.52   21.24 
  -3  -3  -2   66.28    7.25 
   3   3   2   64.48    2.90 
   3   3   2   61.44    2.72 
   3   3   2   74.14    7.87 
  -4  -3  -2    2.44    0.22 
  -4  -3  -2    2.24    0.27 
  -4  -3  -2    2.29    0.20 
  -4  -3  -2    3.19    0.52 
  -4  -3  -2    2.50    0.35 
  -4  -3  -2    3.12    0.29 
  -4  -3  -2    2.47    0.33 
   4   3   2    2.74    0.37 
   4   3   2    2.39    0.21 
   4   3   2    2.45    0.33 
   4   3   2    2.15    0.28 
   4   3   2    1.85    0.26 
   4   3   2    3.09    0.40 
   4   3   2    2.42    0.30 
   4   3   2    1.77    0.24 
   4   3   2    2.13    0.27 
  -5  -3  -2   19.85    0.96 
  -5  -3  -2   19.93    0.88 
  -5  -3  -2   18.61    1.14 
  -5  -3  -2   18.56    1.08 
  -5  -3  -2   20.05    0.94 
  -5  -3  -2   19.00    0.75 
  -5  -3  -2   18.84    0.80 
  -5  -3  -2   19.73    0.93 
   5   3   2   20.57    0.93 
   5   3   2   17.51    0.84 
   5   3   2   18.34    0.79 
   5   3   2   17.96    0.87 
   5   3   2   18.03    0.95 
   5   3   2   19.95    0.95 
   5   3   2   19.42    0.96 
   5   3   2   20.20    0.96 
  -6  -3  -2   57.86    2.07 
  -6  -3  -2   56.13    2.12 
  -6  -3  -2   58.22    2.17 
  -6  -3  -2   55.72    2.41 
  -6  -3  -2   57.99    2.15 
  -6  -3  -2   56.41    2.52 
   6   3   2   58.11    2.24 
   6   3   2   55.44    2.19 
   6   3   2   55.10    2.14 
   6   3   2   58.16    2.19 
   6   3   2   56.64    2.08 
   6   3   2   55.00    2.11 
  -7  -3  -2   69.61    3.02 
  -7  -3  -2   73.82    2.55 
  -7  -3  -2   70.59    2.64 
  -7  -3  -2   67.83    3.07 
  -7  -3  -2   73.99    2.65 
  -7  -3  -2   71.88    2.55 
   7   3   2   72.16    2.66 
   7   3   2   71.60    2.69 
   7   3   2   70.93    2.77 
   7   3   2   73.64    2.79 
  -8  -3  -2   17.64    0.93 
  -8  -3  -2   19.31    1.37 
  -8  -3  -2   17.77    1.01 
  -8  -3  -2   17.17    0.92 
  -8  -3  -2   17.48    1.35 
  -8  -3  -2   18.70    1.02 
  -8  -3  -2   18.49    0.95 
  -8  -3  -2   18.22    1.02 
   8   3   2   18.53    1.08 
   8   3   2   18.61    0.97 
   8   3   2   17.15    1.03 
   8   3   2   20.11    1.04 
   8   3   2   17.12    0.99 
   8   3   2   18.10    1.13 
   8   3   2   18.09    1.07 
   8   3   2   19.23    1.01 
   8   3   2   18.09    1.15 
  -9  -3  -2   25.93    1.22 
  -9  -3  -2   27.43    1.83 
  -9  -3  -2   22.40    1.15 
  -9  -3  -2   24.73    1.71 
  -9  -3  -2   26.42    1.28 
  -9  -3  -2   24.81    1.28 
  -9  -3  -2   24.07    1.28 
   9   3   2   24.88    1.37 
   9   3   2   25.85    1.38 
   9   3   2   23.05    1.20 
   9   3   2   26.43    1.28 
   9   3   2   23.71    1.46 
   9   3   2   25.82    1.32 
   9   3   2   24.72    1.36 
   9   3   2   24.93    1.27 
   9   3   2   22.92    1.41 
 -10  -3  -2   32.07    2.15 
 -10  -3  -2   32.62    1.47 
 -10  -3  -2   32.57    1.64 
 -10  -3  -2   34.03    2.17 
 -10  -3  -2   31.80    1.57 
 -10  -3  -2   31.35    1.48 
 -10  -3  -2   33.66    1.48 
  10   3   2   35.02    1.68 
  10   3   2   32.78    1.59 
  10   3   2   30.08    1.81 
  10   3   2   31.98    1.71 
  10   3   2   31.59    1.69 
  10   3   2   32.03    1.51 
  10   3   2   32.15    1.69 
 -11  -3  -2   67.10    2.64 
 -11  -3  -2   68.24    2.60 
 -11  -3  -2   67.00    2.73 
 -11  -3  -2   71.88    2.79 
 -11  -3  -2   69.09    3.63 
 -11  -3  -2   67.87    2.64 
 -11  -3  -2   71.39    3.65 
  11   3   2   71.16    3.08 
  11   3   2   64.12    3.17 
  11   3   2   67.27    2.97 
  11   3   2   68.55    2.97 
  11   3   2   75.69    2.98 
  11   3   2   67.84    2.80 
  11   3   2   71.23    3.01 
 -12  -3  -2   37.97    1.66 
 -12  -3  -2   36.91    2.60 
 -12  -3  -2   40.41    2.68 
  12   3   2   41.21    2.17 
  12   3   2   37.04    1.88 
  12   3   2   35.24    1.98 
  12   3   2   38.09    2.04 
 -13  -3  -2   15.44    1.70 
  13   3   2   14.88    1.11 
  13   3   2   17.15    1.34 
  13   3   2   14.33    1.19 
  11  -4  -2   22.13    1.98 
  11  -4  -2   21.83    1.66 
  11  -4  -2   25.12    1.74 
 -11   4   2   23.95    2.13 
 -11   4   2   22.72    1.70 
  10  -4  -2   16.10    1.31 
  10  -4  -2   15.56    1.30 
  10  -4  -2   14.86    1.20 
  10  -4  -2   15.74    1.34 
  10  -4  -2   15.31    1.37 
 -10   4   2   16.25    1.33 
 -10   4   2   15.97    1.63 
 -10   4   2   15.90    1.24 
   9  -4  -2    9.63    1.22 
   9  -4  -2    7.90    1.04 
   9  -4  -2    6.66    0.96 
   9  -4  -2    8.40    1.04 
   9  -4  -2    7.94    0.98 
  -9   4   2    6.56    1.08 
  -9   4   2    7.37    1.18 
  -9   4   2    8.35    1.08 
  -9   4   2    9.82    0.58 
  -9   4   2    8.17    0.54 
   8  -4  -2    7.15    0.96 
   8  -4  -2    7.46    0.97 
   8  -4  -2    7.21    1.16 
   8  -4  -2    8.57    1.01 
   8  -4  -2    8.38    0.98 
   8  -4  -2    6.30    0.83 
  -8   4   2    8.06    1.00 
  -8   4   2    7.03    0.51 
  -8   4   2    9.12    1.32 
  -8   4   2    8.31    1.09 
  -8   4   2    7.92    0.57 
  -8   4   2    7.59    0.85 
  -8   4   2    7.67    0.97 
  -8   4   2    6.80    0.54 
   7  -4  -2   21.66    1.39 
   7  -4  -2   23.85    1.37 
   7  -4  -2   23.55    1.40 
   7  -4  -2   22.37    1.40 
   7  -4  -2   22.99    1.47 
   7  -4  -2   25.54    1.57 
  -7   4   2   23.06    1.08 
  -7   4   2   23.47    1.16 
  -7   4   2   23.54    1.40 
  -7   4   2   22.75    1.14 
  -7   4   2   23.87    1.66 
  -7   4   2   23.59    1.30 
   6  -4  -2   26.83    1.58 
   6  -4  -2   26.96    1.46 
   6  -4  -2   27.17    1.54 
   6  -4  -2   27.85    1.52 
   6  -4  -2   25.59    1.45 
   6  -4  -2   26.29    1.42 
  -6   4   2   26.42    1.37 
  -6   4   2   28.19    1.22 
  -6   4   2   27.63    1.30 
  -6   4   2   27.20    1.69 
  -6   4   2   28.49    1.29 
  -6   4   2   28.37    1.62 
  -6   4   2   25.82    1.47 
   5  -4  -2    2.86    0.47 
   5  -4  -2    3.45    0.51 
   5  -4  -2    2.29    0.43 
   5  -4  -2    2.46    0.42 
   5  -4  -2    1.86    0.40 
   5  -4  -2    1.45    0.34 
  -5   4   2    2.98    0.40 
  -5   4   2    2.44    0.45 
  -5   4   2    1.97    0.36 
  -5   4   2    2.35    0.38 
  -5   4   2    2.90    0.55 
  -5   4   2    2.75    0.57 
  -5   4   2    3.10    0.51 
   4  -4  -2   75.63    2.87 
   4  -4  -2   80.37    2.93 
   4  -4  -2   75.34    2.93 
   4  -4  -2   72.82    2.79 
   4  -4  -2   72.57    2.82 
   4  -4  -2   71.71    3.01 
  -4   4   2   77.01    2.91 
  -4   4   2   79.32    3.01 
  -4   4   2   77.65    2.79 
   3  -4  -2  213.68   17.81 
   3  -4  -2  192.67    7.43 
  -3   4   2  192.79    7.39 
  -3   4   2  177.61   16.47 
   2  -4  -2  757.45   37.63 
   2  -4  -2  802.44   25.09 
  -2   4   2  794.61   38.34 
  -2   4   2  827.89   25.11 
   1  -4  -2  431.97   24.23 
  -1   4   2  418.17   13.77 
  -1   4   2  420.71   24.23 
   0  -4  -2  157.68   13.00 
   0  -4  -2  165.09    6.04 
   0   4   2  178.28   13.89 
   0   4   2  161.36    6.01 
  -1  -4  -2   11.10    0.57 
  -1  -4  -2   11.30    0.60 
  -1  -4  -2   12.65    0.68 
  -1  -4  -2   10.46    0.57 
  -1  -4  -2    9.85    0.47 
  -1  -4  -2    9.18    0.55 
   1   4   2   10.75    0.60 
   1   4   2   11.05    0.62 
   1   4   2   10.43    0.57 
   1   4   2   11.61    0.61 
   1   4   2   10.72    0.57 
  -2  -4  -2    5.69    0.29 
  -2  -4  -2    5.98    0.39 
  -2  -4  -2    5.20    0.37 
  -2  -4  -2    6.16    0.45 
  -2  -4  -2    5.56    0.28 
  -2  -4  -2    5.23    0.36 
  -2  -4  -2    5.11    0.37 
  -2  -4  -2    5.47    0.42 
  -2  -4  -2    5.09    0.39 
   2   4   2    6.02    0.41 
   2   4   2    5.58    0.37 
   2   4   2    5.63    0.28 
   2   4   2    5.68    0.43 
   2   4   2    5.29    0.38 
   2   4   2    5.94    0.40 
   2   4   2    5.55    0.43 
   2   4   2    5.62    0.42 
  -3  -4  -2   16.97    0.84 
  -3  -4  -2   15.02    0.67 
  -3  -4  -2   15.58    0.77 
  -3  -4  -2   15.38    0.70 
  -3  -4  -2   16.03    0.77 
  -3  -4  -2   14.91    0.71 
  -3  -4  -2   13.96    0.83 
  -3  -4  -2   15.47    0.72 
   3   4   2   15.16    0.73 
   3   4   2   15.80    0.61 
   3   4   2   14.62    0.72 
   3   4   2   14.72    0.76 
   3   4   2   14.79    0.78 
   3   4   2   15.45    0.73 
   3   4   2   15.77    0.83 
   3   4   2   15.02    0.70 
  -4  -4  -2    3.37    0.56 
  -4  -4  -2    3.01    0.23 
  -4  -4  -2    2.80    0.39 
  -4  -4  -2    3.27    0.40 
  -4  -4  -2    3.36    0.26 
  -4  -4  -2    3.55    0.32 
  -4  -4  -2    2.98    0.40 
  -4  -4  -2    3.45    0.29 
   4   4   2    3.36    0.33 
   4   4   2    2.63    0.32 
   4   4   2    2.68    0.24 
   4   4   2    3.00    0.27 
   4   4   2    3.79    0.45 
   4   4   2    2.12    0.31 
   4   4   2    3.00    0.34 
   4   4   2    2.63    0.32 
   4   4   2    3.47    0.30 
  -5  -4  -2   13.24    0.71 
  -5  -4  -2   12.82    0.56 
  -5  -4  -2   12.31    0.76 
  -5  -4  -2   12.67    0.53 
  -5  -4  -2   11.72    0.63 
  -5  -4  -2   14.14    0.91 
  -5  -4  -2   12.46    0.69 
   5   4   2   11.73    0.67 
   5   4   2   12.52    0.66 
   5   4   2   13.49    0.76 
   5   4   2   11.48    0.67 
   5   4   2   12.10    0.66 
   5   4   2   12.63    0.73 
   5   4   2   11.95    0.66 
   5   4   2   12.29    0.76 
   5   4   2   12.26    0.65 
  -9  -4  -2   91.32    3.33 
  -9  -4  -2   90.28    3.22 
  -9  -4  -2   91.50    3.20 
  -9  -4  -2   89.67    4.74 
  -9  -4  -2   88.60    3.86 
  -9  -4  -2   88.69    3.07 
   9   4   2   87.72    3.21 
   9   4   2   91.82    3.28 
   9   4   2   92.24    3.36 
   9   4   2   83.78    3.45 
   9   4   2   87.06    3.27 
   9   4   2   84.40    3.32 
   9   4   2   86.26    3.31 
   9   4   2   89.47    3.30 
   9   4   2   88.67    3.45 
 -10  -4  -2   14.67    1.05 
 -10  -4  -2   14.11    0.96 
 -10  -4  -2   14.82    0.82 
 -10  -4  -2   12.24    1.31 
 -10  -4  -2   14.10    1.34 
 -10  -4  -2   15.60    0.84 
 -10  -4  -2   13.79    0.88 
  10   4   2   16.27    1.00 
  10   4   2   16.18    1.18 
  10   4   2   15.20    0.96 
  10   4   2   16.96    1.07 
  10   4   2   15.16    1.04 
  10   4   2   16.70    1.15 
  10   4   2   14.73    0.94 
  10   4   2   14.11    0.97 
  10   4   2   15.14    1.04 
 -11  -4  -2    2.69    0.46 
 -11  -4  -2    2.99    0.42 
 -11  -4  -2    2.43    0.64 
 -11  -4  -2    3.53    0.54 
 -11  -4  -2    2.19    0.71 
 -11  -4  -2    3.13    0.48 
  11   4   2    2.40    0.46 
  11   4   2    3.41    0.60 
  11   4   2    3.44    0.63 
  11   4   2    3.99    0.75 
  11   4   2    3.73    0.55 
  11   4   2    3.86    0.60 
  11   4   2    2.48    0.45 
  11   4   2    3.39    0.63 
 -12  -4  -2    0.77    0.19 
 -12  -4  -2    0.49    0.26 
 -12  -4  -2    0.82    0.46 
 -12  -4  -2    0.58    0.45 
  12   4   2    0.67    0.25 
  12   4   2    0.58    0.25 
  12   4   2    0.85    0.30 
  12   4   2    0.42    0.23 
  12   4   2    1.04    0.36 
  10  -5  -2   35.86    2.32 
  10  -5  -2   39.66    2.46 
  10  -5  -2   38.14    2.29 
  10  -5  -2   35.98    2.23 
  10  -5  -2   38.52    2.20 
 -10   5   2   43.55    2.32 
 -10   5   2   41.54    2.38 
 -10   5   2   43.88    2.84 
   9  -5  -2   13.74    1.21 
   9  -5  -2   12.89    1.16 
   9  -5  -2   14.06    1.14 
   9  -5  -2   12.90    1.22 
   9  -5  -2   12.76    1.25 
  -9   5   2   13.45    1.20 
  -9   5   2   12.30    1.02 
  -9   5   2   13.71    0.85 
  -9   5   2   13.13    0.83 
  -9   5   2   13.60    1.41 
  -9   5   2   13.46    1.15 
   8  -5  -2    0.09    0.18 
   8  -5  -2    0.23    0.19 
   8  -5  -2    0.32    0.24 
   8  -5  -2   -0.04    0.08 
   8  -5  -2    0.15    0.17 
  -8   5   2    0.21    0.10 
  -8   5   2    0.13    0.12 
  -8   5   2    0.05    0.11 
  -8   5   2    0.18    0.13 
  -8   5   2    0.05    0.13 
  -8   5   2    0.26    0.22 
   7  -5  -2    0.11    0.15 
   7  -5  -2    0.02    0.13 
   7  -5  -2    0.17    0.19 
   7  -5  -2   -0.07    0.11 
   7  -5  -2    0.42    0.21 
   7  -5  -2   -0.07    0.11 
  -7   5   2    0.00    0.09 
  -7   5   2    0.04    0.12 
  -7   5   2    0.41    0.27 
  -7   5   2    0.22    0.19 
  -7   5   2    0.03    0.09 
  -7   5   2    0.06    0.08 
  -7   5   2    0.05    0.15 
  -7   5   2    0.23    0.14 
   6  -5  -2   13.40    1.12 
   6  -5  -2   15.78    1.08 
   6  -5  -2   11.58    0.92 
   6  -5  -2   14.19    1.10 
   6  -5  -2   13.51    1.04 
   6  -5  -2   13.67    1.03 
  -6   5   2   11.32    1.04 
  -6   5   2   13.09    0.93 
  -6   5   2   14.84    0.80 
  -6   5   2   12.52    0.85 
  -6   5   2   13.02    1.03 
  -6   5   2   13.79    0.90 
  -6   5   2   12.96    1.12 
  -6   5   2   13.81    1.04 
   5  -5  -2   53.73    2.52 
   5  -5  -2   51.32    2.37 
   5  -5  -2   51.15    2.33 
   5  -5  -2   54.76    2.47 
   5  -5  -2   56.28    2.34 
   5  -5  -2   55.76    2.37 
  -5   5   2   56.40    2.53 
  -5   5   2   53.31    2.41 
  -5   5   2   56.62    2.46 
  -5   5   2   51.70    2.24 
  -5   5   2   54.11    2.22 
  -5   5   2   53.08    2.47 
  -5   5   2   59.47    2.24 
   4  -5  -2   88.24    3.25 
   4  -5  -2   83.87    3.26 
   4  -5  -2   86.04    3.33 
   4  -5  -2   88.18    3.42 
   4  -5  -2   87.96    3.18 
   4  -5  -2   77.22    3.30 
  -4   5   2   81.87    3.25 
  -4   5   2   88.05    3.36 
  -4   5   2   87.60    3.16 
  -4   5   2   81.38    3.35 
   3  -5  -2  203.56    8.08 
   3  -5  -2  182.04   18.50 
  -3   5   2  218.10   20.30 
  -3   5   2  211.46    8.10 
   2  -5  -2  336.56   23.48 
   2  -5  -2  314.61   11.25 
  -2   5   2  323.74   11.31 
  -2   5   2  309.05   22.80 
   1  -5  -2   56.43    2.10 
   1  -5  -2   54.92    2.17 
   1  -5  -2   54.51    2.08 
   1  -5  -2   55.39    2.08 
  -1   5   2   52.57    2.03 
  -1   5   2   53.69    2.06 
  -1   5   2   55.70    2.16 
  -1   5   2   54.35    2.15 
  -1   5   2   52.19    2.07 
   0  -5  -2   28.19    1.26 
   0  -5  -2   28.82    1.24 
   0  -5  -2   29.06    1.24 
   0  -5  -2   26.76    1.21 
   0  -5  -2   26.57    1.22 
   0  -5  -2   28.16    1.34 
   0   5   2   29.47    1.31 
   0   5   2   29.98    1.24 
   0   5   2   26.67    1.20 
   0   5   2   26.76    1.23 
   0   5   2   28.11    1.28 
   0   5   2   28.51    1.23 
   0   5   2   30.84    1.39 
  -1  -5  -2   19.91    0.91 
  -1  -5  -2   17.90    0.71 
  -1  -5  -2   17.21    0.93 
  -1  -5  -2   19.00    0.93 
  -1  -5  -2   17.48    0.85 
  -1  -5  -2   17.93    0.92 
  -1  -5  -2   18.32    0.86 
   1   5   2   17.43    0.86 
   1   5   2   18.45    0.98 
   1   5   2   16.65    0.84 
   1   5   2   18.19    0.89 
   1   5   2   15.99    0.88 
   1   5   2   16.66    0.89 
   1   5   2   16.74    0.90 
  -2  -5  -2   39.76    1.63 
  -2  -5  -2   40.52    1.60 
  -2  -5  -2   37.60    1.48 
  -2  -5  -2   40.65    1.65 
   2   5   2   40.36    1.56 
   2   5   2   39.74    1.59 
   2   5   2   41.77    1.67 
   2   5   2   39.66    1.57 
   2   5   2   39.73    1.64 
  -3  -5  -2   19.33    0.83 
  -3  -5  -2   19.06    1.04 
  -3  -5  -2   19.81    0.82 
  -3  -5  -2   18.13    0.84 
  -3  -5  -2   18.95    0.87 
  -3  -5  -2   19.20    0.96 
  -3  -5  -2   18.34    0.99 
  -3  -5  -2   18.70    0.92 
   3   5   2   20.12    0.92 
   3   5   2   19.87    0.96 
   3   5   2   17.15    0.94 
   3   5   2   19.10    0.87 
   3   5   2   20.43    0.93 
   3   5   2   21.50    0.93 
   3   5   2   20.69    1.04 
   3   5   2   18.87    0.67 
  -4  -5  -2    0.55    0.15 
  -4  -5  -2    0.43    0.15 
  -4  -5  -2    0.63    0.17 
  -4  -5  -2    0.52    0.19 
  -4  -5  -2    0.50    0.12 
  -4  -5  -2    0.37    0.17 
  -4  -5  -2    0.56    0.16 
  -4  -5  -2    0.46    0.11 
   4   5   2    0.51    0.15 
   4   5   2    0.46    0.14 
   4   5   2    0.93    0.23 
   4   5   2    0.62    0.16 
   4   5   2    0.80    0.13 
   4   5   2    0.57    0.17 
   4   5   2    0.42    0.13 
   4   5   2    0.59    0.19 
   4   5   2    0.78    0.20 
  -5  -5  -2   62.23    2.74 
  -5  -5  -2   67.16    2.50 
  -5  -5  -2   63.78    2.29 
   5   5   2   63.52    2.28 
   5   5   2   61.36    2.32 
   5   5   2   65.69    2.37 
   8   5   2  165.38    5.65 
  -9  -5  -2   58.81    2.92 
  -9  -5  -2   59.80    3.10 
  -9  -5  -2   59.98    2.25 
  -9  -5  -2   60.53    2.15 
  -9  -5  -2   56.70    2.47 
   9   5   2   58.57    2.31 
   9   5   2   59.08    2.43 
   9   5   2   58.31    2.51 
   9   5   2   58.40    2.40 
   9   5   2   62.21    2.47 
   9   5   2   61.10    2.51 
   9   5   2   61.58    2.54 
   9   5   2   59.44    2.34 
   9   5   2   57.66    2.50 
 -10  -5  -2    4.31    0.42 
 -10  -5  -2    6.77    1.23 
 -10  -5  -2    5.00    0.70 
 -10  -5  -2    5.20    0.40 
 -10  -5  -2    5.28    0.98 
  10   5   2    5.12    0.61 
  10   5   2    4.52    0.60 
  10   5   2    6.14    0.85 
  10   5   2    5.60    0.69 
  10   5   2    6.01    0.75 
  10   5   2    4.22    0.65 
  10   5   2    4.11    0.60 
  10   5   2    5.33    0.74 
  10   5   2    4.61    0.66 
 -11  -5  -2   20.81    1.75 
 -11  -5  -2   22.02    0.93 
 -11  -5  -2   20.17    1.81 
 -11  -5  -2   19.63    1.01 
  11   5   2   20.41    1.44 
  11   5   2   18.63    1.22 
  11   5   2   22.50    1.28 
  11   5   2   17.17    1.18 
  11   5   2   20.58    1.28 
  11   5   2   20.97    1.26 
  11   5   2   20.25    1.88 
  11   5   2   19.67    1.15 
 -12  -5  -2   15.20    2.07 
 -12  -5  -2   14.41    1.53 
  12   5   2   13.44    0.98 
  12   5   2   14.99    1.10 
  12   5   2   14.15    1.00 
  12   5   2   13.47    1.07 
  12   5   2   13.98    0.97 
  12   5   2   13.67    1.04 
  12   5   2   15.37    1.10 
  10  -6  -2   27.04    2.00 
  10  -6  -2   27.11    2.69 
  10  -6  -2   26.99    1.85 
  10  -6  -2   29.57    1.98 
 -10   6   2   25.14    1.84 
 -10   6   2   28.67    2.27 
 -10   6   2   27.33    1.37 
 -10   6   2   28.15    1.41 
 -10   6   2   30.97    1.97 
   9  -6  -2    6.41    1.10 
   9  -6  -2    7.11    1.13 
   9  -6  -2    5.50    0.91 
   9  -6  -2    6.15    0.94 
   9  -6  -2    6.44    1.02 
  -9   6   2    5.61    0.68 
  -9   6   2    5.69    0.68 
  -9   6   2    5.98    0.91 
  -9   6   2    8.19    1.34 
   8  -6  -2   10.81    1.22 
   8  -6  -2    7.83    1.16 
   8  -6  -2    8.85    1.19 
   8  -6  -2    9.00    1.11 
   8  -6  -2    9.26    1.15 
  -8   6   2    9.84    0.58 
  -8   6   2    9.04    0.75 
  -8   6   2    8.26    0.99 
  -8   6   2    9.55    1.29 
  -8   6   2    9.71    0.79 
  -8   6   2    7.56    0.99 
   7  -6  -2   75.27    3.29 
   7  -6  -2   78.20    3.37 
   7  -6  -2   74.81    3.56 
   7  -6  -2   79.90    3.55 
   7  -6  -2   83.87    3.54 
   7  -6  -2   78.44    3.44 
  -7   6   2   78.67    3.08 
  -7   6   2   80.67    3.79 
  -7   6   2   81.88    3.13 
  -7   6   2   82.10    3.45 
  -7   6   2   68.68    3.32 
  -7   6   2   81.54    2.81 
  -7   6   2   81.11    3.28 
   6  -6  -2  106.21    3.99 
   6  -6  -2  100.19    4.30 
   6  -6  -2   96.66    4.14 
   6  -6  -2  106.67    4.08 
   6  -6  -2   94.74    4.03 
   6  -6  -2   98.32    3.87 
  -6   6   2   98.19    3.73 
  -6   6   2  102.33    4.13 
  -6   6   2   99.36    3.82 
  -6   6   2  100.66    4.07 
  -6   6   2  100.93    3.71 
  -6   6   2  101.15    4.00 
   5  -6  -2  110.09    4.12 
   5  -6  -2  110.01    4.06 
   5  -6  -2  106.85    4.14 
   5  -6  -2  113.25    4.11 
   5  -6  -2  109.14    4.24 
   5  -6  -2  106.51    4.30 
  -5   6   2  105.26    4.16 
  -5   6   2  110.13    4.00 
  -5   6   2  104.67    3.92 
  -5   6   2  105.67    3.88 
  -5   6   2  109.44    4.15 
   4  -6  -2   53.70    2.35 
   4  -6  -2   54.36    2.52 
   4  -6  -2   55.36    2.46 
   4  -6  -2   54.47    2.31 
   4  -6  -2   56.93    2.43 
   4  -6  -2   49.88    2.29 
  -4   6   2   53.60    2.41 
  -4   6   2   54.17    2.40 
  -4   6   2   50.17    2.22 
  -4   6   2   53.74    2.33 
  -4   6   2   52.85    2.20 
  -4   6   2   52.12    2.49 
  -4   6   2   56.42    2.30 
   3  -6  -2   43.89    1.97 
   3  -6  -2   42.19    1.92 
   3  -6  -2   44.39    2.02 
   3  -6  -2   44.22    1.98 
   3  -6  -2   45.29    2.15 
  -3   6   2   43.86    2.13 
  -3   6   2   46.05    2.09 
  -3   6   2   44.65    1.91 
  -3   6   2   46.54    2.06 
  -3   6   2   44.30    1.94 
  -3   6   2   44.93    1.94 
  -3   6   2   42.04    1.70 
  -3   6   2   45.38    1.90 
   2  -6  -2    9.41    0.70 
   2  -6  -2    8.31    0.66 
   2  -6  -2    9.36    0.70 
   2  -6  -2    9.43    0.79 
   2  -6  -2    8.86    0.74 
   2  -6  -2    9.41    0.73 
  -2   6   2    8.33    0.66 
  -2   6   2    8.76    0.59 
  -2   6   2    7.89    0.70 
  -2   6   2    8.09    0.69 
  -2   6   2    8.48    0.66 
  -2   6   2    8.10    0.59 
  -2   6   2    7.89    0.63 
   1  -6  -2   23.91    1.25 
   1  -6  -2   24.11    1.23 
   1  -6  -2   24.92    1.23 
   1  -6  -2   26.92    1.39 
   1  -6  -2   25.56    1.25 
  -1   6   2   26.41    1.40 
  -1   6   2   24.49    1.29 
  -1   6   2   25.35    1.32 
  -1   6   2   25.68    1.23 
  -1   6   2   26.20    1.04 
  -1   6   2   24.20    1.23 
  -1   6   2   22.63    1.17 
  -1   6   2   24.58    1.17 
   0  -6  -2    2.28    0.36 
   0  -6  -2    1.54    0.33 
   0  -6  -2    2.34    0.39 
   0  -6  -2    2.10    0.35 
   0  -6  -2    3.62    0.48 
   0  -6  -2    2.32    0.39 
   0  -6  -2    2.49    0.38 
   0   6   2    2.07    0.37 
   0   6   2    2.43    0.38 
   0   6   2    3.02    0.59 
   0   6   2    2.84    0.42 
   0   6   2    2.24    0.36 
  -1  -6  -2    0.16    0.13 
  -1  -6  -2    0.34    0.14 
  -1  -6  -2    0.39    0.14 
  -1  -6  -2    0.21    0.07 
  -1  -6  -2    0.15    0.10 
  -1  -6  -2    0.03    0.06 
  -1  -6  -2    0.30    0.16 
  -1  -6  -2    0.07    0.07 
   1   6   2    0.31    0.19 
   1   6   2    0.16    0.09 
   1   6   2    0.29    0.13 
   1   6   2    0.13    0.11 
   1   6   2    0.39    0.14 
   1   6   2    0.16    0.13 
   1   6   2    0.14    0.10 
  -2  -6  -2   49.71    1.91 
  -2  -6  -2   55.55    2.13 
  -2  -6  -2   51.02    2.03 
   2   6   2   51.80    1.97 
   2   6   2   54.46    2.13 
   2   6   2   50.63    2.01 
   2   6   2   50.71    1.98 
  -3  -6  -2  165.72    6.27 
  -3  -6  -2  176.98   14.57 
   3   6   2  161.35    6.55 
   3   6   2  144.91   13.68 
   3   6   2  164.69    6.24 
  -4  -6  -2  135.75   13.09 
  -4  -6  -2  154.73    5.90 
   4   6   2  150.62    6.14 
   4   6   2  156.19    5.91 
   4   6   2  150.94   13.81 
  -6  -6  -2   72.48    2.53 
  -6  -6  -2   70.17    2.41 
  -6  -6  -2   63.25    3.02 
  -6  -6  -2   69.70    2.77 
  -6  -6  -2   68.63    2.76 
  -6  -6  -2   68.66    2.40 
   6   6   2   69.55    2.53 
   6   6   2   66.40    2.48 
   6   6   2   68.67    2.61 
   6   6   2   69.84    2.61 
   6   6   2   70.75    2.47 
   6   6   2   69.96    2.76 
  -7  -6  -2   26.72    1.46 
  -7  -6  -2   27.71    1.23 
  -7  -6  -2   28.63    1.82 
  -7  -6  -2   29.48    1.27 
  -7  -6  -2   28.35    1.58 
  -7  -6  -2   26.68    1.16 
  -7  -6  -2   26.82    1.14 
   7   6   2   28.41    1.30 
   7   6   2   26.41    1.33 
   7   6   2   27.50    1.51 
   7   6   2   29.28    1.33 
   7   6   2   25.31    1.22 
   7   6   2   27.45    1.24 
   7   6   2   28.31    1.36 
   7   6   2   29.48    1.50 
   7   6   2   25.79    1.24 
  -8  -6  -2   10.41    1.00 
  -8  -6  -2   12.64    1.22 
  -8  -6  -2   13.54    0.97 
  -8  -6  -2   12.72    0.67 
  -8  -6  -2   13.80    0.70 
  -8  -6  -2   12.99    0.74 
   8   6   2   11.63    0.91 
   8   6   2   12.83    0.86 
   8   6   2   12.70    0.83 
   8   6   2   12.41    0.87 
   8   6   2   14.47    0.86 
   8   6   2   11.96    0.82 
   8   6   2   13.26    0.80 
   8   6   2   12.57    0.97 
   8   6   2   12.39    0.83 
   8   6   2   13.03    0.79 
  -9  -6  -2    0.10    0.18 
  -9  -6  -2    0.11    0.08 
  -9  -6  -2    0.07    0.13 
  -9  -6  -2    0.40    0.15 
  -9  -6  -2    0.20    0.23 
   9   6   2    0.14    0.13 
   9   6   2    0.29    0.18 
   9   6   2    0.11    0.09 
   9   6   2    0.03    0.09 
   9   6   2    0.17    0.17 
   9   6   2    0.29    0.20 
   9   6   2    0.35    0.20 
   9   6   2    0.16    0.13 
   9   6   2    0.17    0.14 
   9   6   2    0.12    0.11 
 -10  -6  -2    2.48    0.69 
 -10  -6  -2    2.94    0.55 
 -10  -6  -2    2.50    0.35 
 -10  -6  -2    2.41    0.28 
 -10  -6  -2    1.92    0.60 
 -10  -6  -2    1.89    0.24 
 -10  -6  -2    2.57    0.36 
  10   6   2    2.53    0.48 
  10   6   2    1.85    0.40 
  10   6   2    2.97    0.54 
  10   6   2    2.67    0.44 
  10   6   2    2.41    0.47 
  10   6   2    3.34    0.61 
  10   6   2    2.30    0.48 
  10   6   2    1.50    0.34 
 -11  -6  -2   10.27    1.47 
 -11  -6  -2   11.98    1.29 
  11   6   2   12.40    0.96 
  11   6   2   11.18    0.98 
  11   6   2    9.85    0.90 
  11   6   2   10.90    0.80 
  11   6   2   10.40    1.51 
  11   6   2   11.59    0.89 
  11   6   2   10.94    0.97 
  11   6   2   12.66    0.98 
 -12  -6  -2   23.85    2.11 
 -12  -6  -2   21.28    1.89 
  12   6   2   21.99    1.43 
  12   6   2   22.94    1.39 
  12   6   2   19.98    1.64 
  12   6   2   24.75    1.43 
  12   6   2   23.07    1.37 
  12   6   2   22.89    1.37 
  12   6   2   23.20    1.41 
  12   6   2   22.76    1.26 
   9  -7  -2    1.36    0.48 
   9  -7  -2    1.00    0.47 
   9  -7  -2    1.42    0.50 
   9  -7  -2    1.56    0.49 
   9  -7  -2    1.29    0.49 
  -9   7   2    1.90    0.66 
  -9   7   2    0.77    0.34 
  -9   7   2    1.73    0.45 
  -9   7   2    0.89    0.36 
   8  -7  -2   36.01    2.49 
   8  -7  -2   42.70    2.56 
   8  -7  -2   43.82    2.42 
   8  -7  -2   39.65    2.28 
  -8   7   2   40.09    2.48 
  -8   7   2   38.43    1.55 
  -8   7   2   39.27    2.30 
  -8   7   2   42.78    2.21 
  -8   7   2   42.53    2.00 
   7  -7  -2  132.98    5.34 
   7  -7  -2  118.60    4.91 
   7  -7  -2  133.47    5.07 
   7  -7  -2  136.10    5.16 
   7  -7  -2  120.96    5.15 
  -7   7   2  132.97    4.73 
  -7   7   2  129.19    5.08 
  -7   7   2  130.37    4.90 
  -7   7   2  130.78    5.24 
  -7   7   2  129.39    4.32 
   6  -7  -2  104.16    4.23 
   6  -7  -2   89.69    3.99 
   6  -7  -2  102.56    4.06 
   6  -7  -2  105.04    4.15 
   6  -7  -2   97.31    4.25 
   6  -7  -2   95.45    3.94 
  -6   7   2   92.85    4.02 
  -6   7   2   99.41    4.14 
  -6   7   2  102.86    3.81 
  -6   7   2  104.97    3.97 
  -6   7   2  102.33    3.86 
  -6   7   2  103.01    4.17 
   5  -7  -2   80.55    3.39 
   5  -7  -2   82.83    3.48 
   5  -7  -2   86.99    3.60 
   5  -7  -2   87.58    3.41 
   5  -7  -2   83.60    3.64 
  -5   7   2   81.58    2.86 
  -5   7   2   81.69    3.46 
  -5   7   2   79.08    3.48 
  -5   7   2   80.70    3.22 
  -5   7   2   82.69    3.42 
  -5   7   2   81.85    3.32 
  -5   7   2   85.66    3.32 
   4  -7  -2    6.18    0.84 
   4  -7  -2    7.80    0.95 
   4  -7  -2    8.53    0.96 
   4  -7  -2    8.69    0.98 
   4  -7  -2    8.30    0.78 
  -4   7   2    9.55    0.80 
  -4   7   2    9.37    0.92 
  -4   7   2   10.66    0.84 
  -4   7   2    8.40    0.75 
  -4   7   2    8.14    0.98 
  -4   7   2    9.10    0.75 
  -4   7   2    9.45    0.63 
  -4   7   2    8.41    0.82 
   3  -7  -2    3.59    0.56 
   3  -7  -2    4.81    0.68 
   3  -7  -2    3.85    0.60 
   3  -7  -2    5.06    0.67 
   3  -7  -2    3.41    0.58 
   3  -7  -2    3.92    0.64 
  -3   7   2    3.98    0.67 
  -3   7   2    4.69    0.66 
  -3   7   2    5.13    0.64 
  -3   7   2    4.23    0.60 
  -3   7   2    4.23    0.65 
  -3   7   2    4.97    0.78 
  -3   7   2    4.85    0.45 
  -3   7   2    4.28    0.47 
   2  -7  -2    4.15    0.73 
   2  -7  -2    2.78    0.48 
   2  -7  -2    3.54    0.61 
   2  -7  -2    2.65    0.50 
   2  -7  -2    3.32    0.52 
   2  -7  -2    2.06    0.40 
  -2   7   2    3.12    0.34 
  -2   7   2    3.51    0.60 
  -2   7   2    3.11    0.49 
  -2   7   2    2.01    0.42 
  -2   7   2    3.46    0.53 
  -2   7   2    2.83    0.53 
  -2   7   2    2.58    0.42 
  -2   7   2    3.14    0.53 
   1  -7  -2   16.93    1.07 
   1  -7  -2   14.07    0.92 
   1  -7  -2   14.93    0.99 
   1  -7  -2   17.10    1.00 
   1  -7  -2   15.50    1.07 
   1  -7  -2   13.82    0.92 
  -1   7   2   16.21    0.75 
  -1   7   2   15.50    0.94 
  -1   7   2   15.76    0.98 
  -1   7   2   15.04    1.13 
  -1   7   2   14.90    1.01 
  -1   7   2   14.99    1.01 
  -1   7   2   16.31    0.94 
   0  -7  -2    0.12    0.12 
   0  -7  -2   -0.05    0.05 
   0  -7  -2    0.05    0.08 
   0  -7  -2    0.20    0.14 
   0  -7  -2    0.16    0.11 
   0  -7  -2    0.16    0.13 
   0   7   2    0.06    0.08 
   0   7   2    0.29    0.14 
   0   7   2    0.07    0.09 
   0   7   2    0.16    0.11 
   0   7   2    0.24    0.14 
   0   7   2    0.12    0.13 
   0   7   2   -0.01    0.06 
  -1  -7  -2    0.51    0.19 
  -1  -7  -2    0.28    0.09 
  -1  -7  -2    0.15    0.12 
  -1  -7  -2    0.16    0.11 
  -1  -7  -2    0.25    0.15 
  -1  -7  -2    0.17    0.11 
  -1  -7  -2    0.15    0.12 
  -1  -7  -2    0.03    0.07 
   1   7   2    0.40    0.17 
   1   7   2    0.14    0.11 
   1   7   2    0.05    0.08 
   1   7   2    0.26    0.15 
   1   7   2    0.26    0.15 
   1   7   2    0.15    0.11 
   1   7   2    0.29    0.17 
  -2  -7  -2  137.94   14.69 
   2   7   2  157.32    6.56 
   2   7   2  165.89   16.06 
   2   7   2  149.86    6.19 
   5   7   2  132.64    4.64 
   5   7   2  133.81    4.72 
  -6  -7  -2    3.76    0.34 
  -6  -7  -2    3.90    0.47 
  -6  -7  -2    4.51    0.65 
  -6  -7  -2    3.64    0.40 
  -6  -7  -2    2.11    0.41 
  -6  -7  -2    3.10    0.67 
  -6  -7  -2    3.24    0.45 
   6   7   2    3.62    0.51 
   6   7   2    3.72    0.56 
   6   7   2    4.30    0.52 
   6   7   2    3.60    0.48 
   6   7   2    3.08    0.49 
   6   7   2    4.27    0.55 
   6   7   2    3.67    0.48 
   6   7   2    3.16    0.25 
   6   7   2    4.01    0.64 
  -7  -7  -2    6.91    0.97 
  -7  -7  -2    7.67    0.90 
  -7  -7  -2    8.45    0.58 
  -7  -7  -2    6.08    0.83 
  -7  -7  -2    7.81    0.51 
  -7  -7  -2    7.99    0.76 
  -7  -7  -2    8.09    0.52 
   7   7   2    7.56    0.91 
   7   7   2    7.41    0.50 
   7   7   2    8.15    0.65 
   7   7   2    7.41    0.65 
   7   7   2    7.66    0.60 
   7   7   2    8.83    0.68 
   7   7   2    7.07    0.86 
   7   7   2    7.60    0.59 
   7   7   2    7.87    0.62 
   7   7   2    8.87    0.61 
  -8  -7  -2    2.52    0.38 
  -8  -7  -2    2.71    0.39 
  -8  -7  -2    3.10    0.34 
  -8  -7  -2    2.45    0.68 
  -8  -7  -2    2.54    0.57 
  -8  -7  -2    2.36    0.47 
   8   7   2    2.81    0.42 
   8   7   2    3.28    0.53 
   8   7   2    3.75    0.77 
   8   7   2    2.69    0.46 
   8   7   2    2.92    0.58 
   8   7   2    2.03    0.36 
   8   7   2    2.99    0.46 
   8   7   2    2.75    0.42 
   8   7   2    2.99    0.42 
  -9  -7  -2    3.45    0.33 
  -9  -7  -2    3.40    0.60 
  -9  -7  -2    3.59    0.29 
  -9  -7  -2    2.98    0.81 
  -9  -7  -2    5.08    0.90 
  -9  -7  -2    3.35    0.41 
   9   7   2    4.36    0.58 
   9   7   2    4.44    0.55 
   9   7   2    3.54    0.57 
   9   7   2    3.20    0.65 
   9   7   2    4.24    0.71 
   9   7   2    4.23    0.57 
   9   7   2    3.40    0.54 
   9   7   2    3.86    0.51 
 -10  -7  -2   12.31    1.36 
 -10  -7  -2   13.38    1.27 
  10   7   2   12.87    0.87 
  10   7   2   10.41    0.94 
  10   7   2   10.37    0.85 
  10   7   2   11.26    0.78 
  10   7   2   10.77    0.84 
  10   7   2   11.09    1.01 
  10   7   2   10.80    0.86 
  10   7   2   12.28    1.04 
  10   7   2   11.73    0.83 
 -11  -7  -2    7.10    1.40 
 -11  -7  -2    6.85    1.19 
  11   7   2    6.02    0.74 
  11   7   2    6.41    0.84 
  11   7   2    6.64    0.59 
  11   7   2    6.12    0.75 
  11   7   2    8.36    1.01 
  11   7   2    7.11    0.84 
  11   7   2    6.51    0.73 
 -12  -7  -2   25.39    2.22 
 -12  -7  -2   22.14    1.93 
  12   7   2   22.82    1.25 
  12   7   2   23.11    1.32 
  12   7   2   22.98    1.49 
  12   7   2   24.64    1.43 
  12   7   2   22.51    1.33 
  12   7   2   21.97    1.33 
   9  -8  -2   21.19    1.73 
   9  -8  -2   17.90    1.52 
   9  -8  -2   17.90    1.71 
  -9   8   2   20.49    1.33 
  -9   8   2   18.44    1.72 
  -9   8   2   21.83    1.82 
   8  -8  -2   15.11    1.39 
   8  -8  -2   16.66    1.42 
   8  -8  -2   17.63    1.42 
   8  -8  -2   15.75    1.53 
  -8   8   2   15.23    1.46 
  -8   8   2   16.85    1.20 
  -8   8   2   17.69    1.36 
  -8   8   2   16.23    1.43 
   7  -8  -2   17.80    1.39 
   7  -8  -2   15.81    1.46 
   7  -8  -2   15.29    1.40 
   7  -8  -2   15.40    1.33 
   7  -8  -2   13.79    1.21 
  -7   8   2   15.07    1.22 
  -7   8   2   15.75    1.36 
  -7   8   2   14.27    1.30 
  -7   8   2   15.23    1.16 
  -7   8   2   14.19    1.11 
   6  -8  -2   34.02    2.17 
   6  -8  -2   32.87    1.93 
   6  -8  -2   36.19    2.09 
   6  -8  -2   33.80    1.99 
   6  -8  -2   30.67    2.24 
  -6   8   2   34.88    2.06 
  -6   8   2   36.66    2.06 
  -6   8   2   35.13    2.11 
  -6   8   2   33.74    1.42 
  -6   8   2   33.24    1.84 
  -6   8   2   32.55    1.79 
  -6   8   2   33.51    1.90 
   5  -8  -2   95.13    3.80 
   5  -8  -2   90.06    3.86 
   5  -8  -2   98.08    4.06 
   5  -8  -2   91.43    4.06 
   5  -8  -2   97.49    3.86 
  -5   8   2   94.77    3.66 
  -5   8   2   90.12    3.88 
  -5   8   2   96.95    3.79 
  -5   8   2   91.11    3.73 
  -5   8   2   85.55    4.00 
  -5   8   2   91.66    3.95 
   4  -8  -2   59.42    2.62 
   4  -8  -2   59.84    2.71 
   4  -8  -2   60.86    2.90 
   4  -8  -2   58.06    2.63 
   4  -8  -2   56.48    2.74 
  -4   8   2   57.38    2.70 
  -4   8   2   56.88    2.56 
  -4   8   2   56.05    2.54 
  -4   8   2   58.08    2.51 
  -4   8   2   59.24    2.51 
  -4   8   2   56.79    2.27 
  -4   8   2   54.52    2.80 
  -4   8   2   52.50    2.67 
   3  -8  -2    1.00    0.33 
   3  -8  -2    1.69    0.41 
   3  -8  -2    1.46    0.39 
   3  -8  -2    1.73    0.46 
   3  -8  -2    1.13    0.34 
   3  -8  -2    1.06    0.34 
  -3   8   2    1.43    0.34 
  -3   8   2    1.10    0.32 
  -3   8   2    1.68    0.42 
  -3   8   2    1.48    0.32 
  -3   8   2    0.80    0.31 
  -3   8   2    0.89    0.30 
  -3   8   2    1.21    0.38 
  -3   8   2    0.72    0.28 
   2  -8  -2    4.86    0.69 
   2  -8  -2    4.02    0.65 
   2  -8  -2    5.12    0.80 
   2  -8  -2    5.81    0.75 
   2  -8  -2    3.05    0.52 
   2  -8  -2    4.32    0.65 
  -2   8   2    3.63    0.56 
  -2   8   2    4.79    0.63 
  -2   8   2    4.09    0.62 
  -2   8   2    4.59    0.81 
  -2   8   2    3.17    0.57 
  -2   8   2    4.72    0.43 
  -2   8   2    3.18    0.54 
   1  -8  -2   14.70    0.99 
   1  -8  -2   16.55    1.08 
   1  -8  -2   15.14    1.08 
   1  -8  -2   14.42    0.99 
   1  -8  -2   16.28    1.16 
   1  -8  -2   13.67    0.95 
  -1   8   2   13.86    1.05 
  -1   8   2   13.34    1.02 
  -1   8   2   14.01    0.99 
  -1   8   2   15.16    0.97 
  -1   8   2   14.10    1.11 
  -1   8   2   16.15    1.02 
  -1   8   2   15.87    0.74 
  -1   8   2   15.38    0.99 
   0  -8  -2  114.84    4.22 
   0  -8  -2  113.52    4.07 
   0   8   2  112.42    4.19 
   0   8   2  118.18    4.36 
   0   8   2  109.10    4.07 
   0   8   2  117.57    4.23 
   0   8   2  117.61    4.14 
  -1  -8  -2   46.23    2.00 
  -1  -8  -2   48.56    2.06 
  -1  -8  -2   48.33    2.13 
  -1  -8  -2   45.51    1.98 
  -1  -8  -2   49.66    2.02 
  -1  -8  -2   48.27    2.18 
   1   8   2   46.38    2.10 
   1   8   2   47.76    2.13 
   1   8   2   52.33    2.12 
   1   8   2   47.26    2.00 
   1   8   2   48.13    2.24 
   1   8   2   50.81    2.06 
   1   8   2   48.23    2.13 
  -2  -8  -2   38.55    1.63 
  -2  -8  -2   35.31    1.52 
  -2  -8  -2   35.06    1.70 
  -2  -8  -2   35.57    1.58 
  -2  -8  -2   35.84    1.54 
  -2  -8  -2   34.73    1.66 
   2   8   2   34.45    1.62 
   2   8   2   32.83    1.72 
   2   8   2   34.78    1.66 
   2   8   2   30.99    1.52 
   2   8   2   35.41    1.59 
   2   8   2   34.97    1.67 
   2   8   2   33.97    1.70 
  -4  -8  -2  149.94    5.30 
  -5  -8  -2   31.40    1.44 
  -5  -8  -2   30.22    1.32 
  -5  -8  -2   27.08    1.28 
  -5  -8  -2   30.53    1.38 
  -5  -8  -2   30.64    1.41 
  -5  -8  -2   28.93    1.80 
  -5  -8  -2   30.34    1.65 
   5   8   2   28.68    1.40 
   5   8   2   28.52    1.43 
   5   8   2   32.12    1.67 
   5   8   2   28.90    1.41 
   5   8   2   30.19    1.39 
   5   8   2   27.89    1.48 
   5   8   2   32.09    1.39 
  -6  -8  -2   16.81    0.92 
  -6  -8  -2   15.74    1.13 
  -6  -8  -2   14.70    1.28 
  -6  -8  -2   16.36    0.91 
  -6  -8  -2   15.97    1.00 
  -6  -8  -2   15.68    0.82 
  -6  -8  -2   16.08    0.83 
   6   8   2   15.74    1.13 
   6   8   2   14.40    0.89 
   6   8   2   17.10    1.00 
   6   8   2   14.47    0.91 
   6   8   2   15.37    1.00 
   6   8   2   15.55    0.93 
  -7  -8  -2    4.89    0.70 
  -7  -8  -2    6.14    0.45 
  -7  -8  -2    7.41    0.55 
  -7  -8  -2    5.40    0.43 
  -7  -8  -2    4.53    0.81 
  -7  -8  -2    6.89    0.70 
   7   8   2    6.28    0.74 
   7   8   2    4.76    0.70 
   7   8   2    6.22    0.55 
   7   8   2    6.80    0.93 
   7   8   2    6.75    0.59 
   7   8   2    5.71    0.51 
   7   8   2    7.18    0.62 
   7   8   2    6.14    0.54 
  -8  -8  -2   74.55    2.71 
  -8  -8  -2   74.22    2.64 
  -8  -8  -2   76.25    3.70 
  -8  -8  -2   75.63    3.24 
  -8  -8  -2   73.81    2.53 
   8   8   2   76.73    2.80 
   8   8   2   74.70    2.80 
   8   8   2   69.91    3.13 
   8   8   2   68.07    3.19 
   8   8   2   76.69    2.91 
   8   8   2   77.14    2.83 
   8   8   2   73.34    2.54 
   8   8   2   74.61    2.88 
   8   8   2   73.98    2.89 
  -9  -8  -2    2.01    0.22 
  -9  -8  -2    1.23    0.48 
  -9  -8  -2    1.74    0.20 
  -9  -8  -2    1.83    0.28 
  -9  -8  -2    1.86    0.28 
  -9  -8  -2    1.40    0.46 
   9   8   2    2.24    0.40 
   9   8   2    1.67    0.38 
   9   8   2    1.92    0.40 
   9   8   2    2.08    0.37 
   9   8   2    1.38    0.41 
   9   8   2    1.84    0.38 
   9   8   2    2.16    0.35 
 -10  -8  -2    8.47    1.23 
 -10  -8  -2    7.94    1.32 
  10   8   2    8.97    0.74 
  10   8   2    8.85    1.21 
  10   8   2    8.63    1.07 
  10   8   2    8.12    0.69 
  10   8   2    9.48    0.79 
  10   8   2    7.89    0.73 
  10   8   2    8.39    0.71 
  10   8   2    9.83    1.29 
 -11  -8  -2   27.16    2.01 
 -11  -8  -2   27.60    2.29 
  11   8   2   27.53    1.43 
  11   8   2   27.66    1.50 
  11   8   2   28.02    1.48 
  11   8   2   28.52    1.50 
  11   8   2   25.62    1.34 
  11   8   2   25.26    1.51 
  11   8   2   26.80    1.43 
  11   8   2   28.29    1.71 
 -12  -8  -2   14.44    1.52 
 -12  -8  -2   17.37    1.85 
  12   8   2   18.25    1.34 
  12   8   2   16.45    1.03 
  12   8   2   15.83    0.97 
   8  -9  -2    4.49    0.89 
   8  -9  -2    4.68    0.93 
   8  -9  -2    5.10    1.11 
   8  -9  -2    4.75    0.94 
  -8   9   2    5.70    1.07 
  -8   9   2    6.07    1.07 
  -8   9   2    5.45    0.82 
   7  -9  -2    7.10    1.07 
   7  -9  -2    6.03    1.15 
   7  -9  -2    5.49    0.94 
   7  -9  -2    5.68    0.95 
  -7   9   2    5.76    0.85 
  -7   9   2    6.40    1.06 
  -7   9   2    5.95    0.94 
  -7   9   2    5.76    0.44 
  -7   9   2    5.93    0.98 
   6  -9  -2    9.10    1.40 
   6  -9  -2    7.31    1.04 
   6  -9  -2   10.16    1.22 
   6  -9  -2    9.15    1.32 
   6  -9  -2   10.67    1.43 
  -6   9   2   10.16    0.94 
  -6   9   2   10.35    1.31 
  -6   9   2   10.46    1.24 
  -6   9   2    9.29    0.67 
  -6   9   2   10.76    1.03 
   5  -9  -2    8.36    1.08 
   5  -9  -2    6.75    0.95 
   5  -9  -2    8.42    1.05 
   5  -9  -2    5.83    0.90 
   5  -9  -2    6.01    0.93 
  -5   9   2   10.08    1.31 
  -5   9   2    7.52    0.97 
  -5   9   2    7.27    0.63 
  -5   9   2    6.46    1.03 
  -5   9   2    9.37    1.13 
  -5   9   2   10.06    1.13 
  -5   9   2    8.12    0.83 
   4  -9  -2   53.64    2.60 
   4  -9  -2   51.59    2.55 
   4  -9  -2   56.08    2.71
[truncated: 1,403,256 more chars]
