# Supplementary material for: Tetramethylphosphinane as a new secondary phosphine synthon
Source: Commun Chem. 2023 Apr 29;6:85. doi: 10.1038/s42004-023-00876-8 (PMC10148838; doi:10.1038/s42004-023-00876-8)
Supplement: Supplementary file 6 — Supplementary Data 5 [file 42004_2023_876_MOESM6_ESM.cif]

data_exp_125
_audit_creation_date               2019-09-05
_audit_creation_method
;
Olex2 1.2
(compiled 2018.05.18 svn.r3508 for OlexSys, GUI svn.r5497)
;
_shelx_SHELXL_version_number       '2018/3'
_audit_contact_author_address      ?
_audit_contact_author_email        ?
_audit_contact_author_name         ''
_audit_contact_author_phone        ?
_publ_contact_author_id_orcid      ?
_publ_section_references
;
Dolomanov, O.V., Bourhis, L.J., Gildea, R.J, Howard, J.A.K. & Puschmann, H.
 (2009), J. Appl. Cryst. 42, 339-341.

Sheldrick, G.M. (2015). Acta Cryst. A71, 3-8.

Sheldrick, G.M. (2015). Acta Cryst. C71, 3-8.
;
_chemical_name_common              ?
_chemical_name_systematic          ?
_chemical_formula_moiety           'C26 H44 P2'
_chemical_formula_sum              'C26 H44 P2'
_chemical_formula_weight           418.55
_chemical_melting_point            ?
_chemical_oxdiff_formula           'C26 H44 P2'
loop_
  _atom_type_symbol
  _atom_type_description
  _atom_type_scat_dispersion_real
  _atom_type_scat_dispersion_imag
  _atom_type_scat_source
 'C' 'C' 0.0181 0.0091 'International Tables Vol C Tables 4.2.6.8 and 6.1.1.4'
 'H' 'H' 0.0000 0.0000 'International Tables Vol C Tables 4.2.6.8 and 6.1.1.4'
 'P' 'P' 0.2955 0.4335 'International Tables Vol C Tables 4.2.6.8 and 6.1.1.4'

_shelx_space_group_comment
;
The symmetry employed for this shelxl refinement is uniquely defined
by the following loop, which should always be used as a source of
symmetry information in preference to the above space-group names.
They are only intended as comments.
;
_space_group_crystal_system        'monoclinic'
_space_group_IT_number             14
_space_group_name_H-M_alt          'P 1 21/n 1'
_space_group_name_Hall             '-P 2yn'
loop_
  _space_group_symop_operation_xyz
 'x, y, z'
 '-x+1/2, y+1/2, -z+1/2'
 '-x, -y, -z'
 'x-1/2, -y-1/2, z-1/2'

_cell_length_a                     15.8774(2)
_cell_length_b                     8.12930(10)
_cell_length_c                     20.7610(3)
_cell_angle_alpha                  90
_cell_angle_beta                   103.618(2)
_cell_angle_gamma                  90
_cell_volume                       2604.33(6)
_cell_formula_units_Z              4
_cell_measurement_reflns_used      6121
_cell_measurement_temperature      293(2)
_cell_measurement_theta_max        72.3200
_cell_measurement_theta_min        4.3950
_shelx_estimated_absorpt_T_max     ?
_shelx_estimated_absorpt_T_min     ?
_exptl_absorpt_coefficient_mu      1.555
_exptl_absorpt_correction_T_max    1.000
_exptl_absorpt_correction_T_min    0.393
_exptl_absorpt_correction_type     gaussian
_exptl_absorpt_process_details
;
CrysAlisPro 1.171.39.46 (Rigaku Oxford Diffraction, 2018)
Numerical absorption correction based on gaussian integration over
			a multifaceted crystal model
Empirical absorption correction using spherical harmonics,
 implemented in SCALE3 ABSPACK scaling algorithm.
;
_exptl_absorpt_special_details     ?
_exptl_crystal_colour              'clear colourless'
_exptl_crystal_colour_lustre       clear
_exptl_crystal_colour_primary      colourless
_exptl_crystal_density_diffrn      1.067
_exptl_crystal_density_meas        ?
_exptl_crystal_density_method      ?
_exptl_crystal_description         needle
_exptl_crystal_F_000               920
loop_
  _exptl_crystal_face_index_h
  _exptl_crystal_face_index_k
  _exptl_crystal_face_index_l
  _exptl_crystal_face_perp_dist
 0 -5 0 0.2911
 -10 0 8 0.0988
 1 5 -1 0.2581
 10 0 -8 0.0894
 -7 0 -7 0.0551
 7 0 7 0.0266

_exptl_crystal_size_max            0.569
_exptl_crystal_size_mid            0.258
_exptl_crystal_size_min            0.091
loop_
  _exptl_oxdiff_crystal_face_indexfrac_h
  _exptl_oxdiff_crystal_face_indexfrac_k
  _exptl_oxdiff_crystal_face_indexfrac_l
  _exptl_oxdiff_crystal_face_x
  _exptl_oxdiff_crystal_face_y
  _exptl_oxdiff_crystal_face_z
 -0.0130 -5.2744 0.3052 -0.0456 0.0409 0.9981
 -9.6087 -0.2242 7.6670 -0.7259 0.6878 -0.0090
 0.5747 5.2624 -0.7520 0.0878 -0.0809 -0.9928
 9.6208 -0.0000 -7.6641 0.7249 -0.6869 0.0516
 -7.2692 -0.3543 -7.0078 -0.9233 -0.3833 0.0254
 7.2917 0.1728 7.0041 0.9235 0.3834 0.0090

_exptl_transmission_factor_max     ?
_exptl_transmission_factor_min     ?
_diffrn_reflns_av_R_equivalents    0.0332
_diffrn_reflns_av_unetI/netI       0.0372
_diffrn_reflns_Laue_measured_fraction_full  0.999
_diffrn_reflns_Laue_measured_fraction_max  0.979
_diffrn_reflns_limit_h_max         19
_diffrn_reflns_limit_h_min         -18
_diffrn_reflns_limit_k_max         7
_diffrn_reflns_limit_k_min         -9
_diffrn_reflns_limit_l_max         24
_diffrn_reflns_limit_l_min         -25
_diffrn_reflns_number              10205
_diffrn_reflns_point_group_measured_fraction_full  0.999
_diffrn_reflns_point_group_measured_fraction_max  0.979
_diffrn_reflns_theta_full          67.684
_diffrn_reflns_theta_max           72.611
_diffrn_reflns_theta_min           3.169
_diffrn_ambient_temperature        293(2)
_diffrn_detector                   'CCD plate'
_diffrn_detector_area_resol_mean   5.2945
_diffrn_detector_type              AtlasS2
_diffrn_measured_fraction_theta_full  0.999
_diffrn_measured_fraction_theta_max  0.979
_diffrn_measurement_details
;
List of Runs (angles in degrees, time in seconds):

  # Type    Start    End  Width  t~exp~   \w     \q     \k     \f   Frames
--------------------------------------------------------------------------
  1  \w   -112.00 -80.00   1.00    2.88    --  -37.50 -99.00 150.00   32
  2  \w      3.00  31.00   1.00    2.88    --   37.50 -99.00-150.00   28
  3  \w     25.00  69.00   1.00    2.88    --   37.50 -57.00  90.00   44
  4  \w      1.00 102.00   1.00    2.88    --   37.50  77.00 -30.00  101
  5  \w     34.00  84.00   1.00    2.88    --   37.50 -99.00-150.00   50
  6  \w     40.00  65.00   1.00    2.88    --   37.50-135.00  34.00   25
  7  \w     66.00  92.00   1.00    2.88    --   37.50-135.00  34.00   26
  8  \w    -23.00   3.00   1.00    2.88    --   37.50 -57.00  90.00   26
  9  \w     19.00 111.00   1.00    2.88    --   37.50  38.00  90.00   92
 10  \w     77.00 109.00   1.00    7.52    --  109.79-111.00 -30.00   32
 11  \w     32.00 109.00   1.00    7.52    --  109.79 -61.00 -90.00   77
 12  \w     30.00  55.00   1.00    7.52    --  109.79-111.00 -30.00   25
 13  \w     79.00 158.00   1.00    7.52    --  109.79  61.00   0.00   79
 14  \w     21.00  88.00   1.00    7.52    --  109.79 -94.00  90.00   67
 15  \w    121.00 147.00   1.00    7.52    --  109.79 -61.00 -90.00   26
 16  \w     35.00  93.00   1.00    7.52    --  109.79 -94.00-150.00   58
 17  \w     21.00 156.00   1.00    7.52    --  109.79 -15.00-180.00  135
;
_diffrn_measurement_device         'four-circle diffractometer'
_diffrn_measurement_device_type    'SuperNova, Dual, Cu at home/near, AtlasS2'
_diffrn_measurement_method         '\w scans'
_diffrn_orient_matrix_type        
 'CrysAlisPro convention (1999,Acta A55,543-557)'
_diffrn_orient_matrix_UB_11        0.0984993000
_diffrn_orient_matrix_UB_12        0.0100864000
_diffrn_orient_matrix_UB_13        0.0290647000
_diffrn_orient_matrix_UB_21        -0.0151556000
_diffrn_orient_matrix_UB_22        -0.0036342000
_diffrn_orient_matrix_UB_23        0.0706048000
_diffrn_orient_matrix_UB_31        0.0055246000
_diffrn_orient_matrix_UB_32        -0.1892404000
_diffrn_orient_matrix_UB_33        0.0002086000
_diffrn_radiation_monochromator    mirror
_diffrn_radiation_probe            x-ray
_diffrn_radiation_type             CuK\a
_diffrn_radiation_wavelength       1.54184
_diffrn_source                     'micro-focus sealed X-ray tube'
_diffrn_source_type                'SuperNova (Cu) X-ray Source'
_reflns_Friedel_coverage           0.000
_reflns_Friedel_fraction_full      .
_reflns_Friedel_fraction_max       .
_reflns_number_gt                  4480
_reflns_number_total               5059
_reflns_odcompleteness_completeness  99.92
_reflns_odcompleteness_iscentric   1
_reflns_odcompleteness_theta       66.97
_reflns_special_details
;
 Reflections were merged by SHELXL according to the crystal
 class for the calculation of statistics and refinement.
 
 _reflns_Friedel_fraction is defined as the number of unique
 Friedel pairs measured divided by the number that would be
 possible theoretically, ignoring centric projections and
 systematic absences.
;
_reflns_threshold_expression       'I > 2\s(I)'
_computing_cell_refinement         'CrysAlisPro 1.171.39.46 (Rigaku OD, 2018)'
_computing_data_collection         'CrysAlisPro 1.171.39.46 (Rigaku OD, 2018)'
_computing_data_reduction          'CrysAlisPro 1.171.39.46 (Rigaku OD, 2018)'
_computing_molecular_graphics      'Olex2 (Dolomanov et al., 2009)'
_computing_publication_material    'Olex2 (Dolomanov et al., 2009)'
_computing_structure_refinement    'ShelXL (Sheldrick, 2015)'
_computing_structure_solution      'ShelXT (Sheldrick, 2015)'
_refine_diff_density_max           0.470
_refine_diff_density_min           -0.570
_refine_diff_density_rms           0.100
_refine_ls_extinction_coef         .
_refine_ls_extinction_method       none
_refine_ls_goodness_of_fit_ref     1.044
_refine_ls_hydrogen_treatment      constr
_refine_ls_matrix_type             full
_refine_ls_number_parameters       261
_refine_ls_number_reflns           5059
_refine_ls_number_restraints       0
_refine_ls_R_factor_all            0.0684
_refine_ls_R_factor_gt             0.0637
_refine_ls_restrained_S_all        1.044
_refine_ls_shift/su_max            0.000
_refine_ls_shift/su_mean           0.000
_refine_ls_structure_factor_coef   Fsqd
_refine_ls_weighting_details      
 'w=1/[\s^2^(Fo^2^)+(0.1193P)^2^+0.3161P] where P=(Fo^2^+2Fc^2^)/3'
_refine_ls_weighting_scheme        calc
_refine_ls_wR_factor_gt            0.1693
_refine_ls_wR_factor_ref           0.1783
_refine_special_details            ?
_olex2_refinement_description
;
1. Fixed Uiso
 At 1.2 times of:
  All C(H) groups, All C(H,H) groups
 At 1.5 times of:
  All C(H,H,H) groups
2.a Secondary CH2 refined with riding coordinates:
 C7(H7A,H7B), C17(H17A,H17B), C21(H21A,H21B), C19(H19A,H19B), C20(H20A,H20B),
 C10(H10A,H10B), C11(H11A,H11B), C9(H9A,H9B)
2.b Aromatic/amide H refined with riding coordinates:
 C5(H5), C2(H2), C4(H4), C3(H3)
2.c Idealised Me refined as rotating group:
 C23(H23A,H23B,H23C), C24(H24A,H24B,H24C), C25(H25A,H25B,H25C), C26(H26A,H26B,
 H26C), C13(H13A,H13B,H13C), C14(H14A,H14B,H14C), C16(H16A,H16B,H16C), C15(H15A,
 H15B,H15C)
;
_atom_sites_solution_hydrogens     geom
_atom_sites_solution_primary       dual
_atom_sites_solution_secondary     ?
loop_
  _atom_site_label
  _atom_site_type_symbol
  _atom_site_fract_x
  _atom_site_fract_y
  _atom_site_fract_z
  _atom_site_U_iso_or_equiv
  _atom_site_adp_type
  _atom_site_occupancy
  _atom_site_site_symmetry_order
  _atom_site_calc_flag
  _atom_site_refinement_flags_posn
  _atom_site_refinement_flags_adp
  _atom_site_refinement_flags_occupancy
  _atom_site_disorder_assembly
  _atom_site_disorder_group
 P2 P 0.50941(3) 0.35834(5) 0.29139(2) 0.03784(17) Uani 1 1 d . . . . .
 P1 P 0.73459(3) 0.62483(7) 0.41274(3) 0.05278(19) Uani 1 1 d . . . . .
 C7 C 0.71627(12) 0.4003(3) 0.40026(10) 0.0508(4) Uani 1 1 d . . . . .
 H7A H 0.689506 0.380067 0.353918 0.061 Uiso 1 1 calc R . . . .
 H7B H 0.771873 0.344682 0.410623 0.061 Uiso 1 1 calc R . . . .
 C6 C 0.57136(13) 0.3629(2) 0.43174(9) 0.0459(4) Uani 1 1 d . . . . .
 C17 C 0.52171(11) 0.4615(2) 0.37343(9) 0.0431(4) Uani 1 1 d . . . . .
 H17A H 0.551058 0.565773 0.372365 0.052 Uiso 1 1 calc R . . . .
 H17B H 0.464496 0.485051 0.380143 0.052 Uiso 1 1 calc R . . . .
 C1 C 0.66006(13) 0.3280(2) 0.44185(10) 0.0500(4) Uani 1 1 d . . . . .
 C18 C 0.43541(12) 0.5046(2) 0.23395(10) 0.0508(5) Uani 1 1 d . . . . .
 C22 C 0.44077(13) 0.1717(2) 0.29476(10) 0.0498(4) Uani 1 1 d . . . . .
 C5 C 0.52676(17) 0.3012(3) 0.47692(11) 0.0649(6) Uani 1 1 d . . . . .
 H5 H 0.468892 0.329437 0.472371 0.078 Uiso 1 1 calc R . . . .
 C2 C 0.69754(19) 0.2221(3) 0.49359(13) 0.0780(7) Uani 1 1 d . . . . .
 H2 H 0.755728 0.194816 0.499404 0.094 Uiso 1 1 calc R . . . .
 C21 C 0.39999(18) 0.1240(3) 0.22179(12) 0.0638(6) Uani 1 1 d . . . . .
 H21A H 0.446378 0.096385 0.200523 0.077 Uiso 1 1 calc R . . . .
 H21B H 0.365287 0.025699 0.221647 0.077 Uiso 1 1 calc R . . . .
 C23 C 0.36553(15) 0.5907(3) 0.26170(14) 0.0703(6) Uani 1 1 d . . . . .
 H23A H 0.328090 0.509717 0.273864 0.105 Uiso 1 1 calc GR . . . .
 H23B H 0.332172 0.662360 0.228553 0.105 Uiso 1 1 calc GR . . . .
 H23C H 0.392616 0.653953 0.300039 0.105 Uiso 1 1 calc GR . . . .
 C24 C 0.49407(17) 0.6379(3) 0.21587(13) 0.0638(6) Uani 1 1 d . . . . .
 H24A H 0.522521 0.696326 0.255167 0.096 Uiso 1 1 calc GR . . . .
 H24B H 0.459724 0.713263 0.184874 0.096 Uiso 1 1 calc GR . . . .
 H24C H 0.536728 0.587637 0.196251 0.096 Uiso 1 1 calc GR . . . .
 C25 C 0.36989(15) 0.1863(3) 0.33305(12) 0.0673(6) Uani 1 1 d . . . . .
 H25A H 0.395751 0.210222 0.378707 0.101 Uiso 1 1 calc GR . . . .
 H25B H 0.338550 0.084523 0.330044 0.101 Uiso 1 1 calc GR . . . .
 H25C H 0.330834 0.273360 0.314458 0.101 Uiso 1 1 calc GR . . . .
 C26 C 0.50363(18) 0.0349(3) 0.32604(12) 0.0673(6) Uani 1 1 d . . . . .
 H26A H 0.548225 0.024074 0.302112 0.101 Uiso 1 1 calc GR . . . .
 H26B H 0.472657 -0.067066 0.324191 0.101 Uiso 1 1 calc GR . . . .
 H26C H 0.529366 0.062038 0.371410 0.101 Uiso 1 1 calc GR . . . .
 C19 C 0.39494(16) 0.4064(3) 0.17069(11) 0.0662(6) Uani 1 1 d . . . . .
 H19A H 0.356844 0.479095 0.139952 0.079 Uiso 1 1 calc R . . . .
 H19B H 0.441050 0.372842 0.150082 0.079 Uiso 1 1 calc R . . . .
 C20 C 0.34374(16) 0.2543(4) 0.18066(12) 0.0720(7) Uani 1 1 d . . . . .
 H20A H 0.298385 0.285850 0.202381 0.086 Uiso 1 1 calc R . . . .
 H20B H 0.316260 0.208337 0.137734 0.086 Uiso 1 1 calc R . . . .
 C8 C 0.81136(17) 0.6496(3) 0.49601(13) 0.0680(7) Uani 1 1 d . . . . .
 C4 C 0.5667(3) 0.1986(4) 0.52848(13) 0.0931(11) Uani 1 1 d . . . . .
 H4 H 0.535668 0.158131 0.557852 0.112 Uiso 1 1 calc R . . . .
 C13 C 0.7559(2) 0.6544(4) 0.54761(16) 0.0924(10) Uani 1 1 d . . . . .
 H13A H 0.711355 0.735942 0.534977 0.139 Uiso 1 1 calc GR . . . .
 H13B H 0.791994 0.681786 0.590237 0.139 Uiso 1 1 calc GR . . . .
 H13C H 0.729924 0.548636 0.549817 0.139 Uiso 1 1 calc GR . . . .
 C14 C 0.88038(17) 0.5164(4) 0.51775(14) 0.0858(9) Uani 1 1 d . . . . .
 H14A H 0.852694 0.413098 0.521708 0.129 Uiso 1 1 calc GR . . . .
 H14B H 0.917286 0.545726 0.559796 0.129 Uiso 1 1 calc GR . . . .
 H14C H 0.914431 0.506712 0.485363 0.129 Uiso 1 1 calc GR . . . .
 C3 C 0.6526(3) 0.1570(4) 0.53601(15) 0.0962(11) Uani 1 1 d . . . . .
 H3 H 0.679596 0.085479 0.569523 0.115 Uiso 1 1 calc R . . . .
 C12 C 0.80332(17) 0.6702(4) 0.35212(13) 0.0764(7) Uani 1 1 d . . . . .
 C10 C 0.9033(2) 0.8469(5) 0.44121(18) 0.1090(13) Uani 1 1 d . . . . .
 H10A H 0.931354 0.953598 0.447503 0.131 Uiso 1 1 calc R . . . .
 H10B H 0.948143 0.763809 0.445656 0.131 Uiso 1 1 calc R . . . .
 C11 C 0.8456(2) 0.8383(5) 0.37236(19) 0.1046(12) Uani 1 1 d . . . . .
 H11A H 0.879596 0.868243 0.340961 0.126 Uiso 1 1 calc R . . . .
 H11B H 0.800087 0.919695 0.368811 0.126 Uiso 1 1 calc R . . . .
 C16 C 0.87105(19) 0.5407(5) 0.34592(16) 0.0992(11) Uani 1 1 d . . . . .
 H16A H 0.909912 0.523795 0.388409 0.149 Uiso 1 1 calc GR . . . .
 H16B H 0.903196 0.578137 0.314921 0.149 Uiso 1 1 calc GR . . . .
 H16C H 0.842498 0.439139 0.330528 0.149 Uiso 1 1 calc GR . . . .
 C9 C 0.8536(2) 0.8205(4) 0.49516(17) 0.0933(10) Uani 1 1 d . . . . .
 H9A H 0.808473 0.903308 0.489891 0.112 Uiso 1 1 calc R . . . .
 H9B H 0.893096 0.838571 0.537912 0.112 Uiso 1 1 calc R . . . .
 C15 C 0.7388(2) 0.6888(5) 0.28426(16) 0.1089(13) Uani 1 1 d . . . . .
 H15A H 0.713645 0.583743 0.270007 0.163 Uiso 1 1 calc GR . . . .
 H15B H 0.768784 0.729663 0.252412 0.163 Uiso 1 1 calc GR . . . .
 H15C H 0.693930 0.764654 0.288113 0.163 Uiso 1 1 calc GR . . . .

loop_
  _atom_site_aniso_label
  _atom_site_aniso_U_11
  _atom_site_aniso_U_22
  _atom_site_aniso_U_33
  _atom_site_aniso_U_23
  _atom_site_aniso_U_13
  _atom_site_aniso_U_12
 P2 0.0370(3) 0.0370(3) 0.0396(3) -0.00082(15) 0.00912(18) 0.00052(14)
 P1 0.0407(3) 0.0527(3) 0.0646(4) 0.0015(2) 0.0118(2) -0.00468(19)
 C7 0.0427(9) 0.0516(11) 0.0560(11) -0.0039(9) 0.0079(8) 0.0021(8)
 C6 0.0542(10) 0.0444(10) 0.0392(9) -0.0061(7) 0.0110(7) -0.0102(7)
 C17 0.0417(8) 0.0419(9) 0.0461(9) -0.0095(7) 0.0111(7) -0.0021(7)
 C1 0.0562(11) 0.0385(9) 0.0510(10) 0.0004(8) 0.0041(8) -0.0044(8)
 C18 0.0463(9) 0.0489(11) 0.0538(10) 0.0062(8) 0.0050(8) 0.0058(8)
 C22 0.0574(11) 0.0450(10) 0.0465(10) -0.0051(8) 0.0115(8) -0.0125(8)
 C5 0.0778(14) 0.0716(15) 0.0489(11) -0.0119(10) 0.0220(10) -0.0291(12)
 C2 0.0850(17) 0.0584(14) 0.0766(16) 0.0183(12) -0.0089(13) -0.0043(12)
 C21 0.0761(15) 0.0585(13) 0.0537(12) -0.0129(10) 0.0087(10) -0.0198(10)
 C23 0.0510(11) 0.0686(14) 0.0886(17) 0.0076(13) 0.0112(11) 0.0203(11)
 C24 0.0678(14) 0.0511(13) 0.0706(14) 0.0145(10) 0.0129(11) 0.0043(9)
 C25 0.0608(12) 0.0811(16) 0.0631(13) -0.0074(12) 0.0208(10) -0.0303(12)
 C26 0.0932(17) 0.0424(11) 0.0639(13) 0.0031(10) 0.0139(12) -0.0052(11)
 C19 0.0666(13) 0.0738(15) 0.0502(11) 0.0074(11) -0.0026(9) -0.0006(11)
 C20 0.0652(13) 0.0859(17) 0.0550(12) -0.0084(12) -0.0055(10) -0.0205(12)
 C8 0.0620(13) 0.0841(17) 0.0604(13) -0.0190(11) 0.0195(10) -0.0161(11)
 C4 0.140(3) 0.088(2) 0.0509(13) 0.0071(13) 0.0207(15) -0.056(2)
 C13 0.100(2) 0.114(2) 0.0756(18) -0.0316(17) 0.0447(16) -0.0238(18)
 C14 0.0577(13) 0.126(3) 0.0647(14) -0.0013(16) -0.0045(11) -0.0004(15)
 C3 0.130(3) 0.0745(18) 0.0678(16) 0.0318(14) -0.0081(17) -0.0289(18)
 C12 0.0640(14) 0.102(2) 0.0632(14) 0.0083(13) 0.0151(11) -0.0284(13)
 C10 0.093(2) 0.121(3) 0.112(3) -0.015(2) 0.0230(19) -0.066(2)
 C11 0.092(2) 0.114(3) 0.106(2) 0.020(2) 0.0210(18) -0.052(2)
 C16 0.0679(15) 0.159(3) 0.0799(18) -0.016(2) 0.0366(14) -0.0179(19)
 C9 0.091(2) 0.096(2) 0.095(2) -0.0346(18) 0.0246(16) -0.0398(17)
 C15 0.100(2) 0.143(3) 0.0752(18) 0.035(2) 0.0042(16) -0.044(2)

_geom_special_details
;
 All esds (except the esd in the dihedral angle between two l.s. planes)
 are estimated using the full covariance matrix.  The cell esds are taken
 into account individually in the estimation of esds in distances, angles
 and torsion angles; correlations between esds in cell parameters are only
 used when they are defined by crystal symmetry.  An approximate (isotropic)
 treatment of cell esds is used for estimating esds involving l.s. planes.
;
loop_
  _geom_bond_atom_site_label_1
  _geom_bond_atom_site_label_2
  _geom_bond_distance
  _geom_bond_site_symmetry_2
  _geom_bond_publ_flag
 P2 C17 1.8670(17) . ?
 P2 C18 1.8861(19) . ?
 P2 C22 1.8789(19) . ?
 P1 C7 1.856(2) . ?
 P1 C8 1.877(3) . ?
 P1 C12 1.886(3) . ?
 C7 H7A 0.9700 . ?
 C7 H7B 0.9700 . ?
 C7 C1 1.500(3) . ?
 C6 C17 1.510(3) . ?
 C6 C1 1.403(3) . ?
 C6 C5 1.395(3) . ?
 C17 H17A 0.9700 . ?
 C17 H17B 0.9700 . ?
 C1 C2 1.395(3) . ?
 C18 C23 1.534(3) . ?
 C18 C24 1.532(3) . ?
 C18 C19 1.542(3) . ?
 C22 C21 1.550(3) . ?
 C22 C25 1.528(3) . ?
 C22 C26 1.533(3) . ?
 C5 H5 0.9300 . ?
 C5 C4 1.387(4) . ?
 C2 H2 0.9300 . ?
 C2 C3 1.364(4) . ?
 C21 H21A 0.9700 . ?
 C21 H21B 0.9700 . ?
 C21 C20 1.513(4) . ?
 C23 H23A 0.9600 . ?
 C23 H23B 0.9600 . ?
 C23 H23C 0.9600 . ?
 C24 H24A 0.9600 . ?
 C24 H24B 0.9600 . ?
 C24 H24C 0.9600 . ?
 C25 H25A 0.9600 . ?
 C25 H25B 0.9600 . ?
 C25 H25C 0.9600 . ?
 C26 H26A 0.9600 . ?
 C26 H26B 0.9600 . ?
 C26 H26C 0.9600 . ?
 C19 H19A 0.9700 . ?
 C19 H19B 0.9700 . ?
 C19 C20 1.520(4) . ?
 C20 H20A 0.9700 . ?
 C20 H20B 0.9700 . ?
 C8 C13 1.538(3) . ?
 C8 C14 1.531(4) . ?
 C8 C9 1.545(4) . ?
 C4 H4 0.9300 . ?
 C4 C3 1.378(5) . ?
 C13 H13A 0.9600 . ?
 C13 H13B 0.9600 . ?
 C13 H13C 0.9600 . ?
 C14 H14A 0.9600 . ?
 C14 H14B 0.9600 . ?
 C14 H14C 0.9600 . ?
 C3 H3 0.9300 . ?
 C12 C11 1.537(4) . ?
 C12 C16 1.532(5) . ?
 C12 C15 1.542(4) . ?
 C10 H10A 0.9700 . ?
 C10 H10B 0.9700 . ?
 C10 C11 1.507(5) . ?
 C10 C9 1.530(5) . ?
 C11 H11A 0.9700 . ?
 C11 H11B 0.9700 . ?
 C16 H16A 0.9600 . ?
 C16 H16B 0.9600 . ?
 C16 H16C 0.9600 . ?
 C9 H9A 0.9700 . ?
 C9 H9B 0.9700 . ?
 C15 H15A 0.9600 . ?
 C15 H15B 0.9600 . ?
 C15 H15C 0.9600 . ?

loop_
  _geom_angle_atom_site_label_1
  _geom_angle_atom_site_label_2
  _geom_angle_atom_site_label_3
  _geom_angle
  _geom_angle_site_symmetry_1
  _geom_angle_site_symmetry_3
  _geom_angle_publ_flag
 C17 P2 C18 102.09(9) . . ?
 C17 P2 C22 105.41(8) . . ?
 C22 P2 C18 104.61(9) . . ?
 C7 P1 C8 106.28(11) . . ?
 C7 P1 C12 101.28(12) . . ?
 C8 P1 C12 103.97(11) . . ?
 P1 C7 H7A 108.8 . . ?
 P1 C7 H7B 108.8 . . ?
 H7A C7 H7B 107.7 . . ?
 C1 C7 P1 113.59(14) . . ?
 C1 C7 H7A 108.8 . . ?
 C1 C7 H7B 108.8 . . ?
 C1 C6 C17 122.91(17) . . ?
 C5 C6 C17 118.6(2) . . ?
 C5 C6 C1 118.5(2) . . ?
 P2 C17 H17A 108.6 . . ?
 P2 C17 H17B 108.6 . . ?
 C6 C17 P2 114.56(13) . . ?
 C6 C17 H17A 108.6 . . ?
 C6 C17 H17B 108.6 . . ?
 H17A C17 H17B 107.6 . . ?
 C6 C1 C7 123.14(17) . . ?
 C2 C1 C7 118.8(2) . . ?
 C2 C1 C6 118.1(2) . . ?
 C23 C18 P2 116.62(16) . . ?
 C23 C18 C19 111.28(18) . . ?
 C24 C18 P2 106.06(14) . . ?
 C24 C18 C23 107.73(19) . . ?
 C24 C18 C19 108.25(19) . . ?
 C19 C18 P2 106.52(14) . . ?
 C21 C22 P2 106.16(14) . . ?
 C25 C22 P2 117.48(15) . . ?
 C25 C22 C21 109.79(18) . . ?
 C25 C22 C26 108.77(19) . . ?
 C26 C22 P2 106.03(15) . . ?
 C26 C22 C21 108.23(18) . . ?
 C6 C5 H5 119.2 . . ?
 C4 C5 C6 121.5(3) . . ?
 C4 C5 H5 119.2 . . ?
 C1 C2 H2 118.5 . . ?
 C3 C2 C1 122.9(3) . . ?
 C3 C2 H2 118.5 . . ?
 C22 C21 H21A 108.4 . . ?
 C22 C21 H21B 108.4 . . ?
 H21A C21 H21B 107.5 . . ?
 C20 C21 C22 115.6(2) . . ?
 C20 C21 H21A 108.4 . . ?
 C20 C21 H21B 108.4 . . ?
 C18 C23 H23A 109.5 . . ?
 C18 C23 H23B 109.5 . . ?
 C18 C23 H23C 109.5 . . ?
 H23A C23 H23B 109.5 . . ?
 H23A C23 H23C 109.5 . . ?
 H23B C23 H23C 109.5 . . ?
 C18 C24 H24A 109.5 . . ?
 C18 C24 H24B 109.5 . . ?
 C18 C24 H24C 109.5 . . ?
 H24A C24 H24B 109.5 . . ?
 H24A C24 H24C 109.5 . . ?
 H24B C24 H24C 109.5 . . ?
 C22 C25 H25A 109.5 . . ?
 C22 C25 H25B 109.5 . . ?
 C22 C25 H25C 109.5 . . ?
 H25A C25 H25B 109.5 . . ?
 H25A C25 H25C 109.5 . . ?
 H25B C25 H25C 109.5 . . ?
 C22 C26 H26A 109.5 . . ?
 C22 C26 H26B 109.5 . . ?
 C22 C26 H26C 109.5 . . ?
 H26A C26 H26B 109.5 . . ?
 H26A C26 H26C 109.5 . . ?
 H26B C26 H26C 109.5 . . ?
 C18 C19 H19A 108.3 . . ?
 C18 C19 H19B 108.3 . . ?
 H19A C19 H19B 107.4 . . ?
 C20 C19 C18 115.74(19) . . ?
 C20 C19 H19A 108.3 . . ?
 C20 C19 H19B 108.3 . . ?
 C21 C20 C19 112.50(19) . . ?
 C21 C20 H20A 109.1 . . ?
 C21 C20 H20B 109.1 . . ?
 C19 C20 H20A 109.1 . . ?
 C19 C20 H20B 109.1 . . ?
 H20A C20 H20B 107.8 . . ?
 C13 C8 P1 106.88(19) . . ?
 C13 C8 C9 107.8(2) . . ?
 C14 C8 P1 117.39(18) . . ?
 C14 C8 C13 107.4(3) . . ?
 C14 C8 C9 110.9(2) . . ?
 C9 C8 P1 106.0(2) . . ?
 C5 C4 H4 120.1 . . ?
 C3 C4 C5 119.7(3) . . ?
 C3 C4 H4 120.1 . . ?
 C8 C13 H13A 109.5 . . ?
 C8 C13 H13B 109.5 . . ?
 C8 C13 H13C 109.5 . . ?
 H13A C13 H13B 109.5 . . ?
 H13A C13 H13C 109.5 . . ?
 H13B C13 H13C 109.5 . . ?
 C8 C14 H14A 109.5 . . ?
 C8 C14 H14B 109.5 . . ?
 C8 C14 H14C 109.5 . . ?
 H14A C14 H14B 109.5 . . ?
 H14A C14 H14C 109.5 . . ?
 H14B C14 H14C 109.5 . . ?
 C2 C3 C4 119.0(3) . . ?
 C2 C3 H3 120.5 . . ?
 C4 C3 H3 120.5 . . ?
 C11 C12 P1 106.0(2) . . ?
 C11 C12 C15 108.4(3) . . ?
 C16 C12 P1 116.7(2) . . ?
 C16 C12 C11 111.3(3) . . ?
 C16 C12 C15 108.6(3) . . ?
 C15 C12 P1 105.36(19) . . ?
 H10A C10 H10B 107.8 . . ?
 C11 C10 H10A 109.1 . . ?
 C11 C10 H10B 109.1 . . ?
 C11 C10 C9 112.6(3) . . ?
 C9 C10 H10A 109.1 . . ?
 C9 C10 H10B 109.1 . . ?
 C12 C11 H11A 108.4 . . ?
 C12 C11 H11B 108.4 . . ?
 C10 C11 C12 115.4(3) . . ?
 C10 C11 H11A 108.4 . . ?
 C10 C11 H11B 108.4 . . ?
 H11A C11 H11B 107.5 . . ?
 C12 C16 H16A 109.5 . . ?
 C12 C16 H16B 109.5 . . ?
 C12 C16 H16C 109.5 . . ?
 H16A C16 H16B 109.5 . . ?
 H16A C16 H16C 109.5 . . ?
 H16B C16 H16C 109.5 . . ?
 C8 C9 H9A 108.3 . . ?
 C8 C9 H9B 108.3 . . ?
 C10 C9 C8 115.8(3) . . ?
 C10 C9 H9A 108.3 . . ?
 C10 C9 H9B 108.3 . . ?
 H9A C9 H9B 107.4 . . ?
 C12 C15 H15A 109.5 . . ?
 C12 C15 H15B 109.5 . . ?
 C12 C15 H15C 109.5 . . ?
 H15A C15 H15B 109.5 . . ?
 H15A C15 H15C 109.5 . . ?
 H15B C15 H15C 109.5 . . ?

_shelx_res_file
;
TITL exp_125_a.res in P2(1)/n
    exp_125.res
    created by SHELXL-2018/3 at 09:54:36 on 05-Sep-2019
REM Old TITL exp_125 in P2(1)/n
REM SHELXT solution in P2(1)/n
REM R1 0.170, Rweak 0.118, Alpha 0.044, Orientation as input
REM Formula found by SHELXT: C26 P2
CELL 1.54184 15.8774 8.1293 20.761 90 103.618 90
ZERR 4 0.0002 0.0001 0.0003 0 0.002 0
LATT 1
SYMM 0.5-X,0.5+Y,0.5-Z
SFAC C H P
UNIT 104 176 8

L.S. 4 0 0
PLAN  5
BOND $H
list 4
fmap 2 53
acta
REM <olex2.extras>
REM <HklSrc "%.\\exp_125.hkl">
REM </olex2.extras>

WGHT    0.119300    0.316100
FVAR       0.65349
P2    3    0.509410    0.358343    0.291390    11.00000    0.03705    0.03695 =
         0.03957   -0.00082    0.00912    0.00052
P1    3    0.734593    0.624825    0.412736    11.00000    0.04075    0.05269 =
         0.06459    0.00151    0.01176   -0.00468
C7    1    0.716272    0.400340    0.400260    11.00000    0.04271    0.05164 =
         0.05604   -0.00394    0.00786    0.00209
AFIX  23
H7A   2    0.689506    0.380067    0.353918    11.00000   -1.20000
H7B   2    0.771873    0.344682    0.410623    11.00000   -1.20000
AFIX   0
C6    1    0.571355    0.362895    0.431742    11.00000    0.05417    0.04439 =
         0.03920   -0.00609    0.01097   -0.01022
C17   1    0.521712    0.461506    0.373431    11.00000    0.04168    0.04193 =
         0.04614   -0.00950    0.01106   -0.00211
AFIX  23
H17A  2    0.551058    0.565773    0.372365    11.00000   -1.20000
H17B  2    0.464496    0.485051    0.380143    11.00000   -1.20000
AFIX   0
C1    1    0.660058    0.327951    0.441846    11.00000    0.05617    0.03848 =
         0.05104    0.00040    0.00408   -0.00439
C18   1    0.435407    0.504639    0.233946    11.00000    0.04632    0.04889 =
         0.05384    0.00617    0.00504    0.00577
C22   1    0.440771    0.171712    0.294760    11.00000    0.05739    0.04501 =
         0.04654   -0.00511    0.01147   -0.01248
C5    1    0.526756    0.301171    0.476925    11.00000    0.07782    0.07162 =
         0.04889   -0.01189    0.02197   -0.02914
AFIX  43
H5    2    0.468892    0.329437    0.472371    11.00000   -1.20000
AFIX   0
C2    1    0.697539    0.222130    0.493586    11.00000    0.08497    0.05837 =
         0.07660    0.01833   -0.00891   -0.00435
AFIX  43
H2    2    0.755728    0.194816    0.499404    11.00000   -1.20000
AFIX   0
C21   1    0.399987    0.123964    0.221789    11.00000    0.07605    0.05848 =
         0.05371   -0.01294    0.00873   -0.01983
AFIX  23
H21A  2    0.446378    0.096385    0.200523    11.00000   -1.20000
H21B  2    0.365287    0.025699    0.221647    11.00000   -1.20000
AFIX   0
C23   1    0.365535    0.590720    0.261697    11.00000    0.05097    0.06862 =
         0.08861    0.00755    0.01123    0.02035
AFIX 137
H23A  2    0.328090    0.509717    0.273864    11.00000   -1.50000
H23B  2    0.332172    0.662360    0.228553    11.00000   -1.50000
H23C  2    0.392616    0.653953    0.300039    11.00000   -1.50000
AFIX   0
C24   1    0.494070    0.637903    0.215873    11.00000    0.06785    0.05115 =
         0.07061    0.01455    0.01289    0.00431
AFIX 137
H24A  2    0.522521    0.696326    0.255167    11.00000   -1.50000
H24B  2    0.459724    0.713263    0.184874    11.00000   -1.50000
H24C  2    0.536728    0.587637    0.196251    11.00000   -1.50000
AFIX   0
C25   1    0.369892    0.186310    0.333049    11.00000    0.06081    0.08108 =
         0.06311   -0.00744    0.02080   -0.03031
AFIX 137
H25A  2    0.395751    0.210222    0.378707    11.00000   -1.50000
H25B  2    0.338550    0.084523    0.330044    11.00000   -1.50000
H25C  2    0.330834    0.273360    0.314458    11.00000   -1.50000
AFIX   0
C26   1    0.503627    0.034910    0.326040    11.00000    0.09318    0.04238 =
         0.06390    0.00305    0.01387   -0.00519
AFIX 137
H26A  2    0.548225    0.024074    0.302112    11.00000   -1.50000
H26B  2    0.472657   -0.067066    0.324191    11.00000   -1.50000
H26C  2    0.529366    0.062038    0.371410    11.00000   -1.50000
AFIX   0
C19   1    0.394938    0.406367    0.170692    11.00000    0.06659    0.07376 =
         0.05021    0.00742   -0.00257   -0.00065
AFIX  23
H19A  2    0.356844    0.479095    0.139952    11.00000   -1.20000
H19B  2    0.441050    0.372842    0.150082    11.00000   -1.20000
AFIX   0
C20   1    0.343744    0.254255    0.180662    11.00000    0.06519    0.08591 =
         0.05503   -0.00837   -0.00551   -0.02052
AFIX  23
H20A  2    0.298385    0.285850    0.202381    11.00000   -1.20000
H20B  2    0.316260    0.208337    0.137734    11.00000   -1.20000
AFIX   0
C8    1    0.811356    0.649586    0.496009    11.00000    0.06203    0.08407 =
         0.06043   -0.01901    0.01952   -0.01612
C4    1    0.566719    0.198627    0.528478    11.00000    0.13957    0.08791 =
         0.05085    0.00708    0.02067   -0.05561
AFIX  43
H4    2    0.535668    0.158131    0.557852    11.00000   -1.20000
AFIX   0
C13   1    0.755949    0.654444    0.547611    11.00000    0.09990    0.11371 =
         0.07559   -0.03164    0.04466   -0.02379
AFIX 137
H13A  2    0.711355    0.735942    0.534977    11.00000   -1.50000
H13B  2    0.791994    0.681786    0.590237    11.00000   -1.50000
H13C  2    0.729924    0.548636    0.549817    11.00000   -1.50000
AFIX   0
C14   1    0.880380    0.516354    0.517746    11.00000    0.05774    0.12557 =
         0.06469   -0.00132   -0.00446   -0.00045
AFIX 137
H14A  2    0.852694    0.413098    0.521708    11.00000   -1.50000
H14B  2    0.917286    0.545726    0.559796    11.00000   -1.50000
H14C  2    0.914431    0.506712    0.485363    11.00000   -1.50000
AFIX   0
C3    1    0.652635    0.156970    0.536008    11.00000    0.13047    0.07453 =
         0.06783    0.03183   -0.00806   -0.02887
AFIX  43
H3    2    0.679596    0.085479    0.569523    11.00000   -1.20000
AFIX   0
C12   1    0.803320    0.670229    0.352124    11.00000    0.06398    0.10209 =
         0.06321    0.00832    0.01513   -0.02837
C10   1    0.903283    0.846881    0.441208    11.00000    0.09336    0.12074 =
         0.11216   -0.01480    0.02300   -0.06557
AFIX  23
H10A  2    0.931354    0.953598    0.447503    11.00000   -1.20000
H10B  2    0.948143    0.763809    0.445656    11.00000   -1.20000
AFIX   0
C11   1    0.845615    0.838284    0.372358    11.00000    0.09236    0.11427 =
         0.10603    0.02018    0.02096   -0.05162
AFIX  23
H11A  2    0.879596    0.868243    0.340961    11.00000   -1.20000
H11B  2    0.800087    0.919695    0.368811    11.00000   -1.20000
AFIX   0
C16   1    0.871053    0.540741    0.345916    11.00000    0.06787    0.15946 =
         0.07987   -0.01603    0.03661   -0.01788
AFIX 137
H16A  2    0.909912    0.523795    0.388409    11.00000   -1.50000
H16B  2    0.903196    0.578137    0.314921    11.00000   -1.50000
H16C  2    0.842498    0.439139    0.330528    11.00000   -1.50000
AFIX   0
C9    1    0.853574    0.820510    0.495158    11.00000    0.09054    0.09614 =
         0.09468   -0.03456    0.02461   -0.03984
AFIX  23
H9A   2    0.808473    0.903308    0.489891    11.00000   -1.20000
H9B   2    0.893096    0.838571    0.537912    11.00000   -1.20000
AFIX   0
C15   1    0.738837    0.688826    0.284263    11.00000    0.10008    0.14316 =
         0.07519    0.03486    0.00421   -0.04399
AFIX 137
H15A  2    0.713645    0.583743    0.270007    11.00000   -1.50000
H15B  2    0.768784    0.729663    0.252412    11.00000   -1.50000
H15C  2    0.693930    0.764654    0.288113    11.00000   -1.50000
AFIX   0
HKLF 4


REM  exp_125_a.res in P2(1)/n
REM wR2 = 0.1783, GooF = S = 1.044, Restrained GooF = 1.044 for all data
REM R1 = 0.0637 for 4480 Fo > 4sig(Fo) and 0.0684 for all 5059 data
REM 261 parameters refined using 0 restraints

END

WGHT      0.1193      0.3161

REM Highest difference peak  0.470,  deepest hole -0.570,  1-sigma level  0.100
Q1    1   0.8079  0.5325  0.4390  11.00000  0.05    0.47
Q2    1   0.7349  0.4949  0.4143  11.00000  0.05    0.33
Q3    1   0.5161  0.4141  0.3341  11.00000  0.05    0.26
Q4    1   0.6098  0.1556  0.2987  11.00000  0.05    0.23
Q5    1   0.6548  0.0933  0.3429  11.00000  0.05    0.23
;
_shelx_res_checksum                99937
_shelx_hkl_file
;
   0   0  -2    5.89    0.43
   0   0  -3    0.19    0.11
   0   0  -3    0.58    0.21
   0   0  -4 3720.93   59.01
   0   0  -4 3861.21   60.63
   0   0  -5    0.33    0.19
   0   0  -5   -0.02    0.13
   0   0  -5    0.02    0.08
   0   0  -6  966.58   21.45
   0   0  -6  948.89   18.99
   0   0  -7    0.18    0.21
   0   0  -7    0.13    0.18
   0   0  -7   -0.38    0.52
   0   0  -8  264.34   10.33
   0   0  -8  256.92    8.46
   0   0  -9   -0.59    0.79
   0   0  -9    0.58    0.47
   0   0 -10  607.57   17.00
   0   0 -10  528.82   18.39
   0   0 -11   -0.36    0.53
   0   0 -11   -0.56    0.59
   0   0 -12   23.48    3.88
   0   0 -13    0.19    0.79
   0   0 -14  424.73   19.84
   0   0 -15   -0.28    1.28
   0   0 -16  179.28    8.74
   0   0 -17   -0.77    0.76
   0   0 -18   11.76    2.20
   0   0 -19   -0.26    0.51
   0   0 -20    4.66    1.57
   0   0 -21   -1.69    0.79
   0   0 -22   11.53    2.03
   0   0 -23   -0.69    0.41
   0   0 -24   63.35    3.90
   0  -1   0    0.05    0.10
   0  -1   0    0.09    0.11
   0  -1   1 2661.92   44.72
   0  -1   1 2816.31   44.15
   0   1  -1 2647.19   43.97
   0  -1   1 2722.96   44.06
   0  -1  -1 2525.47   43.78
   0  -1   2  311.13    7.25
   0  -1  -2  285.90    7.15
   0   1  -2  311.75    6.04
   0  -1  -2  301.46    6.49
   0  -1   2  289.65    6.44
   0  -1   2  284.20    7.24
   0   1  -2  286.24    7.27
   0   1  -3   32.42    1.00
   0  -1  -3   27.66    1.78
   0   1  -3   26.22    2.07
   0  -1   3   26.87    1.78
   0  -1  -3   32.35    1.95
   0   1  -4   48.71    3.12
   0  -1  -4   46.20    2.34
   0  -1   4   47.55    2.41
   0  -1  -5  929.66   18.82
   0  -1  -5  805.76   15.93
   0  -1  -6  887.17   19.69
   0   1  -6  918.79   21.17
   0  -1  -7  594.90   14.91
   0   1  -7  618.49   16.78
   0  -1  -8  209.44    9.04
   0   1  -8  203.09    9.14
   0   1  -9 1007.63   26.46
   0   1  -9 1062.91   22.01
   0  -1  -9 1053.26   26.38
   0  -1 -10   21.44    3.25
   0   1 -10   18.96    2.15
   0   1 -10   19.79    3.24
   0   1 -11   12.39    2.64
   0  -1 -11   12.71    2.62
   0  -1 -12    0.65    0.77
   0   1 -12   -0.67    1.32
   0   1 -13  106.13    9.16
   0  -1 -13   96.38    8.40
   0   1 -14  280.09   15.89
   0  -1 -14  236.33   14.22
   0   1 -15   94.31    9.51
   0  -1 -15   84.98    8.57
   0  -1  16   34.31    3.33
   0   1 -16   38.33    3.89
   0  -1 -16   33.37    3.59
   0   1 -17  168.20    8.75
   0  -1  17  160.23    7.85
   0  -1 -17  167.32    8.64
   0  -1 -18   34.66    3.84
   0   1 -18   31.91    3.70
   0  -1 -19   34.17    3.82
   0   1 -19   34.97    3.97
   0   1 -20  262.84   11.29
   0  -1 -20  254.29   11.02
   0  -1 -21    0.99    0.43
   0   1 -21   -0.41    0.48
   0  -1 -22    0.22    0.55
   0   1 -22    0.51    0.50
   0  -1 -23    1.08    0.50
   0   1 -23    1.25    0.66
   0  -1 -24    3.62    0.95
   0  -1  24    2.17    0.67
   0  -2   0 1601.80   29.16
   0  -2   0 1598.18   30.53
   0  -2   1  257.79    8.01
   0   2  -1  255.46    6.97
   0  -2  -1  260.62    7.10
   0  -2  -2 1402.32   27.78
   0  -2   2 1417.64   26.84
   0  -2  -2 1367.98   25.76
   0  -2   2 1447.59   28.20
   0   2  -2 1386.30   26.16
   0  -2   3 3728.60   62.29
   0  -2   3 3770.88   64.01
   0  -2  -3 3707.56   64.78
   0  -2  -3 3713.79   64.00
   0   2  -3 3857.36   63.49
   0  -2   3 3904.80   64.67
   0  -2   4 1509.41   29.49
   0   2  -4 1576.99   30.17
   0   2  -4 1484.41   25.17
   0  -2   4 1545.03   29.90
   0  -2  -4 1505.76   30.50
   0  -2  -4 1466.52   29.25
   0  -2   4 1450.56   27.11
   0   2  -5  625.79   16.35
   0  -2  -5  658.04   15.12
   0  -2   5  692.58   16.94
   0  -2   5  634.16   15.64
   0  -2  -5  614.57   16.32
   0  -2  -5  564.35   14.67
   0  -2  -6  422.11   12.02
   0  -2  -6  452.45   13.74
   0   2  -6  475.07   14.23
   0  -2   6  516.12   14.76
   0  -2   6  471.08   12.85
   0  -2  -6  482.22   13.03
   0  -2  -7 1629.46   33.03
   0   2  -7 1604.46   34.51
   0  -2  -7 1618.25   34.15
   0  -2  -8  309.40   11.22
   0   2  -8  319.36   12.46
   0  -2  -8  304.34   11.59
   0  -2  -9  115.92    6.95
   0   2  -9  117.48    7.87
   0  -2  -9  120.09    7.02
   0  -2 -10  154.87    8.40
   0   2 -10  167.50    9.95
   0  -2 -10  143.26    8.32
   0  -2 -11  229.28   11.45
   0   2 -11  252.88   13.14
   0   2 -12  107.64    9.02
   0   2 -13  342.02   17.80
   0   2 -14   48.27    6.68
   0  -2  14   56.42    7.75
   0  -2  15  155.77   13.84
   0  -2  16    1.88    0.69
   0  -2 -16    3.52    1.21
   0  -2  17    0.36    0.39
   0  -2 -17    0.11    0.54
   0  -2  18    0.38    0.45
   0  -2 -18    0.24    0.63
   0  -2 -19   13.91    2.42
   0  -2 -20   14.70    2.45
   0  -2 -21   70.48    5.22
   0  -2 -22    4.99    1.33
   0  -2 -23   33.45    3.05
   0  -2  23   36.28    3.33
   0  -2 -24    1.89    0.69
   0  -2  24    2.14    0.69
   0  -3   0    0.39    0.45
   0  -3   0   -0.02    0.55
   0   3   0   -0.06    0.22
   0  -3   0    1.05    0.48
   0  -3  -1   52.10    4.29
   0  -3   1   58.23    3.88
   0  -3   1   54.46    4.49
   0  -3   1   55.58    4.24
   0   3  -1   48.51    2.94
   0  -3  -1   53.69    4.24
   0  -3  -1   54.07    3.48
   0  -3  -2   -0.49    0.65
   0  -3   2    0.15    0.49
   0  -3  -2    0.60    0.35
   0   3  -2    0.48    0.35
   0  -3  -2    0.56    0.36
   0  -3   2    0.31    0.53
   0   3  -2    0.44    0.33
   0  -3  -3  253.17   10.28
   0  -3   3  244.39    8.89
   0  -3  -3  247.09    9.83
   0   3  -3  246.71    8.65
   0   3  -3  222.27    7.69
   0  -3   3  252.52   10.24
   0  -3  -4  188.03    8.97
   0  -3   4  186.25    7.50
   0   3  -4  182.81    7.83
   0  -3   4  197.57    8.99
   0  -3  -4  174.54    8.14
   0  -3  -5   26.04    2.99
   0  -3   5   28.48    3.34
   0  -3   5   21.26    2.09
   0  -3  -5   22.17    3.06
   0  -3   5   27.37    3.24
   0   3  -5   23.75    2.87
   0  -3   6   46.57    4.58
   0  -3  -6   39.36    3.73
   0  -3   6   42.65    4.08
   0   3  -6   42.61    4.01
   0  -3  -6   41.05    4.30
   0  -3   7 2457.54   50.04
   0   3  -7 2339.58   48.66
   0  -3  -7 2407.27   50.30
   0  -3  -8   15.62    2.75
   0  -3   8   15.64    2.73
   0   3  -8   17.60    2.98
   0  -3   9   48.64    5.32
   0   3  -9   44.73    5.12
   0  -3  -9   47.44    5.13
   0   3 -10   45.80    5.45
   0  -3 -10   51.03    5.58
   0  -3  10   53.72    6.04
   0  -3  11    4.91    1.94
   0   3 -11    4.27    1.92
   0   3 -12    9.73    2.88
   0  -3  12    7.27    2.57
   0  -3  13  132.39   11.60
   0   3 -13  130.48   11.29
   0  -3  14  272.82   17.51
   0  -3 -15   12.23    2.21
   0  -3  15   11.27    1.83
   0  -3 -16    2.44    0.94
   0  -3  16    0.18    0.28
   0  -3  17   48.54    4.07
   0  -3 -17   55.04    4.93
   0  -3 -18    9.54    2.09
   0  -3  18    7.51    1.49
   0  -3 -19   32.50    3.71
   0  -3  20   29.66    3.71
   0  -3 -20   23.57    2.99
   0  -3  21    0.85    0.59
   0  -3 -21   -0.20    0.40
   0  -3 -22    0.01    0.44
   0  -3  22    0.65    0.66
   0  -3 -23    0.89    0.46
   0  -3  23    2.80    0.86
   0  -4   0 3504.45   61.34
   0  -4   0 3357.35   61.49
   0  -4  -1    2.94    0.83
   0  -4   1    5.10    1.32
   0  -4   1    5.63    1.69
   0  -4  -1    4.76    1.47
   0  -4  -1    2.59    0.85
   0  -4   1    3.07    1.28
   0  -4  -2   12.55    2.55
   0   4  -2   10.58    2.00
   0  -4   2   10.91    2.08
   0  -4  -2   11.29    1.72
   0  -4  -2   13.58    2.65
   0  -4   2   13.81    2.64
   0  -4   2   12.86    2.15
   0  -4  -3   85.45    6.91
   0  -4  -3   74.56    6.09
   0  -4   3   74.29    5.61
   0  -4   3   79.55    5.54
   0  -4   3   77.71    6.48
   0  -4   4    0.92    0.75
   0  -4  -4    0.74    0.45
   0  -4  -4    1.27    0.86
   0  -4   4    0.23    0.30
   0  -4  -5  684.08   21.46
   0  -4  -5  755.80   24.14
   0  -4   5  761.12   23.35
   0   4  -6  996.46   26.68
   0  -4  -6  972.67   26.75
   0  -4  -7  200.70   11.98
   0   4  -7  192.91   10.62
   0   4  -8  439.84   17.69
   0  -4  -8  466.47   19.49
   0   4  -9   27.59    4.37
   0  -4  -9   27.55    4.56
   0   4 -10  278.91   15.13
   0  -4 -10  260.20   14.55
   0  -4 -11   -0.06    0.58
   0   4 -11   -0.85    1.13
   0   4 -12   36.46    5.90
   0  -4  13   11.47    2.45
   0  -4 -14  269.94   11.57
   0  -4  14  288.63   13.02
   0  -4 -15    6.14    1.71
   0  -4  15    6.22    1.60
   0  -4  15    6.59    1.37
   0  -4  16  162.65    7.49
   0  -4 -16  187.05    9.62
   0  -4  17   -1.28    1.48
   0  -4  17    0.70    0.56
   0  -4 -17    0.34    0.70
   0  -4 -18    0.22    0.81
   0  -4  18   -0.31    1.07
   0  -4  18   -0.34    0.48
   0  -4 -19    3.09    1.11
   0  -4  19    4.74    1.40
   0  -4 -20   20.95    2.67
   0  -4  20   28.79    3.47
   0  -4  21   -0.04    0.36
   0  -4 -21   -0.14    0.32
   0  -4 -22    8.91    1.35
   0  -4  22   14.01    2.06
   0  -5   0    0.05    0.71
   0  -5   0   -0.60    1.07
   0   5   0   -1.01    1.32
   0  -5  -1  252.40   13.58
   0  -5   1  231.16   13.33
   0  -5  -1  246.22   13.65
   0  -5   1  243.51   13.01
   0  -5   2    2.14    1.00
   0  -5   2    0.83    0.65
   0  -5  -2    1.23    0.94
   0  -5  -2    1.39    0.75
   0  -5   3   28.38    4.07
   0  -5  -3   28.97    4.59
   0  -5  -3   26.93    4.29
   0  -5   3   32.45    4.85
   0  -5  -4  422.86   19.10
   0  -5  -5   -0.70    0.66
   0  -5  -6  698.51   26.18
   0  -5  -7  234.19   14.63
   0  -5  -8   97.88    9.45
   0  -5  -9  131.22   11.17
   0  -5 -10   -0.82    0.80
   0  -5 -10    0.03    0.75
   0  -5  10    1.69    1.13
   0  -5 -11   55.84    5.13
   0  -5  11   52.82    5.39
   0  -5 -12   48.52    4.88
   0  -5  12   41.31    4.78
   0  -5 -13   63.32    5.52
   0  -5  13   56.71    5.76
   0  -5  14  168.35   10.22
   0  -5  15   19.16    3.43
   0  -5  16   18.91    3.29
   0  -5  17    1.63    0.54
   0  -5  18   77.68    6.17
   0  -5  19   -0.09    0.54
   0  -5  20   95.56    6.01
   0  -5  21   11.44    1.95
   0  -6   0  703.72   27.35
   0  -6  -1   44.15    6.39
   0  -6   1   45.07    6.20
   0  -6   2    0.31    0.66
   0   6   2    0.30    1.31
   0  -6  -2    0.01    0.51
   0  -6  -3  171.39   13.17
   0   6   3  177.33   14.46
   0   6   4  168.13   14.57
   0  -6  -4  147.81   12.43
   0   6   5   28.81    6.19
   0  -6  -6   -0.50    0.88
   0  -6   6   -0.43    0.47
   0  -6   6    0.08    0.74
   0  -6   7  142.12    9.01
   0  -6  -7  155.62    9.11
   0  -6   7  155.59    7.45
   0  -6  -8   31.06    3.90
   0  -6   8   37.76    3.46
   0  -6   8   25.62    3.88
   0  -6  -9   11.55    2.18
   0  -6   9   13.71    2.75
   0  -6 -10   -0.29    0.62
   0  -6  10    1.48    1.06
   0  -6  11    2.36    1.35
   0  -6 -11    1.75    1.33
   0  -6 -12  181.09    9.56
   0  -6  12  161.50   10.01
   0  -6  13   53.81    5.69
   0  -6 -13   64.32    5.30
   0  -6  14  107.74    7.90
   0  -6 -14  111.55    6.69
   0  -6  15    2.42    1.10
   0  -6  16    9.16    2.09
   0  -6  17    5.40    1.56
   0  -6  18    0.20    0.68
   0  -6  19    5.78    1.56
   0  -6  20    3.04    0.96
   0  -7   0   -0.11    0.84
   0  -7   0   -0.70    1.14
   0  -7  -1  176.00    8.93
   0  -7   1  174.40    9.19
   0  -7  -1  192.94   10.03
   0  -7  -1  166.41    9.15
   0  -7   1  179.57    9.55
   0  -7   2  130.05    8.26
   0  -7  -2  135.74    8.53
   0  -7  -2  121.06    7.76
   0  -7   2  138.29    7.87
   0  -7   3   17.59    3.07
   0  -7  -3   14.53    2.68
   0  -7  -3   16.42    2.77
   0  -7   3   13.58    2.40
   0  -7  -4    5.62    1.58
   0  -7   4    6.30    1.99
   0  -7   4    4.22    1.16
   0  -7  -4    2.35    0.85
   0  -7  -5   25.98    3.37
   0  -7  -5   33.20    4.18
   0  -7   5   34.75    4.45
   0  -7   5   32.87    3.49
   0  -7  -6   16.05    2.83
   0  -7   6   15.31    2.30
   0  -7   6   10.93    2.46
   0  -7  -7  134.33    8.42
   0  -7   7  127.00    8.72
   0  -7   7  144.02    7.13
   0  -7  -8    5.79    1.92
   0  -7   8   52.08    7.15
   0  -7   9    7.47    2.07
   0  -7  -9    7.57    1.96
   0  -7 -10   18.34    2.82
   0  -7  10   17.46    3.12
   0  -7  11   24.66    3.66
   0  -7 -11   37.08    3.92
   0  -7 -12    0.36    0.47
   0  -7  12    0.12    0.54
   0  -7 -13   12.11    2.05
   0  -7  13    9.18    2.29
   0  -7 -14    7.15    1.59
   0  -7  14    8.07    1.99
   0  -7  15   60.81    5.26
   0  -7 -15   49.57    3.41
   0  -7  16    2.46    1.06
   0  -7  17   24.90    2.90
   0  -8   0  156.30    8.00
   0  -8   0  184.87    8.96
   0  -8  -1   14.92    2.53
   0  -8   1   12.26    2.14
   0  -8   1   13.01    2.38
   0  -8  -1   10.80    2.03
   0  -8  -2   35.52    3.95
   0  -8   2   32.51    3.45
   0  -8   2   35.15    3.93
   0  -8  -2   29.55    3.33
   0  -8  -3    1.26    1.13
   0  -8   3    2.00    0.98
   0  -8   3   -0.29    0.47
   0  -8  -3    0.51    0.69
   0  -8  -4    2.91    1.10
   0  -8   4    3.10    0.96
   0  -8   4    4.39    1.32
   0  -8  -4    1.55    0.90
   0  -8   5   54.99    4.17
   0  -8  -5   47.56    4.69
   0  -8   5   45.35    4.72
   0  -8  -6  123.04    7.45
   0  -8   6  111.13    7.57
   0  -8  -7    0.13    0.87
   0  -8   7   -0.61    0.90
   0  -8  -8   14.95    2.44
   0  -8   8   14.49    2.69
   0  -8  -9   -1.03    0.86
   0  -8   9    0.58    0.80
   0  -8 -10   78.87    5.21
   0  -8  10   69.80    5.81
   0  -8  11   15.48    2.60
   0  -8 -11   21.04    2.52
   0  -8  12    1.09    0.76
   0  -8 -12    1.45    0.65
   0  -8  13   68.05    5.12
   0  -8 -13   60.01    3.67
   0  -8  14   38.95    3.54
   0  -9   0    0.36    0.49
   0  -9  -1    3.57    0.96
   0  -9  -2    5.41    1.10
   0  -9  -3    4.53    1.24
   0  -9  -3    2.19    0.69
   0  -9  -4   97.54    5.53
   0  -9  -5   14.16    2.13
   0  -9   6   35.50    3.31
   0  -9  -6   47.03    3.68
   0  -9  -7    7.36    1.38
   0  -9   7    6.98    1.38
   0  -9  -8    6.85    1.34
   0  -9   8    6.15    1.34
   0  -9   9    1.46    0.61
   0  -9  -9    1.58    0.62
   0  -9  10   10.41    1.53
   1   0 -24   -0.42    0.90
   1   0 -23    7.12    1.56
   1   0 -22    0.46    0.44
   1   0 -21  265.38   11.26
   1   0 -20    1.32    0.96
   1   0 -19   88.58    6.39
   1   0 -18    0.44    0.51
   1   0 -17  352.30   13.23
   1   0 -16    1.56    1.84
   1   0 -15   72.21    7.91
   1   0 -14   -0.15    1.22
   1   0 -13  293.75   15.13
   1   0 -12   -0.86    0.84
   1   0 -12    3.29    1.45
   1   0 -11   14.57    2.76
   1   0 -11   12.38    2.16
   1   0 -10    0.44    0.59
   1   0 -10   -0.56    0.31
   1   0  -9  719.95   17.43
   1   0  -9  701.21   19.97
   1   0  -8   -0.25    0.37
   1   0  -8    1.09    0.74
   1   0  -7  418.15   12.64
   1   0  -7  430.01   10.91
   1   0  -6    0.41    0.32
   1   0  -6    0.08    0.16
   1   0  -5  423.34    8.30
   1   0  -4    1.71    0.28
   1   0  -3 5098.66   80.37
  -1   0   2    0.18    0.15
  -1   0   1  237.34    4.97
  -1   0   1  245.93    4.94
  -1   0   0    0.13    0.06
  -1   0  -1 1452.26   24.34
  -1   0  -2    1.82    0.46
  -1   0  -2    0.69    0.22
  -1   0  -3 4601.83   74.50
  -1   0  -3 4484.51   72.52
  -1   0  -4   -0.05    0.25
  -1   0  -4    0.06    0.11
  -1   0  -5   36.13    2.90
  -1   0  -5   36.69    2.31
  -1   0  -6    0.00    0.32
  -1   0  -6    0.23    0.22
  -1   0  -6    0.11    0.29
  -1   0  -7 4973.70   79.52
  -1   0  -7 5041.06   83.15
  -1   0  -8    1.26    0.79
  -1   0  -8   -0.27    0.31
  -1   0  -9  312.62   10.11
  -1   0  -9  332.70   12.91
  -1   0 -10   -0.56    0.84
  -1   0 -11   75.55    6.66
  -1   0 -12    0.76    0.61
  -1   0 -13  543.17   22.03
  -1   0 -14   -1.24    1.06
  -1   0 -15  738.08   28.67
  -1   0 -16   -1.66    1.31
   1   0  16    0.54    0.56
  -1   0 -17  104.54    6.74
  -1   0 -18    0.51    0.80
  -1   0 -19   -0.25    0.48
  -1   0 -20   -0.56    0.84
  -1   0 -21   56.95    4.67
  -1   0 -22    0.17    0.75
  -1   0 -23    6.80    1.46
  -1   0 -24    0.87    0.59
   1  -1 -25    3.29    0.81
  -1  -1  24   12.25    1.73
   1  -1 -24   12.38    1.82
   1  -1 -23   66.29    4.66
   1   1 -23   62.56    4.32
   1  -1 -22    1.56    0.50
   1   1 -22    3.33    0.99
   1   1 -21   28.90    3.47
   1  -1 -21   31.50    3.63
   1  -1 -20    7.08    1.74
   1   1 -20    6.15    1.61
   1  -1 -19    8.52    1.87
   1   1 -19    9.85    2.17
   1   1 -18   38.02    4.15
   1  -1 -18   36.71    4.00
   1   1 -17   63.58    5.22
   1  -1 -17   61.31    5.08
   1  -1 -16   -0.06    0.54
  -1  -1  16   -0.42    0.53
   1  -1 -16    0.01    0.68
   1  -1 -15   20.40    3.97
   1   1 -15   29.37    5.23
   1   1 -14    3.44    1.61
   1  -1 -14    3.45    1.84
   1   1 -13  701.10   24.83
   1  -1 -13  619.50   22.83
   1  -1 -12  252.93   12.99
   1   1 -12  268.04   13.71
   1   1 -11   43.18    4.98
   1  -1 -11   37.26    4.51
   1   1 -11   37.33    3.39
   1   1 -10  512.07   17.92
   1  -1 -10  544.81   17.04
   1  -1 -10  519.86   17.44
   1  -1  -9  649.69   19.08
   1   1  -9  625.43   19.11
   1  -1  -9  678.59   18.56
   1  -1  -8  306.74   10.80
   1   1  -8  276.00   10.85
   1  -1  -8  298.02   11.01
   1  -1  -7  565.09   12.26
   1   1  -7  640.21   16.84
   1  -1  -7  601.97   14.72
   1  -1  -7  670.76   16.95
   1  -1  -7  734.62   17.39
   1   1  -6  865.39   20.24
   1  -1  -6  910.39   20.29
   1   1  -5    6.59    1.19
   1  -1  -5    4.51    0.76
   1  -1  -5    5.96    1.05
   1  -1  -5    5.39    1.05
   1  -1  -4   15.67    1.57
   1  -1  -4   16.51    1.63
  -1  -1   4   17.00    0.79
   1  -1  -4   18.75    1.97
   1   1  -4   19.83    1.89
   1  -1  -4   14.41    1.34
  -1  -1   3  688.95   15.30
   1  -1  -3  812.76   15.50
   1   1  -3  731.35   15.25
   1  -1  -3  794.65   16.45
   1  -1  -3  726.87   14.90
   1  -1  -3  719.86   15.35
   1  -1  -2 5465.95   81.02
   1   1  -2 5453.79   80.03
  -1  -1   2 5329.76   79.30
  -1  -1   1 1823.87   30.61
   1   1  -1 1773.43   29.71
  -1  -1   0 1199.09   16.33
  -1   1   0 1525.85   17.49
  -1   1  -1 5310.35   26.03
   1  -1   1 5272.17   25.42
  -1   1  -2  866.13   15.15
   1  -1   2  836.72   16.57
  -1  -1  -2  809.02   14.79
  -1  -1  -2  845.07   16.63
   1  -1   3   86.29    3.57
  -1  -1  -3   87.09    3.86
  -1   1  -3   94.78    2.80
  -1  -1  -3   87.38    3.36
  -1   1  -3   89.13    4.37
   1  -1   4   23.35    1.79
  -1  -1  -4   23.78    2.02
  -1   1  -4   26.79    1.47
  -1  -1  -4   26.68    2.08
  -1   1  -5  586.55   11.85
  -1  -1  -5  556.96   13.70
  -1   1  -6 2721.04   50.31
  -1  -1  -6 2642.74   47.82
  -1  -1  -6 2758.99   49.12
   1  -1   6 2645.80   45.11
  -1   1  -7  809.04   20.76
  -1  -1  -7  772.93   18.31
  -1  -1  -7  828.56   20.09
  -1  -1  -8   36.07    3.12
  -1   1  -8   38.33    2.51
  -1  -1  -8   39.42    3.82
  -1   1  -8   37.62    3.83
  -1   1  -9   88.99    6.42
  -1  -1  -9   96.56    6.65
  -1   1 -10  310.33   13.80
  -1  -1 -10  331.21   13.81
  -1  -1 -11  116.53    8.31
  -1   1 -11  115.66    8.51
  -1   1 -12  166.22   11.01
  -1  -1 -12  150.46   10.25
  -1   1 -13   17.48    3.66
  -1  -1 -13   17.03    3.50
  -1  -1 -14  385.38   18.82
  -1   1 -14  427.17   20.63
  -1   1 -15   81.64    8.97
  -1  -1 -15   65.44    7.63
   1  -1  16   16.70    2.28
  -1   1 -16   17.14    2.61
  -1  -1 -16   18.13    2.63
  -1  -1 -16   15.58    2.26
   1  -1  17   43.83    3.87
  -1  -1 -17   47.75    4.44
  -1  -1 -17   41.70    3.84
  -1   1 -17   47.31    4.43
  -1   1 -18   23.58    3.21
  -1  -1 -18   26.67    3.34
  -1   1 -19   41.13    4.20
  -1  -1 -19   40.20    4.16
  -1  -1 -20    9.70    1.97
  -1   1 -20    9.36    1.94
  -1   1 -21   87.51    5.78
  -1  -1 -21   82.09    5.62
  -1  -1 -22   23.21    2.78
  -1   1 -22   23.14    2.68
  -1  -1 -23    0.40    0.42
  -1   1 -23    0.91    0.58
  -1  -1 -24   15.43    1.82
   1  -1  24   14.55    1.78
  -1  -2  24   24.37    2.41
   1  -2 -24   24.13    2.34
  -1  -2  23   42.80    3.71
   1  -2 -23   46.42    3.72
  -1  -2  22  105.78    6.55
   1  -2 -22  100.13    6.05
   1  -2 -21   36.52    3.85
   1  -2 -20   62.37    5.18
   1  -2 -19    0.86    0.54
   1  -2 -18    5.09    1.48
  -1  -2  17  125.89    6.84
   1  -2 -17  145.79    8.18
   1  -2 -16  478.84   15.74
  -1  -2  16  445.31   13.90
   1   2 -15  101.74   10.05
  -1  -2  15  115.90   11.76
   1   2 -14   40.45    6.05
  -1  -2  14   45.33    6.94
   1  -2 -13   57.07    6.38
  -1  -2  13   68.35    7.87
   1   2 -13   63.10    7.08
   1   2 -12  393.58   17.75
  -1  -2  12  425.47   19.36
   1  -2 -12  358.88   16.10
   1  -2 -11   36.91    4.55
  -1  -2  11   48.86    5.76
   1   2 -11   42.03    5.21
   1  -2 -10  427.40   15.73
   1  -2 -10  391.53   13.80
   1   2 -10  445.18   16.88
   1  -2  -9   19.20    2.82
   1   2  -9   22.25    3.22
   1  -2  -9   19.98    2.67
  -1  -2   9   26.26    3.65
   1  -2  -8  334.80   12.04
   1   2  -8  325.02   12.47
   1  -2  -8  302.23    9.70
   1  -2  -8  362.16   12.58
  -1  -2   8  382.41   13.96
  -1  -2   7    1.25    0.72
   1   2  -7   -0.07    0.41
   1  -2  -7    0.51    0.26
   1  -2  -7    0.84    0.41
   1  -2  -7    0.65    0.51
   1   2  -6 1455.94   30.47
   1  -2  -6 1570.34   30.31
  -1  -2   6 1524.47   31.74
   1  -2  -6 1405.28   30.28
   1  -2  -5   59.43    4.14
   1   2  -5   59.70    3.98
  -1  -2   5   60.30    4.10
  -1  -2   5   60.08    2.85
  -1  -2   4    0.49    0.28
  -1  -2   4    0.38    0.21
   1   2  -4    0.96    0.21
   1  -2  -4    0.88    0.67
   1   2  -4    0.07    0.30
   1  -2  -4   -0.22    0.30
   1   2  -3 1317.24   26.22
  -1  -2   3 1489.57   28.30
   1  -2  -3 1411.62   28.53
  -1  -2   3 1356.51   26.46
   1  -2  -3 1371.88   28.19
  -1  -2   3 1524.11   28.48
  -1  -2   2  170.68    6.61
  -1  -2   2  164.34    6.05
   1  -2  -2  163.76    6.68
   1   2  -2  152.70    4.96
   1   2  -1  417.66    8.92
   1  -2  -1  460.07    9.78
   1  -2   0  243.09    6.35
  -1  -2   0  251.93    8.04
   1  -2   0  235.37    7.64
   1   2   0  228.31    4.60
  -1  -2  -1  528.47   13.41
   1  -2   1  536.13   12.97
   1  -2   1  526.46   14.08
  -1   2  -1  508.43   12.42
   1  -2   2 2178.63   37.96
   1  -2   2 2035.63   40.11
   1  -2   2 2167.55   38.41
  -1   2  -2 2116.14   39.35
  -1   2  -2 2141.62   37.96
  -1  -2  -2 2109.61   39.34
  -1  -2  -2 2160.70   38.45
  -1   2  -3  345.38   10.50
  -1   2  -3  334.24    8.13
   1  -2   3  335.97   10.55
  -1  -2  -3  336.76   10.47
   1  -2   3  310.19    8.44
   1  -2   3  311.70    8.89
  -1  -2  -3  327.99    9.70
  -1   2  -4    5.61    1.24
  -1  -2  -4    4.66    1.07
   1  -2   4    6.47    1.29
  -1  -2  -4    6.33    0.91
  -1   2  -4    5.68    0.73
  -1  -2  -5 2484.98   48.76
  -1  -2  -5 2567.69   45.95
  -1   2  -5 2495.30   49.00
   1  -2   5 2553.74   47.97
  -1   2  -6 2611.51   49.78
  -1  -2  -6 2553.47   46.62
   1  -2   6 2466.83   47.04
  -1   2  -7  505.40   16.37
  -1  -2  -7  516.76   14.75
  -1  -2  -8  657.09   18.33
  -1  -2  -8  649.50   18.97
  -1   2  -8  631.93   19.68
  -1  -2  -9  221.00   10.19
  -1  -2  -9  202.59    9.74
  -1   2  -9  204.20   10.58
  -1  -2 -10  946.93   25.80
  -1   2 -10  979.97   27.88
  -1   2 -11   43.54    5.50
  -1   2 -12   46.57    5.91
  -1   2 -13    0.27    0.94
  -1   2 -14   34.13    5.76
  -1  -2 -15    1.70    0.76
   1  -2  15    2.57    0.94
   1  -2  16   10.60    1.84
  -1  -2 -16    9.57    1.83
  -1  -2 -16    9.50    1.86
  -1  -2 -17   14.91    2.44
   1  -2  17   16.23    2.29
  -1  -2 -17   12.29    2.10
   1  -2  18  238.06    9.67
  -1  -2 -18  245.80   10.73
  -1  -2 -19   29.77    3.51
  -1  -2 -20   66.56    5.10
  -1  -2 -21    0.63    0.54
  -1  -2 -22    0.78    0.43
  -1  -2 -23    6.66    1.30
   1  -2  23    7.74    1.45
   1  -2  24    8.14    1.23
  -1  -2 -24    7.93    1.17
   1  -3 -24    1.35    0.52
  -1  -3  23   40.40    3.43
   1  -3 -23   33.06    2.91
  -1  -3  22   27.22    3.11
   1  -3 -22   21.49    2.60
  -1  -3  21    9.59    2.00
   1  -3 -21    7.34    1.55
   1  -3 -20    4.35    1.70
  -1  -3  20    3.27    0.96
   1  -3 -19   18.93    2.88
  -1  -3  19   18.69    3.09
   1  -3 -18   38.88    4.21
  -1  -3  17    0.84    0.46
   1  -3 -17    1.24    0.68
   1  -3 -16   67.21    5.51
  -1  -3  16   57.24    4.35
  -1  -3  15    4.27    1.13
   1  -3 -15    0.87    0.65
  -1  -3  14    5.65    2.41
   1   3 -14    7.41    2.67
   1   3 -13  143.15   11.34
  -1  -3  13  129.70   10.89
  -1  -3  12   80.91    8.20
   1   3 -12   78.08    7.95
  -1  -3  11   90.13    8.08
   1   3 -11   94.26    8.32
   1   3 -10  429.82   17.56
   1  -3 -10  397.69   15.92
  -1  -3  10  443.76   17.72
  -1  -3   9    6.76    1.98
   1  -3  -9    6.83    1.79
   1   3  -9    6.84    1.80
   1  -3  -8  191.92    8.86
   1  -3  -8  209.43   10.43
   1   3  -8  211.57   10.41
   1  -3  -7    0.98    0.61
   1  -3  -7    0.33    0.33
   1   3  -7    0.29    0.55
  -1  -3   7    0.39    0.39
   1   3  -6  116.28    6.69
  -1  -3   6  132.65    7.82
   1  -3  -6  105.38    6.43
   1  -3  -6  120.13    7.45
   1   3  -5   19.35    2.45
   1  -3  -5   19.62    2.83
   1  -3  -5   19.03    2.60
  -1  -3   5   18.16    2.12
  -1  -3   4    1.29    0.64
   1  -3  -4    0.85    0.51
   1  -3  -4    1.31    0.56
   1   3  -4    1.25    0.58
   1  -3  -3  147.91    7.62
  -1  -3   3  146.10    6.96
   1   3  -3  134.12    5.71
   1  -3  -3  138.84    7.35
  -1  -3   3  148.14    7.50
  -1  -3   2  805.55   19.81
   1  -3  -2  809.07   20.86
  -1  -3   2  845.07   21.03
   1  -3  -2  831.82   20.74
  -1  -3   1    6.90    1.36
   1  -3  -1    5.98    1.01
  -1  -3   1    7.41    1.56
   1  -3  -1    4.74    1.25
  -1  -3   1    7.43    1.70
   1  -3  -1    5.03    1.20
   1  -3   0 1472.76   32.00
  -1  -3   0 1466.00   29.42
   1  -3   0 1483.43   30.66
  -1  -3   0 1514.28   31.45
  -1  -3   0 1469.01   31.26
  -1  -3  -1 1509.21   30.75
   1  -3   1 1584.75   30.09
  -1  -3  -1 1595.80   33.61
  -1   3  -1 1496.86   31.45
   1  -3   1 1606.20   32.31
  -1   3  -1 1497.17   30.83
  -1  -3  -1 1570.33   33.05
   1  -3   1 1568.17   33.99
  -1   3  -2  889.39   20.80
  -1  -3  -2  892.24   22.68
  -1  -3  -2  862.98   21.61
   1  -3   2  905.08   21.01
   1  -3   2  862.09   22.59
  -1  -3  -2  885.69   20.00
  -1   3  -2  842.18   19.75
  -1   3  -3  447.10   13.33
  -1  -3  -3  432.02   13.55
   1  -3   3  470.77   15.13
  -1   3  -3  412.13   11.41
  -1  -3  -3  451.72   14.86
  -1  -3  -3  407.74   11.66
   1  -3   3  412.33   12.03
  -1   3  -4  443.22   14.16
   1  -3   4  459.79   15.21
  -1  -3  -4  455.05   15.41
   1  -3   5  198.07    9.07
   1  -3   5  192.22    9.40
  -1  -3  -5  188.85    9.63
  -1   3  -5  187.04    9.01
   1  -3   6  187.36    9.12
  -1  -3  -6  184.64    9.73
  -1   3  -6  190.58    9.56
   1  -3   6  193.06    9.35
   1  -3   7   72.21    5.57
  -1   3  -7   68.76    5.92
  -1  -3  -7   63.66    5.69
   1  -3   7   60.53    5.06
   1  -3   8  852.99   24.63
  -1   3  -8  847.80   24.97
  -1  -3  -8  849.54   25.09
  -1   3  -9   62.86    6.15
   1  -3   9   62.49    6.29
  -1  -3  -9   63.40    6.18
   1  -3  10    2.85    1.47
  -1  -3 -10    2.94    1.52
  -1   3 -10    2.97    1.48
  -1   3 -11  175.55   11.99
   1  -3  11  178.92   12.44
  -1   3 -12    1.07    0.63
   1  -3  12    1.94    1.55
   1  -3  13   12.70    3.66
  -1   3 -13   10.21    3.09
   1  -3  14  341.98   11.19
  -1  -3 -14  353.87   13.26
   1  -3  15   18.11    2.39
  -1  -3 -15   20.02    2.75
  -1  -3 -15   18.79    2.82
   1  -3  16    7.81    1.61
  -1  -3 -16    9.56    1.99
  -1  -3 -17   32.99    3.80
   1  -3  17   31.46    3.18
  -1  -3 -18    1.54    0.82
   1  -3  18    2.39    0.96
  -1  -3 -19    0.37    0.50
  -1  -3 -20    2.17    0.53
   1  -3  20    4.97    1.50
   1  -3  21   11.15    2.17
  -1  -3 -21    9.35    1.66
  -1  -3 -22   61.02    4.18
   1  -3  22   73.25    4.93
   1  -3  23    3.03    0.77
  -1  -3 -23    1.69    0.64
  -1  -4  23   20.95    2.17
  -1  -4  22   13.47    2.11
   1  -4 -22    9.50    1.45
  -1  -4  21    0.20    0.53
   1  -4 -21   -0.71    0.77
  -1  -4  20   -0.06    0.45
   1  -4 -20    0.27    0.63
  -1  -4  19   69.20    5.85
   1  -4 -19   52.92    4.62
   1  -4 -18    0.52    0.68
  -1  -4  18   -0.07    0.99
  -1  -4  17  141.36    8.97
   1  -4 -17  121.59    7.71
   1  -4 -16   33.05    3.91
  -1  -4  16   37.04    4.52
   1  -4 -15   -0.84    0.95
  -1  -4  15    0.96    0.84
  -1  -4  14   38.22    4.51
   1  -4 -14   34.60    3.98
  -1  -4  13   75.59    6.17
   1   4 -12   20.98    4.24
   1  -4 -11    1.24    0.46
   1   4 -11    1.33    0.81
   1   4 -10    1.85    1.01
   1  -4 -10    0.79    0.57
   1  -4  -9  444.90   18.70
   1   4  -9  457.80   18.69
   1  -4  -8   16.03    2.85
   1   4  -8   16.83    3.11
   1  -4  -8   15.04    3.10
   1  -4  -7  126.30    8.90
   1  -4  -7  111.03    7.72
   1  -4  -6  563.55   19.25
   1  -4  -6  623.38   21.03
   1  -4  -5   14.87    2.86
   1  -4  -5   17.71    2.99
   1  -4  -4   34.90    4.30
  -1  -4   4   31.44    3.53
   1  -4  -4   35.67    4.34
  -1  -4   3  966.57   25.52
  -1  -4   3 1016.57   25.70
   1  -4  -3 1007.47   27.66
   1  -4  -3 1022.73   27.29
   1  -4  -2    4.77    1.61
  -1  -4   2    4.67    1.62
   1  -4  -2    3.49    1.09
  -1  -4   2    3.69    1.36
  -1  -4   2    2.71    0.72
  -1  -4   1  179.90    9.68
   1  -4  -1  177.12    9.40
  -1  -4   1  176.89    8.39
  -1  -4   1  174.08    9.54
   1  -4  -1  174.43    9.79
   1  -4  -1  153.88    6.48
  -1  -4   0   13.01    2.63
  -1  -4   0   11.90    2.38
   1  -4   0   11.03    2.36
   1  -4   0   12.00    1.76
   1  -4   0   12.01    2.30
  -1  -4   0   11.71    1.97
  -1   4   0   10.79    2.22
  -1  -4  -1  445.10   16.52
   1  -4   1  432.82   16.69
   1  -4   1  445.48   15.37
  -1  -4  -1  425.04   15.58
  -1   4  -1  412.65   14.30
  -1  -4  -1  421.98   13.72
  -1   4  -2   40.77    3.96
  -1  -4  -2   45.17    4.62
   1  -4   2   39.09    4.67
   1  -4   2   45.33    4.36
  -1  -4  -2   43.75    4.81
  -1  -4  -2   40.72    3.63
  -1  -4  -3  650.76   21.23
   1  -4   3  628.62   21.07
   1  -4   4  208.70   11.43
  -1   4  -4  195.00    9.53
   1  -4   4  181.30    8.34
  -1  -4  -4  211.56   11.62
  -1   4  -5  107.78    7.36
   1  -4   5  119.55    8.54
  -1  -4  -5  120.92    8.83
  -1   4  -6  342.99   14.53
  -1  -4  -6  369.71   16.51
   1  -4   6  370.44   15.94
  -1  -4  -7 1246.09   34.79
   1  -4   7 1254.40   33.14
  -1   4  -7 1151.21   31.58
  -1   4  -8  232.62   12.69
  -1  -4  -8  261.78   14.30
  -1  -4  -9  111.79    9.47
  -1   4  -9  105.19    8.93
  -1   4 -10   27.02    4.68
  -1  -4 -10   30.39    4.96
  -1  -4 -11   19.30    3.97
  -1   4 -11   21.26    4.34
  -1   4 -12   -0.62    1.64
   1  -4  12    1.14    1.06
   1  -4  13   55.40    5.52
   1  -4  13   50.46    3.86
   1  -4  14   -0.22    0.44
   1  -4  14    0.89    0.78
  -1  -4 -14   -0.50    0.75
   1  -4  15  122.48    6.38
  -1  -4 -15  127.05    7.71
   1  -4  16    7.72    2.17
   1  -4  16    4.90    1.20
  -1  -4 -16    4.17    1.40
  -1  -4 -17   19.84    2.91
   1  -4  17   20.24    2.46
   1  -4  17   28.09    3.87
  -1  -4 -18   15.78    2.54
   1  -4  18   16.93    2.91
   1  -4  18   11.42    1.81
   1  -4  19    1.89    0.92
  -1  -4 -19    0.65    0.34
   1  -4  20   10.73    2.16
  -1  -4 -20    8.82    1.73
  -1  -4 -21   12.03    1.77
   1  -4  21   15.47    2.33
  -1  -4 -22   -0.17    0.29
   1  -4  22    1.36    0.80
  -1  -5  21   24.78    2.80
  -1  -5  20   18.47    2.63
  -1  -5  19    0.82    0.65
  -1  -5  18    1.94    1.24
  -1  -5  17   -0.10    0.84
  -1  -5  16   57.60    5.72
  -1  -5  15   80.99    6.83
  -1  -5  14   37.29    4.62
  -1  -5  13  390.18   15.86
   1  -5 -13  411.57   14.79
   1  -5 -12   99.07    6.93
  -1  -5  12   86.70    6.98
  -1  -5  11    8.81    2.19
   1  -5 -11    6.72    1.34
   1  -5 -10  152.53   12.09
  -1  -5  10  154.41    9.01
   1  -5  -9  222.52   14.53
   1  -5  -8    4.39    2.07
   1  -5  -7    0.62    1.13
   1  -5  -6  186.63   11.81
   1  -5  -6  221.75   13.57
   1  -5  -5  279.59   15.10
   1  -5  -5  256.07   14.21
   1  -5  -4  199.46   12.45
   1  -5  -4  233.54   13.46
  -1  -5   3   25.09    3.87
   1  -5  -3   29.88    4.62
   1  -5  -3   27.74    4.40
  -1   5   3   32.87    5.19
  -1  -5   2  174.24    9.66
  -1  -5   2  166.66   10.64
   1  -5  -2  170.37   11.46
   1  -5  -2  192.84   11.77
  -1   5   2  171.85   11.82
   1  -5  -1    1.44    0.44
   1  -5  -1    1.34    0.60
  -1   5   1    2.70    1.31
  -1  -5   1    1.77    0.39
  -1  -5   1    2.12    0.88
  -1  -5   0  145.00   10.21
   1  -5   0  131.57    9.40
  -1   5   0  119.70    8.70
   1  -5   0  133.64   10.05
  -1  -5   0  127.29    7.86
   1  -5   1  694.80   23.26
   1  -5   1  713.08   25.40
   1  -5   2    3.89    1.57
   1  -5   2    3.46    1.37
  -1  -5  -2    5.43    2.11
  -1  -5  -3  167.52   11.90
   1  -5   3  162.08   11.50
  -1  -5  -4   98.80    9.27
   1  -5   4   89.70    8.55
  -1  -5  -5  181.99   13.08
   1  -5   5  167.95   11.96
  -1  -5  -6   20.86    4.42
  -1  -5  -7   34.54    5.76
  -1  -5  -8  274.26   16.92
  -1  -5  -9   13.57    3.65
   1  -5  10    7.74    2.07
  -1  -5 -10    9.81    2.18
  -1  -5 -11  330.27   13.54
   1  -5  11  301.15   13.82
   1  -5  12   72.04    6.53
  -1  -5 -12   82.91    6.44
   1  -5  13   68.33    6.46
  -1  -5 -13   79.81    6.25
   1  -5  14   37.49    4.68
   1  -5  15   81.75    7.01
   1  -5  16   -1.38    1.27
   1  -5  17    0.91    1.19
   1  -5  18    2.72    0.97
   1  -5  19   12.50    2.97
   1  -5  20    1.23    0.84
   1  -5  21  128.92    6.07
  -1  -6  20   41.79    3.40
  -1  -6  19   -0.21    0.50
  -1  -6  18    6.99    1.73
  -1  -6  17   85.39    6.40
  -1  -6  16   45.01    4.81
  -1  -6  15   22.87    3.48
   1  -6 -14    4.21    1.28
  -1  -6  14    5.14    1.72
  -1  -6  13   21.06    3.53
   1  -6 -13   18.79    2.77
   1  -6 -12  116.65    7.35
  -1  -6  12  111.02    8.15
  -1  -6  11   39.47    4.80
   1  -6 -11   36.47    4.20
  -1  -6  10   11.41    2.45
   1  -6 -10   11.07    2.30
  -1  -6   9   16.01    2.98
   1  -6  -9   14.79    2.52
  -1  -6   8  104.62    7.65
   1  -6  -8  109.83    7.52
  -1  -6   7  146.42    7.01
   1  -6  -7  150.52    8.80
  -1  -6   7  125.89    8.36
  -1  -6   6  604.03   16.56
   1  -6  -6  594.09   19.14
  -1  -6   6  552.71   18.99
   1  -6  -5  107.04   10.35
  -1   6   5  110.60   11.72
   1  -6  -4   75.32    8.57
  -1   6   4   73.69    9.00
   1  -6  -3   65.88    7.94
  -1   6   3   65.72    8.06
   1  -6  -2   -0.19    0.51
  -1   6   2    0.72    0.65
  -1  -6   2    1.07    0.50
   1  -6  -1    2.32    1.41
  -1  -6   1    2.32    0.79
   1  -6  -1    3.18    1.63
   1  -6   0   17.54    4.14
   1  -6   0   16.79    3.47
  -1  -6   0   19.92    4.32
   1  -6   1   67.62    6.85
   1  -6   1   80.03    8.94
  -1  -6  -1   66.99    8.06
   1  -6   2  125.84    9.52
  -1  -6  -2  123.18   11.13
  -1  -6  -3   71.27    8.66
  -1  -6  -4  506.67   24.22
   1  -6   5   81.36    5.61
  -1  -6  -5   82.35    6.58
  -1  -6  -6   88.14    6.77
   1  -6   6   79.03    6.56
   1  -6   6   89.60    5.78
   1  -6   7   56.27    5.57
   1  -6   7   61.32    4.63
  -1  -6  -7   57.21    5.52
   1  -6   8  305.78   10.81
  -1  -6  -8  283.60   12.91
  -1  -6  -9   22.92    3.55
   1  -6   9   16.96    3.23
  -1  -6 -10   13.27    2.73
   1  -6  10    9.03    2.42
  -1  -6 -11   17.55    3.01
   1  -6  11   13.22    2.82
  -1  -6 -12   23.79    3.56
   1  -6  12   16.89    3.23
   1  -6  13   67.97    6.32
  -1  -6 -13   82.30    6.18
   1  -6  14    7.03    1.85
  -1  -6 -14    7.34    1.66
   1  -6  15   12.22    2.46
   1  -6  16    7.79    1.80
   1  -6  17    5.58    1.49
   1  -6  18   80.63    5.58
   1  -6  19   51.25    3.98
  -1  -7  18    0.26    0.34
  -1  -7  17    0.47    0.45
  -1  -7  16   35.86    3.89
   1  -7 -15    0.17    0.23
  -1  -7  15   -0.63    0.76
   1  -7 -14   22.43    2.57
  -1  -7  14   21.77    3.32
   1  -7 -13    6.32    1.51
  -1  -7  13    6.30    1.89
  -1  -7  12   49.71    5.21
   1  -7 -12   50.06    4.33
   1  -7 -11    7.00    1.78
  -1  -7  11    4.74    1.60
   1  -7 -10   61.35    5.18
  -1  -7  10   59.59    5.85
  -1  -7   9    5.57    1.77
   1  -7  -9    4.47    1.40
  -1  -7   8    5.09    2.02
   1  -7  -8    1.18    0.57
  -1  -7   7   20.13    3.35
   1  -7  -7   19.65    2.98
   1  -7  -6   36.50    4.22
  -1  -7   6   42.98    3.85
  -1  -7   6   39.28    4.74
  -1  -7   5  161.33    7.89
  -1  -7   5  163.60    9.84
   1  -7  -5  173.75    9.45
   1  -7  -4    0.71    0.57
  -1  -7   4    2.40    1.37
  -1  -7   4    2.27    1.04
   1  -7  -4   -0.29    1.09
  -1  -7   3   43.96    4.13
   1  -7  -3   47.51    4.79
  -1  -7   3   49.35    5.05
   1  -7  -3   46.67    4.87
  -1  -7   2  198.98    9.33
   1  -7  -2  219.89   10.60
  -1  -7   2  211.97   10.63
   1  -7  -2  197.47   10.50
   1  -7  -1   45.84    4.79
   1  -7  -1   44.63    4.32
   1  -7  -1   48.50    4.73
  -1  -7   1   40.68    4.07
  -1  -7   1   41.73    4.46
   1  -7   0  206.99   10.06
   1  -7   0  224.93   10.90
  -1  -7   0  218.82   10.31
  -1  -7   0  198.18    9.60
   1  -7   0  224.24   10.39
  -1  -7   0  229.67   11.24
   1  -7   1   16.84    2.79
  -1  -7  -1   17.19    2.74
   1  -7   1   16.00    2.75
  -1  -7  -1   14.31    2.40
  -1  -7  -1   16.03    2.79
   1  -7   2   23.25    3.40
  -1  -7  -2   23.14    3.12
   1  -7   2   30.20    3.72
  -1  -7  -2   27.48    3.86
   1  -7   3    6.86    1.91
  -1  -7  -3    4.88    1.53
   1  -7   3    7.74    1.78
  -1  -7  -3    4.90    1.48
   1  -7   4  128.48    8.59
  -1  -7  -4  144.29    9.25
   1  -7   4  141.10    7.73
   1  -7   5   39.47    3.89
  -1  -7  -5   39.80    4.68
   1  -7   5   33.67    4.36
  -1  -7  -6   24.78    3.67
   1  -7   6   22.28    3.54
   1  -7   6   24.93    2.93
   1  -7   7   65.43    6.18
  -1  -7  -7   67.25    6.08
   1  -7   7   79.88    5.30
   1  -7   8  129.51    8.93
  -1  -7  -8  160.85    9.42
   1  -7   9   10.03    2.43
  -1  -7  -9    8.86    2.20
  -1  -7 -10   12.15    2.42
   1  -7  10    8.16    2.08
  -1  -7 -11    1.30    0.97
   1  -7  11    1.18    0.85
   1  -7  12   55.97    5.53
  -1  -7 -12   72.63    5.41
  -1  -7 -13    1.17    0.75
   1  -7  13   -0.65    0.53
  -1  -7 -14  133.96    6.46
   1  -7  14  150.10    8.64
  -1  -7 -15    3.17    0.92
   1  -7  15    1.86    1.12
   1  -7  16   -0.57    0.66
   1  -7  17   19.25    2.41
  -1  -8  15    3.50    0.97
  -1  -8  14    2.01    1.05
  -1  -8  13    9.85    1.81
   1  -8 -13    9.35    1.45
   1  -8 -12   16.57    2.08
  -1  -8  12   16.74    2.71
  -1  -8  11    9.76    2.08
   1  -8 -11   10.83    1.78
   1  -8 -10   22.97    2.75
  -1  -8  10   27.99    3.73
  -1  -8   9   63.38    5.63
   1  -8  -9   59.11    4.57
   1  -8  -8   69.64    5.12
  -1  -8   8   68.36    5.86
  -1  -8   7   -0.61    0.91
   1  -8  -7    2.25    1.24
  -1  -8   6   51.27    5.04
   1  -8  -6   38.42    3.74
   1  -8  -6   53.54    4.69
   1  -8  -5    2.75    1.00
   1  -8  -5    5.77    1.78
  -1  -8   5    4.88    1.56
  -1  -8   4   10.70    2.26
  -1  -8   4   12.01    2.01
   1  -8  -4   13.25    2.51
   1  -8  -4    8.42    1.94
  -1  -8   3   67.99    5.60
   1  -8  -3   64.51    5.27
  -1  -8   3   70.29    4.82
   1  -8  -3   75.85    5.68
  -1  -8   2   17.90    2.40
   1  -8  -2   20.14    2.86
   1  -8  -2   15.98    2.54
  -1  -8   2   23.06    3.17
  -1  -8   1   13.26    2.33
  -1  -8   1   11.19    1.90
   1  -8  -1   13.40    2.37
   1  -8  -1   13.89    2.35
   1  -8   0    3.14    1.10
  -1  -8   0    0.27    0.90
   1  -8   0    0.68    0.93
  -1  -8   0    1.09    0.71
   1  -8   1    1.13    0.87
  -1  -8  -1    1.84    0.72
  -1  -8  -1    2.05    0.88
   1  -8   1    1.89    1.19
   1  -8   2   22.44    2.92
  -1  -8  -2   24.08    3.29
  -1  -8  -2   20.38    2.57
   1  -8   2   19.95    2.85
   1  -8   3   47.22    4.14
  -1  -8  -3   45.36    4.69
   1  -8   3   38.79    4.15
   1  -8   4   15.65    2.68
  -1  -8  -4   15.99    2.72
   1  -8   4   17.80    2.46
   1  -8   5    2.04    0.97
   1  -8   5    1.97    1.02
  -1  -8  -5    1.55    1.12
  -1  -8  -6   16.26    2.70
   1  -8   6   10.30    2.11
  -1  -8  -7   55.18    4.91
   1  -8   7   43.96    4.60
   1  -8   8   12.41    2.49
  -1  -8  -8   15.53    2.49
  -1  -8  -9   33.86    3.51
   1  -8   9   27.98    3.60
   1  -8  10   10.45    2.20
  -1  -8 -10   13.40    2.27
   1  -8  11    2.01    0.83
  -1  -8 -11    1.26    0.85
   1  -8  12   10.01    1.91
  -1  -8 -12   10.59    1.72
   1  -8  13    6.96    1.52
  -1  -8 -13    8.95    1.39
  -1  -8 -14   18.28    1.68
   1  -8  14   27.93    2.71
  -1  -9  10    3.26    0.92
  -1  -9   9   15.47    2.06
  -1  -9   8    7.56    1.53
  -1  -9   7   10.62    1.83
  -1  -9   6   12.24    2.07
   1  -9  -5   17.26    1.86
   1  -9  -4    4.07    1.06
   1  -9  -3   18.61    2.14
   1  -9  -2   21.30    2.31
   1  -9  -1   16.86    2.06
   1  -9   0    1.96    0.78
   1  -9   1  130.26    6.07
  -1  -9  -2    1.44    0.91
   1  -9   2    0.43    0.65
  -1  -9  -3    5.31    1.31
  -1  -9  -4    5.39    1.37
  -1  -9  -5   14.89    2.15
  -1  -9  -6    5.83    1.27
   1  -9   7   -0.35    0.33
  -1  -9  -7    1.67    0.89
   1  -9   8   14.92    1.88
  -1  -9  -8   18.10    2.12
  -1  -9  -9    9.53    1.45
  -1  -9 -10    4.10    0.90
   2   0 -25   -1.08    0.62
   2   0 -24    0.50    0.29
   2   0 -23   -0.52    0.63
   2   0 -22  281.62   11.22
   2   0 -21    0.77    1.01
   2   0 -20  116.32    7.45
   2   0 -19   -0.69    0.85
   2   0 -18   41.26    4.32
   2   0 -17   -1.06    1.03
   2   0 -16    0.83    1.20
   2   0 -15    0.51    0.88
   2   0 -14   17.83    3.70
   2   0 -13    0.89    0.78
   2   0 -13   -0.39    0.52
   2   0 -12 1807.14   39.76
   2   0 -12 1883.41   43.97
   2   0 -11    0.76    0.50
   2   0 -11   -0.70    0.57
   2   0 -10  107.28    7.23
   2   0 -10  105.36    5.96
  -2   0   9   -0.09    0.27
   2   0  -9   -0.41    0.51
   2   0  -9   -0.27    0.58
   2   0  -8  382.77   13.01
  -2   0   8  339.04   10.80
  -2   0   7   -0.08    0.33
   2   0  -7    0.06    0.39
  -2   0   6    7.74    1.15
  -2   0   5    0.05    0.20
  -2   0   4 1022.77   19.41
  -2   0   3    0.19    0.19
  -2   0   2 4104.41   67.76
  -2   0   2 4261.04   67.57
  -2   0   1    0.02    0.10
  -2   0   0   38.90    1.76
  -2   0  -1    0.64    0.23
  -2   0  -1    0.44    0.20
  -2   0  -2 4633.50   75.39
  -2   0  -3    0.47    0.31
  -2   0  -3   -0.19    0.22
  -2   0  -4 1256.53   25.61
  -2   0  -5   -0.18    0.31
  -2   0  -6 1520.73   31.73
  -2   0  -7    0.69    0.69
  -2   0  -8 2064.29   38.94
  -2   0  -8 2283.23   44.42
  -2   0  -9    0.28    0.58
  -2   0 -10   32.29    4.18
  -2   0 -11    0.40    0.59
  -2   0 -12 1405.59   38.16
  -2   0 -13   -0.58    1.27
  -2   0 -14   90.11    8.99
  -2   0 -15   -0.80    1.34
   2   0  15    0.76    0.34
   2   0  16    0.65    0.28
  -2   0 -17   -0.46    0.58
  -2   0 -18   97.57    6.47
  -2   0 -19   -0.38    0.48
  -2   0 -20   16.38    2.48
  -2   0 -21    0.21    0.40
  -2   0 -22  205.82    8.55
  -2   0 -23   -0.05    0.37
   2  -1 -25   -0.44    0.34
   2  -1 -24    3.18    1.00
  -2  -1  24    2.54    0.78
   2   1 -23    0.58    0.41
   2  -1 -23    0.24    0.54
   2   1 -22   81.60    5.59
   2  -1 -22   82.64    5.67
   2   1 -21   93.31    6.43
   2  -1 -21   99.57    6.64
   2  -1 -20   79.04    6.05
   2   1 -20   81.26    6.10
   2   1 -19   -0.96    0.90
   2  -1 -19    0.68    0.52
   2   1 -18   92.30    6.61
   2  -1 -18   86.35    6.30
   2  -1 -17   20.80    2.94
   2   1 -17   21.31    2.98
   2  -1 -16  644.99   18.68
   2  -1 -16  617.80   25.80
   2   1 -15  139.65   11.19
   2  -1 -15  135.58   10.82
   2  -1 -14  121.88    9.61
   2   1 -14  131.41   10.25
   2   1 -13   41.75    5.44
   2  -1 -13   34.62    4.77
   2   1 -12   10.53    1.96
   2   1 -12   10.22    2.43
   2  -1 -12   13.92    2.68
   2  -1 -12   11.01    2.48
   2   1 -11 1193.16   31.50
   2  -1 -11 1268.62   30.54
   2   1 -10    0.08    0.44
   2  -1 -10    0.52    0.59
   2  -1  -9  431.68   14.61
   2   1  -9  455.30   15.55
   2  -1  -8  304.05    9.25
   2   1  -8  315.80   11.56
   2  -1  -8  308.18   11.01
   2   1  -7   96.08    5.60
   2  -1  -7   91.11    5.28
   2  -1  -7   93.55    4.53
   2  -1  -7   79.40    3.76
   2   1  -6  566.53   15.12
   2  -1  -6  556.60   13.48
   2  -1  -6  571.30   14.99
   2  -1  -5  647.80   15.22
   2  -1  -5  635.50   14.97
   2   1  -5  581.35   14.34
  -2  -1   5  546.48   10.21
   2  -1  -5  576.93   13.32
   2  -1  -4  345.44   10.09
  -2  -1   4  361.40    6.67
   2   1  -4  313.66    9.23
  -2  -1   4  333.00    7.31
   2  -1  -4  340.25    9.78
   2  -1  -4  321.63    8.93
   2   1  -3 1284.92   24.51
  -2   1   3 1279.58   25.69
  -2  -1   3 1312.87   22.33
   2  -1  -3 1373.77   26.05
   2  -1  -3 1317.83   24.59
   2  -1  -2 9999.00  151.87
   2   1  -2 9880.07  151.23
  -2  -1   1  874.36   16.15
   2  -1  -1  774.31   16.46
  -2   1   0 3262.89   54.53
  -2   1  -1 1099.91   20.33
  -2  -1  -2 1285.49   24.09
  -2   1  -2 1436.00   24.31
  -2   1  -3 2853.78   46.89
  -2  -1  -3 2770.02   47.76
  -2  -1  -4 4852.27   83.78
  -2   1  -4 5199.62   82.55
  -2   1  -5 1677.31   29.57
  -2   1  -5 1656.12   33.86
  -2  -1  -5 1686.34   32.16
  -2  -1  -5 1679.80   32.11
  -2   1  -5 1643.46   27.43
   2  -1   5 1630.13   30.72
  -2  -1  -6  971.31   21.78
  -2  -1  -6 1019.32   21.62
  -2   1  -6 1042.62   23.86
   2  -1   6 1038.26   19.82
  -2  -1  -7  746.95   18.48
  -2   1  -7  785.89   20.99
  -2  -1  -7  769.73   19.66
  -2  -1  -8 2926.23   55.39
  -2   1  -8 3082.18   59.48
  -2  -1  -8 3056.87   57.91
  -2   1  -9   10.39    2.30
  -2  -1  -9   10.34    2.18
  -2  -1  -9    9.35    1.73
  -2  -1 -10  459.96   17.03
  -2   1 -10  461.07   17.44
  -2   1 -11   -0.01    0.56
  -2  -1 -11   -0.06    0.49
  -2   1 -12   26.00    4.38
  -2  -1 -12   26.10    4.31
  -2  -1 -13  309.62   16.22
  -2   1 -13  333.94   17.30
  -2  -1 -14   23.97    4.53
  -2   1 -14   32.48    5.50
  -2  -1 -15  263.56   10.01
   2  -1  15  296.63   10.22
  -2  -1 -16  133.76    6.92
   2  -1  16  143.33    7.02
  -2  -1 -17   -0.02    0.66
  -2  -1 -17    0.17    0.31
  -2   1 -17   -1.34    0.97
   2  -1  17    0.06    0.58
   2  -1  18   53.57    4.29
  -2  -1 -18   51.85    4.63
  -2  -1 -18   43.77    3.96
  -2   1 -18   53.14    4.78
  -2  -1 -19   23.58    3.09
  -2   1 -19   20.21    2.82
  -2   1 -20    0.41    0.30
  -2  -1 -20   -0.45    0.94
  -2   1 -21   50.84    4.25
  -2  -1 -21   53.64    4.39
  -2  -1 -22   22.13    2.62
  -2   1 -22   18.49    2.32
  -2  -1 -23    4.93    1.23
   2  -1  24    4.14    0.90
  -2  -1 -24    4.83    0.94
   2  -2 -24    3.03    0.91
  -2  -2  24    3.61    0.97
  -2  -2  23  108.06    6.06
   2  -2 -23  113.98    6.09
   2  -2 -22   57.78    4.63
  -2  -2  22   68.44    5.15
   2  -2 -21    2.76    1.20
   2  -2 -20    0.33    0.67
   2  -2 -19    5.31    1.59
   2  -2 -18   14.20    2.56
   2  -2 -17   74.85    5.87
   2  -2 -16   65.57    5.32
  -2  -2  16   60.56    4.53
   2   2 -15  618.40   25.96
  -2  -2  15  736.49   30.63
   2   2 -14   20.02    4.17
  -2  -2  14   23.85    4.87
   2  -2 -14   17.49    3.85
   2  -2 -13   24.47    4.15
   2   2 -13   25.69    4.52
  -2  -2  13   33.45    5.55
   2   2 -12   14.09    3.14
  -2  -2  12   17.56    3.84
   2  -2 -12   11.55    2.88
   2   2 -11  218.64   11.96
   2  -2 -11  207.26   11.43
   2  -2 -10  355.65   14.52
   2   2 -10  349.62   14.62
   2  -2  -9 1026.10   25.38
   2  -2  -9 1120.58   27.94
   2   2  -9 1052.96   27.82
   2  -2  -8   19.00    2.71
  -2  -2   8   17.62    2.80
   2   2  -8   15.36    2.44
   2  -2  -8   13.81    1.92
   2  -2  -8   16.89    2.32
   2  -2  -7    8.97    1.81
   2  -2  -7    5.19    1.18
  -2  -2   7    8.04    1.81
   2  -2  -7    5.87    1.37
   2   2  -7    6.27    1.56
   2  -2  -6  198.85    7.93
   2  -2  -6  213.58    8.42
  -2  -2   6  208.30    8.44
  -2  -2   6  204.91    5.59
   2  -2  -5  312.70   10.30
  -2  -2   5  304.68    8.31
   2   2  -5  333.51   10.42
   2  -2  -5  300.36   10.06
   2  -2  -4  191.50    7.62
   2  -2  -4  192.49    7.58
   2   2  -4  198.41    7.11
  -2  -2   4  219.09    8.36
  -2  -2   3  617.60   14.26
   2   2  -3  592.07   13.60
   2  -2  -3  621.67   15.71
   2  -2  -3  623.30   15.36
  -2  -2   2  441.06   11.35
  -2   2   2  424.96   12.35
   2  -2  -2  417.91   12.14
  -2  -2   1  662.88   14.99
  -2  -2   1  666.08   14.85
  -2   2   0 1553.54   30.02
   2  -2   0 1514.01   26.06
   2  -2   0 1593.25   29.86
  -2  -2   0 1579.92   29.96
  -2  -2   0 1650.68   30.79
  -2   2  -1  648.33   14.83
   2  -2   1  645.54   16.39
  -2  -2  -1  673.37   15.19
   2  -2   2    8.81    1.03
   2  -2   2    8.88    1.58
  -2   2  -2    8.52    1.21
  -2  -2  -2    8.88    1.36
  -2  -2  -3 1959.07   31.91
  -2   2  -3 1883.28   33.84
  -2  -2  -3 1935.37   37.41
   2  -2   3 1927.84   34.94
   2  -2   3 1898.83   37.49
  -2  -2  -4   41.67    3.60
  -2  -2  -4   46.34    2.64
  -2   2  -4   43.66    3.85
   2  -2   4   44.17    3.62
  -2   2  -4   42.48    2.38
  -2  -2  -5   36.21    3.52
  -2   2  -5   31.63    3.48
  -2  -2  -5   36.58    2.77
   2  -2   5   34.43    3.26
  -2   2  -5   39.58    2.34
  -2  -2  -6  305.78   11.56
  -2   2  -6  302.60   11.99
  -2  -2  -6  324.35   10.37
  -2  -2  -7   13.04    2.06
  -2   2  -7   12.20    2.37
  -2  -2  -7   12.51    2.13
  -2   2  -8  227.92   11.33
  -2  -2  -8  239.95   10.19
  -2  -2  -8  219.90   10.28
  -2   2  -9    2.94    1.44
  -2   2 -10  104.49    8.10
  -2  -2 -10  100.54    7.37
  -2   2 -11    4.75    1.70
  -2   2 -12   81.70    8.31
  -2   2 -13   58.05    7.18
  -2   2 -14   16.10    3.91
   2  -2  15  236.08    9.00
  -2  -2 -15  207.26    9.05
  -2  -2 -16   49.60    4.27
   2  -2  16   52.46    4.10
  -2  -2 -17    0.52    0.38
  -2  -2 -17    0.13    0.40
   2  -2  17    0.18    0.45
   2  -2  18   14.18    2.16
  -2  -2 -18   15.30    2.47
   2  -2  19   60.16    4.44
  -2  -2 -19   58.55    4.84
  -2  -2 -20    7.88    1.62
  -2  -2 -21    5.35    1.35
   2  -2  22   17.15    2.40
  -2  -2 -22   13.55    1.99
  -2  -2 -23   14.65    1.83
   2  -2  23   15.57    2.02
   2  -3 -24    1.01    0.30
  -2  -3  23    1.48    0.57
   2  -3 -23    1.72    0.79
   2  -3 -22   65.19    4.71
  -2  -3  22   69.31    5.08
   2  -3 -21   57.88    4.72
  -2  -3  21   62.56    5.15
   2  -3 -20    1.27    0.58
  -2  -3  20    1.10    0.67
  -2  -3  19    4.71    1.41
   2  -3 -19    4.88    1.55
  -2  -3  18   13.12    2.51
   2  -3 -18   13.92    2.53
   2  -3 -17   11.20    2.26
  -2  -3  16   99.74    5.86
   2  -3 -16  131.36    7.89
   2  -3 -15    6.57    1.68
   2   3 -14    1.89    1.33
  -2  -3  14    3.26    2.17
  -2  -3  13    9.36    3.30
   2   3 -13    8.82    2.64
  -2   3  13    3.83    1.47
   2   3 -12    0.31    0.54
  -2  -3  12    0.38    0.91
  -2  -3  11    0.97    0.92
   2   3 -11    0.61    0.43
   2  -3 -10    9.67    2.19
  -2  -3  10   11.21    3.03
   2   3 -10    9.73    2.44
  -2  -3   9   35.63    4.90
   2   3  -9   32.49    4.16
   2  -3  -9   33.47    4.08
   2  -3  -8  274.67   11.94
   2   3  -8  290.32   12.37
   2  -3  -7  110.62    6.80
   2   3  -7  126.99    7.42
   2  -3  -7  120.36    7.41
   2   3  -6    7.96    1.64
   2  -3  -6    8.28    1.88
   2  -3  -6    9.68    1.97
  -2  -3   5  208.97    8.36
   2  -3  -5  207.49    9.48
   2   3  -5  215.03    8.58
   2  -3  -5  211.52    9.56
   2  -3  -4    0.54    0.53
   2   3  -4    0.16    0.31
  -2  -3   4    0.68    0.72
   2  -3  -4   -0.19    0.48
   2   3  -3  380.25   10.53
   2  -3  -3  426.44   13.58
  -2  -3   3  423.67   13.02
   2  -3  -3  421.20   14.29
  -2  -3   2  120.22    6.68
   2  -3  -2  120.57    6.55
   2  -3  -2  114.55    6.95
  -2   3   2  123.21    7.12
  -2  -3   2  127.83    6.43
   2  -3  -1 3804.26   56.54
  -2  -3   1 3791.21   56.09
   2  -3  -1 3786.47   58.74
   2  -3   0  331.73    8.50
  -2  -3   0  378.01   11.73
   2  -3   0  364.72   13.20
   2  -3   0  366.34   11.89
  -2   3   0  337.26   11.39
  -2  -3  -1  321.70   10.58
  -2   3  -1  334.01   11.15
   2  -3   1  303.93    8.32
   2  -3   1  286.98    9.99
   2  -3   1  316.55   12.32
   2  -3   2  909.48   23.81
  -2   3  -2  885.67   20.14
  -2  -3  -2  906.88   21.09
  -2  -3  -2  888.93   23.04
   2  -3   2  831.19   19.86
  -2  -3  -3  192.26    9.30
  -2   3  -3  194.89    9.15
   2  -3   3  196.12    9.59
  -2   3  -3  194.22    7.12
  -2  -3  -3  167.54    7.27
   2  -3   4  123.76    6.33
  -2   3  -4  131.86    7.54
  -2   3  -4  121.27    5.13
   2  -3   5 3209.62   61.18
  -2   3  -5 2999.90   60.32
   2  -3   5 3099.05   58.43
   2  -3   6  138.87    7.35
  -2   3  -6  164.85    9.23
   2  -3   6  162.80    8.85
  -2   3  -7   15.96    2.93
   2  -3   7   15.63    2.61
  -2  -3  -7   16.90    3.10
  -2  -3  -8  122.38    8.72
   2  -3   8  113.48    8.12
  -2   3  -8  119.92    8.75
  -2  -3  -9    3.33    1.43
   2  -3   9    1.73    1.16
  -2   3  -9    2.04    0.96
  -2  -3 -10    6.16    1.92
  -2   3 -10    7.02    2.06
   2  -3  10   10.20    2.72
  -2   3 -11   29.20    4.88
   2  -3  11   26.48    4.81
  -2   3 -12    0.49    1.07
  -2   3 -13  136.02   11.81
  -2  -3 -14   11.95    2.12
   2  -3  14   11.22    1.81
   2  -3  15    7.62    1.49
  -2  -3 -15    7.92    1.73
  -2  -3 -15    6.06    1.54
  -2  -3 -16   14.40    2.38
  -2  -3 -16   15.16    2.53
   2  -3  16   16.87    2.28
  -2  -3 -17   11.96    2.20
   2  -3  17   12.44    1.99
   2  -3  18    0.87    0.61
  -2  -3 -18   -0.06    0.77
  -2  -3 -19   13.61    2.24
   2  -3  19   13.13    1.91
   2  -3  20    0.70    1.01
  -2  -3 -20   -0.40    0.64
   2  -3  21   40.17    3.88
  -2  -3 -21   34.58    3.28
  -2  -3 -22    8.79    1.48
   2  -3  22    9.65    1.71
   2  -3  23   19.83    2.05
  -2  -4  23    5.79    1.12
  -2  -4  22   58.31    4.31
   2  -4 -22   43.75    3.32
  -2  -4  21    3.38    1.09
   2  -4 -21    1.94    0.69
  -2  -4  20    1.24    0.72
   2  -4 -20   -0.10    0.40
  -2  -4  19   11.85    2.32
   2  -4 -19   10.45    1.99
  -2  -4  18  112.81    7.77
   2  -4 -18   89.03    6.41
   2  -4 -17    1.38    0.82
  -2  -4  17    0.79    0.51
  -2  -4  16   -1.00    0.97
   2  -4 -16    0.47    0.78
   2  -4 -15  180.37    9.65
  -2  -4  15  172.42    9.86
  -2  -4  14  228.35   11.33
  -2  -4  13   22.20    3.22
  -2   4  12  265.11   17.95
   2   4 -12  238.83   14.68
   2   4 -11   48.14    6.12
   2  -4 -11   51.01    6.04
   2  -4 -10  240.65   13.45
   2  -4  -9   26.58    4.18
   2  -4  -8   12.93    2.64
   2  -4  -8   13.34    2.88
   2  -4  -7    3.78    1.45
   2  -4  -7    2.71    1.35
   2  -4  -6  275.78   13.02
   2  -4  -6  308.74   13.94
   2  -4  -5    0.87    0.86
   2  -4  -5    0.10    0.59
   2  -4  -4  443.62   16.61
   2  -4  -4  437.10   17.15
  -2   4   4  468.95   18.49
  -2  -4   4  450.96   15.97
  -2  -4   3  105.65    7.12
   2  -4  -3   97.24    7.46
  -2  -4   3   98.13    6.97
  -2   4   3   98.67    7.76
   2  -4  -3   97.53    7.11
  -2  -4   2 1329.69   33.00
  -2   4   2 1337.77   33.74
   2  -4  -2 1363.28   32.96
  -2  -4   2 1332.29   31.36
   2  -4  -2 1308.15   34.02
   2  -4  -1   -0.44    0.83
   2  -4  -1    0.24    0.49
  -2   4   1   -0.20    0.70
  -2  -4   1    0.04    0.73
  -2  -4   1   -0.09    0.44
  -2  -4   0   99.52    6.27
  -2  -4   0   97.98    7.35
   2  -4   0  101.80    7.71
   2  -4   0  105.51    6.94
  -2   4   0   99.76    6.71
  -2  -4  -1  420.44   14.27
  -2  -4  -1  407.71   16.20
   2  -4   1  376.40   13.57
   2  -4   1  391.55   16.30
  -2   4  -1  424.13   14.90
   2  -4   2  966.89   27.96
  -2   4  -2  901.96   24.26
  -2  -4  -2  963.80   27.44
  -2   4  -2  919.27   22.86
  -2  -4  -2  895.27   22.78
   2  -4   2  846.51   22.19
  -2  -4  -3   59.87    6.00
  -2  -4  -3   47.82    4.07
   2  -4   3   55.79    5.90
  -2   4  -3   50.82    4.81
   2  -4   4  895.04   27.37
  -2   4  -4  861.82   24.85
  -2  -4  -4  901.07   27.35
  -2   4  -5   16.29    2.99
   2  -4   5   16.55    3.24
  -2  -4  -5   15.53    3.16
  -2  -4  -6  134.43    9.90
  -2   4  -6  132.45    9.21
   2  -4   6  140.52    9.72
  -2   4  -7  316.65   15.34
  -2  -4  -7  314.34   16.10
  -2   4  -8  433.51   18.84
  -2  -4  -8  459.20   20.31
  -2   4  -9   24.42    4.42
  -2  -4  -9   20.18    4.04
  -2   4 -10    1.02    0.69
  -2  -4 -10    1.94    1.49
  -2   4 -11   34.40    5.73
  -2  -4 -11   33.67    5.60
  -2  -4 -12  560.20   17.19
  -2  -4 -13    4.00    1.24
  -2  -4 -13    3.90    1.13
   2  -4  14  126.79    6.46
  -2  -4 -14  134.21    7.81
   2  -4  15   12.30    1.94
   2  -4  15   13.66    2.81
  -2  -4 -15   13.01    2.23
   2  -4  16   -0.22    0.29
  -2  -4 -16    0.25    0.45
   2  -4  16   -0.47    0.70
   2  -4  17    0.25    0.76
   2  -4  17   -0.53    0.52
  -2  -4 -17   -0.16    0.51
  -2  -4 -18    1.14    0.75
   2  -4  18    0.36    0.30
   2  -4  18    0.58    0.56
  -2  -4 -19    3.55    1.02
   2  -4  19    5.81    1.65
  -2  -4 -20   30.80    3.03
   2  -4  20   39.58    3.89
   2  -4  21   11.11    1.94
  -2  -4 -21    7.63    1.34
   2  -4  22  107.94    5.18
  -2  -5  22   12.72    1.73
  -2  -5  21    7.56    1.56
  -2  -5  20   22.95    2.96
  -2  -5  19   11.24    2.31
  -2  -5  18  124.23    7.86
  -2  -5  17    2.04    1.52
  -2  -5  16  398.39   15.87
  -2  -5  15    1.30    1.10
  -2  -5  14   12.71    2.60
  -2  -5  13    2.01    1.35
   2  -5 -13    2.46    0.93
  -2  -5  12    3.86    1.54
   2  -5 -12    4.39    1.31
  -2  -5  11  169.12    9.49
   2  -5 -11  174.73    9.02
   2  -5 -10    4.01    1.79
   2  -5  -9    0.62    0.67
  -2   5   9    0.45    1.39
   2  -5  -8  861.21   30.34
  -2   5   8  990.10   36.33
  -2  -5   7   29.05    4.77
  -2   5   7   33.41    6.05
   2  -5  -7   25.70    4.36
   2  -5  -7   26.67    4.76
   2  -5  -6  371.84   17.79
  -2   5   6  444.43   22.02
  -2  -5   6  432.47   18.72
   2  -5  -6  428.34   19.30
  -2   5   5  251.76   15.67
   2  -5  -5  212.96   13.24
   2  -5  -5  228.65   13.56
  -2  -5   5  246.97   13.71
  -2  -5   4   25.60    4.00
   2  -5  -4   31.22    4.69
   2  -5  -4   26.66    4.50
  -2   5   4   29.81    4.87
   2  -5  -3   33.33    5.17
  -2  -5   3   32.06    4.27
   2  -5  -3   35.04    4.93
  -2   5   3   34.53    5.09
  -2  -5   3   30.98    4.46
   2  -5  -2  558.81   22.66
  -2   5   2  534.07   20.93
  -2  -5   2  568.89   21.81
   2  -5  -2  577.59   21.46
  -2  -5   2  529.56   19.06
  -2  -5   1   60.79    5.63
   2  -5  -1   71.50    7.55
   2  -5  -1   68.45    6.53
  -2  -5   1   68.24    7.20
  -2   5   1   67.95    6.69
  -2  -5   0  147.09   10.86
  -2   5   0  149.26   10.07
   2  -5   0  137.17   10.73
   2  -5   0  138.84    9.10
  -2  -5   0  124.89    8.31
   2  -5   1  154.61   11.40
  -2  -5  -1  126.30    8.02
  -2  -5  -1  151.40   11.16
   2  -5   1  126.87    8.23
   2  -5   2    4.69    1.53
  -2  -5  -2    4.73    1.95
  -2  -5  -2    5.08    1.50
   2  -5   2    6.18    2.26
   2  -5   3   54.39    6.75
  -2  -5  -3   59.72    7.12
   2  -5   4   47.72    6.32
  -2  -5  -4   50.25    6.67
   2  -5   5  242.37   14.96
  -2  -5  -5  254.57   15.71
   2  -5   6  247.13   15.27
  -2  -5  -6  250.55   15.93
  -2  -5  -7  242.83   16.07
  -2  -5  -8  197.04   14.79
  -2  -5  -9   66.62    5.72
   2  -5  10   63.91    6.03
  -2  -5 -10   71.80    6.04
  -2  -5 -11  141.64    8.62
   2  -5  11  113.84    8.33
   2  -5  12    7.53    2.07
  -2  -5 -12    8.94    2.15
   2  -5  13   11.37    2.61
   2  -5  13   11.28    1.75
  -2  -5 -13   14.50    2.74
   2  -5  14    7.11    1.99
   2  -5  14    6.39    1.43
   2  -5  15   37.67    4.62
   2  -5  15   29.04    2.87
   2  -5  16   66.50    4.28
   2  -5  16  102.30    7.43
   2  -5  17    6.62    1.83
   2  -5  17    2.87    0.87
   2  -5  18  147.79    8.13
   2  -5  18   95.03    4.90
   2  -5  19    2.63    1.02
   2  -5  20   20.47    2.54
  -2  -6  20    1.05    0.64
  -2  -6  19    6.46    1.49
  -2  -6  18   11.35    2.20
  -2  -6  17   -0.54    0.92
  -2  -6  16    5.42    1.68
  -2  -6  15   97.23    7.30
  -2  -6  14   17.27    3.16
   2  -6 -14   17.79    2.51
   2  -6 -13   -0.09    0.61
  -2  -6  13    0.48    0.73
  -2  -6  12    0.53    0.69
   2  -6 -12    1.48    0.78
  -2  -6  11    1.79    1.24
   2  -6 -11    2.53    0.85
  -2  -6  10   76.95    6.57
   2  -6 -10   78.01    5.98
   2  -6  -9  419.43   15.06
  -2  -6   9  394.13   15.84
  -2  -6   8   11.68    2.58
   2  -6  -8   13.38    2.52
  -2  -6   7    0.49    0.98
   2  -6  -7   -0.28    0.38
  -2  -6   7    0.81    0.77
   2  -6  -6   29.65    3.59
  -2  -6   6   24.19    3.48
  -2  -6   6   26.92    2.95
  -2   6   5   24.84    5.23
   2  -6  -5   21.45    4.53
   2  -6  -4    1.60    1.23
   2  -6  -4   -0.45    1.07
  -2   6   4   -0.21    0.94
   2  -6  -3   14.80    3.34
  -2   6   3   18.20    4.11
   2  -6  -3   16.16    3.98
   2  -6  -2   26.44    4.45
   2  -6  -2   32.46    5.76
  -2  -6   2   30.76    5.25
  -2   6   2   34.91    5.94
  -2  -6   1  144.89   11.85
   2  -6  -1  133.88    9.97
   2  -6  -1  149.74   12.65
   2  -6   0  150.60   10.66
  -2  -6   0  146.95   12.16
   2  -6   0  164.58   13.34
   2  -6   1  136.79   12.27
  -2  -6  -1  134.15   11.82
   2  -6   2  295.12   18.57
  -2  -6  -2  285.72   17.88
  -2  -6  -3   11.27    3.58
   2  -6   3    9.82    3.54
   2  -6   4  141.66    7.85
   2  -6   4  120.41   11.77
   2  -6   5    0.39    0.69
   2  -6   5    1.92    0.88
  -2  -6  -5    2.19    1.34
   2  -6   6    2.15    0.99
  -2  -6  -6    0.29    0.72
   2  -6   6    0.55    0.53
   2  -6   7   10.41    2.40
  -2  -6  -7    9.20    2.23
   2  -6   7   13.11    2.18
   2  -6   8   98.35    5.87
  -2  -6  -8   92.07    7.17
   2  -6   8   77.48    6.77
  -2  -6  -9  400.05   15.69
   2  -6   9  304.86   14.26
  -2  -6 -10  123.78    8.34
   2  -6  10   92.36    7.51
   2  -6  11   22.87    3.69
  -2  -6 -11   25.56    3.76
   2  -6  12  101.11    7.82
  -2  -6 -12  142.81    8.60
   2  -6  13    2.33    1.29
  -2  -6 -13    3.16    1.33
  -2  -6 -14    6.96    1.61
   2  -6  14    5.29    1.79
  -2  -6 -15    7.61    1.58
   2  -6  15    8.59    1.99
   2  -6  16    6.33    1.68
   2  -6  17   10.82    2.14
   2  -6  18    1.44    0.73
   2  -6  19   23.02    2.40
  -2  -7  18    6.54    1.39
  -2  -7  17   40.82    3.81
  -2  -7  16    1.08    0.79
  -2  -7  15   14.29    2.56
   2  -7 -15   37.95    2.85
  -2  -7  14    6.42    1.86
   2  -7 -14    5.02    1.19
  -2  -7  13   28.54    3.77
   2  -7 -13   23.80    2.76
   2  -7 -12    0.76    0.71
  -2  -7  12    1.07    0.95
   2  -7 -11   33.73    3.61
  -2  -7  11   38.93    4.64
   2  -7 -10    5.95    1.68
  -2  -7  10    5.28    1.71
  -2  -7   9   18.99    3.15
   2  -7  -9   19.80    2.89
  -2  -7   8   11.55    2.49
   2  -7  -8   12.53    2.36
   2  -7  -7   64.14    5.40
  -2  -7   7   72.61    6.48
   2  -7  -6    1.29    1.12
  -2  -7   6    0.10    0.76
  -2  -7   5   28.54    3.12
   2  -7  -5   28.09    3.54
  -2  -7   5   32.85    4.24
  -2  -7   4   67.34    4.84
   2  -7  -4   79.09    6.05
  -2  -7   4   78.64    6.51
  -2  -7   3  107.35    6.31
   2  -7  -3  125.66    7.65
  -2  -7   3  124.87    8.03
   2  -7  -2   35.67    4.35
  -2  -7   2   31.88    3.40
  -2  -7   2   34.72    3.99
   2  -7  -2   36.60    4.03
   2  -7  -1   89.28    6.23
  -2  -7   1   79.84    5.48
  -2  -7   1   85.49    6.31
   2  -7  -1   93.44    7.08
  -2  -7   0   61.59    5.19
  -2  -7   0   57.56    4.66
  -2  -7   0   76.53    6.53
   2  -7   0   61.43    5.02
   2  -7   0   71.39    6.03
  -2  -7  -1   -0.21    0.63
   2  -7   1    0.11    0.70
  -2  -7  -1   -0.15    0.88
  -2  -7  -1    0.03    0.40
   2  -7   2   10.96    2.12
  -2  -7  -2   10.66    2.62
   2  -7   2    9.95    2.10
   2  -7   3   23.15    3.13
  -2  -7  -3   18.88    3.31
   2  -7   3   21.94    3.48
   2  -7   4   88.02    7.05
  -2  -7  -4   96.86    7.59
   2  -7   4   97.92    6.47
  -2  -7  -5  218.86   11.61
   2  -7   5  213.76    9.62
   2  -7   5  193.50   10.84
   2  -7   6   11.84    2.61
   2  -7   6   17.72    2.53
  -2  -7  -6   14.46    2.87
   2  -7   7    8.76    2.26
  -2  -7  -7    9.99    2.22
   2  -7   7   14.12    2.29
   2  -7   8   30.63    4.14
  -2  -7  -8   41.97    4.77
   2  -7   9    0.30    0.55
  -2  -7  -9    1.58    0.94
  -2  -7 -10   84.90    6.62
   2  -7  10   58.44    5.77
  -2  -7 -11   32.23    3.90
   2  -7  11   23.07    3.57
   2  -7  12    1.28    1.23
  -2  -7 -12    1.12    0.81
   2  -7  13   55.79    5.23
  -2  -7 -13   57.95    4.53
   2  -7  14    1.35    1.12
  -2  -7 -14    1.93    0.82
  -2  -7 -15   28.44    2.45
   2  -7  15   34.54    3.58
   2  -7  16    7.96    1.58
  -2  -8  15   46.77    3.75
  -2  -8  14    8.80    1.73
  -2  -8  13   22.39    2.93
   2  -8 -12   46.45    3.45
  -2  -8  12   52.30    4.76
  -2  -8  11   18.76    2.96
   2  -8 -11   18.78    2.28
  -2  -8  10    4.42    1.59
   2  -8 -10    2.36    1.17
  -2  -8   9   15.30    2.80
   2  -8  -9   15.07    2.33
  -2  -8   8    1.85    0.61
   2  -8  -8    1.36    0.64
   2  -8  -8    2.59    1.16
  -2  -8   7   24.18    3.44
   2  -8  -7   25.67    3.09
   2  -8  -7   19.71    2.72
   2  -8  -6    1.25    0.74
   2  -8  -6    0.00    0.41
  -2  -8   6    1.31    0.90
  -2  -8   5    0.75    0.82
   2  -8  -5    0.85    0.91
   2  -8  -5    1.56    0.77
   2  -8  -4  120.09    7.51
  -2  -8   4  139.57    8.16
   2  -8  -4  140.15    7.61
  -2  -8   3    1.37    1.18
   2  -8  -3   -0.31    0.88
   2  -8  -3    0.78    0.77
  -2  -8   2  251.47   10.87
   2  -8  -2  242.81   11.03
  -2  -8   2  239.35    9.13
   2  -8  -2  266.77   10.72
  -2  -8   1   41.54    4.06
  -2  -8   1   37.13    3.30
   2  -8  -1   39.23    4.20
   2  -8   0    0.23    0.69
  -2  -8   0   -0.34    0.36
  -2  -8   0   -0.55    0.68
  -2  -8  -1    8.69    2.02
   2  -8   1    8.07    1.98
  -2  -8  -1    5.55    1.25
  -2  -8  -2   40.46    4.42
   2  -8   2   41.66    4.07
   2  -8   3    8.13    1.74
  -2  -8  -3    8.04    2.10
  -2  -8  -4   27.33    3.71
   2  -8   4   29.37    3.13
   2  -8   4   24.06    3.23
   2  -8   5    1.82    1.05
   2  -8   5    3.25    1.02
  -2  -8  -5    2.07    0.76
  -2  -8  -6   36.53    4.09
   2  -8   6   26.65    3.42
   2  -8   7    6.66    1.68
  -2  -8  -7    6.42    1.64
   2  -8   8   19.40    2.96
  -2  -8  -8   27.85    3.35
   2  -8   9   12.16    2.29
  -2  -8  -9   17.48    2.53
   2  -8  10    0.16    0.44
  -2  -8 -10    0.11    0.57
   2  -8  11   23.26    2.90
  -2  -8 -11   21.55    2.57
   2  -8  12   75.43    4.99
  -2  -8 -12   70.98    4.30
   2  -8  13   38.00    3.19
  -2  -8 -13   32.57    2.57
  -2  -9  11    2.12    0.64
  -2  -9  10    0.09    0.33
  -2  -9   9    2.95    0.99
  -2  -9   8   88.03    5.29
  -2  -9   7   26.81    2.95
  -2  -9   6   69.51    4.72
   2  -9  -6   50.50    3.33
   2  -9  -5   34.63    2.90
   2  -9  -4   17.00    2.10
   2  -9  -3    2.21    0.96
   2  -9  -2   96.52    5.33
   2  -9  -1    1.75    0.82
   2  -9   0    1.85    0.97
   2  -9   1   20.64    2.36
  -2  -9  -2  113.19    6.04
   2  -9   2  131.69    6.07
  -2  -9  -3    3.22    1.07
  -2  -9  -4   12.78    1.97
  -2  -9  -5   11.65    1.90
  -2  -9  -6   19.22    2.39
  -2  -9  -7    1.68    0.80
  -2  -9  -8   35.76    2.95
  -2  -9  -9    7.29    1.25
  -2  -9 -10    1.40    0.55
   3   0 -25    7.64    1.21
   3   0 -24   -0.11    0.43
   3   0 -23   10.30    1.89
   3   0 -22    0.35    0.71
   3   0 -21  323.69   12.84
   3   0 -20    0.15    0.99
   3   0 -19   -0.89    1.01
   3   0 -18    0.61    0.83
   3   0 -17  199.47    9.76
   3   0 -16    1.33    1.89
   3   0 -15 1283.04   37.56
   3   0 -14   -0.37    0.48
   3   0 -14   -0.69    0.91
   3   0 -13  430.60   17.83
   3   0 -13  475.16   16.95
   3   0 -12   -0.37    0.75
   3   0 -12    0.05    0.37
   3   0 -11  159.31    8.09
   3   0 -11  154.75    9.11
   3   0 -10    0.67    0.94
   3   0 -10    0.01    0.46
   3   0  -9   43.09    3.67
   3   0  -9   35.20    3.71
  -3   0   9   36.25    3.24
  -3   0   8    0.35    0.35
   3   0  -8    0.56    0.57
   3   0  -7  441.47   13.31
  -3   0   7  525.56   13.07
  -3   0   6    0.42    0.29
   3   0  -6    0.39    0.48
  -3   0   5 3852.20   64.73
  -3   0   4    0.10    0.25
  -3   0   4    0.31    0.13
  -3   0   3 4554.16   75.97
  -3   0   3 4817.21   76.64
  -3   0   2    0.24    0.29
  -3   0   1 6203.07   99.84
  -3   0   0   -0.17    0.25
  -3   0  -1  470.96   10.27
  -3   0  -2    0.01    0.19
  -3   0  -3  260.16    7.61
  -3   0  -4    0.09    0.22
  -3   0  -4    0.27    0.30
  -3   0  -5 1421.63   30.36
  -3   0  -6    0.13    0.54
  -3   0  -7 2461.78   49.07
  -3   0  -8    2.59    1.33
  -3   0  -9  526.83   18.19
  -3   0 -10    0.66    0.58
  -3   0 -11   72.86    7.03
  -3   0 -12    0.10    0.65
  -3   0 -13  844.60   29.51
  -3   0 -14   -0.52    1.03
   3   0  15    0.07    0.35
   3   0  16   -0.71    0.88
   3   0  17    2.87    1.05
  -3   0 -18   -0.58    0.79
  -3   0 -19   39.57    3.91
  -3   0 -20    0.43    0.36
  -3   0 -21    9.31    1.81
  -3   0 -22   -0.39    0.55
  -3   0 -23    0.67    0.66
   3  -1 -25    4.28    0.85
   3   1 -24   48.36    3.45
   3  -1 -24   56.07    3.98
   3   1 -23   38.58    3.51
  -3  -1  23   38.97    3.47
   3  -1 -23   41.68    3.82
   3  -1 -22   26.64    3.22
   3   1 -22   23.52    3.02
   3   1 -21    0.26    0.66
   3  -1 -21    2.04    1.19
   3  -1 -20   12.17    2.29
   3   1 -20   10.39    2.26
   3   1 -19  159.03    8.88
   3  -1 -19  155.86    8.76
   3   1 -18   10.16    2.04
   3  -1 -18   10.04    2.07
   3  -1 -17   87.03    6.21
   3   1 -17   87.09    6.36
   3  -1 -16    2.08    1.40
  -3  -1  15   17.29    4.13
   3   1 -15   13.42    3.23
   3  -1 -15   11.32    3.09
   3   1 -14  678.05   25.03
   3   1 -14  683.74   21.30
   3  -1 -14  680.75   25.47
   3  -1 -14  712.90   24.75
   3   1 -13   12.07    2.96
   3  -1 -13   13.04    2.98
   3  -1 -13   15.84    3.08
   3   1 -13   14.95    2.54
   3   1 -12  152.13    8.10
   3  -1 -12  142.28    9.17
   3   1 -12  133.71    9.20
   3  -1 -12  129.95    9.16
   3   1 -11  284.87   13.08
  -3   1  11  256.02   11.72
   3  -1 -11  291.79   13.27
  -3   1  10   13.91    2.32
   3   1 -10   14.75    2.61
   3  -1 -10   19.27    3.00
   3  -1 -10   16.33    2.79
   3  -1  -9  236.66   10.62
  -3   1   9  226.17   10.04
   3   1  -9  235.27   10.51
  -3   1   8  463.65   14.68
   3  -1  -8  490.75   15.43
   3   1  -8  451.03   14.69
  -3  -1   8  482.20   15.13
   3  -1  -7 1537.01   31.36
   3   1  -7 1466.10   30.57
  -3  -1   7 1492.67   30.91
  -3   1   7 1436.52   30.57
   3  -1  -7 1545.09   30.74
   3  -1  -6  214.97    8.54
  -3  -1   6  195.30    5.28
   3   1  -6  200.24    7.93
  -3   1   6  189.22    7.77
  -3  -1   6  214.20    8.34
   3  -1  -6  211.51    8.08
   3  -1  -5 1736.12   32.29
  -3  -1   5 1549.71   28.29
  -3   1   5 1623.77   31.93
  -3  -1   5 1620.54   31.44
   3   1  -5 1669.78   31.64
   3   1  -4 1916.14   35.44
   3  -1  -4 1985.30   36.48
  -3  -1   4 1884.47   33.67
  -3  -1   3  358.64    8.44
   3  -1  -3  351.84    9.71
   3   1  -3  332.79    9.03
  -3  -1   2   20.23    1.65
   3  -1  -2   17.48    1.77
  -3   1   2   18.10    1.00
  -3  -1   1  443.23   10.62
  -3  -1   1  432.09   10.94
  -3   1   0  931.58   18.37
  -3  -1   0  940.69   18.76
  -3  -1   0  953.74   18.88
  -3  -1  -1 2288.56   40.14
  -3   1  -1 2215.77   39.22
  -3  -1  -2   17.49    1.77
  -3   1  -2   18.90    1.60
  -3   1  -3  517.27   11.15
  -3  -1  -3  424.14   11.66
  -3  -1  -4   27.92    2.48
  -3   1  -4   35.41    2.53
  -3   1  -5 1034.66   20.33
  -3   1  -5 1011.33   24.42
  -3   1  -6  436.81   11.63
  -3  -1  -6  421.99   13.16
  -3   1  -6  429.62   14.49
  -3  -1  -6  433.82   13.08
  -3  -1  -7  210.64    8.76
  -3  -1  -7  204.62    9.08
  -3   1  -7  222.56   10.26
  -3  -1  -8 1166.88   26.63
  -3   1  -8 1213.19   29.92
  -3  -1  -9  128.51    7.21
  -3   1  -9  142.99    9.12
  -3  -1  -9  129.99    8.19
  -3   1 -10   69.37    6.62
  -3  -1 -10   58.62    5.78
  -3   1 -11  521.47   20.31
  -3  -1 -11  479.77   19.08
  -3  -1 -12  551.45   22.01
  -3   1 -12  593.96   23.40
  -3   1 -13  184.30   12.89
  -3   1 -14   16.16    3.97
   3  -1  15  170.54    7.50
  -3  -1 -15  146.11    7.22
  -3  -1 -16   76.25    5.19
   3  -1  16   89.76    5.47
   3  -1  17   23.09    2.85
  -3  -1 -17   18.85    2.51
  -3   1 -17   22.10    3.03
  -3   1 -18    5.32    1.31
  -3  -1 -18    5.89    1.39
  -3  -1 -18    6.41    1.36
   3  -1  18    6.07    1.28
  -3  -1 -19    1.94    0.90
  -3   1 -19    3.30    0.74
  -3  -1 -19    1.90    0.51
  -3  -1 -20   14.86    2.26
  -3   1 -20   19.65    2.58
  -3   1 -21   20.46    2.57
  -3  -1 -21   21.38    2.68
  -3  -1 -22   32.48    3.03
  -3   1 -22   28.28    2.67
  -3  -1 -23   96.59    4.78
   3  -2 -25   -0.26    0.23
  -3  -2  24   12.25    1.69
   3  -2 -24   14.45    1.99
  -3  -2  23   27.86    2.95
   3  -2 -23   27.57    2.92
  -3  -2  22   44.31    4.09
   3  -2 -22   44.57    4.00
   3  -2 -21    0.35    0.42
  -3  -2  21    1.74    0.77
   3  -2 -20   60.05    5.23
   3  -2 -19   11.33    2.17
   3  -2 -18   26.06    3.58
   3  -2 -17   57.99    5.13
   3  -2 -16   62.95    5.33
  -3  -2  15   13.61    3.81
   3  -2 -15    9.69    3.09
   3   2 -15   12.40    3.36
   3  -2 -14  304.78   16.57
   3   2 -14  327.31   17.00
  -3  -2  14  354.05   18.85
  -3  -2  13   37.51    5.67
   3   2 -13   34.08    5.01
   3  -2 -13   36.01    5.21
   3  -2 -12   34.37    4.83
   3   2 -12   28.41    4.34
  -3  -2  12   36.69    5.24
  -3   2  12   31.59    4.66
   3  -2 -11   37.56    4.78
   3   2 -11   36.16    4.59
  -3  -2  11   35.16    4.79
  -3   2  11   35.97    4.77
   3  -2 -10  618.27   20.35
   3   2 -10  572.14   19.49
  -3  -2  10  623.64   20.87
  -3   2  10  573.66   20.65
  -3   2   9  141.46    8.83
   3   2  -9  141.88    8.26
  -3  -2   9  140.19    8.41
   3   2  -8 2154.61   42.87
   3  -2  -8 2090.11   40.44
  -3   2   8 2189.62   45.16
   3   2  -7    1.50    0.78
  -3   2   7    1.83    0.78
  -3  -2   7    0.97    0.65
   3  -2  -7    1.64    0.76
   3  -2  -7    1.00    0.60
   3   2  -6  157.52    7.24
  -3   2   6  163.50    8.42
  -3  -2   6  182.85    8.55
   3  -2  -6  158.66    7.15
   3  -2  -6  152.91    7.24
  -3  -2   5  193.31    6.81
   3   2  -5  191.61    7.51
  -3  -2   5  216.94    9.01
   3  -2  -5  212.92    8.68
  -3   2   5  201.36    9.05
   3  -2  -5  200.12    7.94
  -3   2   4   94.49    5.54
   3   2  -4   84.48    4.31
  -3  -2   4   97.52    4.70
   3  -2  -4   94.56    5.05
  -3   2   3   75.62    4.72
   3   2  -3   66.70    3.42
   3  -2  -3   69.97    3.96
   3   2  -2  593.40   13.11
  -3   2   2  640.56   16.22
   3  -2  -2  612.17   14.77
  -3   2   1   44.64    3.50
  -3  -2   1   43.66    3.34
  -3  -2   1   40.12    3.23
  -3  -2   0 5634.94   96.84
  -3   2   0 5773.03   96.69
  -3  -2   0 5984.98   98.08
  -3   2  -1  424.30   10.85
  -3  -2  -1  441.10   12.27
  -3  -2  -1  405.38   11.14
  -3  -2  -2  535.40   14.69
  -3   2  -2  541.69   12.61
   3  -2   2  491.48   10.67
  -3  -2  -2  475.49    9.59
  -3  -2  -2  584.68   14.32
  -3   2  -3   48.69    2.98
  -3  -2  -3   44.21    2.29
   3  -2   3   52.42    4.31
  -3  -2  -3   45.11    3.34
  -3  -2  -3   49.16    3.98
  -3  -2  -4 1921.64   35.49
  -3  -2  -4 1973.94   39.93
  -3   2  -4 1974.36   35.28
  -3   2  -4 2048.71   41.79
   3  -2   4 2016.67   40.27
  -3   2  -5  863.18   17.94
  -3  -2  -5  790.86   18.26
  -3  -2  -5  797.74   21.34
  -3   2  -5  834.15   22.86
   3  -2   5  801.19   20.90
  -3  -2  -6 2901.62   54.41
  -3   2  -6 3050.44   52.28
  -3   2  -6 3072.94   59.70
   3  -2   6 3010.42   56.79
  -3  -2  -6 2910.87   57.38
  -3  -2  -7  421.91   15.02
  -3   2  -7  413.76   15.80
  -3   2  -8  125.24    8.64
  -3  -2  -8  134.42    8.28
  -3   2  -9  233.98   12.67
  -3  -2  -9  206.78   10.79
  -3   2 -10   10.31    2.66
  -3   2 -11   17.98    3.66
  -3   2 -12    1.86    0.93
  -3   2 -13   13.99    3.50
  -3  -2 -14  200.34    8.79
   3  -2  14  241.74    8.85
  -3  -2 -15    2.41    0.97
   3  -2  15    2.55    0.86
   3  -2  16  150.54    7.07
  -3  -2 -16  134.35    7.20
  -3  -2 -17   25.09    3.20
  -3  -2 -17   18.17    2.58
   3  -2  17   22.09    2.59
   3  -2  18    3.74    1.03
  -3  -2 -18    4.01    1.09
  -3  -2 -18    6.21    1.63
  -3  -2 -19    0.08    0.61
   3  -2  19   -0.91    0.68
  -3  -2 -20   34.79    3.42
  -3  -2 -21    0.86    0.53
   3  -2  22   70.14    4.57
  -3  -2 -22   58.63    3.97
   3  -2  23    0.39    0.44
  -3  -2 -23   -0.64    0.50
   3  -3 -24   52.27    3.29
   3  -3 -23    3.12    0.87
  -3  -3  23    3.72    1.05
   3  -3 -22   17.69    2.45
  -3  -3  22   17.62    2.52
  -3  -3  21    3.61    1.38
   3  -3 -21    2.31    0.86
  -3  -3  20   28.99    3.65
   3  -3 -20   28.28    3.42
  -3  -3  19    0.72    0.82
   3  -3 -19    0.16    0.78
  -3  -3  18    2.80    1.01
   3  -3 -18    3.19    1.28
  -3  -3  17   31.81    3.99
   3  -3 -17   39.67    4.39
  -3  -3  16  165.90    9.33
   3  -3 -16  162.55    9.11
   3  -3 -15    0.57    0.76
   3   3 -14  266.47   15.98
  -3  -3  14  339.43   20.50
  -3  -3  13  128.31   11.82
   3   3 -13   97.58    8.94
  -3   3  13  100.68    9.71
   3   3 -12  257.70   14.26
  -3   3  12  274.79   16.44
  -3   3  11  109.51    9.78
  -3  -3  11  124.35   10.48
   3   3 -11   98.63    8.18
   3  -3 -10   87.33    6.61
  -3   3  10  104.11    9.09
   3   3 -10   91.31    7.43
   3  -3  -9    4.73    1.46
  -3   3   9    4.05    1.83
   3   3  -9    5.58    1.75
  -3  -3   9    6.49    2.16
   3   3  -8 1231.46   31.02
  -3   3   8 1323.77   35.55
   3  -3  -8 1304.90   31.67
  -3   3   7   98.89    7.81
   3  -3  -7   95.54    6.62
   3  -3  -7  102.01    6.76
   3   3  -7   91.77    6.11
   3  -3  -6    7.54    1.77
   3   3  -6    7.71    1.60
   3  -3  -6    6.86    1.68
  -3   3   6    6.94    1.90
   3  -3  -5    8.62    1.91
   3  -3  -5    8.14    1.82
  -3  -3   5    9.42    1.66
   3   3  -5    6.71    1.37
  -3   3   5    8.11    1.98
  -3   3   4  466.14   15.61
   3  -3  -4  464.89   15.61
   3  -3  -4  477.23   14.73
   3  -3  -3  390.56   14.06
   3  -3  -3  377.36   12.74
  -3   3   3  359.79   13.17
  -3  -3   2  247.81   10.05
  -3   3   2  211.23    9.41
  -3  -3   2  248.39    9.81
   3  -3  -2  231.37   10.50
   3  -3  -2  212.26    8.82
  -3   3   1 1603.78   33.63
   3  -3  -1 1498.02   34.25
  -3  -3   1 1572.16   32.40
  -3  -3   1 1582.50   33.52
  -3  -3   0  499.41   15.82
   3  -3   0  440.73   13.22
   3  -3   0  465.25   16.03
  -3   3   0  490.92   14.66
  -3  -3   0  483.76   14.46
  -3  -3  -1   26.81    2.94
  -3   3  -1   24.50    2.70
   3  -3   1   23.63    3.34
  -3  -3  -1   25.18    3.23
  -3  -3  -2 1108.35   25.50
  -3   3  -2 1111.13   24.34
   3  -3   2 1101.65   28.44
  -3  -3  -2 1137.33   28.18
  -3   3  -3   11.36    2.29
  -3   3  -3   12.80    1.76
  -3  -3  -3   13.34    2.52
  -3  -3  -3   10.09    1.73
   3  -3   3   14.15    2.56
  -3   3  -4  642.24   20.15
  -3   3  -4  601.67   14.83
   3  -3   4  614.84   19.90
  -3  -3  -4  609.75   19.66
  -3   3  -5   10.80    2.40
   3  -3   5    8.91    2.07
  -3  -3  -5    6.58    1.91
  -3   3  -6 1396.06   34.96
   3  -3   6 1363.32   33.87
  -3  -3  -6 1353.35   34.67
  -3   3  -7  262.70   13.29
  -3  -3  -7  259.32   13.04
  -3   3  -8  151.02   10.41
  -3  -3  -9   49.69    5.95
  -3   3  -9   55.52    6.46
  -3   3 -10  149.04   11.24
  -3  -3 -10  141.28   10.39
  -3   3 -11    8.11    2.79
  -3   3 -12    2.44    1.43
  -3  -3 -13   77.27    5.31
   3  -3  14    5.60    1.33
  -3  -3 -14    5.63    1.41
   3  -3  15    2.84    0.95
  -3  -3 -15    3.61    1.25
  -3  -3 -16   57.03    4.76
   3  -3  16   61.38    4.43
  -3  -3 -16   62.21    5.15
   3  -3  17    5.26    1.16
  -3  -3 -17    5.00    1.53
   3  -3  18    1.67    0.67
  -3  -3 -18    0.18    0.62
   3  -3  19    1.43    0.48
  -3  -3 -19    0.97    0.38
   3  -3  20   90.86    6.00
  -3  -3 -20   69.44    4.79
  -3  -3 -21    0.57    0.61
   3  -3  21    0.91    0.63
  -3  -3 -22   17.52    1.89
   3  -3  22   21.64    2.35
  -3  -4  23    2.59    0.86
  -3  -4  22   20.62    2.56
   3  -4 -22   15.56    1.96
  -3  -4  21   75.30    5.39
   3  -4 -21   64.01    4.56
  -3  -4  20   43.65    4.37
   3  -4 -20   35.10    3.59
  -3  -4  19   40.30    4.43
   3  -4 -19   35.65    3.82
   3  -4 -18    1.81    1.13
  -3  -4  18    3.02    1.40
   3  -4 -17   64.71    5.56
  -3  -4  17   70.98    6.17
  -3  -4  16    5.80    1.82
   3  -4 -16    8.67    2.08
   3  -4 -15  441.28   16.07
  -3  -4  15  442.80   16.55
  -3  -4  14  117.28    7.85
  -3  -4  13  169.20    9.26
  -3   4  12   48.12    7.19
  -3   4  11   13.34    3.67
   3  -4 -11    7.33    1.98
  -3   4  10   42.07    6.50
   3  -4 -10   31.70    4.37
   3  -4  -9    5.39    1.66
  -3   4   9    5.30    2.15
   3  -4  -8   55.13    5.76
  -3   4   8   76.78    8.14
   3  -4  -8   65.55    6.33
   3  -4  -7  425.32   16.83
  -3   4   7  444.61   19.63
  -3   4   6  367.35   16.95
   3  -4  -6  318.93   14.84
   3  -4  -6  349.36   14.88
   3  -4  -5  130.36    8.46
  -3   4   5  125.29    9.12
   3  -4  -5  123.82    8.88
  -3   4   4  132.06    8.95
  -3  -4   4  134.26    8.34
   3  -4  -4  136.98    8.57
  -3  -4   4  145.20    8.75
   3  -4  -3  137.72    9.36
   3  -4  -3  132.47    8.10
  -3  -4   3  148.07    8.92
  -3   4   3  125.14    8.44
  -3  -4   3  133.26    8.50
  -3  -4   2   14.30    2.45
  -3   4   2   13.91    2.65
  -3  -4   2   15.85    2.91
   3  -4  -2   12.67    2.27
   3  -4  -2   14.76    3.06
  -3  -4   1  129.51    8.74
  -3   4   1  134.50    8.57
  -3  -4   1  125.92    7.69
   3  -4  -1  130.03    9.15
   3  -4  -1  107.47    6.71
  -3  -4   0 1340.06   34.39
  -3  -4   0 1218.27   29.67
  -3   4   0 1337.30   31.64
   3  -4   0 1324.41   34.76
   3  -4   0 1163.67   28.96
  -3  -4  -1  297.59   14.36
  -3  -4  -1  284.00   12.00
  -3   4  -1  273.62   11.34
  -3   4  -2   43.75    4.90
  -3  -4  -2   50.03    5.78
  -3  -4  -2   43.44    4.20
  -3   4  -2   44.12    4.05
  -3   4  -3  120.04    8.45
   3  -4   3  123.60    9.22
  -3  -4  -3  100.34    6.40
  -3  -4  -3  122.41    9.32
  -3   4  -4   92.19    7.50
   3  -4   4   93.56    8.15
  -3  -4  -4   93.30    8.28
  -3  -4  -5  720.62   25.48
   3  -4   5  701.42   24.87
  -3   4  -5  686.01   23.43
   3  -4   6   29.53    4.52
  -3   4  -6   33.76    4.82
  -3  -4  -6   36.37    5.34
  -3   4  -7   32.14    4.93
  -3  -4  -7   28.73    4.85
  -3   4  -8   18.46    3.93
  -3  -4  -8   18.90    3.95
  -3   4  -9  413.23   20.06
  -3  -4  -9  409.76   20.20
  -3  -4 -10   20.73    4.37
  -3   4 -10   22.89    4.62
  -3  -4 -11   21.29    2.86
  -3  -4 -11   23.35    3.20
  -3  -4 -12   30.54    3.52
  -3  -4 -13   45.47    4.34
  -3  -4 -14   -0.29    0.65
  -3  -4 -14   -0.47    0.78
   3  -4  14   -0.32    0.50
   3  -4  14    0.71    0.62
   3  -4  15    7.52    1.45
   3  -4  15    8.91    2.17
  -3  -4 -15    7.80    1.89
   3  -4  16   14.20    2.06
   3  -4  16   17.79    3.09
  -3  -4 -16   12.00    2.17
   3  -4  17    0.43    0.99
  -3  -4 -17    1.33    0.97
   3  -4  17    0.45    0.45
   3  -4  18   30.85    2.86
  -3  -4 -18   32.54    3.41
  -3  -4 -19  169.15    7.68
   3  -4  19  165.21    6.89
   3  -4  20    3.61    1.17
  -3  -4 -20    1.58    0.68
   3  -4  21    2.66    0.71
  -3  -4 -21    2.72    0.75
  -3  -5  22    2.75    0.83
  -3  -5  21   10.65    1.86
  -3  -5  20   17.34    2.55
  -3  -5  19   40.85    4.29
  -3  -5  18    1.40    1.10
  -3  -5  17   36.59    4.38
  -3  -5  16    3.16    1.39
  -3  -5  15   46.72    4.98
  -3  -5  14  250.47   12.20
  -3  -5  13   14.35    2.74
   3  -5 -13   13.28    2.21
   3  -5 -12   17.21    2.78
  -3  -5  12   17.40    2.94
   3  -5 -12   17.98    2.63
  -3  -5  11  183.91    9.90
   3  -5 -11  178.03    9.63
   3  -5 -11  200.77    9.32
   3  -5 -10   52.50    6.15
  -3  -5  10   62.90    5.47
  -3   5   9  121.60   11.61
   3  -5  -9  109.03    8.88
   3  -5  -8  330.80   16.97
   3  -5  -8  367.10   17.22
   3  -5  -7    6.01    1.90
   3  -5  -7    5.13    1.89
  -3   5   7    5.63    1.93
  -3  -5   7    5.67    2.21
  -3  -5   6   35.71    5.39
   3  -5  -6   29.39    4.94
  -3   5   6   30.33    5.21
   3  -5  -6   25.97    4.12
  -3   5   5   10.04    2.83
   3  -5  -5    9.75    2.85
  -3  -5   5    6.99    2.37
   3  -5  -5    7.64    2.10
  -3  -5   4  154.15   10.28
   3  -5  -4  148.81   11.30
   3  -5  -4  143.67    9.84
  -3   5   4  159.93   11.36
  -3   5   3   17.65    3.58
   3  -5  -3   18.08    3.84
  -3  -5   3   20.84    3.61
   3  -5  -3   17.85    3.18
  -3  -5   3   18.60    3.73
  -3  -5   2   38.44    5.48
   3  -5  -2   42.53    6.04
  -3  -5   2   37.64    4.78
  -3   5   2   37.75    5.31
   3  -5  -2   29.12    4.01
  -3  -5   1  511.56   21.49
  -3  -5   1  500.19   18.58
  -3   5   1  543.60   20.82
   3  -5  -1  522.72   22.49
   3  -5  -1  468.52   17.83
  -3  -5   0   45.43    5.09
   3  -5   0   42.47    6.07
  -3   5   0   44.24    5.19
  -3  -5   0   46.01    6.19
  -3  -5  -1   49.66    5.16
  -3  -5  -1   63.02    7.32
   3  -5   1   54.09    6.89
  -3  -5  -2  286.85   16.35
   3  -5   2  275.20   16.17
   3  -5   3  193.92   13.81
  -3  -5  -3  198.53   13.74
  -3  -5  -4   21.31    4.38
   3  -5   4   19.45    4.24
   3  -5   5  123.70   10.88
  -3  -5  -5  136.36   11.74
  -3  -5  -6    5.92    2.49
   3  -5   6    6.31    2.14
  -3  -5  -7  206.21   15.07
  -3  -5  -8    4.97    2.33
  -3  -5  -9  251.65   11.84
   3  -5   9  240.75    9.45
   3  -5  10    0.09    0.43
  -3  -5 -10    0.13    0.58
   3  -5  11   47.30    5.27
  -3  -5 -11   63.05    5.73
   3  -5  12   55.37    5.81
  -3  -5 -12   79.43    6.32
   3  -5  13  126.48    8.80
  -3  -5 -13  138.90    8.34
   3  -5  14    8.81    2.16
   3  -5  14    6.70    1.43
   3  -5  15   36.95    4.53
   3  -5  15   29.34    2.84
   3  -5  16    4.35    1.53
   3  -5  16    2.56    0.86
   3  -5  17    0.20    0.46
   3  -5  17    0.44    0.74
   3  -5  18   13.45    1.75
   3  -5  18   18.41    2.63
   3  -5  19   41.76    3.71
   3  -5  20   29.84    2.71
  -3  -6  20    9.71    1.65
  -3  -6  19   13.44    2.16
  -3  -6  18  103.44    6.70
  -3  -6  17   33.91    3.96
  -3  -6  16    0.21    0.85
  -3  -6  15  112.00    7.76
   3  -6 -14    0.36    0.51
  -3  -6  14    0.24    0.69
  -3  -6  13   -1.27    1.47
   3  -6 -13    0.01    0.46
  -3  -6  12   -0.95    1.35
   3  -6 -12   -0.51    0.68
  -3  -6  11   13.21    2.69
   3  -6 -11   13.01    2.31
  -3  -6  10    0.32    0.45
   3  -6 -10    2.28    0.98
  -3  -6   9  252.11   12.10
   3  -6  -9  255.46   11.07
   3  -6  -8  462.25   15.55
  -3  -6   8  461.69   16.86
  -3  -6   7   -0.07    0.55
   3  -6  -7   -0.85    0.88
  -3  -6   6    5.88    1.32
  -3  -6   6    3.49    1.24
   3  -6  -6    3.59    1.07
  -3  -6   5   65.91    5.60
   3  -6  -5   78.09    5.66
  -3   6   4  136.96   12.47
   3  -6  -4  132.96   11.96
   3  -6  -4  108.97    9.43
  -3   6   3   89.99    9.70
   3  -6  -3   72.51    8.79
   3  -6  -3   69.28    7.35
   3  -6  -2  115.63   11.28
  -3   6   2  122.79   10.70
  -3  -6   2  109.93   10.42
  -3  -6   1   29.27    5.41
   3  -6  -1   28.49    5.44
  -3  -6   0  175.84   14.22
   3  -6   0  173.19   14.17
  -3  -6  -1   20.88    4.90
   3  -6   1   15.00    4.07
   3  -6   2   22.39    5.16
  -3  -6  -2   21.50    5.05
   3  -6   3    7.05    1.81
  -3  -6  -4   59.17    5.72
   3  -6   4   56.99    5.00
   3  -6   5   83.22    5.87
  -3  -6  -5   76.45    6.58
  -3  -6  -6  701.37   22.05
   3  -6   6  742.47   19.55
   3  -6   7    0.75    1.10
  -3  -6  -7    0.12    0.49
   3  -6   7    0.92    0.84
   3  -6   8   29.01    3.11
   3  -6   8   19.13    3.29
  -3  -6  -8   27.75    3.96
   3  -6   9   74.07    6.61
  -3  -6  -9   98.69    7.47
   3  -6  10   29.93    4.18
  -3  -6 -10   39.97    4.65
   3  -6  11    2.24    1.13
  -3  -6 -11    5.23    1.91
   3  -6  12   44.05    5.07
  -3  -6 -12   59.12    5.46
   3  -6  13    1.06    0.79
  -3  -6 -13    1.46    0.84
  -3  -6 -14   55.17    4.65
   3  -6  14   49.30    4.97
  -3  -6 -15    8.50    1.60
   3  -6  15    8.40    1.96
   3  -6  16   63.55    5.11
   3  -6  17   39.19    3.68
   3  -6  18   15.13    1.99
  -3  -7  18    0.08    0.51
  -3  -7  17    1.22    0.77
  -3  -7  16   14.75    2.46
  -3  -7  15    3.92    1.39
  -3  -7  14  166.17    9.10
   3  -7 -14  136.79    6.28
  -3  -7  13   12.00    2.50
   3  -7 -13    9.28    1.68
  -3  -7  12   19.24    3.10
   3  -7 -12   18.62    2.51
  -3  -7  11    0.85    0.62
   3  -7 -11    1.35    0.76
  -3  -7  10   15.10    2.89
   3  -7 -10   15.96    2.44
   3  -7  -9    1.33    1.04
  -3  -7   9    2.14    1.30
  -3  -7   8    8.08    2.17
   3  -7  -8    5.60    1.42
   3  -7  -7  101.00    6.53
  -3  -7   7  100.50    7.57
  -3  -7   6   11.71    2.53
   3  -7  -6   14.25    2.49
  -3  -7   5   24.25    3.59
   3  -7  -5   23.98    3.20
   3  -7  -4  225.52   10.25
  -3  -7   4  211.47    8.69
  -3  -7   4  226.71   11.06
  -3  -7   3   10.93    1.78
  -3  -7   3   12.88    2.42
   3  -7  -3   12.62    2.29
   3  -7  -2  115.07    8.11
   3  -7  -2  108.03    6.72
  -3  -7   2  105.97    7.10
  -3  -7   2   96.27    5.67
  -3  -7   1    4.08    1.24
  -3  -7   1    5.14    1.59
   3  -7  -1    2.87    1.08
   3  -7  -1    4.87    1.50
  -3  -7   0  181.44    9.02
   3  -7   0  192.69   10.40
  -3  -7   0  197.59   11.11
   3  -7   0  181.17    8.67
   3  -7   1   50.00    4.93
  -3  -7  -1   48.27    5.34
  -3  -7  -2  306.26   14.36
   3  -7   2  326.50   13.28
  -3  -7  -3   30.81    4.30
   3  -7   3   36.48    4.02
   3  -7   4   29.57    3.53
  -3  -7  -4   26.78    3.92
  -3  -7  -5   24.82    3.78
   3  -7   5   28.61    3.35
   3  -7   6   10.18    1.97
  -3  -7  -6    7.12    1.95
   3  -7   7   12.21    2.55
   3  -7   7   19.34    2.51
  -3  -7  -7   18.56    3.12
   3  -7   8   14.37    2.91
  -3  -7  -8   18.43    3.08
   3  -7   9   -0.55    0.96
  -3  -7  -9    1.71    0.99
   3  -7  10   48.36    5.06
  -3  -7 -10   63.34    5.68
   3  -7  11   62.03    5.60
  -3  -7 -11   74.65    5.84
   3  -7  12  160.67    8.96
  -3  -7 -12  185.41    8.86
   3  -7  13   36.54    3.94
  -3  -7 -13   38.48    3.54
   3  -7  14    1.17    0.58
  -3  -7 -14    1.58    0.75
   3  -7  15    9.57    1.72
  -3  -7 -15   10.33    1.38
  -3  -8  15   24.93    2.64
  -3  -8  14    5.44    1.45
  -3  -8  13   11.64    2.11
  -3  -8  12    7.12    1.77
  -3  -8  11   12.93    2.39
  -3  -8  10   42.95    4.37
   3  -8 -10   38.37    3.36
   3  -8 -10   30.00    3.05
  -3  -8   9   15.98    2.79
   3  -8  -9    8.91    1.72
   3  -8  -9   13.36    2.03
  -3  -8   8  170.82    9.09
   3  -8  -8  168.81    7.80
  -3  -8   7  197.82    9.84
   3  -8  -7  192.66    8.47
   3  -8  -6    2.33    1.05
  -3  -8   6    1.92    1.06
   3  -8  -6    3.43    1.43
   3  -8  -5   57.24    5.19
  -3  -8   5   65.56    5.41
   3  -8  -5   69.08    5.03
  -3  -8   4   45.07    4.41
   3  -8  -4   47.10    4.15
   3  -8  -4   36.88    4.22
  -3  -8   3    1.66    1.06
   3  -8  -3   -0.58    0.68
   3  -8  -2    1.30    1.19
  -3  -8   2    2.41    1.19
   3  -8  -1   10.84    2.08
   3  -8   0   37.57    4.06
  -3  -8   0   34.29    3.98
   3  -8   1   12.27    2.17
  -3  -8  -1   11.22    2.34
   3  -8   2   11.48    2.08
  -3  -8  -2   10.81    2.28
   3  -8   3   59.80    4.70
  -3  -8  -3   57.48    5.41
   3  -8   4    4.61    1.28
  -3  -8  -4    3.50    1.39
   3  -8   5    8.91    1.69
  -3  -8  -5   10.83    2.41
   3  -8   6    6.54    1.50
  -3  -8  -6    2.48    0.66
  -3  -8  -7    2.29    0.81
  -3  -8  -8   27.50    3.31
  -3  -8  -9    0.61    0.68
  -3  -8 -10   26.36    3.02
  -3  -8 -11    2.44    0.90
  -3  -8 -12    1.63    0.60
  -3  -8 -13   25.54    2.13
  -3  -9  11   29.95    2.63
  -3  -9  10    4.31    1.11
  -3  -9   9   10.81    1.75
  -3  -9   8   27.43    2.85
   3  -9  -8   17.69    1.75
  -3  -9   7    7.22    1.52
   3  -9  -7    5.09    1.08
   3  -9  -6    2.16    0.81
   3  -9  -5   10.03    1.71
   3  -9  -4   13.88    2.00
   3  -9  -3    4.02    1.18
   3  -9  -2   29.67    2.97
   3  -9  -1  146.23    6.81
   3  -9   0    0.31    0.65
   3  -9   1    6.69    1.38
  -3  -9  -2   11.69    1.92
   3  -9   2   14.29    1.95
   3  -9   3    5.21    1.21
  -3  -9  -3    3.87    1.14
  -3  -9  -4    1.74    1.03
  -3  -9  -5    3.49    1.10
  -3  -9  -6    1.71    0.89
  -3  -9  -7   37.06    3.10
  -3  -9  -8    8.75    1.44
  -3  -9  -9   22.50    2.06
   4   0 -25    0.07    0.25
   4   0 -24  132.36    6.34
   4   0 -23   -0.59    0.64
   4   0 -22   -0.46    0.42
   4   0 -21   -0.13    0.72
   4   0 -20    3.77    1.29
   4   0 -19    0.05    0.36
   4   0 -18  307.91   12.80
   4   0 -17   -0.38    0.86
   4   0 -16  296.82   17.26
  -4   0  16  337.58   18.94
   4   0 -15    0.53    0.55
   4   0 -15   -0.13    0.70
   4   0 -14  111.32    9.37
   4   0 -14  102.76    7.96
   4   0 -13    1.11    1.21
   4   0 -13    0.86    0.60
   4   0 -12   43.37    4.49
   4   0 -12   45.71    5.18
   4   0 -11   -0.21    0.86
   4   0 -11    0.45    0.45
   4   0 -10  913.90   25.50
   4   0 -10 1060.07   25.16
   4   0  -9   -0.07    0.30
  -4   0   9   -0.44    0.51
   4   0  -8  868.88   22.61
  -4   0   8  917.30   20.50
   4   0  -7   -0.13    0.44
  -4   0   7   -0.13    0.35
   4   0  -6 1548.81   32.72
  -4   0   6 1536.46   31.45
   4   0  -5   -0.13    0.30
  -4   0   5    0.55    0.44
  -4   0   5    0.42    0.39
  -4   0   4  548.27   13.76
  -4   0   4  672.07   14.26
  -4   0   3   -0.01    0.14
  -4   0   2  639.66   13.97
  -4   0   1    1.37    0.42
  -4   0   0  466.25   10.84
  -4   0  -1    0.22    0.24
  -4   0  -2  130.65    5.53
  -4   0  -3    0.25    0.31
  -4   0  -4 1007.96   21.63
  -4   0  -5    0.25    0.37
  -4   0  -5    1.16    0.68
  -4   0  -6 2122.34   43.71
  -4   0  -7    0.07    0.59
  -4   0  -8    4.83    1.67
  -4   0  -9    0.78    0.95
  -4   0 -10 2649.86   57.42
  -4   0 -11    0.32    0.83
  -4   0 -12  935.13   31.05
  -4   0 -13   -0.14    0.47
  -4   0 -14  198.26    8.39
   4   0  14  247.29    9.16
   4   0  15   -0.11    0.29
  -4   0 -15    0.93    0.84
  -4   0 -16  148.10    7.21
   4   0  16  177.85    8.10
   4   0  17   -0.91    0.99
  -4   0 -18    8.22    1.82
  -4   0 -19   -0.67    0.82
  -4   0 -20   40.05    3.70
  -4   0 -21    0.06    0.48
  -4   0 -22   13.79    1.81
   4  -1 -25    9.24    1.35
   4   1 -24    0.67    0.48
   4  -1 -24   -0.46    0.45
   4  -1 -23   91.92    5.71
   4   1 -23   85.23    5.33
   4   1 -22   44.32    4.07
   4  -1 -22   43.55    4.07
   4  -1 -21   27.30    3.39
   4   1 -21   28.67    3.48
   4   1 -20    2.33    0.83
   4  -1 -20    3.74    1.13
   4   1 -19    0.47    0.65
   4  -1 -19    0.38    0.52
   4  -1 -18  148.37    8.54
   4   1 -18  148.59    8.57
   4  -1 -17  241.65   11.02
   4   1 -17  258.73   11.40
   4  -1 -16    4.94    2.18
   4  -1 -16    3.43    1.14
   4  -1 -15   -0.53    0.87
   4   1 -15    0.13    0.60
   4   1 -15    0.88    0.58
  -4  -1  15    0.66    1.36
   4  -1 -15   -1.18    1.52
   4  -1 -14  335.33   16.29
   4  -1 -14  344.20   17.37
   4   1 -14  312.33   15.96
   4   1 -14  336.73   14.29
   4  -1 -13   33.27    4.86
   4  -1 -13   30.80    4.56
   4   1 -13   30.10    3.80
  -4  -1  13   34.88    5.23
   4   1 -13   28.37    4.28
   4  -1 -12    6.80    2.10
   4   1 -12    5.81    1.82
  -4  -1  12    5.76    1.78
   4  -1 -12    6.31    2.08
   4   1 -11    0.93    0.43
  -4  -1  11    2.08    1.42
  -4   1  11    1.77    0.89
   4  -1 -11    2.24    1.11
   4  -1 -11    1.71    0.94
   4  -1 -10  925.60   25.77
   4  -1 -10  957.14   25.21
  -4  -1  10  976.63   26.40
  -4   1  10  928.58   24.93
   4  -1  -9   74.07    5.93
   4  -1  -9   76.01    5.56
   4   1  -9   58.66    4.87
  -4  -1   9   69.29    5.66
  -4   1   9   69.07    5.45
  -4  -1   8  781.32   20.98
   4  -1  -8  799.51   20.47
  -4   1   8  831.17   21.28
   4  -1  -8  812.67   21.67
   4   1  -7 1041.29   24.12
   4  -1  -7 1165.28   25.21
  -4  -1   7  945.61   20.05
  -4  -1   7 1088.21   24.48
  -4   1   7 1207.67   26.05
   4  -1  -6  588.94   15.56
   4   1  -6  517.82   14.62
  -4  -1   6  535.42   12.42
  -4  -1   6  481.04   13.96
  -4   1   6  606.80   16.07
   4  -1  -5 1109.65   23.94
  -4  -1   5 1043.70   21.19
  -4  -1   5 1076.89   23.96
  -4   1   5 1135.96   24.37
   4   1  -5 1026.94   23.16
   4  -1  -4 1035.16   22.50
   4   1  -4 1032.41   22.09
  -4   1   4 1077.11   22.70
   4  -1  -3    9.92    1.51
  -4  -1   3   13.50    1.59
  -4   1   3    9.44    0.99
  -4   1   3   10.91    1.58
   4  -1  -2  415.12   11.42
  -4  -1   2  507.15   11.92
  -4   1   1 1218.59   20.73
  -4  -1   1 1256.45   24.50
   4  -1  -1 1186.26   23.88
  -4  -1   0  122.05    5.25
  -4  -1   0  123.10    5.39
  -4   1   0  129.56    5.20
   4  -1   0  130.83    4.88
  -4   1  -1 1125.10   18.56
  -4  -1  -1 1192.49   20.26
  -4  -1  -2  708.70   17.27
  -4  -1  -2  663.80   15.97
  -4   1  -2  684.20   15.08
  -4   1  -3  275.19    8.41
  -4   1  -4  478.12   12.29
  -4  -1  -4  381.03   12.30
  -4   1  -5  585.11   14.22
  -4   1  -5  562.81   17.57
  -4   1  -6 2411.42   44.27
  -4  -1  -6 2272.29   46.73
  -4   1  -7    7.83    1.90
  -4  -1  -7    8.49    1.93
  -4  -1  -7    7.84    1.71
  -4  -1  -8  624.97   19.71
  -4  -1  -8  662.79   19.19
  -4  -1  -9   56.02    5.37
  -4   1  -9   66.98    6.54
  -4  -1  -9   53.84    4.94
  -4  -1 -10  571.44   20.89
  -4   1 -10  656.01   23.30
  -4  -1 -11   74.84    7.13
  -4   1 -11   70.38    7.25
  -4   1 -12   33.47    5.24
  -4   1 -13  260.43   16.05
   4  -1  14    4.76    1.23
  -4  -1 -14    4.44    1.20
   4   1  14    4.39    1.16
   4  -1  15   21.21    2.58
   4   1  15   20.88    2.72
  -4  -1 -15   18.11    2.44
   4  -1  16   18.68    2.42
  -4  -1 -16   15.73    2.25
  -4  -1 -17   27.17    3.01
   4  -1  17   31.55    3.19
  -4   1 -18    0.42    0.53
  -4  -1 -18    1.67    0.69
   4  -1  18    1.01    0.57
  -4  -1 -18    0.65    0.77
  -4  -1 -19   14.00    2.00
  -4  -1 -19   19.01    2.61
  -4   1 -19   17.80    2.52
  -4  -1 -20  150.43    7.29
  -4   1 -20  146.47    7.17
  -4  -1 -21    0.44    0.75
  -4   1 -21    0.92    0.58
  -4  -1 -22    0.53    0.46
   4  -1  23    6.24    1.12
  -4  -1 -23    5.72    1.06
   4  -2 -25   17.93    1.81
   4  -2 -24    3.08    0.94
   4  -2 -23   15.53    2.15
  -4  -2  22   26.18    3.02
   4  -2 -22   26.60    3.14
  -4  -2  21    7.68    1.75
   4  -2 -21   10.60    2.04
  -4  -2  20    1.04    0.64
   4  -2 -20    0.71    0.64
   4  -2 -19   10.29    2.11
   4  -2 -18    0.09    0.63
   4  -2 -17  176.68    9.42
   4  -2 -16  182.01    9.45
  -4  -2  15   18.93    4.26
   4   2 -15   20.71    4.20
   4   2 -14   32.11    4.93
  -4  -2  14   33.70    5.26
  -4  -2  13  362.43   17.29
   4   2 -13  300.48   14.96
   4   2 -12   36.69    4.80
  -4  -2  12   44.24    5.53
  -4   2  12   35.10    4.76
   4   2 -11  596.39   20.47
  -4  -2  11  612.43   20.95
  -4   2  11  577.21   20.64
   4   2 -10   35.60    4.26
   4  -2 -10   48.80    5.40
  -4   2  10   36.73    4.45
  -4  -2  10   39.04    4.58
   4   2  -9  212.84   10.19
  -4  -2   9  262.22   12.34
  -4   2   9  215.49   10.87
   4  -2  -9  206.21    9.34
   4  -2  -9  264.59   12.66
   4  -2  -8    2.72    0.41
  -4   2   8    2.99    1.11
   4   2  -8    2.67    0.98
  -4  -2   8    3.23    1.17
   4  -2  -8    3.14    1.13
   4  -2  -7   91.91    6.69
  -4  -2   7   89.89    6.43
   4   2  -7   73.22    4.96
   4  -2  -7   82.76    5.74
  -4   2   7   78.20    5.76
   4  -2  -6  347.83   13.50
  -4  -2   6  367.74   12.93
  -4   2   6  339.67   12.53
  -4  -2   6  366.89   10.36
   4   2  -5    4.84    1.08
  -4   2   5    6.73    1.57
   4  -2  -5    4.30    1.34
  -4  -2   5    7.00    1.31
  -4  -2   4  839.52   18.79
  -4   2   4  794.00   20.44
  -4   2   3 2715.12   51.41
  -4  -2   2  229.75    8.82
  -4   2   2  241.91    8.93
  -4  -2   1  313.62   10.70
  -4   2   1  309.09   10.21
  -4  -2   0   49.32    3.76
  -4   2   0   55.65    3.81
  -4  -2  -1   18.18    2.23
  -4   2  -1   20.95    2.15
  -4  -2  -2  259.28   10.25
  -4  -2  -2  265.30    9.39
  -4  -2  -2  231.59    6.98
  -4   2  -2  273.21    8.53
   4  -2   2  242.01    6.37
  -4  -2  -3 1043.12   23.32
  -4  -2  -3  993.06   21.07
  -4   2  -3 1169.36   22.41
  -4  -2  -3 1138.30   26.37
  -4   2  -4 1448.56   27.90
  -4  -2  -4 1387.27   32.09
  -4   2  -5   11.38    2.36
  -4   2  -5   11.35    1.65
   4  -2   5   12.72    2.33
  -4  -2  -5   11.35    2.09
  -4   2  -6  417.71   11.90
  -4  -2  -6  388.23   14.53
  -4   2  -6  412.49   16.18
   4  -2   6  402.38   14.34
  -4   2  -7  161.72    9.82
  -4  -2  -7  157.94    9.14
  -4  -2  -8  156.68    9.46
  -4   2  -8  160.35   10.34
  -4  -2  -9    5.16    1.82
  -4   2  -9    7.37    2.21
  -4   2 -10    0.69    0.35
  -4   2 -11  116.20    9.91
  -4   2 -12   -1.34    1.11
  -4  -2 -13  110.42    6.20
   4  -2  14   56.49    4.12
  -4  -2 -14   45.76    4.00
   4  -2  15   14.04    2.08
  -4  -2 -15   11.87    1.99
  -4  -2 -16   20.83    2.71
   4  -2  16   20.12    2.49
  -4  -2 -17    0.38    0.30
   4  -2  17    0.64    0.61
  -4  -2 -18   37.80    3.57
  -4  -2 -18   42.62    4.13
   4  -2  18   44.32    3.64
   4  -2  19    2.37    0.80
  -4  -2 -19    2.64    0.71
  -4  -2 -20    6.86    1.45
  -4  -2 -21  140.24    6.50
   4  -2  22   15.72    1.99
  -4  -2 -22   15.42    1.89
   4  -3 -24    5.56    1.11
  -4  -3  23   29.34    2.79
   4  -3 -23   26.98    2.72
  -4  -3  22    7.74    1.56
   4  -3 -22    7.50    1.59
  -4  -3  21   73.51    5.49
   4  -3 -21   75.56    5.38
  -4  -3  20  100.80    6.81
   4  -3 -20  100.14    6.58
  -4  -3  19   18.20    2.88
   4  -3 -19   12.98    2.37
  -4  -3  18   17.93    2.97
   4  -3 -18   18.39    2.90
  -4  -3  17  303.95   13.03
   4  -3 -17  325.27   13.32
  -4  -3  16    1.89    1.29
   4  -3 -16    1.68    1.46
  -4  -3  15  115.64    7.42
   4  -3 -15  125.18    7.84
   4   3 -14    6.23    2.27
  -4  -3  14    9.16    3.39
  -4   3  13   10.01    2.85
   4   3 -13   11.60    2.90
  -4  -3  13   13.83    3.92
   4   3 -12   32.32    4.68
  -4   3  12   31.98    5.12
   4   3 -11    9.09    2.30
  -4   3  11   11.79    3.00
  -4  -3  11   15.88    3.59
  -4  -3  10  224.04   13.40
  -4   3  10  199.20   12.25
   4  -3  -9    1.77    1.03
   4   3  -9    1.01    0.90
   4  -3  -9    0.01    0.52
  -4   3   9    1.66    1.08
   4  -3  -8    7.98    1.80
  -4   3   8    8.28    2.23
   4   3  -8    6.95    1.71
   4  -3  -8    6.32    1.72
   4   3  -7  203.10    9.00
  -4   3   7  241.72   11.92
   4  -3  -7  213.32   10.78
   4  -3  -7  227.57    9.75
   4  -3  -6    5.90    1.41
   4   3  -6    5.59    1.27
  -4   3   6    6.20    1.81
   4  -3  -6    6.11    1.68
   4   3  -5   76.04    4.73
  -4   3   5   88.52    6.51
   4  -3  -5   87.45    6.58
  -4  -3   5   88.51    5.77
   4  -3  -5   79.32    5.29
  -4  -3   4 1305.34   29.20
  -4   3   4 1234.28   30.04
   4  -3  -4 1266.62   31.18
  -4  -3   3  231.15   10.13
  -4  -3   3  204.51    9.43
  -4   3   3  223.08   10.51
   4  -3  -3  211.26   10.63
  -4  -3   2  779.24   21.45
  -4   3   2  734.62   20.80
  -4  -3   2  796.06   21.36
   4  -3  -2  736.48   22.33
  -4  -3   1 1032.59   25.88
  -4  -3   1  985.95   24.22
  -4   3   1  956.58   23.89
   4  -3  -1 1001.33   26.96
  -4  -3   0  229.83   10.64
  -4  -3   0  233.09    9.86
  -4   3   0  219.52    9.21
   4  -3   0  226.65   11.26
  -4  -3  -1 4394.22   81.07
  -4  -3  -1 4324.50   78.22
   4  -3   1 4374.13   82.75
  -4   3  -1 4346.51   76.99
  -4  -3  -2  120.09    7.83
   4  -3   2  121.51    8.25
  -4   3  -2  123.82    6.11
  -4  -3  -2  121.33    6.87
  -4  -3  -3  840.16   24.60
  -4  -3  -3  808.17   21.12
  -4   3  -3  906.54   20.34
   4  -3   3  873.53   25.50
  -4  -3  -4  857.46   25.32
  -4   3  -4  913.27   26.55
  -4   3  -4  820.98   19.08
   4  -3   4  861.59   25.75
  -4   3  -5  968.05   28.35
   4  -3   5  916.86   27.21
  -4  -3  -5  883.69   26.77
  -4  -3  -6  473.45   18.70
  -4   3  -6  502.19   19.43
   4  -3   6  473.11   18.23
  -4   3  -7    1.69    0.91
  -4  -3  -7   -0.10    0.64
  -4   3  -8   11.23    2.83
  -4  -3  -8   10.45    2.64
  -4   3  -9   18.79    4.01
  -4  -3 -10   75.02    7.94
  -4   3 -10   81.14    8.65
  -4   3 -11  160.20   12.48
  -4  -3 -12   55.61    4.44
  -4  -3 -13    7.75    1.64
  -4  -3 -14  130.18    7.25
   4  -3  14  151.69    6.96
   4  -3  15    6.15    1.29
  -4  -3 -15    5.86    1.45
  -4  -3 -16   34.40    3.59
   4  -3  16   42.51    3.55
  -4  -3 -17  100.28    6.09
  -4  -3 -17  109.42    6.68
   4  -3  17  107.61    5.72
   4  -3  18    3.26    1.05
  -4  -3 -18    3.38    1.12
   4  -3  19   36.82    3.90
   4  -3  19   26.51    2.64
  -4  -3 -19   30.40    3.20
   4  -3  20   36.23    3.58
  -4  -3 -20   28.23    2.87
   4  -3  21    0.32    0.52
  -4  -3 -21    0.30    0.40
   4  -4 -23    8.42    1.21
  -4  -4  22    0.69    0.38
   4  -4 -22    1.20    0.62
  -4  -4  21    0.34    0.44
   4  -4 -21    0.14    0.54
  -4  -4  20    5.45    1.65
   4  -4 -20    4.46    1.27
  -4  -4  19    4.06    1.49
   4  -4 -19    1.37    0.64
  -4  -4  18   25.99    3.56
   4  -4 -18   30.28    3.58
  -4  -4  17   21.60    3.33
   4  -4 -17   18.82    3.00
  -4  -4  16  254.55   12.07
   4  -4 -16  258.56   11.77
  -4  -4  15   22.11    3.44
   4  -4 -15   22.51    3.29
   4  -4 -15   19.15    3.01
  -4  -4  14  210.50   10.53
   4  -4 -14  204.80   10.26
  -4  -4  13   24.96    3.38
   4  -4 -13   24.72    3.43
  -4   4  12    8.28    2.66
  -4   4  11   38.27    6.13
  -4   4  10  464.33   21.33
   4  -4 -10  393.16   16.35
  -4   4   9    2.44    1.44
   4  -4  -9    3.73    1.44
   4  -4  -8  351.37   16.23
   4  -4  -8  361.20   14.79
  -4   4   7  103.10    8.68
   4  -4  -7   97.08    7.06
   4  -4  -6  428.01   18.13
  -4   4   6  433.58   18.20
   4  -4  -6  394.57   15.13
   4  -4  -5    0.74    0.54
  -4  -4   5   -0.34    0.85
  -4   4   5   -0.27    0.87
   4  -4  -5   -0.16    0.40
  -4   4   4   56.47    5.99
   4  -4  -4   59.86    6.47
  -4  -4   4   64.06    6.12
   4  -4  -4   54.84    5.01
  -4  -4   4   56.84    5.60
  -4  -4   3  139.54    9.37
  -4  -4   3  148.30    9.22
  -4   4   3  158.63   10.01
   4  -4  -3  132.84    7.94
   4  -4  -2   93.77    8.22
  -4  -4   2   95.62    7.06
  -4   4   2  101.17    7.53
  -4   4   1   11.82    2.38
   4  -4  -1   10.68    2.83
  -4  -4   1   11.55    2.46
   4  -4   0  616.44   22.94
  -4   4   0  598.42   18.88
  -4  -4   0  604.86   19.19
  -4   4  -1    1.64    0.85
   4  -4   1    1.66    1.00
  -4  -4  -1    1.11    0.45
  -4  -4  -2   29.75    3.68
  -4   4  -2   34.84    4.77
   4  -4   2   34.62    5.11
  -4   4  -2   30.68    3.41
  -4  -4  -2   31.30    4.68
   4  -4   3   19.90    3.84
  -4   4  -3   19.64    3.63
  -4  -4  -3   17.22    2.67
  -4   4  -4  109.29    8.92
  -4   4  -5  120.19    9.50
   4  -4   5  133.70   10.37
  -4   4  -6   46.58    6.04
   4  -4   6   63.44    7.14
  -4  -4  -7  328.14   18.06
  -4   4  -7  304.85   16.65
  -4  -4  -8    7.21    2.77
  -4   4  -8   11.95    3.38
  -4  -4  -9  315.74   18.19
  -4   4  -9  328.88   18.58
  -4  -4 -10  439.30   22.10
  -4   4 -10  526.08   24.29
  -4  -4 -11    3.36    1.16
  -4  -4 -11    3.44    1.24
  -4  -4 -12   12.15    2.25
  -4  -4 -12   14.81    2.58
   4  -4  13   17.90    3.18
  -4  -4 -13   14.69    2.43
  -4  -4 -14   29.73    3.46
   4  -4  14   32.58    3.13
   4  -4  15    4.12    1.16
   4  -4  15    4.76    1.57
  -4  -4 -15    3.51    1.14
   4  -4  16   50.26    3.79
   4  -4  16   60.84    5.65
  -4  -4 -16   48.19    4.27
   4  -4  17    2.89    1.34
  -4  -4 -17    1.55    0.98
   4  -4  17    2.04    0.83
   4  -4  18   15.41    2.00
   4  -4  18   21.38    2.99
  -4  -4 -18   17.61    2.34
   4  -4  19    0.88    0.48
  -4  -4 -19    1.77    0.64
   4  -4  19    1.34    0.68
   4  -4  20   76.27    4.71
  -4  -4 -20   60.83    3.74
  -4  -5  21    2.85    0.87
  -4  -5  20   40.62    3.91
  -4  -5  19    3.61    1.32
  -4  -5  18  130.66    8.03
  -4  -5  17    7.91    1.92
  -4  -5  16   35.71    4.29
  -4  -5  15   12.72    2.51
  -4  -5  14   30.69    4.07
   4  -5 -14   28.02    3.62
   4  -5 -13   77.82    5.32
  -4  -5  13   76.61    6.30
   4  -5 -13   70.98    6.00
  -4  -5  12   10.28    2.29
   4  -5 -12    9.52    2.19
   4  -5 -12   11.52    2.10
   4  -5 -11  345.59   14.38
   4  -5 -11  383.09   13.09
  -4  -5  11  361.14   14.34
  -4  -5  10  483.03   16.65
   4  -5 -10  507.75   15.50
  -4   5   9    1.87    1.65
   4  -5  -9    0.18    0.42
   4  -5  -8  135.15   10.98
  -4   5   8  146.75   12.33
   4  -5  -8  137.88   10.05
  -4  -5   8  171.81   12.61
  -4   5   7   27.58    5.27
   4  -5  -7   23.77    3.95
   4  -5  -7   21.55    4.28
  -4  -5   7   25.91    4.72
   4  -5  -6  129.19   10.96
   4  -5  -6  125.31    9.21
  -4  -5   6  147.49   11.39
  -4   5   6  153.12   12.11
   4  -5  -5  196.95   13.75
  -4  -5   5  193.26   12.58
   4  -5  -5  176.92   10.93
  -4   5   5  212.68   14.22
   4  -5  -4  166.38   12.59
  -4  -5   4  174.22   11.37
  -4   5   4  180.22   12.73
   4  -5  -4  162.53   10.22
  -4  -5   3   85.56    7.73
  -4  -5   3   86.85    8.39
  -4   5   3   97.46    8.89
   4  -5  -3   83.64    8.86
  -4   5   2   16.08    3.30
   4  -5  -2   19.42    4.26
  -4  -5   2   12.80    2.79
  -4  -5   2   16.09    3.56
  -4  -5   1   52.64    5.77
  -4   5   1   54.88    5.95
   4  -5  -1   58.29    7.40
  -4  -5   1   53.86    6.87
  -4  -5   0   73.77    6.92
  -4   5   0   69.02    6.48
   4  -5   0   74.83    8.46
  -4  -5   0   69.50    7.90
  -4  -5  -1   22.32    4.60
  -4  -5  -1   19.79    3.34
   4  -5   1   23.47    4.67
  -4  -5  -2   57.92    7.43
  -4  -5  -2   40.14    4.69
   4  -5   2   51.46    7.17
  -4  -5  -3  190.45   13.96
   4  -5   3  192.72   14.28
   4  -5   4   95.57    9.89
  -4  -5  -4   99.27   10.05
   4  -5   5   60.92    8.01
  -4  -5  -5   52.54    7.45
  -4  -5  -6  948.59   35.44
  -4  -5  -7  157.91   13.70
  -4  -5  -8    3.75    1.19
   4  -5   8    5.20    1.35
  -4  -5  -8    4.47    1.48
   4  -5   9    6.23    2.00
   4  -5   9    7.33    1.52
  -4  -5  -9    6.60    1.88
   4  -5  10  226.88    9.15
  -4  -5 -10  224.71   11.20
   4  -5  11   17.53    3.19
  -4  -5 -11   20.03    3.27
   4  -5  12   17.62    3.19
  -4  -5 -12   19.88    3.07
   4  -5  13   27.64    3.96
  -4  -5 -13   26.82    3.61
   4  -5  14   93.82    7.15
  -4  -5 -14   97.22    6.52
   4  -5  14   81.03    4.91
   4  -5  15   19.19    3.10
   4  -5  15   15.08    1.98
   4  -5  16   72.35    5.72
   4  -5  16   54.32    3.70
   4  -5  17   24.28    3.09
   4  -5  17   16.87    1.94
   4  -5  18   54.12    3.37
   4  -5  18   69.41    4.82
   4  -5  19    9.10    1.53
  -4  -6  20    1.21    0.59
  -4  -6  19    0.28    0.41
  -4  -6  18    0.19    0.37
  -4  -6  17   48.12    4.65
  -4  -6  16    4.48    1.40
  -4  -6  15    5.98    1.69
   4  -6 -15    3.35    1.04
   4  -6 -14   -1.53    1.11
   4  -6 -14    0.15    0.31
  -4  -6  13  110.81    7.85
   4  -6 -13   93.38    6.46
   4  -6 -13   99.55    5.98
  -4  -6  12   24.70    3.65
   4  -6 -12   22.05    2.81
  -4  -6  11   61.37    5.78
   4  -6 -11   62.72    4.97
  -4  -6  10    2.80    1.25
   4  -6 -10    1.89    1.05
  -4  -6   9   52.69    5.26
   4  -6  -9   49.04    4.43
  -4  -6   8    8.92    2.08
   4  -6  -8   10.69    2.11
   4  -6  -7    2.14    0.99
  -4  -6   7    0.80    0.68
  -4  -6   6    5.58    1.59
   4  -6  -6    3.79    1.26
  -4  -6   5   16.71    2.79
   4  -6  -5   16.36    2.48
  -4  -6   4   59.59    5.21
   4  -6  -4   67.60    5.07
  -4  -6   3  516.36   16.57
  -4   6   3  472.09   22.11
  -4  -6   2  292.85   16.00
  -4   6   2  306.33   16.84
  -4  -6   2  294.78   18.50
  -4  -6   1   52.61    6.18
  -4  -6   1   55.19    8.01
  -4  -6   0   29.25    3.22
  -4  -6   0   27.35    5.79
  -4  -6   0   20.45    3.69
  -4  -6  -1    1.45    0.88
   4  -6   2  220.35   10.86
  -4  -6  -2  228.64   11.89
  -4  -6  -3  277.90   13.29
   4  -6   3  285.34   12.20
   4  -6   4   12.67    2.25
  -4  -6  -4   15.43    3.07
  -4  -6  -5   25.42    3.90
   4  -6   5   27.67    3.34
   4  -6   6    0.58    0.77
  -4  -6  -6    2.18    1.09
  -4  -6  -7  207.97   11.28
   4  -6   7  193.49    8.52
   4  -6   8   13.07    2.09
   4  -6   8   17.77    2.38
  -4  -6  -8   13.67    2.79
   4  -6   9   26.04    3.79
   4  -6   9   29.29    3.11
  -4  -6  -9   31.50    4.13
   4  -6  10   37.34    4.60
  -4  -6 -10   50.84    5.20
   4  -6  11   30.13    4.02
  -4  -6 -11   37.79    4.42
   4  -6  12   10.43    2.30
  -4  -6 -12   13.77    2.65
   4  -6  13   70.74    5.88
  -4  -6 -13   82.17    5.97
   4  -6  14   21.05    2.20
   4  -6  14   26.97    3.43
  -4  -6 -14   31.14    3.42
   4  -6  15    1.14    0.51
   4  -6  15    0.13    0.49
   4  -6  16    4.41    0.98
   4  -6  16    3.33    0.76
   4  -6  17    1.21    0.59
  -4  -7  18    0.65    0.73
  -4  -7  17   51.23    4.24
  -4  -7  16    2.94    1.21
  -4  -7  15   11.23    2.28
  -4  -7  14    4.74    1.54
  -4  -7  13   33.82    4.10
  -4  -7  12   19.05    3.01
   4  -7 -12   13.48    2.07
  -4  -7  11    3.84    1.54
   4  -7 -11    3.61    1.27
  -4  -7  10    0.85    1.04
   4  -7 -10    1.52    0.95
  -4  -7   9  130.97    8.54
   4  -7  -9  122.35    6.93
  -4  -7   8   47.84    5.09
   4  -7  -8   45.48    4.21
  -4  -7   7  151.09    9.08
   4  -7  -7  149.81    7.88
  -4  -7   6    8.68    2.12
   4  -7  -6   10.14    2.07
  -4  -7   5   28.57    3.60
   4  -7  -5   28.36    3.37
  -4  -7   4   45.68    4.64
   4  -7  -4   44.93    4.23
  -4  -7   3    2.46    0.96
   4  -7  -3    3.19    1.17
  -4  -7   2   19.28    2.91
   4  -7  -1   45.95    4.95
  -4  -7   1   41.30    4.14
   4  -7   0    7.64    1.88
  -4  -7   0    6.39    1.72
  -4  -7   0    5.43    1.59
  -4  -7  -1   42.55    5.13
   4  -7   1   40.51    4.54
   4  -7   2   27.05    3.57
  -4  -7  -2   28.35    4.26
   4  -7   3   52.47    4.84
  -4  -7  -3   44.27    5.25
   4  -7   4   37.85    4.00
  -4  -7  -4   41.70    5.07
   4  -7   5    2.53    1.28
  -4  -7  -5    3.79    1.48
  -4  -7  -6   25.89    3.91
   4  -7   6   27.88    3.14
  -4  -7  -7   75.93    6.58
   4  -7   7   87.50    5.41
  -4  -7  -8   24.62    3.58
  -4  -7  -9    1.01    0.62
  -4  -7 -10    0.00    1.16
  -4  -7 -11   -1.02    0.97
  -4  -7 -12    7.41    1.86
  -4  -7 -13   30.34    3.05
  -4  -7 -14    8.30    1.41
  -4  -8  15    7.19    1.37
  -4  -8  14   37.82    3.48
  -4  -8  13   85.21    5.60
  -4  -8  12    9.04    1.93
  -4  -8  11   12.31    2.17
   4  -8 -11    6.61    1.32
  -4  -8  10   14.03    2.35
   4  -8 -10   10.12    1.86
   4  -8  -9    2.27    0.94
  -4  -8   9    3.32    1.31
   4  -8  -8   14.60    2.44
  -4  -8   8   17.90    2.75
   4  -8  -7    8.87    1.86
  -4  -8   7   15.73    2.71
   4  -8  -6  147.25    8.70
  -4  -8   6  197.43    9.36
  -4  -8   5   18.62    2.75
   4  -8  -5   15.22    2.65
  -4  -8   4    1.01    0.83
   4  -8  -4    0.84    0.83
  -4  -8   3   74.55    5.51
   4  -8  -3   73.65    5.98
   4  -8  -2    5.21    1.58
   4  -8  -1    9.78    2.09
   4  -8   0  157.32    8.51
   4  -8   1    5.13    1.44
  -4  -8  -1    5.62    1.76
   4  -8   2    2.06    0.95
  -4  -8  -2    1.25    0.98
   4  -8   3    1.73    0.66
  -4  -8  -3    0.87    0.76
   4  -8   4    9.99    1.77
  -4  -8  -4   10.59    2.28
   4  -8   5    2.92    0.94
  -4  -8  -5    0.00    1.01
  -4  -8  -6    0.57    1.10
  -4  -8  -7   16.94    2.68
  -4  -8  -8   43.32    4.17
  -4  -8  -9   24.54    3.01
  -4  -8 -10   77.53    5.05
  -4  -8 -11   27.26    2.66
  -4  -8 -12   10.14    1.43
   4  -9  -9    8.06    1.12
   4  -9  -8   23.29    2.15
   4  -9  -7   16.66    1.95
   4  -9  -6   10.82    1.66
   4  -9  -5   28.08    2.78
   4  -9  -4  144.56    6.77
   4  -9  -3    1.82    0.88
   4  -9  -2    1.11    0.68
   4  -9  -1   27.73    2.83
   4  -9   0   31.88    2.97
   4  -9   1    3.31    1.00
  -4  -9  -2   26.54    2.73
   4  -9   2   35.31    2.95
   4  -9   3    2.46    0.92
  -4  -9  -3    2.03    0.87
  -4  -9  -4   62.19    4.31
  -4  -9  -5   11.22    1.80
  -4  -9  -6   76.64    4.57
  -4  -9  -7    0.04    0.34
  -4  -9  -8   -0.07    0.25
   5   0 -25   16.54    1.81
   5   0 -24   -0.86    0.59
   5   0 -23   69.19    4.92
   5   0 -22    0.67    0.68
   5   0 -21   -0.35    1.02
   5   0 -20    0.27    0.53
   5   0 -19   31.09    3.79
   5   0 -18   -1.41    1.11
   5   0 -17  145.56    8.32
   5   0 -16    1.10    1.35
  -5   0  16   -0.70    1.29
   5   0 -15  154.14   11.74
  -5   0  15  162.97   12.38
   5   0 -15  162.38   11.10
  -5   0  14    1.30    1.44
   5   0 -14    0.55    0.43
   5   0 -14    0.25    0.71
   5   0 -13  448.21   19.13
   5   0 -13  456.21   17.14
  -5   0  13  467.28   19.22
   5   0 -12    2.27    1.25
   5   0 -12    0.04    0.53
  -5   0  12    1.45    0.88
   5   0 -11    0.94    0.92
   5   0 -11    0.35    0.62
  -5   0  11    0.77    0.78
   5   0 -10    0.69    0.95
  -5   0  10   -0.46    0.74
   5   0 -10   -0.50    0.49
   5   0  -9 2014.89   44.45
  -5   0   9 2089.60   43.66
  -5   0   8    0.96    0.75
   5   0  -8   -0.75    0.32
  -5   0   8   -0.10    0.70
   5   0  -7  174.01    8.38
  -5   0   7  193.05    7.35
  -5   0   6    0.62    0.52
  -5   0   6    0.21    0.41
  -5   0   5  209.26    7.34
  -5   0   5  166.51    6.98
  -5   0   4    0.12    0.30
  -5   0   3 1252.45   24.93
  -5   0   2   -0.18    0.26
  -5   0   2   -0.08    0.19
  -5   0   1  432.17   11.15
  -5   0   1  395.00   10.47
  -5   0   0   -0.03    0.18
  -5   0   0    0.85    0.47
  -5   0  -1 5835.78   95.40
  -5   0  -1 5739.57   97.42
  -5   0  -2    1.53    0.86
  -5   0  -3   40.38    3.26
  -5   0  -4    0.78    0.57
  -5   0  -5  817.72   20.47
  -5   0  -5  723.39   21.32
  -5   0  -6    0.17    0.61
  -5   0  -7 1015.19   27.38
  -5   0  -8    1.08    0.69
  -5   0  -9    7.74    2.17
  -5   0 -10    1.19    0.74
  -5   0 -11   50.08    6.09
  -5   0 -12    2.27    1.26
  -5   0 -13  167.01   12.57
   5   0  14    0.31    0.27
  -5   0 -14   -0.21    0.56
  -5   0 -15   40.10    3.60
   5   0  15   43.06    3.71
   5   0  16   -0.47    0.69
  -5   0 -16   -0.10    0.31
   5   0  17   15.97    2.24
  -5   0 -17   15.00    2.15
  -5   0 -18   -0.28    0.40
  -5   0 -19   15.67    2.27
  -5   0 -20    0.34    0.36
  -5   0 -21  118.53    5.76
  -5   0 -22    1.44    0.68
   5  -1 -25    1.25    0.48
   5   1 -24   12.47    1.70
   5  -1 -24   16.30    2.12
   5  -1 -23   44.28    3.86
   5   1 -23   42.14    3.66
   5   1 -22    1.78    0.60
   5  -1 -22    0.50    0.59
   5  -1 -21    0.18    0.59
   5   1 -21   -0.36    0.44
   5  -1 -20   22.98    3.13
   5   1 -20   22.64    3.18
   5  -1 -19   19.51    2.96
   5   1 -19   17.60    2.79
   5   1 -18   48.53    4.74
   5  -1 -18   53.22    4.90
   5   1 -17   28.59    3.63
   5  -1 -17   25.39    3.43
  -5   1  16  496.06   22.91
   5   1 -16  507.04   16.66
   5  -1 -16  514.39   16.75
   5   1 -15   75.52    6.82
   5   1 -15   71.05    7.91
   5  -1 -15   76.47    7.91
  -5  -1  15   71.65    8.10
   5  -1 -15   66.78    7.75
   5  -1 -14    1.15    1.20
   5   1 -14   -0.08    0.84
  -5  -1  14   -0.98    1.17
   5  -1 -14    0.30    0.84
   5   1 -14    0.42    0.74
   5   1 -13    2.35    1.34
   5  -1 -13    0.77    0.80
   5   1 -13    0.47    0.88
   5  -1 -13    3.63    1.82
  -5  -1  13    0.76    0.64
   5  -1 -12  713.09   24.50
   5   1 -12  647.65   22.82
  -5  -1  12  681.84   23.60
   5   1 -11  712.64   23.08
   5  -1 -11  805.94   25.01
   5  -1 -11  794.78   23.81
  -5   1  11  750.20   22.02
  -5  -1  11  734.01   23.26
   5   1 -10  110.07    7.60
   5  -1 -10  119.09    7.70
  -5  -1  10  110.89    7.38
  -5   1  10  107.89    6.94
   5   1  -9  769.87   22.13
   5  -1  -9  827.67   22.12
  -5   1   9  806.23   21.37
   5   1  -8 2418.22   49.78
  -5  -1   8 2546.69   50.08
  -5   1   8 2560.02   49.46
   5  -1  -8 2529.48   49.92
   5  -1  -7 3154.35   58.94
   5   1  -7 3124.70   58.86
  -5  -1   7 2889.57   54.62
  -5  -1   7 3412.86   60.36
  -5   1   7 3092.51   56.08
  -5   1   7 3347.51   58.75
  -5  -1   6  329.73   11.67
  -5   1   6  327.35   11.14
   5  -1  -6  333.29   11.57
  -5  -1   6  335.84    9.89
   5   1  -6  298.60   10.95
  -5   1   5    8.84    1.60
  -5   1   5    5.46    0.91
   5  -1  -5    7.77    1.55
  -5  -1   5   10.18    1.54
  -5   1   4   21.15    2.40
   5  -1  -4   17.23    2.23
   5  -1  -3    6.41    1.27
  -5  -1   3    9.69    1.50
  -5   1   3    7.41    1.34
   5  -1  -2 1077.11   24.03
  -5  -1   2 1268.17   25.19
  -5   1   2 1194.37   21.25
  -5  -1   2 1138.96   24.70
  -5   1   2 1209.68   24.63
   5  -1  -1    0.47    0.35
  -5   1   1    0.85    0.22
  -5  -1   1    0.15    0.40
  -5  -1   1    0.48    0.32
  -5   1   1    0.20    0.37
  -5  -1   0 1367.22   28.47
  -5  -1   0 1370.10   28.27
  -5   1   0 1405.43   27.67
   5  -1   0 1450.76   27.29
  -5  -1  -1   16.62    2.09
  -5  -1  -1   20.65    2.32
  -5   1  -1   18.68    1.97
  -5  -1  -2  161.68    7.50
  -5  -1  -2  141.41    6.30
  -5   1  -2  152.28    6.13
  -5   1  -3  169.36    7.01
  -5   1  -4   70.15    4.48
  -5  -1  -4   54.84    4.45
  -5  -1  -5  130.17    7.27
  -5   1  -5  135.86    8.39
  -5   1  -5  149.51    6.78
  -5   1  -6   64.01    5.83
  -5   1  -6   67.01    4.48
  -5  -1  -6   55.08    4.80
  -5   1  -7  565.55   16.62
  -5   1  -7  551.66   19.51
  -5  -1  -8  523.91   18.43
  -5   1  -8  558.56   20.44
  -5  -1  -8  548.62   18.14
  -5  -1  -9   11.75    2.54
  -5   1  -9   10.16    2.62
  -5  -1  -9   10.33    2.30
  -5  -1 -10  834.03   26.80
  -5   1 -10  936.80   30.02
  -5   1 -11  312.76   16.73
  -5   1 -12  177.91   12.68
  -5  -1 -13   26.34    2.90
   5  -1  13   28.14    2.83
   5   1  14  268.53   10.26
   5  -1  14  269.77    9.73
   5  -1  15    1.26    0.66
  -5  -1 -15    1.13    0.58
   5  -1  16   13.20    1.98
  -5  -1 -16   13.07    2.06
   5  -1  17    4.07    0.99
  -5  -1 -17    2.84    1.00
   5  -1  18    0.51    0.47
  -5  -1 -18    1.56    0.60
  -5  -1 -19   14.94    2.02
  -5  -1 -19   14.77    2.19
  -5   1 -19   16.52    2.29
  -5  -1 -20    0.19    0.40
  -5   1 -20    1.31    0.76
  -5   1 -21   88.08    4.66
  -5  -1 -21   93.66    5.00
  -5  -1 -22   18.89    1.95
   5  -2 -25    1.74    0.56
   5  -2 -24   -0.10    0.41
   5  -2 -23    0.69    0.36
   5  -2 -22   88.46    5.73
   5  -2 -21    0.78    0.54
   5  -2 -20  166.04    8.84
   5  -2 -19    7.62    1.78
   5  -2 -18   79.28    6.13
   5  -2 -17    0.64    0.89
   5  -2 -16   65.87    5.57
   5   2 -15   30.30    5.30
   5   2 -15   31.10    4.43
  -5  -2  15   36.51    6.42
   5   2 -14   19.04    3.87
  -5  -2  14   24.28    4.89
   5   2 -13   44.49    5.73
  -5  -2  13   58.93    7.39
   5   2 -12  208.54   12.05
  -5   2  12  242.87   13.58
  -5  -2  12  261.58   15.13
   5  -2 -12  248.29   14.18
   5  -2 -11  127.27    9.63
  -5  -2  11  128.01    9.89
  -5   2  11  115.35    8.88
   5   2 -11   94.85    7.51
   5  -2 -10  496.93   19.21
  -5  -2  10  494.93   19.31
  -5   2  10  470.85   18.34
   5  -2  -9  166.45   10.16
   5   2  -9  146.80    8.53
  -5   2   9  172.65   10.15
  -5  -2   9  177.58   10.52
   5  -2  -9  139.82    8.24
   5   2  -8   36.52    3.88
  -5   2   8   45.24    4.81
  -5  -2   8   45.86    4.79
   5  -2  -8   45.31    5.06
   5   2  -7  325.80   12.10
  -5   2   7  377.15   14.33
   5  -2  -7  358.44   14.63
   5  -2  -6 1390.50   35.06
   5   2  -6 1445.07   32.07
  -5  -2   6 1654.87   32.07
  -5   2   6 1589.82   35.15
   5  -2  -5   47.94    4.60
  -5   2   5   55.46    4.56
   5  -2  -4  677.10   19.90
  -5   2   4  683.39   18.54
  -5   2   3 2327.42   45.27
  -5  -2   2  202.78    8.84
  -5   2   2  198.85    8.29
  -5  -2   1  698.07   18.20
  -5   2   1  718.32   17.87
  -5  -2   0  860.22   20.98
  -5   2   0  844.93   19.91
  -5  -2  -1   30.72    3.17
  -5   2  -1   30.48    2.82
  -5  -2  -2 1387.64   30.11
  -5   2  -2 1412.77   28.42
  -5  -2  -3  135.44    6.71
  -5   2  -3  152.73    6.34
  -5   2  -4 1402.42   28.44
  -5  -2  -4 1340.69   32.76
  -5   2  -5    1.74    0.88
  -5  -2  -5    0.34    0.50
  -5   2  -5    1.37    0.69
  -5   2  -6   12.96    1.97
  -5   2  -6   13.91    3.05
  -5  -2  -6   12.94    2.56
  -5  -2  -7   22.56    3.49
  -5   2  -7   23.51    3.89
  -5   2  -8    0.22    0.35
  -5  -2  -8    1.16    0.93
  -5  -2  -9    1.31    0.89
  -5   2  -9   -0.96    1.46
  -5   2 -10   50.65    6.63
  -5   2 -11   41.74    6.19
  -5  -2 -13    6.65    1.44
  -5  -2 -14   75.11    5.20
   5  -2  14   88.34    5.20
   5  -2  15   27.28    2.88
  -5  -2 -15   20.36    2.68
   5  -2  16   11.53    1.92
  -5  -2 -16   10.06    1.86
  -5  -2 -17   27.27    3.06
   5  -2  17   29.13    2.91
   5  -2  18   87.43    5.07
  -5  -2 -18   92.97    5.82
  -5  -2 -18   82.71    5.23
  -5  -2 -19   26.66    2.88
   5  -2  19   24.89    2.58
  -5  -2 -20   49.68    3.81
   5  -2  21    1.26    0.67
  -5  -2 -21    1.39    0.62
  -5  -2 -22   16.59    1.71
   5  -3 -24   32.60    2.58
   5  -3 -23   10.91    1.70
   5  -3 -22   -1.08    0.71
  -5  -3  21    2.84    1.14
   5  -3 -21    2.48    1.10
  -5  -3  20    7.52    1.80
   5  -3 -20    9.67    2.04
  -5  -3  19   10.55    2.13
   5  -3 -19    9.22    2.03
  -5  -3  18   23.71    3.34
   5  -3 -18   29.54    3.66
  -5  -3  17    9.53    2.19
   5  -3 -17   13.86    2.65
  -5  -3  16  942.32   25.49
   5  -3 -16  981.53   26.23
  -5  -3  15   18.10    2.77
   5  -3 -15   20.12    3.10
   5   3 -14    5.12    2.08
   5   3 -13  122.15    9.99
  -5   3  13  151.86   12.21
   5   3 -12  365.80   16.95
  -5   3  12  440.37   20.80
   5   3 -11   38.18    4.81
  -5   3  11   48.32    6.40
   5   3 -10  357.90   15.31
  -5   3  10  441.41   19.52
  -5   3   9   11.51    2.87
   5   3  -9    8.73    2.12
   5  -3  -9   10.28    2.39
   5   3  -8   16.45    2.72
   5  -3  -8   17.33    3.08
  -5   3   8   25.48    4.16
   5   3  -7   34.73    3.69
   5  -3  -7   38.27    4.64
  -5   3   7   46.18    5.40
  -5   3   6  169.18   10.09
   5  -3  -6  149.53    9.47
   5  -3  -5    1.27    1.01
  -5  -3   5    1.73    0.85
  -5   3   5    3.16    1.56
  -5  -3   4  524.89   16.96
  -5   3   4  506.29   17.18
  -5  -3   4  490.90   16.67
   5  -3  -4  526.12   19.11
  -5  -3   3  575.23   18.34
   5  -3  -3  597.78   20.58
  -5  -3   3  572.63   18.31
  -5   3   3  538.99   17.38
  -5  -3   2 3710.83   69.44
  -5  -3   2 3456.46   67.22
   5  -3  -2 3753.42   72.91
  -5   3   2 3485.17   66.82
  -5   3   1    4.40    1.48
  -5  -3   1    6.58    1.98
   5  -3  -1    6.77    2.34
  -5  -3   1    5.16    1.33
  -5  -3   0  506.02   17.81
  -5  -3   0  455.67   15.14
  -5   3   0  487.11   15.03
   5  -3   0  511.19   19.24
  -5  -3  -1   53.97    5.45
  -5   3  -1   54.63    4.27
  -5  -3  -1   59.58    5.05
   5  -3   1   58.85    6.10
  -5  -3  -2  410.30   14.34
  -5   3  -2  432.20   13.29
   5  -3   2  439.69   17.88
  -5  -3  -2  419.56   16.63
  -5  -3  -3   77.41    5.44
  -5  -3  -3   82.98    7.05
  -5   3  -3   84.76    5.05
   5  -3   3   78.58    7.19
  -5  -3  -4   40.33    4.99
  -5   3  -4   39.10    5.04
  -5   3  -4   39.03    3.32
   5  -3   4   44.44    5.41
  -5   3  -5  178.99   11.66
  -5  -3  -5  161.17   10.51
   5  -3   5  176.87   11.13
  -5  -3  -6  121.91    9.34
  -5   3  -6  128.71   10.07
  -5  -3  -7   80.36    7.83
  -5   3  -7   84.80    8.15
  -5  -3  -8 1100.49   34.32
  -5   3  -8 1231.72   36.96
  -5   3  -9   13.01    3.44
  -5  -3  -9   13.83    3.28
  -5   3 -10  200.61   14.34
  -5  -3 -11   86.80    5.62
  -5  -3 -12   30.67    3.33
  -5  -3 -13    0.37    0.44
   5  -3  14   34.61    3.21
  -5  -3 -14   31.39    3.38
  -5  -3 -15   58.19    4.62
   5  -3  15   66.06    4.45
   5  -3  16    0.29    0.51
  -5  -3 -16   -0.56    0.81
  -5  -3 -17   12.91    2.03
   5  -3  17   13.89    1.95
  -5  -3 -17   15.89    2.40
   5  -3  18   24.89    2.51
  -5  -3 -18   24.66    2.82
   5  -3  19   35.48    3.55
  -5  -3 -19   28.84    2.91
   5  -3  19   30.54    2.69
   5  -3  20    0.67    0.46
  -5  -3 -20    0.88    0.63
   5  -3  21   17.74    1.96
  -5  -3 -21   17.90    1.85
  -5  -4  22    2.29    0.74
   5  -4 -22    1.36    0.51
  -5  -4  21    0.02    0.37
   5  -4 -21    1.18    0.79
  -5  -4  20   24.52    3.09
   5  -4 -20   25.69    3.07
  -5  -4  19  113.62    7.18
   5  -4 -19  103.02    6.59
  -5  -4  18   75.02    5.94
   5  -4 -18   73.46    5.75
  -5  -4  17  111.06    7.52
   5  -4 -17  109.82    7.25
   5  -4 -17  105.04    6.79
  -5  -4  16    7.41    1.86
   5  -4 -16    7.51    1.91
   5  -4 -16    8.22    2.09
  -5  -4  15  108.74    7.47
   5  -4 -15  126.63    7.92
   5  -4 -15  132.35    8.14
  -5  -4  14   -1.00    1.06
   5  -4 -14    0.75    0.94
  -5  -4  13  107.02    7.12
   5  -4 -13  103.59    7.36
  -5   4  12   29.44    5.63
  -5   4  11   29.05    5.43
  -5   4  10   33.36    5.68
  -5   4   9  275.33   16.47
  -5   4   8    9.10    2.73
   5  -4  -8    6.74    2.19
   5  -4  -7   88.38    8.33
  -5   4   7  111.65    9.52
  -5  -4   6   28.02    4.25
   5  -4  -6   26.11    4.53
  -5   4   6   30.49    4.77
   5  -4  -5  442.84   19.85
  -5  -4   5  477.73   18.75
  -5   4   5  480.10   19.51
   5  -4  -4   49.65    6.23
  -5  -4   4   54.44    5.84
  -5   4   4   55.53    5.93
  -5   4   3  587.48   20.09
  -5  -4   3  570.35   19.84
   5  -4  -3  573.61   22.94
  -5   4   2    7.89    2.05
  -5  -4   2    7.96    2.26
   5  -4  -2    7.29    2.41
  -5  -4   2    7.78    2.02
  -5  -4   1  166.94    9.63
  -5   4   1  160.95    9.26
   5  -4  -1  163.16   11.60
  -5  -4   1  172.49   11.16
  -5  -4   0  100.89    7.39
   5  -4   0   91.32    8.71
  -5   4   0   93.17    6.73
  -5  -4   0   96.25    8.43
  -5  -4  -1   57.30    5.47
  -5  -4  -1   53.85    6.35
  -5   4  -1   53.73    4.76
   5  -4   1   61.96    7.18
  -5  -4  -2  233.64   11.39
   5  -4   2  254.13   15.19
  -5   4  -2  234.15   10.30
  -5  -4  -2  243.40   14.15
  -5  -4  -3   56.00    5.17
  -5   4  -3   69.66    7.45
   5  -4   3   67.97    7.70
  -5  -4  -3   63.46    7.16
  -5   4  -4  349.23   17.71
   5  -4   4  338.69   17.99
  -5  -4  -4  313.87   16.97
  -5   4  -5  127.64   10.59
  -5  -4  -5  124.76   10.61
  -5   4  -6  168.76   12.40
  -5   4  -7 1389.57   42.04
  -5  -4  -8   15.39    3.95
  -5   4  -8   15.57    3.92
  -5  -4  -9   45.25    7.07
  -5   4  -9   45.39    6.99
  -5  -4 -10    4.39    1.32
   5  -4  10    3.95    1.36
  -5  -4 -10    4.61    1.28
   5  -4  10    6.07    1.38
   5  -4  11    3.76    1.52
  -5  -4 -11    3.82    1.33
  -5  -4 -11    3.98    1.36
  -5  -4 -12    1.64    0.85
  -5  -4 -12    1.65    0.93
   5  -4  13    1.54    0.92
  -5  -4 -13    0.34    0.59
   5  -4  14    0.95    0.84
   5  -4  14    0.46    0.88
  -5  -4 -14    0.29    0.59
   5  -4  15   61.00    5.51
  -5  -4 -15   49.37    4.29
   5  -4  15   53.70    3.94
  -5  -4 -15   47.90    4.31
   5  -4  16   21.38    2.39
  -5  -4 -16   16.98    2.41
   5  -4  17  121.43    5.75
  -5  -4 -17  120.27    6.43
   5  -4  18    1.42    0.63
   5  -4  18    1.04    0.66
  -5  -4 -18    0.15    0.38
   5  -4  19    0.90    0.35
   5  -4  19    1.00    0.40
  -5  -4 -19    0.86    0.41
   5  -4  20    0.40    0.25
  -5  -5  21   20.00    2.34
   5  -5 -21   15.65    1.73
  -5  -5  20   21.60    2.70
  -5  -5  19   16.41    2.56
  -5  -5  18   13.07    2.40
  -5  -5  17    5.01    1.59
  -5  -5  16    2.35    0.69
   5  -5 -16    3.19    1.09
  -5  -5  15   95.47    7.08
   5  -5 -15   82.36    6.19
  -5  -5  14    7.25    1.87
   5  -5 -14    6.31    1.65
  -5  -5  13   46.82    4.87
   5  -5 -13   42.37    4.67
   5  -5 -13   50.65    4.11
  -5  -5  12    2.25    1.07
   5  -5 -12    1.05    1.12
   5  -5 -12    2.21    0.84
  -5  -5  11  125.21    7.94
   5  -5 -11  135.84    7.05
  -5  -5  10  472.18   16.39
   5  -5 -10  492.87   14.86
  -5  -5   9    1.99    1.24
  -5   5   8   87.20    9.65
   5  -5  -8   64.45    7.83
  -5  -5   8   87.00    9.19
  -5  -5   7  129.06   11.24
   5  -5  -7  108.60   10.38
  -5   5   7  127.88   11.45
  -5   5   6   17.39    4.18
   5  -5  -6   14.88    3.81
  -5  -5   6   17.37    3.93
  -5   5   5   46.53    6.34
  -5  -5   5   44.09    5.92
   5  -5  -5   41.57    6.44
  -5   5   4  163.63   11.49
  -5  -5   4  171.10   11.62
  -5  -5   3  332.36   16.44
  -5   5   3  324.76   16.10
  -5  -5   3  328.57   17.67
  -5  -5   2  163.59   12.44
  -5  -5   2  169.48   10.87
  -5   5   2  179.44   11.41
  -5  -5   1   56.78    7.45
  -5   5   1   59.34    6.26
  -5  -5   1   55.10    6.10
  -5  -5   0   41.25    5.18
  -5   5   0   47.81    5.29
  -5  -5   0   49.06    7.04
  -5  -5  -1   75.66    8.89
  -5  -5  -1   64.34    6.36
   5  -5   1   73.32    8.93
  -5  -5  -2   46.93    7.03
  -5  -5  -2   34.96    4.44
   5  -5   2   49.39    7.35
   5  -5   3   90.43   10.04
  -5  -5  -3   96.15   10.36
   5  -5   4   79.47    9.59
  -5  -5  -4   78.82    9.44
  -5  -5  -5  107.16   11.15
   5  -5   5  101.58   10.81
  -5  -5  -6  115.27    7.74
  -5  -5  -7    1.28    1.22
   5  -5   7   -0.14    0.55
  -5  -5  -8   20.37    3.21
  -5  -5  -8   14.76    2.60
   5  -5   8   20.79    2.60
  -5  -5  -9    8.92    1.99
   5  -5   9    8.56    1.64
  -5  -5  -9    9.96    2.32
   5  -5  10   15.73    2.29
  -5  -5 -10   11.52    2.28
  -5  -5 -10   16.60    2.91
   5  -5  11   69.35    6.16
  -5  -5 -11   74.01    6.18
   5  -5  12   -0.23    1.00
  -5  -5 -12    1.33    0.80
   5  -5  13   60.79    5.62
  -5  -5 -13   65.13    5.46
   5  -5  14   29.96    2.88
   5  -5  14   36.40    4.19
  -5  -5 -14   34.34    3.69
   5  -5  15    2.44    0.84
   5  -5  15    2.27    1.04
   5  -5  16   13.29    1.71
   5  -5  16   16.43    2.47
   5  -5  17   20.92    2.58
   5  -5  17   18.44    1.94
   5  -5  18    1.39    0.50
   5  -5  18    2.71    0.86
  -5  -6  20   27.09    2.62
  -5  -6  19   -0.61    0.67
   5  -6 -19    0.09    0.16
  -5  -6  18   14.18    2.25
   5  -6 -18    9.68    1.47
  -5  -6  17    5.95    1.64
   5  -6 -17    3.25    0.85
  -5  -6  16    6.25    1.67
   5  -6 -16    4.99    1.23
  -5  -6  15    0.05    0.46
   5  -6 -15   -0.30    0.39
  -5  -6  14    0.91    0.85
   5  -6 -14    1.27    0.79
  -5  -6  13    8.40    2.06
   5  -6 -13    6.73    1.77
  -5  -6  12   15.15    2.76
   5  -6 -12   14.70    2.55
   5  -6 -12   13.98    2.19
  -5  -6  11   38.86    4.52
   5  -6 -11   30.52    3.94
   5  -6 -11   37.22    4.16
   5  -6 -11   40.37    3.81
  -5  -6  10    1.60    1.17
   5  -6 -10    2.82    1.21
   5  -6 -10    3.01    1.20
  -5  -6   9   20.06    3.23
   5  -6  -9   15.93    2.48
  -5  -6   8   26.38    3.65
   5  -6  -8   27.06    3.50
   5  -6  -8   24.24    2.98
  -5  -6   7  141.88    8.57
   5  -6  -7  138.69    7.41
   5  -6  -7  146.73    8.31
  -5  -6   6  410.47   15.48
   5  -6  -6  452.72   15.32
   5  -6  -6  423.25   13.85
  -5  -6   5   46.35    4.66
   5  -6  -5   47.62    4.17
   5  -6  -5   50.80    4.59
  -5  -6   4   62.92    5.37
   5  -6  -4   72.28    5.48
   5  -6  -4   69.90    5.06
  -5  -6   3    4.54    1.45
   5  -6  -3    4.53    1.29
  -5  -6   2   21.99    2.96
  -5  -6   1   14.40    2.32
  -5  -6   0    5.77    1.37
  -5  -6   0    6.89    1.97
   5  -6   0    7.39    1.59
   5  -6   1   74.18    5.35
  -5  -6  -1   83.00    7.06
   5  -6   2   33.21    3.51
  -5  -6  -2   34.89    4.48
   5  -6   2   37.13    4.23
   5  -6   3    2.88    0.88
  -5  -6  -3    3.76    1.42
   5  -6   3    4.60    1.42
   5  -6   4  548.67   16.48
  -5  -6  -4  567.27   20.11
   5  -6   4  596.02   18.33
   5  -6   5    3.16    0.94
   5  -6   5    3.94    1.13
  -5  -6  -5    3.43    1.60
   5  -6   6    7.37    1.70
   5  -6   6    7.72    1.60
  -5  -6  -6    5.64    1.79
   5  -6   7   41.92    3.72
  -5  -6  -7   39.02    4.69
   5  -6   7   47.80    3.99
   5  -6   8    0.94    0.63
   5  -6   8    1.89    0.72
  -5  -6  -8    2.05    1.31
   5  -6   9    5.69    1.33
  -5  -6  -9    7.33    2.09
  -5  -6 -10   11.19    2.35
  -5  -6 -11   14.79    2.69
  -5  -6 -12   44.12    4.47
   5  -6  13   17.93    2.05
  -5  -6 -13   24.40    3.10
   5  -6  14   13.13    1.65
   5  -6  14   16.92    2.53
  -5  -6 -14   17.36    2.37
   5  -6  15   19.84    1.93
   5  -6  16   -0.46    0.42
  -5  -7  18    0.82    0.68
  -5  -7  17    2.28    1.02
  -5  -7  16   94.87    6.00
  -5  -7  15    0.47    0.73
  -5  -7  14   31.00    3.71
  -5  -7  13   24.08    3.37
  -5  -7  12   28.50    3.76
  -5  -7  11   47.05    4.86
  -5  -7  10  236.49   11.58
  -5  -7   9   20.29    3.28
  -5  -7   8   55.71    5.34
   5  -7  -8   55.16    4.49
  -5  -7   7   87.73    6.63
   5  -7  -7   79.15    5.39
  -5  -7   6    4.21    1.23
  -5  -7   5   10.30    2.28
  -5  -7   4   51.45    4.78
  -5  -7   3    4.21    1.37
  -5  -7   2  304.16   11.90
   5  -7  -1   79.53    6.61
  -5  -7   1   68.09    5.18
   5  -7   0  194.93   10.53
  -5  -7   0  178.61   10.71
   5  -7   1   -0.42    0.93
  -5  -7  -1    1.10    1.28
   5  -7   2   14.80    2.70
  -5  -7  -2   14.20    3.05
  -5  -7  -3   37.06    4.82
   5  -7   3   43.74    4.44
   5  -7   4   13.31    2.30
  -5  -7  -4   10.94    2.62
   5  -7   5    8.35    1.84
  -5  -7  -5    9.91    2.34
   5  -7   6    2.32    0.71
  -5  -7  -6    4.14    1.62
   5  -7   7    3.26    0.95
  -5  -7  -7    2.08    1.18
  -5  -7  -8  140.85    8.66
  -5  -7  -9    0.69    0.87
  -5  -7 -10   45.18    4.51
  -5  -7 -11   35.77    3.80
  -5  -7 -12   54.87    4.40
  -5  -7 -13    0.93    0.48
  -5  -7 -14   59.46    3.47
  -5  -8  15   18.37    2.08
  -5  -8  14    5.71    1.21
  -5  -8  13    0.50    0.45
  -5  -8  12   18.83    2.53
   5  -8 -12   14.78    1.91
   5  -8 -11   -0.13    0.65
  -5  -8  11   -0.42    0.65
  -5  -8  10   67.84    5.12
   5  -8 -10   53.75    4.44
   5  -8  -9  148.82    8.06
  -5  -8   9  200.94    9.20
   5  -8  -8   13.52    2.39
  -5  -8   8   20.49    2.83
   5  -8  -7   35.17    3.95
  -5  -8   7   45.52    4.19
   5  -8  -6   30.87    3.86
  -5  -8   6   35.31    3.72
  -5  -8   5   -0.25    0.40
   5  -8  -5   -0.39    1.03
  -5  -8   4    9.46    1.93
   5  -8  -4    7.43    1.86
   5  -8  -3  163.00    9.01
   5  -8  -2    4.14    1.44
   5  -8  -1    2.79    0.96
   5  -8   0   18.69    2.74
   5  -8   1   57.83    4.85
  -5  -8  -1   48.12    4.85
  -5  -8  -2   27.50    3.74
   5  -8   2   28.03    3.29
   5  -8   3    5.40    1.54
  -5  -8  -3    2.45    0.97
  -5  -8  -4   41.56    4.54
   5  -8   4   49.29    3.92
  -5  -8  -5   38.09    4.36
   5  -8   5   49.83    3.75
  -5  -8  -6   33.11    3.92
  -5  -8  -7   38.08    4.10
  -5  -8  -8   15.57    2.54
  -5  -8  -9    7.95    1.72
  -5  -8 -10   22.83    2.59
  -5  -8 -11    0.27    0.36
  -5  -8 -12    0.99    0.42
   5  -9  -9    3.26    0.73
   5  -9  -8    0.20    0.27
   5  -9  -7    3.82    0.95
   5  -9  -6    5.99    1.19
   5  -9  -5    2.69    0.95
   5  -9  -4   69.50    4.52
   5  -9  -3   68.35    4.48
   5  -9  -2    8.59    1.60
   5  -9  -1   13.04    1.92
   5  -9   0   -0.40    0.35
   5  -9   1   49.56    3.50
  -5  -9  -2   12.36    1.82
   5  -9   2   18.07    2.02
  -5  -9  -3   15.23    2.00
  -5  -9  -4    5.36    1.23
  -5  -9  -5   18.98    2.17
  -5  -9  -6    0.13    0.32
  -5  -9  -7   10.99    1.48
   6   0 -25   -0.63    0.33
   6   0 -24   25.65    2.58
   6   0 -23   -1.80    1.05
   6   0 -22   18.35    2.63
   6   0 -21   -0.18    0.89
   6   0 -20   27.02    3.46
   6   0 -19   -0.68    0.54
   6   0 -18   82.93    6.27
   6   0 -17   -0.72    1.20
   6   0 -16   42.54    4.30
   6   0 -15   -0.32    1.04
  -6   0  15    0.54    0.66
   6   0 -15    0.82    0.82
   6   0 -14    1.47    1.65
  -6   0  14    0.35    0.46
   6   0 -14    0.92    1.10
   6   0 -13    0.59    0.70
   6   0 -13   -0.30    0.62
  -6   0  13   -0.13    0.93
   6   0 -12  246.56   13.44
  -6   0  12  235.99   12.40
   6   0 -12  278.55   12.71
   6   0 -11    0.84    1.21
  -6   0  11   -0.56    0.84
   6   0 -11    0.22    0.52
  -6   0  10   54.39    4.90
   6   0 -10   75.90    5.87
  -6   0   9    0.80    0.80
  -6   0   9    0.26    0.40
  -6   0   8 1758.60   34.15
  -6   0   8 1494.88   34.80
  -6   0   7    1.84    0.88
  -6   0   7   -0.31    0.23
  -6   0   6 4705.76   81.01
  -6   0   5    0.00    0.27
  -6   0   4   96.10    4.97
  -6   0   3   -0.06    0.33
  -6   0   3   -0.09    0.46
  -6   0   2 4316.00   77.67
  -6   0   2 4810.95   77.76
  -6   0   1   -0.05    0.30
  -6   0   1   -0.01    0.23
  -6   0   0  522.49   13.52
  -6   0   0  574.44   15.10
  -6   0  -1   -0.44    0.53
  -6   0  -2  242.62    9.24
  -6   0  -3   -0.11    0.51
  -6   0  -4  238.80    9.49
  -6   0  -5   -0.12    0.78
  -6   0  -5   -0.15    0.52
  -6   0  -6 1631.51   39.19
  -6   0  -7    0.61    0.73
  -6   0  -8  142.31    9.74
  -6   0  -9    0.24    0.70
  -6   0 -10   63.62    7.02
  -6   0 -11    0.57    0.37
  -6   0 -12  297.11   16.85
  -6   0 -13   -0.41    0.40
   6   0  13    6.20    1.35
   6   0  14  108.24    5.92
  -6   0 -14  101.33    5.89
   6   0  15   -0.53    0.46
  -6   0 -15    0.19    0.26
  -6   0 -16   46.39    3.83
   6   0  16   55.95    4.25
  -6   0 -17   -0.07    0.55
  -6   0 -18    1.64    0.66
  -6   0 -19    0.18    0.36
  -6   0 -20    3.45    0.72
  -6   0 -21    0.92    0.64
   6  -1 -25    0.63    0.31
   6   1 -24   -0.13    0.69
   6  -1 -24    1.25    0.54
   6  -1 -23    0.34    0.43
   6   1 -23    0.56    0.35
   6  -1 -22   96.71    6.12
   6   1 -22   92.26    5.89
   6   1 -21   10.21    1.96
   6  -1 -21    9.80    1.96
   6   1 -20   12.57    2.28
   6  -1 -20   12.35    2.39
   6   1 -19  125.91    7.80
   6  -1 -19  127.09    7.83
   6   1 -18   27.94    3.61
   6  -1 -18   28.51    3.58
   6   1 -17    1.62    1.03
   6  -1 -17   -0.89    0.91
   6   1 -16   52.40    4.83
   6  -1 -16   54.52    4.92
   6   1 -15   28.90    5.08
  -6  -1  15   28.97    5.20
  -6   1  15   28.76    4.92
   6  -1 -15   30.52    5.15
   6   1 -15   35.20    4.79
   6   1 -14   34.00    5.29
  -6  -1  14   42.20    5.73
  -6   1  14   41.77    5.56
   6  -1 -14   51.06    6.85
   6   1 -14   43.23    5.14
   6   1 -13   23.77    4.20
   6   1 -13   28.43    3.97
  -6  -1  13   21.07    3.82
  -6   1  13   26.04    4.18
   6  -1 -13   25.82    4.49
   6   1 -12    2.77    1.31
  -6  -1  12    0.88    0.75
  -6   1  12    1.88    1.01
   6  -1 -12    1.03    0.63
   6   1 -11  243.46   12.64
   6  -1 -11  275.29   13.13
  -6  -1  11  263.50   13.40
  -6   1  11  247.72   11.76
  -6   1  11  263.04   11.90
   6   1 -10   36.12    4.45
   6  -1 -10   40.88    4.56
  -6  -1  10   38.51    4.70
  -6   1  10   31.95    3.73
  -6   1  10   35.63    3.97
   6   1  -9  425.35   15.92
   6  -1  -9  457.47   16.00
  -6  -1   9  461.07   16.84
  -6   1   9  410.60   14.08
  -6   1   9  478.99   15.68
   6  -1  -8  609.05   18.58
  -6  -1   8  609.98   18.82
  -6   1   8  624.98   17.71
   6  -1  -7  347.02   12.88
  -6  -1   7  373.08   11.54
  -6   1   7  362.72   12.52
  -6  -1   6 3387.71   59.50
   6  -1  -6 3109.96   61.11
  -6   1   6 3072.79   57.78
  -6   1   6 3575.05   61.23
  -6  -1   5 1294.16   26.27
  -6   1   5 1150.29   25.67
  -6   1   4  125.10    6.29
   6  -1  -4  110.87    6.28
  -6  -1   3  408.09   12.89
   6  -1  -3  420.72   13.04
   6  -1  -2  644.35   16.69
  -6   1   2  697.73   17.06
  -6  -1   2  662.14   17.58
  -6  -1   1 1566.09   31.61
   6  -1  -1 1440.87   29.26
  -6   1   1 1500.95   30.01
  -6  -1   1 1501.46   31.07
  -6  -1   0  454.48   13.73
  -6  -1   0  453.96   13.44
  -6   1   0  440.12   12.53
  -6  -1  -1   67.94    4.70
  -6  -1  -1   65.15    4.42
  -6   1  -1   70.74    4.32
  -6  -1  -2  191.68    8.85
  -6   1  -2  178.64    7.46
  -6   1  -3   15.19    2.22
  -6  -1  -3   13.69    2.33
  -6   1  -4  141.62    7.06
  -6  -1  -4  120.34    7.29
  -6   1  -5  156.56    7.46
  -6  -1  -5  130.91    7.89
  -6  -1  -6    1.87    1.05
  -6   1  -6    1.41    0.77
  -6   1  -6    0.51    0.47
  -6   1  -7   33.98    3.89
  -6  -1  -7   31.10    4.05
  -6   1  -7   36.24    4.96
  -6  -1  -8  647.62   22.04
  -6   1  -8  694.74   24.39
  -6  -1  -8  689.78   22.01
  -6   1  -9   64.16    7.11
  -6   1 -10   14.33    3.43
  -6   1 -11  126.94   10.82
  -6  -1 -12   10.57    1.86
  -6   1 -12   11.74    1.88
   6  -1  13   16.71    2.20
  -6  -1 -13   14.44    2.15
  -6   1 -13   15.10    2.16
   6  -1  14   11.54    1.82
  -6  -1 -14   11.08    1.95
  -6   1 -14    9.79    1.71
   6  -1  15   52.62    3.99
  -6   1 -15   41.46    3.60
  -6  -1 -15   46.10    3.93
   6  -1  16   54.95    4.06
  -6  -1 -16   42.48    3.77
   6  -1  17   -0.21    0.51
  -6  -1 -17   -0.53    0.44
   6  -1  18  120.71    6.05
  -6  -1 -18  110.42    5.77
  -6   1 -18  129.17    6.77
  -6  -1 -19    1.36    0.64
  -6   1 -19   -0.15    0.57
  -6  -1 -19   -0.51    0.80
  -6   1 -20   40.31    3.14
  -6  -1 -20   42.77    3.35
  -6  -1 -21    4.67    1.03
   6  -2 -25   32.05    2.38
   6  -2 -24    9.08    1.46
   6  -2 -23   54.00    4.09
   6  -2 -22    4.77    1.22
   6  -2 -21    2.37    1.02
   6  -2 -20    4.84    1.44
   6  -2 -19   -0.18    0.72
   6  -2 -18    0.16    0.72
   6  -2 -17   19.24    3.08
   6  -2 -16    1.46    0.92
   6  -2 -15  819.78   22.88
   6   2 -14    0.45    0.93
  -6  -2  14    0.69    0.81
  -6  -2  13  327.35   18.19
   6  -2 -13  317.59   17.32
  -6   2  12   14.69    3.16
   6   2 -12   11.23    2.70
   6  -2 -12   13.98    3.40
  -6  -2  12   11.78    3.19
   6   2 -11  235.25   12.58
   6  -2 -11  275.43   14.71
  -6   2  11  249.55   12.95
  -6  -2  11  275.79   14.92
   6  -2 -10   28.62    4.40
   6   2 -10   28.21    3.96
  -6  -2  10   31.85    4.56
  -6   2  10   29.78    4.09
   6   2  -9   39.69    4.50
  -6   2   9   42.88    4.76
   6  -2  -9   42.77    5.25
  -6   2   8    4.08    1.40
   6   2  -8    7.45    1.93
   6  -2  -8    5.86    1.89
  -6   2   7  177.58    9.31
   6  -2  -7  163.89   10.02
  -6   2   6   42.49    4.24
   6  -2  -6   31.20    4.14
   6  -2  -5  376.34   14.83
  -6   2   5  394.40   13.83
   6  -2  -4   37.81    4.17
  -6   2   4   37.25    3.74
  -6  -2   3    2.04    0.79
  -6   2   3    2.49    1.00
  -6   2   2   58.26    4.41
  -6  -2   2   59.21    4.68
  -6  -2   1 1456.35   32.18
  -6   2   1 1470.34   30.91
  -6  -2   0  163.36    7.86
  -6   2   0  182.12    7.75
  -6  -2  -1  336.09   12.19
  -6   2  -1  320.20   10.72
  -6  -2  -2   21.54    2.78
  -6   2  -2   21.43    2.42
  -6   2  -3   64.87    4.34
  -6   2  -4  278.23   10.45
  -6   2  -5    0.18    0.57
  -6  -2  -5    0.33    0.76
  -6   2  -5    1.79    0.97
  -6   2  -6  113.98    6.61
  -6   2  -6  126.91    9.77
  -6  -2  -6  123.89    8.74
  -6   2  -7   74.44    7.68
  -6  -2  -7   65.31    6.42
  -6  -2  -8   40.33    5.24
  -6   2  -8   38.89    5.53
  -6  -2  -9  637.27   23.51
  -6   2  -9  677.27   26.18
  -6   2 -10   13.35    3.60
  -6  -2 -12   75.51    5.15
  -6  -2 -13    6.43    1.45
  -6  -2 -14    8.50    1.75
   6  -2  14    7.73    1.59
   6  -2  15   14.14    2.05
  -6  -2 -15   12.02    2.06
   6  -2  16    9.36    1.66
  -6  -2 -16    8.99    1.68
   6  -2  17    1.37    0.73
  -6  -2 -17    0.76    0.51
   6  -2  18    4.20    1.01
  -6  -2 -18    3.96    1.08
  -6  -2 -18    3.08    1.05
  -6  -2 -19  106.17    5.67
  -6  -2 -20   14.45    1.84
   6  -2  21    0.96    0.52
  -6  -2 -21    0.15    0.39
   6  -3 -24   18.82    1.90
   6  -3 -23    0.95    0.76
   6  -3 -22   30.09    3.07
   6  -3 -21   39.72    3.77
   6  -3 -20    0.88    0.42
   6  -3 -20    0.50    0.43
   6  -3 -19  185.15    9.41
   6  -3 -18    3.15    1.25
   6  -3 -17   66.52    5.66
   6  -3 -16   34.24    4.15
   6  -3 -15   10.52    2.18
   6  -3 -14   23.96    3.35
   6   3 -13  112.07    9.64
  -6   3  13  117.59   10.14
   6   3 -12   40.96    5.55
  -6   3  12   51.21    6.46
   6   3 -11   82.56    7.46
  -6   3  11  100.69    8.87
  -6   3  10    1.31    1.21
   6   3 -10   -1.00    0.87
   6   3  -9   94.55    7.16
  -6   3   9  113.63    8.76
   6  -3  -9   96.63    8.00
  -6   3   8  348.31   15.49
   6  -3  -8  297.88   14.67
  -6   3   7   91.77    7.35
   6  -3  -7   86.77    7.67
  -6   3   6   10.64    2.31
   6  -3  -6    9.90    2.58
  -6   3   5    1.36    0.61
  -6  -3   5    1.57    0.91
   6  -3  -5    3.00    1.64
  -6  -3   5    0.19    0.97
  -6  -3   4  867.40   24.96
  -6   3   4  825.32   23.72
  -6  -3   4  854.40   24.74
  -6   3   3   17.26    2.78
  -6  -3   3   14.88    2.84
  -6  -3   3   16.09    2.85
  -6  -3   2  169.70    9.95
  -6  -3   2  159.26    8.87
  -6   3   2  165.93    8.76
  -6  -3   1  112.28    8.13
  -6  -3   1  108.10    7.20
  -6   3   1  103.50    6.51
  -6  -3   0   18.34    2.87
  -6  -3   0   19.16    3.43
  -6   3   0   17.86    2.58
  -6  -3  -1    3.38    1.17
  -6  -3  -1    5.35    1.95
   6  -3   1    4.37    1.72
  -6   3  -1    6.55    1.59
  -6  -3  -2  737.46   21.55
  -6  -3  -2  737.02   24.57
  -6   3  -2  794.55   20.16
   6  -3   2  816.31   27.63
  -6  -3  -3   74.89    5.70
  -6  -3  -3   83.34    7.56
  -6   3  -3   88.09    5.41
   6  -3   3   94.46    8.54
  -6  -3  -4   97.25    8.43
  -6   3  -4   90.95    5.60
   6  -3   4  102.92    8.93
  -6  -3  -5 1626.89   43.86
   6  -3   5 1748.28   45.44
  -6  -3  -6   41.48    5.66
  -6   3  -6   49.07    6.54
  -6   3  -7    8.04    2.44
  -6  -3  -7   12.02    3.16
  -6  -3  -8  136.22   11.08
  -6   3  -8  143.19   11.70
  -6   3  -9  257.79   16.44
  -6  -3  -9  241.30   15.19
   6  -3  10   45.13    3.61
  -6  -3 -10   36.08    3.59
  -6  -3 -11   38.02    3.71
  -6  -3 -12   85.19    5.70
  -6  -3 -13   27.49    3.14
   6  -3  14    0.78    0.66
  -6  -3 -14   -0.18    0.50
   6  -3  15  147.88    6.72
  -6  -3 -15  132.22    7.06
   6  -3  16    3.11    1.02
  -6  -3 -16    1.01    0.47
   6  -3  17   13.51    1.84
  -6  -3 -17   10.18    1.75
  -6  -3 -17   14.38    2.22
   6  -3  18   40.45    3.11
   6  -3  18   51.21    4.25
  -6  -3 -18   43.34    3.61
   6  -3  19   36.45    2.78
   6  -3  19   38.83    3.39
  -6  -3 -19   37.59    3.10
   6  -3  20    0.08    0.24
  -6  -3 -20    0.38    0.41
   6  -4 -22   22.74    2.32
   6  -4 -21   12.90    1.91
   6  -4 -20   39.32    3.69
  -6  -4  19    1.62    0.97
   6  -4 -19    1.69    0.85
   6  -4 -19    1.61    1.00
  -6  -4  18   35.84    3.93
   6  -4 -18   35.12    3.68
   6  -4 -18   39.30    4.07
  -6  -4  17   33.18    3.85
   6  -4 -17   30.59    3.64
   6  -4 -17   33.06    3.86
  -6  -4  16   50.73    4.88
   6  -4 -16   53.29    5.05
   6  -4 -16   53.49    5.05
  -6  -4  15   21.44    3.16
   6  -4 -15   26.41    3.62
   6  -4 -15   26.51    3.58
  -6  -4  14   27.43    3.45
   6  -4 -14   23.71    3.49
  -6  -4  13    2.03    0.83
   6  -4 -13    0.65    0.55
  -6  -4  12  555.83   17.43
   6  -4 -12  547.68   18.74
  -6   4  11    7.80    2.74
  -6   4  10   79.38    8.57
  -6   4   9   30.32    4.95
   6  -4  -9   29.94    4.87
  -6   4   8  442.02   19.57
   6  -4  -8  384.58   19.15
   6  -4  -7   69.47    7.82
  -6  -4   7   87.03    8.08
  -6   4   7   91.55    8.22
  -6  -4   6   28.21    4.44
  -6   4   6   31.93    4.68
   6  -4  -6   27.44    4.87
  -6  -4   5  274.03   14.45
  -6   4   5  240.62   13.04
   6  -4  -5  227.57   14.45
   6  -4  -4   82.47    8.50
  -6  -4   4   80.73    7.24
  -6   4   4   78.06    7.04
  -6  -4   4   83.69    7.72
  -6  -4   3  116.72    9.29
  -6  -4   3  116.90    8.61
  -6   4   3  119.34    8.47
   6  -4  -3  123.57   10.49
  -6  -4   2  776.77   27.09
  -6  -4   2  793.37   24.87
  -6   4   2  769.66   23.75
   6  -4  -2  735.89   28.03
  -6  -4   1  451.42   17.27
  -6   4   1  467.20   16.81
   6  -4  -1  463.69   21.45
  -6  -4   1  481.37   20.73
   6  -4   0    8.03    2.81
  -6  -4   0   10.45    2.82
  -6  -4   0    8.24    2.15
  -6   4   0    9.48    2.07
  -6  -4  -1   42.24    6.00
  -6  -4  -1   40.29    4.75
  -6   4  -1   42.15    4.40
   6  -4   1   41.13    6.23
  -6  -4  -2   14.44    3.58
  -6  -4  -2    9.85    2.34
   6  -4   2   10.98    3.24
  -6   4  -2   11.25    2.11
  -6  -4  -3   29.85    5.23
  -6   4  -3   40.24    6.02
   6  -4   3   35.07    5.85
  -6  -4  -4 1094.00   36.61
   6  -4   4 1141.82   38.13
  -6   4  -5  111.70   10.46
   6  -4   5  116.19   10.87
  -6  -4  -5  106.59   10.33
  -6   4  -6  179.38   13.38
  -6  -4  -6  164.80   13.10
  -6   4  -7   36.79    6.12
   6  -4   8    4.27    1.08
  -6  -4  -9   63.24    5.11
   6  -4   9   79.51    5.02
  -6  -4 -10   -0.40    0.59
   6  -4  10   -0.65    0.69
  -6  -4 -11   34.31    3.76
  -6  -4 -11   42.99    4.50
   6  -4  12  188.54   10.14
  -6  -4 -12  178.74    9.44
   6  -4  13   22.87    3.42
  -6  -4 -13   12.72    2.20
  -6  -4 -13   17.88    2.83
   6  -4  14   77.68    4.74
   6  -4  14   79.42    6.22
  -6  -4 -14   76.14    5.40
   6  -4  15    0.17    0.30
   6  -4  15   -0.20    0.70
  -6  -4 -15    1.53    0.75
  -6  -4 -15    0.89    0.71
   6  -4  16    1.43    0.78
   6  -4  16    0.99    0.42
  -6  -4 -16    0.53    0.36
   6  -4  17   -0.45    0.27
   6  -4  17    0.25    0.40
  -6  -4 -17   -0.81    0.60
   6  -4  18    1.58    0.46
   6  -4  18    1.00    0.25
  -6  -4 -18    1.14    0.44
   6  -4  19    0.36    0.48
  -6  -4 -19    0.94    0.50
   6  -5 -21    2.53    0.70
  -6  -5  20   28.69    2.95
  -6  -5  19   18.97    2.64
  -6  -5  18   34.56    3.80
   6  -5 -18   26.73    2.93
  -6  -5  17   16.96    2.82
   6  -5 -17   16.56    2.45
  -6  -5  16   24.34    3.41
   6  -5 -16   20.47    2.97
  -6  -5  15    2.86    1.09
   6  -5 -15    2.58    1.23
  -6  -5  14   55.56    5.28
   6  -5 -14   51.86    5.12
  -6  -5  13   87.81    6.71
   6  -5 -13   83.96    6.69
  -6  -5  12   12.16    2.49
   6  -5 -12   10.53    2.26
  -6  -5  11   28.26    3.68
   6  -5 -11   29.75    3.10
   6  -5 -11   24.58    3.70
  -6  -5  10    1.22    0.41
   6  -5 -10    0.05    0.40
   6  -5 -10    0.24    0.29
  -6  -5   9   -0.28    0.51
   6  -5  -9    2.18    0.94
   6  -5  -9    1.24    0.78
   6  -5  -8  516.81   17.90
   6  -5  -8  514.15   14.82
   6  -5  -7  180.38   14.00
  -6  -5   7  213.00   14.60
  -6   5   7  194.78   13.61
  -6  -5   6  490.59   21.83
  -6   5   6  470.04   21.44
  -6  -5   5  116.13    9.95
  -6   5   5  116.55    9.93
   6  -5  -5   98.11   10.45
  -6   5   4    2.70    1.48
  -6  -5   4   -0.06    1.19
   6  -5  -4    2.04    1.51
  -6  -5   3   80.06    8.82
  -6  -5   3   74.34    7.48
  -6   5   3   86.77    8.05
   6  -5  -3   83.40    9.72
  -6   5   2    6.19    2.00
  -6  -5   2    2.57    1.20
   6  -5  -2    8.71    3.15
  -6  -5   2    4.41    1.74
  -6  -5   1  624.92   27.60
  -6  -5   1  633.55   23.77
  -6   5   1  589.38   21.47
   6  -5  -1  629.84   28.60
  -6  -5   0   10.82    3.53
   6  -5   0    8.49    3.08
  -6  -5   0    9.89    2.60
  -6   5   0   11.48    2.62
  -6  -5  -1   17.97    4.66
   6  -5   1   14.84    4.12
  -6  -5  -1   11.39    2.60
  -6  -5  -2  229.63   16.86
  -6  -5  -3   -0.15    1.64
   6  -5   3    0.03    1.02
  -6  -5  -4  133.83   13.07
   6  -5   4  151.74   13.87
   6  -5   5  140.49    7.22
   6  -5   6  167.22    7.89
   6  -5   7   47.56    4.03
  -6  -5  -7   42.65    4.72
   6  -5   8  360.35   11.70
  -6  -5  -8  338.05   14.12
  -6  -5  -9   32.44    4.21
   6  -5   9   33.89    3.33
  -6  -5 -10    8.44    1.87
   6  -5  10   11.84    1.97
  -6  -5 -10   10.69    2.24
  -6  -5 -11    4.24    1.39
  -6  -5 -11    5.30    1.47
  -6  -5 -12    1.00    0.82
  -6  -5 -13   15.24    2.69
   6  -5  14   10.32    1.59
  -6  -5 -14    9.28    1.79
   6  -5  15    4.28    0.99
   6  -5  16   48.87    3.23
   6  -5  17    1.71    0.56
  -6  -6  19    1.29    0.76
   6  -6 -19    0.24    0.21
  -6  -6  18    0.12    0.45
   6  -6 -18    0.45    0.34
  -6  -6  17    7.57    1.73
   6  -6 -17    5.18    1.20
  -6  -6  16    0.49    0.92
   6  -6 -16    0.19    0.42
  -6  -6  15   90.82    6.49
   6  -6 -15   72.48    5.19
  -6  -6  14   21.07    3.17
   6  -6 -14   20.03    2.74
  -6  -6  13   10.75    2.23
   6  -6 -13    6.89    1.76
   6  -6 -13   11.49    2.15
  -6  -6  12   19.33    3.07
   6  -6 -12   15.39    2.72
   6  -6 -12   18.85    2.83
  -6  -6  11   15.32    2.83
   6  -6 -11   12.25    2.49
   6  -6 -11   16.83    2.73
  -6  -6  10   30.28    3.96
   6  -6 -10   26.00    3.82
   6  -6 -10   33.68    3.92
  -6  -6   9  102.52    7.30
   6  -6  -9  100.42    6.82
  -6  -6   8   15.58    2.82
   6  -6  -8   15.33    2.50
  -6  -6   7    2.31    0.87
   6  -6  -7    3.27    1.18
  -6  -6   6   -0.05    0.36
   6  -6  -6    0.48    0.50
  -6  -6   5  189.59    9.67
   6  -6  -5  210.40    9.87
  -6  -6   4    5.72    1.48
   6  -6  -4    8.00    1.95
  -6  -6   3    3.99    1.27
   6  -6  -3    3.96    1.30
  -6  -6   2    3.16    1.19
   6  -6  -2    4.48    1.25
  -6  -6   1  142.48    7.58
   6  -6  -1  158.67    8.16
  -6  -6   1  150.20    9.70
  -6  -6   0   47.89    5.34
   6  -6   0   46.82    4.24
   6  -6   1  119.09    6.93
  -6  -6  -1  117.56    8.51
   6  -6   2   -1.38    1.25
   6  -6   2   -0.05    0.60
  -6  -6  -2    0.70    0.83
   6  -6   3   -0.39    0.98
   6  -6   3    1.35    0.53
  -6  -6  -3    0.02    0.54
   6  -6   4    9.51    2.04
   6  -6   4    7.29    1.61
  -6  -6  -4    7.77    2.22
   6  -6   5   26.74    3.04
  -6  -6  -5   25.93    3.92
   6  -6   5   31.90    3.50
   6  -6   6   22.13    2.73
  -6  -6  -6   22.84    3.66
   6  -6   6   25.06    2.95
  -6  -6  -7    2.01    1.12
   6  -6   7    2.06    0.93
   6  -6   8    2.73    0.66
  -6  -6  -8    3.25    1.42
   6  -6   9   64.68    4.56
  -6  -6  -9   76.36    6.38
  -6  -6 -10    6.65    1.70
  -6  -6 -11   53.59    4.97
  -6  -6 -12   27.32    3.32
   6  -6  13    2.52    0.70
  -6  -6 -13    4.15    1.27
   6  -6  14   10.07    1.40
  -6  -6 -14   13.59    1.96
   6  -6  15   24.45    2.03
   6  -6  16    9.58    1.13
  -6  -7  17   10.31    1.62
  -6  -7  16    9.83    1.76
  -6  -7  15    9.05    1.83
  -6  -7  14   15.95    2.53
  -6  -7  13    3.13    1.46
  -6  -7  12    7.39    2.03
  -6  -7  11   12.25    2.48
   6  -7 -11    8.92    1.80
  -6  -7  10    8.64    2.19
   6  -7 -10    5.66    1.54
  -6  -7   9  210.69   10.33
   6  -7  -9  178.75    8.61
   6  -7  -8   77.92    5.58
  -6  -7   8   88.16    6.45
  -6  -7   7    2.75    1.22
   6  -7  -7    4.51    1.29
  -6  -7   6    1.25    0.75
   6  -7  -6    1.24    0.64
  -6  -7   5  194.34    9.61
   6  -7  -5  196.67    9.20
  -6  -7   4   11.56    2.22
   6  -7  -4    6.52    1.53
  -6  -7   3   78.90    5.67
   6  -7  -3   74.37    5.41
  -6  -7   2    2.54    1.27
   6  -7  -2    3.71    1.12
   6  -7  -1   29.70    4.02
   6  -7  -1   25.73    3.13
   6  -7   0   -0.33    0.72
   6  -7   0   -0.28    0.63
  -6  -7   0    0.64    1.22
   6  -7   1    9.39    2.08
   6  -7   1    7.90    1.57
  -6  -7  -1    7.81    2.24
   6  -7   2    0.38    0.73
   6  -7   2    0.77    0.75
  -6  -7  -2    1.23    1.14
   6  -7   3   17.57    2.74
   6  -7   3   13.21    2.06
  -6  -7  -3   14.28    2.95
   6  -7   4    7.09    1.64
   6  -7   4    6.85    1.50
  -6  -7  -4    6.90    1.90
   6  -7   5  100.84    5.75
  -6  -7  -5  116.60    8.29
   6  -7   5  126.98    6.71
   6  -7   6    3.41    1.05
   6  -7   6    2.43    0.83
  -6  -7  -6    2.51    1.04
   6  -7   7    4.16    1.10
  -6  -7  -7    3.80    1.16
  -6  -7  -8   20.96    3.21
  -6  -7  -9    6.21    1.66
  -6  -7 -10    6.48    1.66
   6  -7  11    3.01    0.79
  -6  -7 -11    2.45    1.09
  -6  -7 -12    1.65    0.60
  -6  -7 -13   14.58    1.81
  -6  -8  14    1.49    0.64
  -6  -8  13   28.30    2.78
   6  -8 -13   18.72    1.99
   6  -8 -12   48.41    3.68
  -6  -8  12   70.78    4.70
  -6  -8  11   17.86    2.42
   6  -8 -11   10.94    1.86
  -6  -8  10   53.58    4.35
  -6  -8   9    2.14    1.10
   6  -8  -8   27.80    3.37
  -6  -8   8   34.89    3.52
   6  -8  -7   -0.68    0.49
  -6  -8   7    0.70    0.85
   6  -8  -6   32.46    3.82
  -6  -8   6   35.06    3.52
   6  -8  -5   45.79    4.60
  -6  -8   5   47.66    4.05
   6  -8  -4   18.52    2.92
   6  -8  -3   20.58    3.02
   6  -8  -2  168.00    8.92
   6  -8  -1   78.53    5.79
   6  -8   0    7.72    1.82
   6  -8   1    8.67    1.75
  -6  -8  -1    6.35    1.70
  -6  -8  -2   13.11    2.53
   6  -8   2   17.13    2.41
   6  -8   3    1.52    0.77
  -6  -8  -3    0.27    0.55
  -6  -8  -4   41.60    4.51
   6  -8   4   50.19    3.78
   6  -8   5   22.75    2.37
  -6  -8  -5   16.76    2.72
  -6  -8  -6   94.04    6.51
  -6  -8  -7    1.89    1.01
  -6  -8  -8   51.18    4.29
  -6  -8  -9    8.97    1.64
  -6  -8 -10    3.93    1.00
  -6  -8 -11   37.35    2.66
   6  -9  -9    0.83    0.45
   6  -9  -8   44.24    3.05
   6  -9  -7   11.24    1.58
   6  -9  -6   12.25    1.69
   6  -9  -5   -0.19    0.28
   6  -9  -4   13.11    1.89
   6  -9  -3   13.00    1.87
   6  -9  -2    0.85    0.66
   6  -9  -1   23.70    2.44
   6  -9   0    4.76    1.16
   6  -9   1   21.52    2.18
   6  -9   2   88.50    4.28
  -6  -9  -3   12.89    1.69
  -6  -9  -4   53.36    3.43
  -6  -9  -5    2.99    0.79
   7   0 -25    0.76    0.46
   7   0 -24   -0.48    0.65
   7   0 -23    2.46    0.73
   7   0 -22   -0.23    0.57
   7   0 -21   82.51    5.89
   7   0 -20   -0.07    0.99
   7   0 -19    5.79    1.72
   7   0 -18   -0.15    0.92
   7   0 -17   17.50    2.83
   7   0 -16    0.26    0.75
   7   0 -15   31.57    4.97
  -7   0  15   26.32    4.70
   7   0 -14    1.79    1.09
  -7   0  14   -0.15    0.39
   7   0 -13    7.79    2.22
  -7   0  13    6.82    2.19
   7   0 -12   -0.36    0.67
  -7   0  12    0.29    0.39
  -7   0  11 1289.91   34.50
   7   0 -11 1377.99   34.07
  -7   0  10    1.21    0.88
   7   0 -10    0.83    1.21
  -7   0   9 1737.56   35.49
  -7   0   9 1589.42   37.71
  -7   0   8    0.28    0.30
  -7   0   7 1002.49   23.39
  -7   0   6    0.06    0.24
  -7   0   5 1162.23   25.51
  -7   0   4    0.01    0.18
  -7   0   4   -0.10    0.35
  -7   0   3  230.10    8.66
  -7   0   3  200.18    7.98
  -7   0   2   -0.04    0.28
  -7   0   2    0.48    0.44
  -7   0   1  740.44   18.47
  -7   0   1  825.00   20.23
  -7   0   0    0.00    0.16
  -7   0   0    0.46    0.65
  -7   0  -1   33.95    3.52
  -7   0  -2   -0.01    0.37
  -7   0  -3  559.61   16.79
  -7   0  -4    0.07    0.33
  -7   0  -5  379.61   14.53
  -7   0  -5  323.25   14.82
  -7   0  -6   -0.70    0.84
  -7   0  -7   72.39    6.97
  -7   0  -8    0.76    1.03
  -7   0  -9  214.56   13.30
  -7   0 -10    0.38    1.00
  -7   0 -11  154.96   11.80
  -7   0 -11  169.60    7.70
   7   0  12    0.94    0.62
  -7   0 -12   -0.14    0.42
   7   0  13  112.83    5.97
  -7   0 -13  108.44    6.16
   7   0  14   -0.03    0.38
  -7   0 -14   -0.50    0.63
   7   0  15   -0.19    0.32
  -7   0 -15    0.22    0.29
   7   0  16   -0.82    0.72
  -7   0 -16    0.10    0.57
  -7   0 -17    5.07    1.22
  -7   0 -18    0.42    0.41
  -7   0 -19  118.92    5.21
  -7   0 -19  152.99    6.61
  -7   0 -20    0.04    0.33
   7  -1 -25   22.67    2.04
   7   1 -24   15.34    1.76
   7  -1 -24   17.33    2.06
   7   1 -23   10.75    1.73
   7  -1 -23   14.77    2.11
   7   1 -22   41.94    3.79
   7  -1 -22   38.70    3.71
   7   1 -21   15.31    2.40
   7  -1 -21   14.17    2.44
   7   1 -20    3.19    1.21
   7  -1 -20    2.15    1.35
   7   1 -19    3.53    1.44
   7  -1 -19    4.03    1.40
   7   1 -18    0.37    0.79
   7  -1 -18    0.67    0.70
   7  -1 -17   74.35    5.92
   7   1 -17   69.57    5.69
   7   1 -16    5.29    1.54
   7  -1 -16    3.88    1.23
  -7  -1  15   17.39    4.05
   7  -1 -15   16.05    2.62
  -7  -1  14  514.16   23.11
   7   1 -14  479.49   19.23
   7   1 -13    7.72    2.26
  -7  -1  13    8.56    2.56
   7  -1 -13    7.90    2.43
  -7  -1  12  358.82   17.43
   7  -1 -12  354.46   16.67
   7  -1 -11  139.49    9.57
  -7  -1  11  143.04   10.05
   7  -1 -10  132.40    8.85
  -7  -1  10  128.57    8.97
  -7   1  10  136.12    8.07
   7  -1  -9  425.45   16.41
  -7   1   9  445.55   15.30
   7  -1  -8   11.14    2.37
  -7   1   8    8.86    1.91
   7  -1  -7   43.48    4.52
  -7  -1   7   49.71    4.32
  -7   1   7   46.42    4.22
  -7   1   6  234.35    9.75
   7  -1  -6  206.48   10.07
  -7  -1   5  237.07    9.76
  -7   1   5  209.64    9.00
   7  -1  -4  472.27   15.22
  -7  -1   4  452.39   14.67
   7  -1  -3  173.49    8.03
  -7   1   3  190.63    8.11
  -7  -1   3  179.72    8.51
   7  -1  -2  220.92    8.72
  -7   1   2  245.47    9.12
  -7  -1   2  230.34    9.44
  -7  -1   1 2141.40   42.09
  -7  -1   1 2026.97   40.71
  -7   1   1 2005.10   39.85
   7  -1  -1 2097.81   39.73
  -7  -1   0    4.01    1.21
  -7  -1   0    3.50    1.09
  -7   1   0    3.40    1.06
  -7  -1  -1  192.85    9.01
  -7  -1  -1  175.96    8.11
  -7   1  -1  188.38    8.06
  -7  -1  -2  358.23   13.82
  -7   1  -2  343.58   12.23
  -7  -1  -3   21.51    3.21
  -7   1  -3   25.02    3.07
  -7   1  -4  330.07   12.03
  -7  -1  -4  264.55   12.25
  -7  -1  -5    6.45    1.93
  -7   1  -5    6.12    1.58
  -7   1  -6  510.04   16.58
  -7   1  -6  528.53   20.91
  -7   1  -7  406.57   15.83
  -7   1  -7  430.00   19.33
  -7   1  -8   39.01    5.55
  -7   1  -9   62.85    7.33
  -7   1 -10  431.43   20.97
  -7  -1 -11    9.31    1.73
  -7   1 -11    9.29    1.68
  -7  -1 -12  478.82   14.63
  -7   1 -12  493.05   14.54
   7  -1  13    1.98    0.75
  -7  -1 -13    1.34    0.50
  -7   1 -13    1.90    0.67
   7  -1  14    3.62    1.02
  -7  -1 -14    3.63    1.14
  -7   1 -14    2.16    0.61
   7  -1  15    5.08    1.18
  -7  -1 -15    4.70    1.27
  -7   1 -15    5.34    1.33
  -7  -1 -16   16.22    2.23
  -7   1 -16   15.29    2.04
   7  -1  16   17.00    2.15
   7  -1  17    9.12    1.53
  -7  -1 -17    6.50    1.31
  -7  -1 -18    5.23    1.11
  -7   1 -18    4.07    1.03
  -7  -1 -19    0.08    0.29
  -7   1 -19   -0.02    0.32
  -7  -1 -19   -0.35    0.59
  -7  -1 -20   31.01    2.61
   7  -2 -24   50.88    3.46
   7  -2 -23    6.01    1.34
   7  -2 -22   58.90    4.49
   7  -2 -21   11.97    1.97
   7  -2 -20   18.21    2.76
   7  -2 -19   82.21    6.10
   7  -2 -18  460.54   16.13
   7  -2 -17   19.29    2.98
   7  -2 -16   36.69    4.13
   7  -2 -15   12.09    2.40
   7   2 -14   17.25    3.80
   7   2 -13    0.75    0.98
   7  -2 -13    0.43    0.92
   7  -2 -12   27.29    4.88
  -7   2  12   26.48    4.19
  -7   2  11    7.08    1.97
   7  -2 -11    8.09    2.40
  -7   2  10  407.56   16.71
   7  -2 -10  414.96   18.91
  -7   2   9  345.39   14.62
   7  -2  -9  315.21   16.00
  -7   2   8 1608.63   37.00
   7  -2  -8 1385.00   38.56
   7  -2  -7    2.30    1.27
  -7   2   7    2.37    0.86
  -7   2   6  375.04   14.02
   7  -2  -6  343.23   15.32
   7  -2  -5  354.88   14.90
  -7  -2   5  319.54   12.97
  -7   2   5  356.36   13.17
   7  -2  -4  337.43   13.89
  -7   2   4  323.88   12.11
  -7  -2   4  304.41   12.41
  -7  -2   3    0.64    0.42
  -7   2   3    0.42    0.47
  -7   2   2  152.71    7.67
  -7  -2   2  151.39    8.15
  -7  -2   1    2.27    0.95
  -7   2   1    1.28    0.59
  -7  -2   0  782.43   21.40
  -7   2   0  750.34   19.42
  -7  -2  -1   43.87    4.26
  -7   2  -1   43.15    3.72
  -7  -2  -2  182.09    8.83
  -7   2  -2  213.33    8.81
  -7   2  -3   30.15    3.28
  -7   2  -4    0.95    0.71
  -7   2  -5   23.78    3.15
  -7   2  -5   27.63    4.70
  -7  -2  -5   29.53    4.43
  -7   2  -6 1117.21   28.05
  -7   2  -6 1235.07   36.79
  -7  -2  -6 1183.93   33.55
  -7   2  -7   -1.13    1.51
  -7  -2  -7   -0.36    0.59
  -7  -2  -8   61.72    6.92
  -7   2  -8   71.52    8.00
  -7  -2  -9   25.62    4.53
  -7   2  -9   25.08    4.88
  -7  -2 -10   14.90    2.15
   7  -2  10   16.51    2.19
  -7  -2 -11   12.84    2.09
  -7   2 -11   14.41    2.09
  -7  -2 -12    6.61    1.49
  -7  -2 -13    1.65    0.75
   7  -2  14   56.15    4.07
  -7  -2 -14   51.67    4.23
   7  -2  15   10.67    1.75
  -7  -2 -15    6.79    1.54
   7  -2  16  198.94    7.72
  -7  -2 -16  180.52    7.90
   7  -2  17   47.82    3.49
  -7  -2 -17   46.44    3.67
   7  -2  18   43.17    3.19
  -7  -2 -18   43.66    3.38
  -7  -2 -18   48.67    3.77
  -7  -2 -19    8.43    1.46
   7  -2  20   12.05    1.53
  -7  -2 -20   13.56    1.65
   7  -3 -24    6.53    1.09
   7  -3 -23    1.19    0.60
   7  -3 -22   63.74    4.42
   7  -3 -21    3.80    1.08
   7  -3 -21    5.28    1.50
   7  -3 -20    1.80    0.79
   7  -3 -20    0.58    0.44
   7  -3 -19    8.79    1.93
   7  -3 -18   79.56    6.06
   7  -3 -17   48.83    4.81
   7  -3 -16   29.69    3.58
   7  -3 -15   80.51    6.22
   7  -3 -14  405.28   15.12
  -7   3  13   18.65    4.00
  -7   3  12  102.81    9.22
  -7   3  11   14.23    3.27
  -7   3  10    9.58    2.63
  -7   3   9   44.81    5.48
   7  -3  -9   37.43    5.31
  -7   3   8    0.42    0.92
   7  -3  -8    1.48    1.18
  -7   3   7  155.90    9.95
   7  -3  -7  152.87   11.22
  -7   3   6   26.51    3.81
  -7  -3   6   22.65    3.58
  -7  -3   5  567.82   20.11
  -7  -3   5  578.51   20.55
  -7   3   5  573.29   19.47
  -7  -3   4 1575.03   38.77
  -7   3   4 1510.26   36.19
  -7  -3   4 1528.51   37.85
  -7   3   3    1.33    1.03
  -7  -3   3    0.05    0.94
  -7  -3   3    0.69    0.77
  -7  -3   2  589.90   19.73
  -7  -3   2  606.03   21.89
  -7   3   2  606.80   18.64
  -7  -3   1    9.01    2.51
  -7  -3   1    5.13    1.55
  -7   3   1    7.65    1.84
  -7  -3   0 1231.52   31.08
  -7   3   0 1210.48   28.74
  -7  -3  -1    6.00    1.70
  -7  -3  -1    6.60    2.19
  -7   3  -1    6.27    1.63
  -7  -3  -2  374.32   14.53
  -7   3  -2  398.36   13.42
  -7  -3  -2  370.54   17.63
  -7  -3  -3   39.16    5.47
  -7   3  -3   46.53    4.24
   7  -3   3   51.86    6.84
  -7  -3  -4  312.77   16.42
  -7   3  -4  331.45   12.92
   7  -3   4  345.02   18.23
  -7  -3  -5  189.77   12.84
  -7   3  -5  204.99   14.26
  -7  -3  -6  857.08   30.51
  -7   3  -6  980.83   33.67
  -7  -3  -7   83.38    8.74
  -7   3  -7   83.17    9.07
  -7  -3  -8   36.89    5.96
  -7   3  -8   42.00    6.60
  -7  -3  -9   10.61    1.96
   7  -3   9   12.20    1.86
  -7  -3 -10  143.03    7.63
   7  -3  10  181.16    7.71
  -7  -3 -11    2.87    1.01
  -7  -3 -12  232.27    9.81
  -7  -3 -13   14.46    2.27
   7  -3  14    3.08    1.04
  -7  -3 -14    1.90    0.84
   7  -3  15    5.19    1.22
  -7  -3 -15    4.53    1.13
   7  -3  16    2.98    0.94
  -7  -3 -16    2.15    0.64
   7  -3  17   34.43    2.82
   7  -3  17   37.41    3.54
  -7  -3 -17   36.92    3.18
  -7  -3 -17   36.67    3.31
   7  -3  18    2.76    0.82
   7  -3  18    3.80    0.96
  -7  -3 -18    2.92    0.95
   7  -3  19    2.58    0.76
  -7  -3 -19    0.88    0.27
   7  -4 -23    0.51    0.17
   7  -4 -22    1.17    0.50
   7  -4 -21   36.18    3.13
   7  -4 -20   11.59    1.86
   7  -4 -20   12.25    1.94
   7  -4 -19   29.64    3.22
   7  -4 -19   30.41    3.34
   7  -4 -18   33.37    3.67
   7  -4 -18   37.69    3.86
   7  -4 -17    0.12    0.45
   7  -4 -17   -0.78    0.97
   7  -4 -16    3.43    1.27
   7  -4 -16    4.50    1.59
   7  -4 -15  102.64    7.29
   7  -4 -15  111.98    7.34
   7  -4 -14    0.77    0.76
   7  -4 -14    1.95    1.07
   7  -4 -13    1.54    0.90
   7  -4 -12   49.13    5.04
   7  -4 -11  100.36    7.20
  -7   4  10   16.04    3.60
  -7   4   9   11.80    3.14
   7  -4  -9   12.04    3.37
   7  -4  -8  359.16   19.31
  -7  -4   8  397.18   19.01
  -7   4   8  401.96   18.76
  -7   4   7   32.24    4.80
  -7  -4   7   35.21    5.29
   7  -4  -7   23.57    4.76
  -7   4   6  147.49   10.39
  -7  -4   6  165.79   11.69
   7  -4  -6  138.02   11.66
  -7  -4   5 1182.25   34.32
  -7   4   5 1190.05   33.40
   7  -4  -5 1138.69   37.68
  -7  -4   4   58.09    6.76
  -7  -4   4   55.92    6.17
  -7   4   4   55.58    6.02
   7  -4  -4   48.65    6.93
  -7  -4   3  379.61   18.94
  -7  -4   3  421.06   17.91
  -7   4   3  411.64   16.72
   7  -4  -3  405.93   20.82
  -7  -4   2    3.65    1.62
  -7  -4   2    4.28    1.50
   7  -4  -2    4.89    2.23
  -7   4   2    3.27    1.33
  -7  -4   1  187.58   13.22
  -7  -4   1  186.79   11.17
  -7   4   1  187.99   10.25
   7  -4  -1  181.22   13.87
  -7  -4   0    6.02    2.07
  -7  -4   0    5.53    2.46
   7  -4   0    3.61    2.26
  -7   4   0    3.03    1.25
   7  -4   1   14.32    3.84
  -7  -4  -1   11.51    3.31
  -7  -4  -1   14.30    2.91
  -7   4  -1   14.54    2.59
  -7  -4  -2   30.37    4.14
  -7  -4  -2   29.20    5.36
  -7   4  -2   27.50    3.46
   7  -4   2   23.65    5.03
  -7  -4  -3  342.22   19.46
  -7   4  -3  375.94   20.31
   7  -4   3  381.01   21.18
  -7  -4  -4   80.66    9.27
  -7   4  -4   98.96   10.32
   7  -4   4  111.40   11.18
  -7  -4  -5  347.41   19.95
  -7   4  -5  395.53   21.54
  -7   4  -6  563.80   26.07
  -7  -4  -6  497.45   24.58
  -7  -4  -7   52.44    4.62
   7  -4   7   77.11    4.93
  -7  -4  -8   48.54    4.44
   7  -4   8   64.15    4.51
  -7  -4  -9   32.92    3.65
   7  -4   9   47.37    3.82
  -7  -4 -10    0.35    0.46
   7  -4  10    1.81    0.52
  -7  -4 -11   18.50    2.71
  -7  -4 -11   24.92    3.40
  -7  -4 -12   39.76    3.93
  -7  -4 -12   43.01    4.39
  -7  -4 -13  125.43    7.04
  -7  -4 -13  147.40    8.07
   7  -4  14   13.18    1.86
  -7  -4 -14   14.17    2.15
   7  -4  15    7.00    1.27
  -7  -4 -15    5.27    1.21
  -7  -4 -15    5.69    1.35
   7  -4  16    5.85    1.13
  -7  -4 -16    4.14    1.01
   7  -4  17   42.78    2.92
  -7  -4 -17   33.69    2.85
   7  -4  18    6.35    1.04
  -7  -4 -18    5.35    0.98
   7  -5 -21    8.12    1.20
   7  -5 -20   10.91    1.60
   7  -5 -19    2.25    0.91
  -7  -5  18   31.80    3.43
   7  -5 -18   28.00    3.06
  -7  -5  17   33.10    3.63
   7  -5 -17   28.60    3.31
  -7  -5  16    4.07    1.49
   7  -5 -16    5.82    1.65
  -7  -5  15   28.39    3.59
   7  -5 -15   22.24    3.28
  -7  -5  14    9.82    2.08
   7  -5 -14   10.54    2.30
  -7  -5  13   12.53    2.36
   7  -5 -13   11.90    2.61
  -7  -5  12    3.27    1.14
   7  -5 -12    1.62    0.71
  -7  -5  11   95.86    6.80
   7  -5 -11   97.45    7.38
  -7  -5  10   77.89    6.08
   7  -5 -10   81.33    6.72
   7  -5 -10   89.42    6.42
  -7  -5   9  166.54    9.00
   7  -5  -9  176.31    9.97
   7  -5  -9  191.50    9.50
  -7  -5   8    2.71    1.22
   7  -5  -8    3.14    1.28
   7  -5  -8    4.05    1.54
   7  -5  -7  477.04   17.11
   7  -5  -7  491.86   15.94
   7  -5  -6   -0.22    0.75
  -7  -5   6   -1.27    1.23
  -7   5   5    0.69    0.49
   7  -5  -5    2.78    1.80
  -7  -5   5    0.73    0.66
  -7  -5   4  355.85   18.14
  -7   5   4  367.48   17.71
   7  -5  -4  337.57   21.17
  -7  -5   3    1.23    1.08
   7  -5  -3   -0.41    0.82
  -7  -5   3   -0.18    1.02
  -7   5   3    0.39    0.36
  -7  -5   2  113.62   11.55
  -7  -5   2  116.88    9.75
  -7   5   2  119.31    9.09
   7  -5  -2  103.05   11.56
  -7  -5   1   31.24    4.90
  -7   5   1   32.82    4.61
   7  -5  -1   30.97    6.19
  -7  -5   0   31.71    4.78
  -7   5   0   33.40    4.49
   7  -5   0   34.54    6.76
   7  -5   1    1.79    1.40
  -7  -5  -1    3.72    1.35
   7  -5   2  609.54   30.15
   7  -5   3    1.07    0.92
   7  -5   4    0.64    0.54
   7  -5   5  196.20    8.71
   7  -5   6    2.65    1.13
   7  -5   7  124.91    6.63
  -7  -5  -8   12.57    2.60
   7  -5   8   13.22    2.02
  -7  -5  -9    1.07    0.80
  -7  -5  -9    0.32    0.54
   7  -5   9    1.22    0.58
  -7  -5 -10    1.82    0.57
   7  -5  10    2.70    0.74
  -7  -5 -10    3.12    1.39
  -7  -5 -11   42.26    4.10
  -7  -5 -11   54.22    5.09
  -7  -5 -12   64.94    5.37
  -7  -5 -13    8.83    1.83
   7  -5  14   14.13    1.79
  -7  -5 -14   14.95    2.14
   7  -5  15   49.92    3.28
   7  -5  16    0.87    0.37
   7  -5  17    3.00    0.67
   7  -6 -19   14.10    1.57
  -7  -6  18   82.04    4.94
   7  -6 -18   59.01    3.76
  -7  -6  17    3.15    1.01
   7  -6 -17    2.93    0.99
  -7  -6  16    2.08    1.06
   7  -6 -16    0.65    0.51
  -7  -6  15    3.44    1.14
   7  -6 -15    2.22    0.94
  -7  -6  14   18.42    2.80
   7  -6 -14   14.32    2.45
   7  -6 -14   17.49    2.54
   7  -6 -13    0.62    0.43
  -7  -6  13    0.31    0.77
   7  -6 -13    0.24    0.51
  -7  -6  12   54.02    5.13
   7  -6 -12   50.03    4.54
   7  -6 -12   39.72    4.50
  -7  -6  11    8.39    2.07
   7  -6 -11    8.36    2.15
   7  -6 -11    7.01    1.70
  -7  -6  10   55.18    5.19
   7  -6 -10   48.86    5.21
   7  -6 -10   51.01    4.78
  -7  -6   9    1.97    0.96
   7  -6  -9    3.29    1.25
  -7  -6   8  189.05    9.88
   7  -6  -8  200.13    9.68
  -7  -6   7   68.52    5.64
   7  -6  -7   75.62    5.76
  -7  -6   6   10.32    2.05
   7  -6  -6   12.27    2.34
  -7  -6   5   17.08    2.68
   7  -6  -5   19.12    2.93
  -7  -6   4  164.02    8.47
   7  -6  -4  169.17    8.66
  -7  -6   3   40.35    3.98
   7  -6  -3   41.53    4.10
  -7  -6   2   54.23    4.50
   7  -6  -2   59.59    4.90
   7  -6  -1   16.59    2.57
  -7  -6   1   18.43    3.37
   7  -6   0   40.47    3.94
  -7  -6   0   43.30    5.09
   7  -6   1   75.12    6.23
  -7  -6  -1   64.87    6.33
   7  -6   1   71.73    5.30
   7  -6   2   72.01    5.30
  -7  -6  -2   66.32    6.48
   7  -6   2   75.29    6.07
   7  -6   3    0.61    0.66
   7  -6   3    0.01    0.42
  -7  -6  -3   -0.44    1.37
   7  -6   4    7.22    1.67
   7  -6   4   10.12    2.00
  -7  -6  -4    5.88    1.94
   7  -6   5   17.22    2.45
  -7  -6  -5   17.13    3.29
   7  -6   6  157.09    7.54
  -7  -6  -6  156.01    9.69
   7  -6   7    0.32    0.39
  -7  -6  -7   -0.03    0.68
   7  -6   8    0.06    0.43
  -7  -6  -8    0.07    0.74
   7  -6   9    0.74    0.44
  -7  -6  -9    0.82    1.04
  -7  -6 -10   43.21    4.50
  -7  -6 -11    4.78    1.47
  -7  -6 -12    4.07    1.32
   7  -6  13    5.30    1.04
  -7  -6 -13    4.08    1.00
   7  -6  14    0.01    0.22
  -7  -6 -14   -0.54    0.55
   7  -6  15    1.07    0.47
  -7  -7  16   10.41    1.67
  -7  -7  15    9.40    1.73
   7  -7 -15    7.07    1.22
  -7  -7  14   92.04    5.70
   7  -7 -14   61.31    3.99
  -7  -7  13    0.61    0.80
   7  -7 -13   -0.46    0.46
  -7  -7  12   71.96    5.42
   7  -7 -12   56.78    4.25
  -7  -7  11   52.04    4.61
   7  -7 -11   39.88    3.62
  -7  -7  10   15.21    2.53
   7  -7 -10   14.55    2.25
  -7  -7   9   10.41    2.10
   7  -7  -9    8.10    1.80
  -7  -7   8   11.83    2.21
   7  -7  -8    9.09    1.78
  -7  -7   7   11.50    2.20
   7  -7  -7    9.96    1.97
  -7  -7   6    5.66    1.34
   7  -7  -6    7.43    1.67
  -7  -7   5    4.21    1.44
   7  -7  -5    3.03    0.60
  -7  -7   4  116.18    6.78
   7  -7  -4  110.99    6.64
   7  -7  -3    1.19    0.41
   7  -7  -2  142.24    7.55
   7  -7  -1    3.65    1.46
   7  -7  -1    3.84    1.18
   7  -7   0   10.14    2.10
   7  -7   0    7.45    1.56
  -7  -7   0    7.13    2.01
   7  -7   1   13.04    2.46
   7  -7   1   10.97    1.98
  -7  -7  -1   11.04    2.55
   7  -7   2  116.63    6.51
  -7  -7  -2  123.04    8.71
   7  -7   2  141.24    7.91
   7  -7   3    2.98    1.10
  -7  -7  -3    2.06    0.94
   7  -7   3    3.64    1.13
  -7  -7  -4   19.13    3.36
   7  -7   4   17.48    2.31
   7  -7   4   22.14    2.69
   7  -7   5   16.16    2.19
   7  -7   5   21.50    2.48
  -7  -7  -5   13.70    2.86
   7  -7   6  123.94    6.12
  -7  -7  -6  145.43    8.89
   7  -7   6  144.96    6.28
   7  -7   7    9.37    1.56
  -7  -7  -7   10.68    2.31
  -7  -7  -8   30.41    3.65
  -7  -7  -9   32.59    3.65
  -7  -7 -10   90.64    5.88
   7  -7  11   12.89    1.47
  -7  -7 -11   20.22    2.55
   7  -7  12   83.13    3.64
  -7  -7 -12  129.79    5.84
   7  -8 -13    3.90    0.88
  -7  -8  13    6.10    1.21
   7  -8 -12   20.11    2.33
  -7  -8  12   28.15    2.67
   7  -8 -11   41.78    3.64
  -7  -8  11   56.66    3.99
  -7  -8  10   55.17    4.07
  -7  -8   9   31.22    3.14
   7  -8  -8   36.93    3.85
  -7  -8   8   42.50    3.68
   7  -8  -7    4.46    1.23
  -7  -8   7    5.63    1.33
   7  -8  -6   24.23    3.20
   7  -8  -5  139.19    7.93
   7  -8  -4    1.19    0.76
   7  -8  -3   42.99    4.26
   7  -8  -2    9.16    1.93
   7  -8  -1   17.81    2.68
   7  -8   0   20.22    2.68
  -7  -8  -1   24.59    3.30
   7  -8   1   29.93    3.14
  -7  -8  -2   45.91    4.62
   7  -8   2   58.58    4.19
  -7  -8  -3   84.95    6.34
   7  -8   3  117.15    5.71
   7  -8   4   30.27    2.68
  -7  -8  -4   16.68    2.71
  -7  -8  -5   54.90    4.84
  -7  -8  -6   39.47    3.98
  -7  -8  -7   -0.54    0.62
  -7  -8  -8   48.00    3.81
  -7  -8  -9   37.67    3.03
  -7  -8 -10    5.52    1.03
   7  -9  -8    2.00    0.63
   7  -9  -7   12.34    1.59
   7  -9  -6    6.17    1.18
   7  -9  -5    1.18    0.56
   7  -9  -4   12.38    1.72
   7  -9  -3   36.26    2.88
   7  -9  -2   14.68    1.84
   7  -9  -1  102.60    4.80
   7  -9   0   33.71    2.56
   7  -9   1   29.68    2.29
   8   0 -24  111.12    5.28
   8   0 -23   -1.04    0.84
   8   0 -22    1.80    0.87
   8   0 -21    0.31    0.39
   8   0 -20   54.50    4.82
   8   0 -19    0.23    0.91
   8   0 -18    0.50    0.85
   8   0 -17   -0.13    0.49
   8   0 -16  460.50   15.90
   8   0 -15    0.53    0.61
   8   0 -14  390.74   17.77
   8   0 -13    0.53    0.81
  -8   0  13   -0.69    1.39
   8   0 -12    1.67    1.00
  -8   0  12    1.36    1.15
  -8   0  11    0.19    0.81
   8   0 -11    0.23    0.85
   8   0 -10    3.81    1.58
  -8   0   9    0.13    0.36
  -8   0   8 1190.21   27.81
  -8   0   7   -0.50    0.70
  -8   0   6  207.17    9.03
  -8   0   5    0.17    0.27
  -8   0   5   -0.33    0.67
  -8   0   4   76.66    5.18
  -8   0   4   63.99    4.62
  -8   0   3    0.36    0.56
  -8   0   3    0.88    0.54
  -8   0   2  354.69   12.61
  -8   0   2  290.50   10.51
  -8   0   1   -0.06    0.37
  -8   0   1    1.96    0.99
  -8   0   0 1891.26   40.46
  -8   0  -1    1.38    0.97
  -8   0  -2 1172.88   28.58
  -8   0  -3   -0.12    0.67
  -8   0  -4  244.54   11.41
  -8   0  -5    0.35    0.79
  -8   0  -5   -0.29    0.68
  -8   0  -6   17.42    3.54
  -8   0  -7   -0.38    1.13
  -8   0  -8    0.33    0.81
  -8   0  -9    0.47    1.20
  -8   0 -10  261.15    9.93
  -8   0 -11   -0.79    0.55
  -8   0 -12   39.72    3.81
   8   0  13    0.20    0.32
  -8   0 -13    0.15    0.40
   8   0  14  132.13    6.40
  -8   0 -14  137.40    6.84
   8   0  15   -0.75    0.62
  -8   0 -15    0.46    0.41
  -8   0 -16   63.62    4.22
  -8   0 -17    0.84    0.53
  -8   0 -18    0.17    0.20
  -8   0 -18    1.08    0.30
  -8   0 -19   -0.24    0.25
  -8   0 -19   -0.71    0.62
  -8   0 -20    2.05    0.55
   8  -1 -25    0.32    0.31
   8   1 -24   11.28    1.47
   8  -1 -24   12.29    1.71
   8   1 -23   16.45    2.05
   8  -1 -23   15.59    2.13
   8   1 -22   12.79    2.09
   8  -1 -22   12.00    2.00
   8   1 -21    4.50    1.33
   8  -1 -21    3.77    1.23
   8   1 -20   18.66    2.71
   8  -1 -20   16.97    2.64
   8   1 -19    6.25    1.70
   8  -1 -19    7.06    1.81
   8   1 -18   81.54    6.11
   8  -1 -18   81.37    6.12
   8   1 -17  255.36   11.37
   8  -1 -17  258.09   11.41
   8   1 -16   31.98    3.81
   8  -1 -16   32.76    3.83
   8   1 -15   19.85    2.92
   8  -1 -15   21.94    3.11
   8  -1 -14    2.71    1.33
   8   1 -14    1.96    0.98
   8  -1 -13  112.58   10.14
   8   1 -13  119.67    8.96
   8  -1 -12   45.02    5.97
   8  -1 -11  314.77   15.67
   8  -1 -10  531.55   20.28
  -8   1  10  586.37   19.07
   8  -1  -9  107.06    8.07
  -8   1   9  117.53    7.57
   8  -1  -8  305.91   13.97
  -8   1   8  370.23   13.79
  -8  -1   7 1481.71   33.29
  -8   1   7 1440.47   32.53
   8  -1  -6    0.34    0.48
  -8  -1   6    1.30    1.18
  -8   1   6    0.80    0.79
   8  -1  -5  475.96   16.45
  -8  -1   5  472.75   15.92
   8  -1  -4   61.57    5.08
  -8  -1   4   68.25    5.38
  -8   1   4   63.36    4.78
  -8  -1   4   61.53    5.11
  -8  -1   3   13.99    2.36
   8  -1  -3   17.81    2.59
  -8   1   3   11.69    2.05
  -8  -1   3   11.23    2.08
  -8  -1   2   10.70    2.03
  -8  -1   2   13.06    2.35
  -8   1   2   11.73    1.93
  -8  -1   1  196.42    9.46
  -8  -1   1  178.13    8.66
  -8   1   1  180.09    8.30
  -8  -1   0  738.63   21.05
  -8  -1   0  703.43   19.58
  -8   1   0  733.57   19.65
  -8  -1  -1  121.17    6.76
  -8  -1  -1  139.62    8.30
  -8   1  -1  148.78    7.96
  -8  -1  -2    1.39    0.63
  -8   1  -2    0.59    0.28
  -8   1  -3  176.09    9.17
  -8   1  -4  580.68   18.09
  -8  -1  -4  530.29   19.39
  -8   1  -5    9.96    2.72
  -8   1  -5   12.53    2.34
  -8   1  -6  263.85   12.82
  -8   1  -6  270.76   15.48
  -8   1  -7   11.12    3.05
  -8   1  -8   40.62    5.97
  -8  -1  -8   43.12    5.52
  -8   1  -9  549.41   24.14
  -8  -1 -10   18.33    2.51
  -8   1 -10   20.78    2.54
  -8  -1 -11    0.18    0.30
  -8   1 -11    0.25    0.59
   8  -1  12   26.14    2.71
  -8  -1 -12   25.36    2.92
  -8   1 -12   25.51    2.85
   8  -1  13   28.92    2.87
  -8  -1 -13   26.16    2.93
  -8   1 -13   24.77    2.79
   8  -1  14  103.93    5.53
  -8  -1 -14   98.12    5.78
  -8   1 -14  109.33    5.94
   8  -1  15   14.57    1.96
  -8  -1 -15   13.53    2.03
  -8   1 -15   13.52    1.99
   8  -1  16   49.78    3.55
  -8  -1 -16   46.21    3.60
  -8   1 -16   45.80    3.45
   8  -1  17   37.93    2.99
  -8  -1 -17   33.97    2.93
  -8  -1 -18   11.72    1.61
  -8   1 -18   14.07    1.86
  -8  -1 -18   12.32    1.77
  -8  -1 -19    0.82    0.37
  -8   1 -19    0.50    0.23
  -8  -1 -19    1.10    0.38
  -8  -1 -20   15.02    1.57
   8  -2 -24    0.63    0.31
   8  -2 -23    1.66    0.54
   8  -2 -23    1.56    0.58
   8  -2 -22    3.95    1.25
   8  -2 -21   43.97    3.98
   8  -2 -20    0.02    0.78
   8  -2 -19    5.27    1.41
   8  -2 -18    9.97    2.13
   8  -2 -17   89.82    6.47
   8  -2 -16    0.57    0.49
   8  -2 -15    3.18    0.93
   8  -2 -14   22.00    3.02
   8  -2 -13  150.59   12.64
   8  -2 -12   57.87    7.57
   8  -2 -11  396.47   19.81
  -8   2  11  394.49   16.63
  -8   2  10   27.38    3.99
   8  -2 -10   23.81    4.51
  -8   2   9  110.14    7.96
   8  -2  -9  110.41    9.56
  -8   2   8   15.89    2.95
   8  -2  -8   18.80    3.80
  -8   2   7   88.07    6.71
   8  -2  -7   84.86    7.83
  -8   2   6  728.18   21.36
  -8  -2   6  667.32   21.51
   8  -2  -6  710.57   24.10
  -8  -2   5   20.34    3.25
   8  -2  -5   26.26    3.97
  -8  -2   5   26.54    3.68
  -8   2   5   31.17    3.78
  -8  -2   4   31.34    4.11
  -8   2   4   34.45    3.86
   8  -2  -4   39.37    4.75
  -8  -2   4   36.63    4.24
  -8   2   3  470.89   15.39
  -8  -2   3  425.56   15.63
  -8  -2   2  269.86   11.86
  -8   2   2  281.79   11.22
  -8  -2   1   39.54    4.23
  -8   2   1   44.95    4.06
  -8  -2   0   97.75    6.83
  -8   2   0   90.66    5.88
  -8  -2  -1   48.19    4.65
  -8   2  -1   54.30    4.54
  -8   2  -2   77.81    5.75
  -8   2  -3  243.09   11.11
  -8   2  -4    3.65    1.57
  -8   2  -5   49.65    4.89
  -8   2  -5   59.52    7.30
  -8  -2  -5   51.11    6.13
  -8   2  -6   10.59    3.11
  -8  -2  -6   14.01    3.29
  -8   2  -6   11.85    2.41
  -8   2  -7 1042.85   35.09
  -8  -2  -7  937.97   31.34
  -8   2  -8    2.59    1.83
  -8  -2  -8    1.90    1.44
  -8  -2  -9    8.85    1.71
  -8   2  -9   10.02    1.69
   8  -2   9    9.10    1.60
  -8  -2 -10   14.02    2.22
  -8   2 -10   13.97    2.06
  -8  -2 -11  237.76    9.78
  -8   2 -11  249.16    9.56
  -8  -2 -12    1.79    0.97
  -8   2 -12    2.38    0.99
   8  -2  13  213.81    8.28
  -8  -2 -13  202.25    8.72
  -8   2 -13  201.25    8.43
   8  -2  14    6.82    1.41
  -8  -2 -14    6.84    1.47
   8  -2  15    8.14    1.51
  -8  -2 -15    6.71    1.44
   8  -2  16   11.71    1.65
  -8  -2 -16   10.60    1.68
   8  -2  17   15.75    1.85
  -8  -2 -17   14.99    1.93
   8  -2  18    3.11    0.88
  -8  -2 -18    2.69    0.78
  -8  -2 -18    0.94    0.45
  -8  -2 -19    2.75    0.66
   8  -3 -23   31.94    2.67
   8  -3 -22    2.14    0.63
   8  -3 -22    3.05    0.96
   8  -3 -21   85.32    5.15
   8  -3 -21  101.62    5.87
   8  -3 -20   10.06    1.86
   8  -3 -20   13.65    2.29
   8  -3 -19   23.41    3.05
   8  -3 -18    8.75    2.03
   8  -3 -17  245.95   11.17
   8  -3 -16    0.97    0.78
   8  -3 -15    8.37    1.83
   8  -3 -14   89.71    6.53
   8  -3 -13   52.71    4.88
  -8   3  12   31.35    5.07
  -8   3  11   34.81    5.22
  -8   3  10  181.78   11.93
  -8   3   9    0.26    0.47
   8  -3  -9   -0.30    0.44
  -8   3   8    5.89    1.74
   8  -3  -8    3.96    2.10
  -8   3   7 1833.96   43.71
  -8  -3   7 1809.64   44.92
  -8   3   6   48.38    5.31
  -8  -3   6   47.06    5.79
  -8  -3   5  126.75    9.62
  -8   3   5  138.57    8.80
  -8  -3   5  123.80    9.18
  -8  -3   4  276.60   14.67
  -8   3   4  294.44   12.95
  -8  -3   4  283.25   13.73
  -8  -3   3    0.68    0.52
  -8  -3   3   -0.12    0.75
  -8   3   3    0.05    0.49
  -8  -3   2  374.79   15.35
  -8   3   2  393.04   14.81
  -8  -3   2  348.32   17.30
  -8  -3   1    4.32    1.92
  -8  -3   1    4.21    1.47
  -8   3   1    6.60    1.84
  -8  -3   0  351.65   14.91
  -8   3   0  347.95   13.20
  -8  -3   0  313.55   16.68
  -8   3  -1   14.95    2.54
  -8  -3  -1   13.95    2.76
  -8  -3  -1   10.42    2.95
  -8  -3  -2   37.60    4.38
  -8   3  -2   38.12    4.06
  -8  -3  -2   39.74    5.70
  -8   3  -3  271.03   11.99
  -8  -3  -3  272.69   15.78
  -8   3  -4  102.83    7.41
  -8  -3  -4   88.06    8.90
   8  -3   4  108.84   10.67
  -8  -3  -5   35.71    5.75
  -8   3  -5   38.11    6.28
  -8  -3  -6   24.96    4.86
  -8   3  -6   23.04    4.86
  -8  -3  -7   95.44    9.85
  -8  -3  -8    9.13    1.83
  -8   3  -8    8.55    1.52
   8  -3   8    9.89    1.68
  -8  -3  -9  139.70    7.62
   8  -3   9  180.61    7.63
  -8  -3 -10   35.20    3.66
   8  -3  10   43.93    3.69
  -8  -3 -11   53.70    4.45
  -8  -3 -12    5.64    1.47
  -8  -3 -13   96.94    5.87
   8  -3  14   65.30    4.17
  -8  -3 -14   60.38    4.42
   8  -3  15    5.11    1.11
  -8  -3 -15    4.69    1.17
   8  -3  16   10.19    1.46
  -8  -3 -16   10.55    1.67
   8  -3  17   89.43    4.38
  -8  -3 -17   89.06    4.76
  -8  -3 -17   93.53    5.03
   8  -3  18    4.39    0.86
  -8  -3 -18    4.12    1.01
   8  -4 -23    4.72    0.80
   8  -4 -22    0.54    0.34
   8  -4 -22    0.13    0.24
   8  -4 -21    0.39    0.23
   8  -4 -21    0.66    0.31
   8  -4 -20   15.49    2.09
   8  -4 -20   15.19    2.07
   8  -4 -19    3.01    1.06
   8  -4 -19    2.70    0.82
   8  -4 -18    5.76    1.56
   8  -4 -18    5.26    1.38
   8  -4 -17    8.05    1.96
   8  -4 -17    6.17    1.61
   8  -4 -16  162.12    9.00
   8  -4 -16  172.51    8.95
   8  -4 -15    4.01    1.58
   8  -4 -15    4.59    1.65
   8  -4 -14  164.47    9.45
   8  -4 -14  173.64    9.21
   8  -4 -13   23.62    3.44
   8  -4 -12    1.63    0.79
   8  -4 -11   74.33    6.13
   8  -4 -10   32.94    4.03
  -8   4   9   14.57    3.39
   8  -4  -9   13.34    3.77
  -8  -4   9   16.94    3.94
  -8   4   8  106.38    9.33
   8  -4  -8   96.10   10.09
  -8  -4   8  112.21   10.34
  -8   4   7   60.16    6.79
  -8  -4   7   66.44    7.69
   8  -4  -7   48.52    7.18
   8  -4  -6  588.01   26.82
  -8  -4   6  647.88   24.71
  -8   4   6  652.31   23.51
   8  -4  -5   22.03    4.94
  -8  -4   5   17.75    3.60
  -8   4   5   19.18    3.44
  -8  -4   4  488.94   22.46
  -8  -4   4  476.64   20.03
  -8   4   4  462.16   18.40
   8  -4  -4  453.84   23.35
  -8  -4   3    3.57    1.56
  -8  -4   3    3.48    1.99
   8  -4  -3    2.39    1.35
  -8   4   3    5.84    1.89
  -8  -4   2    2.82    1.57
  -8  -4   2   -0.70    1.39
   8  -4  -2    1.50    0.97
  -8   4   2    0.16    0.39
  -8  -4   1  106.52   10.46
  -8  -4   1  120.41    9.32
  -8   4   1  111.30    8.00
   8  -4  -1   97.92   10.70
  -8  -4   0  429.19   22.24
  -8  -4   0  487.23   19.16
  -8   4   0  473.40   17.24
   8  -4   0  475.97   24.77
  -8  -4  -1    4.28    2.37
  -8  -4  -1    3.67    1.58
   8  -4   1    3.36    2.11
  -8   4  -1    5.12    1.55
  -8  -4  -2  709.79   29.78
  -8   4  -2  715.70   21.72
   8  -4   2  785.55   32.80
  -8  -4  -3   29.46    5.68
  -8   4  -3   29.10    5.65
   8  -4   3   30.00    5.98
   8  -4   4    1.06    1.76
  -8   4  -4    0.64    1.53
  -8  -4  -4    1.23    0.59
   8  -4   5   10.93    1.92
   8  -4   6   50.38    4.03
  -8  -4  -7   47.55    4.45
   8  -4   7   62.34    4.41
  -8  -4  -8    8.09    1.74
   8  -4   8   11.75    1.88
  -8  -4  -9   25.38    3.86
   8  -4   9    1.60    0.98
  -8  -4 -10  158.26    8.22
   8  -4  10  206.12    8.29
  -8  -4 -11    5.51    1.61
  -8  -4 -11    2.94    1.06
  -8  -4 -12   58.61    4.64
  -8  -4 -12   66.37    5.34
  -8  -4 -13    1.04    0.72
  -8  -4 -13    1.47    0.73
   8  -4  14    4.42    1.04
  -8  -4 -14    4.07    1.09
   8  -4  15   18.19    1.96
  -8  -4 -15   17.65    2.15
  -8  -4 -15   17.03    2.17
   8  -4  16   25.29    2.18
  -8  -4 -16   20.38    2.17
   8  -4  17    1.18    0.55
  -8  -4 -17    0.77    0.27
   8  -5 -21    0.15    0.41
   8  -5 -20   44.94    3.19
   8  -5 -19    1.12    0.67
   8  -5 -19    0.12    0.35
   8  -5 -18   61.57    4.57
   8  -5 -18   63.32    4.44
   8  -5 -17    0.09    0.44
   8  -5 -17   -0.29    0.69
   8  -5 -16    3.04    1.11
   8  -5 -16    2.24    0.85
   8  -5 -15    7.79    1.90
   8  -5 -15    8.11    1.66
   8  -5 -14   -0.23    0.39
   8  -5 -14    0.26    0.49
   8  -5 -13   37.38    4.39
   8  -5 -13   38.33    4.01
   8  -5 -12    6.11    1.84
   8  -5 -12    3.19    1.08
   8  -5 -11   17.42    3.08
   8  -5 -11   18.83    2.85
   8  -5 -10  387.92   15.36
   8  -5 -10  393.42   14.19
  -8  -5   9    1.10    0.92
   8  -5  -9   -0.15    0.44
   8  -5  -9    0.77    0.87
  -8  -5   8   21.88    3.10
   8  -5  -8   23.35    3.47
   8  -5  -8   22.34    3.07
  -8  -5   7   66.12    5.28
   8  -5  -7   69.75    6.09
   8  -5  -7   75.86    5.62
  -8  -5   6   31.59    3.50
   8  -5  -6   36.92    4.30
   8  -5  -6   34.49    3.70
  -8  -5   5    2.04    0.85
   8  -5  -5    1.59    0.94
   8  -5  -5    2.46    0.66
  -8  -5   4  155.44    7.84
   8  -5  -4  175.12    8.49
  -8  -5   3   26.11    2.94
   8  -5  -3   34.00    3.54
  -8  -5   2   12.49    2.03
   8  -5  -2   12.95    2.09
   8  -5  -1   56.31    4.51
   8  -5   0  183.38    8.48
   8  -5   1   21.13    2.68
   8  -5   2    1.22    0.61
   8  -5   3  198.94    8.82
   8  -5   4  285.62   10.80
   8  -5   5  164.64    7.83
   8  -5   6  110.02    6.24
   8  -5   7   19.09    2.47
  -8  -5  -8   11.58    2.33
   8  -5   8   13.04    1.98
  -8  -5  -9    0.47    0.49
   8  -5   9    1.26    0.47
  -8  -5 -10    0.11    0.32
  -8  -5 -10    0.01    0.67
  -8  -5 -11   16.34    2.66
  -8  -5 -12   -0.09    0.64
   8  -5  13    1.11    0.61
  -8  -5 -13    0.77    0.71
   8  -5  14   18.02    1.91
  -8  -5 -14   20.36    2.31
   8  -5  15    6.74    1.07
   8  -5  16   23.86    1.85
   8  -6 -19    1.99    0.58
   8  -6 -18    7.65    1.30
   8  -6 -17   81.40    4.66
  -8  -6  16   11.93    1.96
   8  -6 -16   10.16    1.64
  -8  -6  15    0.61    0.55
   8  -6 -15    0.46    0.50
  -8  -6  14    2.07    1.09
   8  -6 -14    2.03    1.03
  -8  -6  13    0.90    0.56
   8  -6 -13    0.85    0.63
   8  -6 -13    1.40    0.56
  -8  -6  12   31.74    3.70
   8  -6 -12   25.43    3.56
   8  -6 -12   31.73    3.53
  -8  -6  11   66.21    5.47
   8  -6 -11   58.81    5.53
   8  -6 -11   64.85    5.14
  -8  -6  10   22.83    3.20
   8  -6 -10   24.90    3.19
  -8  -6   9   11.02    2.00
   8  -6  -9   10.13    2.05
  -8  -6   8   -0.19    0.55
   8  -6  -8    1.43    0.84
  -8  -6   7    1.29    0.66
   8  -6  -7    2.12    1.03
  -8  -6   6    0.31    0.67
   8  -6  -6   -0.30    0.57
  -8  -6   5   16.13    2.52
   8  -6  -5   16.99    2.65
  -8  -6   4    5.69    1.44
   8  -6  -4    5.80    1.49
  -8  -6   3  270.25   10.66
   8  -6  -3  284.88   11.37
   8  -6  -2   29.26    3.36
   8  -6  -1   10.14    1.85
  -8  -6   1    9.74    2.40
   8  -6   0   10.68    1.92
  -8  -6   0    9.56    2.53
  -8  -6  -1    2.86    1.47
   8  -6   1    4.01    1.51
   8  -6   1    3.86    1.10
  -8  -6  -2   11.84    2.83
   8  -6   2   15.05    2.51
   8  -6   2   16.87    2.46
   8  -6   3   57.40    4.59
  -8  -6  -3   45.69    5.33
   8  -6   4    1.67    0.95
  -8  -6  -4   -0.51    0.59
   8  -6   5   21.95    2.78
  -8  -6  -5   18.62    3.25
  -8  -6  -6   45.25    5.07
   8  -6   6   46.03    3.81
   8  -6   7  335.64   11.25
  -8  -6  -7  355.01   14.42
   8  -6   8   16.30    2.15
  -8  -6  -8   17.97    3.03
  -8  -6  -9   20.12    2.99
  -8  -6 -10   23.94    3.13
  -8  -6 -11    0.90    0.75
   8  -6  12   31.17    2.50
  -8  -6 -12   37.55    3.44
   8  -6  13   36.43    2.54
  -8  -6 -13   40.37    3.20
   8  -6  14    2.23    0.55
   8  -7 -16    5.40    0.87
  -8  -7  15    5.96    1.19
   8  -7 -15    3.34    0.80
  -8  -7  14   17.18    2.20
   8  -7 -14   12.54    1.73
  -8  -7  13   17.84    2.36
   8  -7 -13   13.55    1.90
  -8  -7  12    3.29    1.12
   8  -7 -12    4.44    1.25
  -8  -7  11   34.28    3.47
   8  -7 -11   29.88    3.06
  -8  -7  10   31.45    3.40
   8  -7 -10   27.02    3.02
  -8  -7   9   31.39    3.40
   8  -7  -9   26.45    3.01
  -8  -7   8   11.52    2.04
   8  -7  -8    8.82    1.73
  -8  -7   7  112.34    6.57
   8  -7  -7  102.97    6.23
  -8  -7   6    0.37    0.43
   8  -7  -6   -1.21    0.80
  -8  -7   5   31.16    3.31
   8  -7  -5   26.31    3.07
   8  -7  -4    7.69    1.59
   8  -7  -3   -0.46    0.74
   8  -7  -2   94.23    6.99
   8  -7  -2   80.65    5.53
   8  -7  -1    1.03    0.56
   8  -7  -1    1.32    0.84
   8  -7   0    2.55    1.08
   8  -7   0    0.78    0.60
  -8  -7   0    2.24    1.42
   8  -7   1   12.65    2.35
   8  -7   1   10.46    1.92
  -8  -7  -1   11.67    3.27
   8  -7   2   21.17    2.59
   8  -7   2   22.25    2.89
  -8  -7  -2   17.20    3.17
   8  -7   3  215.53    8.66
   8  -7   3  238.58    9.32
   8  -7   4   24.43    2.67
  -8  -7  -4   23.46    3.65
   8  -7   4   27.83    2.78
   8  -7   5   10.10    1.70
  -8  -7  -5    8.80    2.16
   8  -7   6   16.31    2.07
  -8  -7  -6   18.24    2.95
   8  -7   7   54.08    3.70
  -8  -7  -7   61.03    5.22
  -8  -7  -8   -0.40    0.62
  -8  -7  -9   33.86    3.52
  -8  -7 -10    6.79    1.46
   8  -7  11    4.90    0.81
  -8  -7 -11    6.86    1.32
  -8  -7 -12    9.23    1.30
   8  -8 -13   21.79    2.07
   8  -8 -12    9.76    1.58
   8  -8 -11   23.65    2.61
   8  -8 -10   26.49    2.90
   8  -8  -9    0.47    0.40
   8  -8  -8   32.83    3.45
   8  -8  -7   13.43    2.20
   8  -8  -6   33.72    3.65
   8  -8  -5    3.37    1.25
   8  -8  -4   84.04    5.79
   8  -8  -3   47.72    4.25
   8  -8  -2    3.33    1.25
   8  -8  -1   48.93    4.06
   8  -8   0   37.12    3.40
  -8  -8  -1   10.64    2.03
   8  -8   1   17.74    2.20
  -8  -8  -2   35.11    3.83
   8  -8   2   55.25    3.68
   8  -8   3    1.48    0.78
  -8  -8  -3   -0.74    0.81
  -8  -8  -4   37.59    3.80
  -8  -8  -5   12.13    2.10
  -8  -8  -6    4.64    1.23
  -8  -8  -7    5.76    1.25
  -8  -8  -8    7.13    1.31
   8  -9  -7    1.99    0.63
   8  -9  -6    8.78    1.22
   8  -9  -5    0.60    0.50
   8  -9  -4   87.73    4.19
   8  -9  -3   15.70    1.70
   8  -9  -2    1.50    0.71
   8  -9  -1   27.65    2.10
   8  -9   0   20.94    1.73
   9   0 -24   -0.13    0.22
   9   0 -23  115.43    5.76
   9   0 -22    0.82    0.52
   9   0 -21   24.33    3.00
   9   0 -20   -0.78    0.89
   9   0 -19   22.70    3.07
   9   0 -18    0.41    0.89
   9   0 -17   74.00    5.77
   9   0 -16   -0.14    0.66
   9   0 -15  192.75    9.49
   9   0 -14   -0.52    0.90
   9   0 -13   35.79    5.16
   9   0 -12   -0.37    0.88
   9   0 -11    0.00    0.67
   9   0 -10    1.08    0.95
   9   0  -9 1281.51   33.88
  -9   0   8    0.06    0.42
  -9   0   7   11.81    2.22
  -9   0   6   -0.12    0.65
  -9   0   5   14.43    2.47
  -9   0   4    0.40    0.30
  -9   0   3  520.51   17.45
  -9   0   2   -0.12    0.68
  -9   0   1   83.81    6.49
  -9   0   0   -0.66    0.67
  -9   0  -1  415.70   15.38
  -9   0  -2   -0.21    0.46
  -9   0  -3  559.06   18.99
  -9   0  -4    3.01    1.28
  -9   0  -5   13.10    3.24
  -9   0  -6   -0.79    0.56
  -9   0  -7  335.89   17.29
  -9   0  -8   -0.50    1.28
  -9   0  -9   43.69    3.77
  -9   0 -10    0.60    0.60
  -9   0 -11  377.29   12.56
  -9   0 -12    0.58    0.63
  -9   0 -13    8.30    1.55
  -9   0 -14   -0.66    0.53
  -9   0 -15   43.11    3.47
  -9   0 -16    0.02    0.41
  -9   0 -17   37.94    2.84
  -9   0 -18   -0.77    0.43
  -9   0 -18   -0.32    0.58
  -9   0 -19    0.95    0.34
   9  -1 -24   22.29    2.18
   9  -1 -23   58.92    3.98
   9   1 -23   51.69    3.54
   9   1 -22   15.31    2.12
   9  -1 -22   13.40    2.05
   9  -1 -21    3.84    1.16
   9   1 -21    2.60    1.18
   9   1 -20    9.75    1.89
   9  -1 -20    9.14    1.82
   9   1 -19    8.06    1.85
   9  -1 -19    5.00    1.32
   9   1 -18    4.18    1.26
   9  -1 -18    2.79    0.75
   9   1 -17   60.23    5.21
   9  -1 -17   62.78    5.30
   9  -1 -16  224.99   10.40
   9   1 -16  214.47   10.18
   9   1 -15   57.38    4.99
   9  -1 -15   58.95    5.08
   9   1 -14   26.24    3.24
   9  -1 -14   23.13    3.08
   9  -1 -13  103.21   10.15
   9   1 -13   93.62    8.23
   9  -1 -12   46.32    6.44
   9  -1 -11    3.98    1.79
   9  -1 -10  457.45   19.71
  -9   1  10  541.22   18.30
   9  -1  -9   94.61    8.09
  -9   1   9   99.61    7.12
   9  -1  -8    2.30    1.20
  -9   1   8    3.15    1.16
   9  -1  -7   77.35    6.69
  -9  -1   7   91.13    6.80
  -9   1   7   92.92    6.51
  -9  -1   7   75.20    6.27
   9  -1  -6   94.44    7.22
  -9  -1   6  115.28    7.66
  -9   1   6  108.81    6.99
  -9  -1   6  109.51    7.59
  -9  -1   5   34.52    4.10
   9  -1  -5   30.78    3.87
  -9   1   5   32.83    3.70
  -9  -1   5   31.51    3.86
   9  -1  -4    2.25    1.14
  -9  -1   4    0.71    0.50
  -9  -1   4    1.08    0.91
  -9   1   4    0.91    0.31
  -9  -1   3  321.90   13.23
  -9   1   3  303.01   11.92
  -9  -1   3  276.93   11.85
  -9  -1   2  289.73   12.52
  -9  -1   2  258.89   11.30
  -9   1   2  267.92   11.04
  -9  -1   1   34.46    4.17
  -9  -1   1   29.95    3.58
  -9   1   1   38.09    4.05
  -9  -1   0  184.31    9.12
  -9  -1   0  207.82   10.84
  -9  -1  -1   55.21    5.83
  -9   1  -1   56.20    5.29
  -9  -1  -2   39.85    5.04
  -9   1  -2   38.77    4.43
  -9   1  -3  138.68    8.53
  -9   1  -4   48.24    5.00
  -9   1  -5  201.10   10.84
  -9   1  -5  214.56   14.12
  -9   1  -6   66.82    6.59
  -9   1  -6   62.94    7.61
  -9   1  -7   24.84    4.80
  -9   1  -8  200.04   14.11
  -9  -1  -8  201.99    8.74
  -9   1  -8  204.66    8.32
  -9  -1  -8  200.44   13.03
  -9  -1  -9   25.35    2.94
  -9   1  -9   27.06    2.94
  -9  -1 -10  175.00    8.11
  -9   1 -10  183.04    8.10
  -9  -1 -11  189.09    8.54
  -9   1 -11  198.03    8.50
   9  -1  12   10.40    1.69
  -9   1 -12   12.89    2.02
  -9  -1 -12   11.15    1.91
   9  -1  13   11.82    1.77
  -9  -1 -13   11.33    1.89
  -9   1 -13   11.76    1.87
   9  -1  14    2.17    0.81
  -9  -1 -14    2.95    0.94
  -9   1 -14    1.99    0.74
   9  -1  15    1.46    0.92
  -9  -1 -15    0.84    0.31
  -9   1 -15    0.87    0.56
   9  -1  16    1.73    0.63
  -9  -1 -16    2.12    0.74
  -9   1 -16    1.84    0.59
  -9  -1 -17    7.41    1.22
  -9   1 -17    7.29    1.17
  -9  -1 -18   31.62    2.41
  -9   1 -18   34.59    2.61
  -9  -1 -18   37.20    2.86
  -9  -1 -19    1.08    0.45
   9  -2 -24    1.40    0.51
   9  -2 -23    3.20    0.87
   9  -2 -23    1.29    0.44
   9  -2 -22   45.80    3.70
   9  -2 -21   11.45    1.97
   9  -2 -20  105.17    6.39
   9  -2 -19    8.55    1.74
   9  -2 -18   73.41    5.61
   9  -2 -17   19.53    2.91
   9  -2 -16  131.95    7.91
   9  -2 -15   -1.23    1.29
   9  -2 -14   63.07    5.32
   9  -2 -13   -0.96    0.95
   9  -2 -12   41.29    6.61
  -9   2  11   27.26    4.17
   9  -2 -11   23.80    4.86
   9  -2 -10  800.69   30.55
  -9   2  10  861.95   26.28
   9  -2  -9    4.33    1.88
  -9   2   9    5.73    1.86
   9  -2  -8    0.56    1.07
  -9   2   8    2.33    1.28
   9  -2  -7   91.60    8.56
  -9   2   7   97.78    7.37
  -9  -2   7   81.30    7.19
   9  -2  -6 1077.93   32.81
  -9   2   6 1151.85   29.67
  -9  -2   6 1078.44   31.01
  -9   2   5   32.73    4.01
   9  -2  -5   36.96    5.08
  -9  -2   5   31.51    4.15
  -9   2   4  415.06   15.10
  -9  -2   4  380.64   15.47
  -9  -2   3   -0.80    0.94
  -9   2   3    2.11    1.06
  -9  -2   2  337.18   14.06
  -9   2   2  343.68   13.16
  -9  -2   1   37.77    4.47
  -9   2   1   37.52    4.00
  -9  -2   0   40.84    4.52
  -9   2   0   44.54    4.41
  -9  -2  -1   34.08    3.98
  -9   2  -1   41.72    4.46
  -9   2  -2   39.12    4.48
  -9   2  -3   45.09    4.95
  -9   2  -4 1517.46   36.76
  -9   2  -5  168.59    9.86
  -9   2  -5  185.91   13.85
  -9  -2  -5  188.47   12.86
  -9   2  -6  105.90   10.53
  -9  -2  -6  103.19    9.54
  -9   2  -7    4.25    1.08
  -9  -2  -7    3.91    1.84
  -9  -2  -8  362.45   12.83
  -9   2  -8  370.76   11.97
   9  -2   8  402.01   12.01
  -9  -2  -9    0.38    0.31
  -9   2  -9    1.03    0.63
   9  -2   9    0.16    0.32
  -9  -2 -10  240.54    9.88
  -9   2 -10  238.93    9.38
  -9  -2 -11   90.16    5.71
  -9   2 -11   98.51    5.72
  -9  -2 -12   35.66    3.47
  -9   2 -12   34.60    3.29
   9  -2  13    1.74    0.66
  -9  -2 -13    1.85    0.87
  -9   2 -13    2.58    0.91
   9  -2  14  104.09    5.23
  -9  -2 -14   95.65    5.46
  -9   2 -14   95.80    5.17
   9  -2  15   13.70    1.73
  -9  -2 -15   13.86    1.90
   9  -2  16    8.09    1.29
  -9  -2 -16    6.84    1.27
   9  -2  17    1.37    0.40
  -9  -2 -17    1.98    0.70
  -9  -2 -18   73.91    3.75
  -9  -2 -18   81.77    4.15
   9  -3 -23   -0.06    0.28
   9  -3 -23   -0.12    0.28
   9  -3 -22   -0.28    0.43
   9  -3 -22    0.60    0.61
   9  -3 -21    2.46    0.88
   9  -3 -21    2.46    0.86
   9  -3 -20   -0.04    0.42
   9  -3 -20    0.72    0.45
   9  -3 -19   25.23    3.11
   9  -3 -18    0.68    0.59
   9  -3 -17    0.84    0.87
   9  -3 -16  218.94   10.35
   9  -3 -15    2.87    1.25
   9  -3 -14    1.22    0.55
   9  -3 -13   60.10    5.22
   9  -3 -12   68.51    5.54
  -9   3  11    2.50    1.25
  -9   3  10  354.13   16.72
   9  -3 -10  303.70   17.84
   9  -3  -9   16.15    4.04
  -9  -3   9   14.69    3.37
  -9   3   9   17.76    3.46
  -9   3   8   90.86    7.81
  -9  -3   8   96.39    8.76
  -9   3   7  265.60   13.42
  -9  -3   7  254.13   14.66
  -9   3   6  550.76   19.88
  -9  -3   6  500.16   20.47
  -9   3   5   19.99    3.39
  -9  -3   5   19.87    4.04
  -9  -3   5   18.92    3.49
  -9  -3   4  246.25   13.12
  -9   3   4  241.63   12.04
  -9  -3   4  208.86   13.63
  -9  -3   3  127.46    9.02
  -9   3   3  138.08    8.67
  -9  -3   3  110.80    9.89
  -9  -3   2  368.98   16.03
  -9   3   2  365.69   14.47
  -9  -3   1   42.79    5.12
  -9   3   1   41.65    4.47
  -9  -3   1   35.24    5.71
  -9  -3   0  726.27   23.60
  -9   3   0  751.48   21.89
  -9  -3   0  720.41   27.89
  -9  -3  -1  160.69    9.67
  -9   3  -1  184.33    9.73
  -9  -3  -1  189.23   13.35
  -9   3  -2   76.40    6.38
  -9  -3  -2   76.99    8.47
  -9   3  -3  119.34    8.32
  -9  -3  -3  115.42   10.51
   9  -3   3  125.99   12.33
  -9   3  -4   81.74    7.01
  -9  -3  -4   80.50    8.84
  -9   3  -4   77.08    9.25
  -9  -3  -5  240.16   15.98
  -9   3  -6  102.54    5.51
   9  -3   6  103.91    5.64
  -9  -3  -7    0.26    0.49
  -9   3  -7    0.21    0.37
   9  -3   7   -0.40    0.60
  -9   3  -8  199.03    8.21
   9  -3   8  207.10    8.27
  -9  -3  -9   48.94    4.35
  -9   3  -9   54.68    4.14
   9  -3   9   61.63    4.31
  -9  -3 -10  177.73    8.47
  -9   3 -10  194.57    8.19
  -9  -3 -11   54.83    4.40
  -9  -3 -12    4.49    1.17
   9  -3  13   -0.02    0.27
  -9  -3 -13    0.18    0.35
   9  -3  14   54.71    3.59
  -9  -3 -14   51.78    3.91
   9  -3  15   41.48    2.98
  -9  -3 -15   41.24    3.27
   9  -3  16   45.57    2.96
  -9  -3 -16   47.92    3.38
   9  -3  17   28.10    2.15
  -9  -3 -17   25.71    2.31
   9  -4 -22   12.17    1.44
   9  -4 -21    0.18    0.31
   9  -4 -21   -0.02    0.26
   9  -4 -21   -0.38    0.43
   9  -4 -20    8.19    1.61
   9  -4 -20    7.56    1.38
   9  -4 -19   36.29    3.54
   9  -4 -19   33.13    3.21
   9  -4 -18    5.69    1.43
   9  -4 -18    6.99    1.74
   9  -4 -17  139.17    7.51
   9  -4 -17  142.24    7.94
   9  -4 -16   -0.01    0.71
   9  -4 -16   -0.50    0.78
   9  -4 -15   31.54    3.60
   9  -4 -15   32.39    3.91
   9  -4 -14    3.15    1.56
   9  -4 -14    1.50    0.72
   9  -4 -13    1.34    0.84
   9  -4 -12   46.50    4.87
   9  -4 -11    3.42    1.49
   9  -4 -10   68.20    5.87
   9  -4 -10   59.57    4.90
   9  -4  -9  779.06   22.59
   9  -4  -9  718.83   20.12
   9  -4  -8    1.31    0.80
   9  -4  -8    1.35    0.76
   9  -4  -7    7.08    3.20
  -9  -4   6  350.32   17.93
  -9   4   6  354.04   16.62
   9  -4  -6  346.67   21.05
  -9  -4   5   32.19    5.18
  -9   4   5   32.61    4.69
   9  -4  -5   31.87    6.20
  -9  -4   4  155.76   12.88
  -9  -4   4  156.66   11.13
  -9   4   4  169.30   10.80
   9  -4  -4  139.50   13.30
  -9  -4   3    3.52    1.49
  -9  -4   3    4.64    2.13
   9  -4  -3    9.78    3.59
  -9   4   3    4.50    1.85
  -9  -4   2   12.20    3.69
  -9  -4   2   13.41    3.18
   9  -4  -2    9.15    3.58
  -9   4   2   14.15    2.87
  -9  -4   1    6.39    2.73
  -9  -4   1    7.16    2.10
   9  -4  -1    3.47    2.32
  -9   4   1    9.74    2.34
  -9  -4   0   58.89    8.23
  -9  -4   0   62.13    6.54
  -9   4   0   71.49    6.31
   9  -4   0   67.07    9.48
  -9  -4  -1  167.20   10.66
  -9  -4  -1  166.59   14.23
  -9   4  -1  187.24   10.39
   9  -4   2   12.64    1.96
   9  -4   2   16.70    4.77
   9  -4   3    0.53    0.34
   9  -4   4  208.76    8.72
  -9   4  -5    4.66    1.11
   9  -4   5    5.87    1.34
   9  -4   6   21.67    2.66
  -9   4  -6   20.86    2.44
  -9  -4  -7    4.70    1.51
   9  -4   7    7.05    1.50
  -9  -4  -8   32.43    3.60
   9  -4   8   43.97    3.63
  -9  -4  -9    1.64    1.00
   9  -4   9    0.45    0.45
  -9  -4 -10    7.15    1.67
  -9  -4 -11  108.78    6.33
  -9  -4 -11  138.53    7.81
  -9  -4 -12    2.04    0.84
  -9  -4 -12    2.73    0.90
   9  -4  13    2.83    0.84
  -9  -4 -13    3.09    1.07
  -9  -4 -13    3.20    1.04
   9  -4  14    2.17    0.70
  -9  -4 -14    4.04    1.05
   9  -4  15   41.36    2.79
  -9  -4 -15   37.29    2.90
   9  -4  16   20.12    1.78
  -9  -4 -16   18.41    1.78
   9  -4  17   83.77    3.46
   9  -5 -21   11.78    1.32
   9  -5 -20   13.88    1.64
   9  -5 -19   34.34    3.04
   9  -5 -19   38.13    3.05
   9  -5 -18   10.97    1.85
   9  -5 -18   13.47    1.94
   9  -5 -17   31.80    3.40
   9  -5 -17   39.52    3.49
   9  -5 -16   28.24    3.41
   9  -5 -16   32.53    3.33
   9  -5 -15   34.28    3.91
   9  -5 -15   38.62    3.75
   9  -5 -14    3.91    1.27
   9  -5 -14    5.32    1.40
   9  -5 -13   39.31    4.42
   9  -5 -13   42.71    4.17
   9  -5 -12   49.13    5.00
   9  -5 -12   44.17    4.26
   9  -5 -11   67.86    6.02
   9  -5 -11   69.60    5.45
   9  -5 -10    7.30    1.96
   9  -5 -10    7.60    1.74
   9  -5  -9    0.51    0.78
   9  -5  -9    0.36    0.71
   9  -5  -8   35.14    4.27
   9  -5  -8   33.71    3.70
   9  -5  -7   77.19    6.41
   9  -5  -7   71.47    5.41
   9  -5  -6   13.43    2.63
   9  -5  -6   15.23    2.49
   9  -5  -5  153.23    9.06
   9  -5  -5  160.15    8.10
   9  -5  -4    7.59    1.60
   9  -5  -3  201.70    9.09
   9  -5  -2   14.23    2.21
   9  -5  -1    5.16    1.29
   9  -5   0  317.73   11.64
   9  -5   1   15.76    2.34
   9  -5   2    3.30    1.20
   9  -5   3  211.45    9.06
   9  -5   4    7.45    1.70
   9  -5   5  122.25    6.52
   9  -5   6    8.16    1.62
   9  -5   7   21.62    2.60
   9  -5   8   65.37    4.44
  -9  -5  -8   70.07    5.86
  -9  -5  -9    9.52    2.13
   9  -5   9    8.50    1.54
  -9  -5 -10    5.66    1.31
  -9  -5 -10    9.93    2.13
  -9  -5 -11   80.66    5.71
  -9  -5 -12   38.87    3.67
   9  -5  13   11.55    1.46
  -9  -5 -13   12.11    1.83
   9  -5  14    0.55    0.34
   9  -5  15    0.10    0.21
   9  -6 -18    0.61    0.35
   9  -6 -17    5.14    1.00
   9  -6 -16   -0.16    0.44
   9  -6 -15    0.02    0.44
   9  -6 -14    6.47    1.39
   9  -6 -13    8.82    1.78
   9  -6 -12   26.36    3.08
  -9  -6  11   27.39    3.19
   9  -6 -11   31.26    3.47
  -9  -6  10  112.13    6.69
   9  -6 -10  115.17    6.87
  -9  -6   9   11.78    2.16
   9  -6  -9   13.84    2.38
  -9  -6   8   22.81    2.93
   9  -6  -8   25.53    3.18
  -9  -6   7   18.23    2.63
   9  -6  -7   16.64    2.57
  -9  -6   6  201.33    9.08
   9  -6  -6  228.74   10.00
  -9  -6   5   11.87    2.04
   9  -6  -5   11.17    2.11
   9  -6  -4   69.39    5.19
   9  -6  -3    3.56    1.13
   9  -6  -2  150.51    7.79
   9  -6  -1   42.10    3.91
  -9  -6   1   42.92    5.05
   9  -6   0   74.00    5.99
   9  -6   0   68.29    5.06
  -9  -6   0   57.93    5.94
  -9  -6  -1   10.38    2.49
   9  -6   1   11.87    2.30
   9  -6   1   11.70    2.12
   9  -6   2   64.79    4.81
  -9  -6  -2   52.63    5.66
   9  -6   3  116.56    6.51
  -9  -6  -3   97.16    7.65
   9  -6   4  354.88   11.86
  -9  -6  -4  328.12   14.43
   9  -6   5   43.12    3.66
  -9  -6  -5   45.52    4.87
   9  -6   6   25.50    2.73
  -9  -6  -6   24.18    3.47
   9  -6   7    1.57    0.80
  -9  -6  -7    1.86    1.12
   9  -6   8    0.90    0.68
  -9  -6  -8    0.59    0.59
  -9  -6  -9    4.55    1.50
  -9  -6 -10   62.73    4.81
  -9  -6 -11   10.69    1.85
   9  -6  12   24.83    2.04
  -9  -6 -12   27.37    2.65
   9  -6  13    2.62    0.70
   9  -7 -15    2.27    0.58
   9  -7 -14   40.20    2.92
  -9  -7  13   27.13    2.55
   9  -7 -13   25.83    2.46
  -9  -7  12   18.22    2.22
   9  -7 -12   14.80    1.95
  -9  -7  11    2.33    0.93
   9  -7 -11    0.93    0.36
  -9  -7  10   70.27    4.65
   9  -7 -10   66.63    4.52
  -9  -7   9    1.02    0.72
   9  -7  -9   -0.39    0.39
  -9  -7   8    9.10    1.78
   9  -7  -8    8.87    1.74
   9  -7  -7   10.77    1.85
   9  -7  -6   26.86    2.95
   9  -7  -5   49.32    4.10
   9  -7  -4   23.43    2.82
   9  -7  -3    2.72    1.18
   9  -7  -3    2.58    1.02
   9  -7  -2   63.09    5.41
   9  -7  -2   54.12    4.29
   9  -7  -1   58.00    4.41
   9  -7  -1   64.69    5.27
   9  -7   0   62.01    4.46
   9  -7   0   68.12    5.14
   9  -7   1   10.84    1.91
   9  -7   1   10.44    1.74
  -9  -7  -1    8.72    2.17
   9  -7   2    2.96    1.03
   9  -7   2    3.12    0.97
  -9  -7  -2    2.46    1.13
   9  -7   3    6.20    1.39
  -9  -7  -3    5.55    1.74
   9  -7   4    3.34    1.03
  -9  -7  -4    3.32    1.22
   9  -7   5    6.03    1.27
  -9  -7  -5    8.06    1.88
   9  -7   6    2.66    0.77
  -9  -7  -6    3.28    1.30
  -9  -7  -7    4.38    1.32
  -9  -7  -8  115.90    6.46
  -9  -7  -9    0.37    0.45
   9  -7  10   36.57    2.25
  -9  -7 -10   53.35    3.64
   9  -8 -12    7.77    1.25
   9  -8 -11    6.52    1.25
   9  -8 -10   72.44    4.61
   9  -8  -9   51.49    3.95
   9  -8  -9   34.25    2.49
   9  -8  -8    6.44    1.29
   9  -8  -8    6.92    1.11
   9  -8  -7   19.00    2.47
   9  -8  -7   13.53    1.67
   9  -8  -6   20.47    2.55
   9  -8  -6   15.96    1.86
   9  -8  -5    1.45    0.82
   9  -8  -5    1.48    0.71
   9  -8  -4   59.05    3.74
   9  -8  -4   82.25    5.24
   9  -8  -3   10.21    1.81
   9  -8  -3    7.30    1.30
   9  -8  -2    3.13    1.04
   9  -8  -2    2.05    0.66
   9  -8  -1    0.26    0.46
   9  -8  -1   -0.38    0.52
   9  -8   0    5.96    1.17
   9  -8   0    3.98    0.88
   9  -8   1   44.57    2.97
  -9  -8  -1   36.81    3.48
   9  -8   2    7.45    1.14
  -9  -8  -2    5.62    1.34
   9  -8   3   13.75    1.52
  -9  -8  -3   13.22    2.10
  -9  -8  -4   15.89    2.29
  -9  -8  -5    1.84    0.64
  -9  -8  -6   15.07    1.91
  -9  -8  -7   43.38    3.00
  10   0 -24    2.01    0.70
  10   0 -23   -0.41    0.32
  10   0 -22    0.19    0.41
  10   0 -21   -0.32    0.73
  10   0 -20    5.37    1.27
  10   0 -19   -0.81    0.89
  10   0 -18  254.89   10.98
  10   0 -17    2.60    1.08
  10   0 -16  350.45   13.37
  10   0 -15    0.35    0.72
  10   0 -14   87.03    6.12
  10   0 -13   -0.25    0.73
  10   0 -12  747.11   26.77
  10   0 -11    1.21    0.97
  10   0 -10    2.08    1.32
  10   0  -9   -0.67    0.77
 -10   0   8  496.84   18.16
  10   0  -8  440.90   18.08
  10   0  -7   -0.43    0.44
 -10   0   7   -0.15    0.62
 -10   0   6   56.00    5.56
  10   0  -6   51.18    5.35
 -10   0   5    0.87    0.89
 -10   0   4    4.90    1.65
 -10   0   3    1.61    1.04
 -10   0   2 1522.82   37.53
 -10   0   1    0.21    0.51
 -10   0   0    6.48    1.90
 -10   0  -1   -0.49    0.58
 -10   0  -2   21.44    3.49
 -10   0  -3   -0.50    0.85
 -10   0  -4  139.94   10.22
 -10   0  -5    0.48    0.65
 -10   0  -6  252.22   15.55
 -10   0  -7    0.40    0.46
  10   0   7    0.76    0.76
 -10   0  -8  140.46    6.99
 -10   0  -9   -0.03    0.40
 -10   0 -10  259.42   10.05
 -10   0 -11   -0.02    0.57
 -10   0 -12   15.55    2.22
 -10   0 -13   -1.61    0.84
 -10   0 -14   88.90    5.03
 -10   0 -15    0.18    0.39
 -10   0 -16   34.40    2.69
 -10   0 -17   -0.02    0.17
 -10   0 -18    2.22    0.61
  10  -1 -24    1.00    0.41
  10  -1 -24    1.59    0.57
  10   1 -23    0.98    0.45
  10  -1 -23    0.99    0.50
  10  -1 -22   78.96    4.80
  10   1 -22   69.22    4.35
  10  -1 -21   -0.81    0.67
  10   1 -21    0.66    0.68
  10  -1 -20    7.95    1.66
  10   1 -20    7.74    1.63
  10   1 -19   49.41    4.36
  10  -1 -19   50.33    4.48
  10   1 -18   22.36    3.02
  10  -1 -18   24.78    3.15
  10   1 -17   22.60    3.08
  10  -1 -17   25.66    3.28
  10   1 -16   50.03    4.62
  10  -1 -16   45.42    4.43
  10   1 -15    0.34    0.50
  10  -1 -15    0.24    0.40
  10   1 -14    4.32    1.28
  10  -1 -14    5.63    1.49
  10   1 -13   53.08    4.64
  10  -1 -13   49.61    4.48
  10  -1 -11  337.07   18.31
 -10   1  10  152.71    9.33
  10  -1 -10  141.57   11.06
 -10   1   9  610.25   19.96
  10  -1  -9  548.62   22.49
 -10   1   8  147.16    8.91
  10  -1  -8  149.49   10.63
  10  -1  -7  117.35    8.96
 -10   1   7  129.08    8.21
 -10  -1   6  162.49    9.80
 -10   1   6  158.29    9.04
  10  -1  -6  164.63   10.46
 -10  -1   5   97.20    7.51
 -10   1   5  104.77    7.25
 -10  -1   4   13.62    2.66
 -10   1   4   14.17    2.56
 -10  -1   3  115.84    8.26
 -10   1   3  110.67    7.48
 -10  -1   2   86.47    7.11
 -10   1   2   92.76    7.08
 -10  -1   1  185.83   10.83
 -10   1   1  204.30   10.85
 -10  -1   0   20.49    3.80
 -10   1   0   18.59    3.23
 -10  -1  -1  110.95    9.03
 -10   1  -1  107.57    7.94
 -10   1  -2  586.66   20.26
 -10   1  -3   14.35    2.85
 -10   1  -4  173.23   10.39
 -10   1  -5  230.95   13.26
 -10   1  -5  221.03   15.14
 -10   1  -6    1.14    0.60
  10   1   6    1.29    0.85
 -10  -1  -7   32.88    3.42
 -10   1  -7   36.43    3.32
  10   1   7   33.54    3.62
  10  -1   7   42.49    4.16
 -10  -1  -8  210.01    9.04
 -10   1  -8  206.00    8.54
 -10  -1  -9   51.30    4.23
 -10   1  -9   54.64    4.25
 -10  -1 -10   -0.35    0.70
 -10   1 -10    0.91    0.93
  10  -1  11    2.17    0.78
 -10  -1 -11    1.74    0.79
 -10   1 -11    1.94    0.95
  10  -1  12  223.90    8.23
 -10  -1 -12  236.92    9.25
 -10   1 -12  246.34    9.39
  10  -1  13    0.59    0.40
 -10  -1 -13   -0.39    0.41
 -10   1 -13    0.39    0.46
  10  -1  14    2.59    0.71
 -10  -1 -14    3.68    0.97
 -10   1 -14    2.22    0.67
  10  -1  15   63.56    3.68
 -10  -1 -15   72.17    4.25
 -10   1 -15   65.38    3.95
 -10  -1 -16   23.35    2.23
 -10   1 -16   20.95    1.99
 -10  -1 -17    7.51    1.15
 -10   1 -17    5.55    0.90
 -10   1 -17    6.07    1.06
 -10  -1 -18    3.93    0.73
 -10  -1 -18    6.00    0.96
  10  -2 -24    2.00    0.52
  10  -2 -23   52.03    3.26
  10  -2 -23   63.68    3.74
  10  -2 -22    3.07    0.98
  10  -2 -21    6.15    1.51
  10  -2 -20   11.56    1.93
  10  -2 -19   -0.43    0.93
  10  -2 -18   10.94    2.12
  10  -2 -17    2.23    0.83
  10  -2 -16   21.29    3.08
  10  -2 -15   34.52    3.87
  10  -2 -14    7.26    1.68
  10  -2 -13  129.06    7.64
  10  -2 -12   12.29    2.24
  10  -2 -11    9.97    3.28
 -10   2  11    9.25    2.58
  10  -2 -10   13.23    3.86
 -10  -2  10   10.94    2.84
 -10   2  10   15.36    3.03
  10  -2  -9  287.01   17.38
 -10  -2   9  255.44   14.33
 -10   2   9  290.08   13.94
  10  -2  -8  159.18   12.35
 -10  -2   8  134.21   10.25
 -10   2   8  137.90    9.21
  10  -2  -7    6.40    2.39
 -10  -2   7   12.35    3.00
 -10   2   7    8.17    2.09
 -10   2   6  269.24   12.47
 -10  -2   6  223.70   12.31
 -10   2   5  418.67   15.73
 -10  -2   5  376.70   16.30
 -10   2   4   64.89    5.75
 -10  -2   4   60.89    6.03
 -10  -2   3  214.74   11.52
 -10   2   3  235.04   11.17
 -10  -2   2    0.19    0.63
 -10   2   2    0.84    0.83
 -10  -2   1   98.11    7.44
 -10   2   1  113.90    7.59
 -10  -2   0   20.43    3.23
 -10   2   0   28.77    3.99
 -10   2  -1  470.38   17.98
 -10   2  -2   64.63    6.31
 -10   2  -3   14.08    2.82
 -10   2  -4   -0.62    0.61
 -10   2  -5  152.32    9.84
 -10   2  -5  159.05    7.08
  10   2   5  166.92    8.18
 -10  -2  -6    0.83    0.53
 -10   2  -6    1.48    0.80
  10   2   6    1.88    0.82
  10  -2   6    0.51    0.27
 -10  -2  -7   86.70    5.78
 -10   2  -7   91.88    5.37
  10  -2   7   86.85    5.07
 -10  -2  -8    3.81    1.10
 -10   2  -8    2.48    0.95
  10  -2   8    4.06    0.98
 -10  -2  -9  332.17   12.09
 -10   2  -9  363.34   11.86
 -10   2 -10   17.18    2.34
 -10  -2 -10   14.48    2.12
 -10  -2 -11  158.93    7.64
 -10   2 -11  170.93    7.63
  10  -2  12    8.83    1.47
 -10  -2 -12    9.95    1.79
 -10   2 -12    8.34    1.50
  10  -2  13   45.74    3.30
 -10  -2 -13   42.30    3.48
 -10   2 -13   43.17    3.39
  10  -2  14   41.08    2.97
 -10  -2 -14   38.73    3.17
 -10   2 -14   34.19    2.85
  10  -2  15   48.58    3.08
 -10  -2 -15   47.72    3.41
  10  -2  16   -0.13    0.27
 -10  -2 -16    0.22    0.31
 -10  -2 -17    0.17    0.45
 -10  -2 -17    0.97    0.62
  10  -3 -23    3.70    0.72
  10  -3 -23    4.11    0.81
  10  -3 -22   10.42    1.46
  10  -3 -22   11.00    1.55
  10  -3 -22   11.26    1.46
  10  -3 -21   20.11    2.31
  10  -3 -21   20.24    2.32
  10  -3 -20    6.77    1.49
  10  -3 -20    6.94    1.49
  10  -3 -19  122.33    6.83
  10  -3 -19  129.91    6.89
  10  -3 -18    2.36    1.01
  10  -3 -17    4.05    1.06
  10  -3 -16   23.75    3.23
  10  -3 -15    3.54    1.10
  10  -3 -14    6.29    1.62
  10  -3 -13   58.96    5.15
  10  -3 -12   64.55    5.32
  10  -3 -11    6.92    1.66
  10  -3 -10    0.39    0.56
  10  -3 -10    1.57    0.87
  10  -3  -9  405.76   22.51
  10  -3  -9  453.04   14.29
 -10   3   8   53.10    6.09
 -10  -3   8   49.68    6.51
 -10  -3   7   12.33    3.04
 -10   3   7   13.08    2.81
 -10  -3   6    6.89    2.33
 -10   3   6    9.47    2.43
 -10  -3   5  524.56   21.30
 -10  -3   5  469.50   22.21
 -10  -3   4   14.59    3.69
 -10  -3   4   10.98    2.75
 -10   3   4   14.83    2.91
 -10  -3   3  186.49   11.66
 -10   3   3  204.81   10.84
 -10  -3   2   17.49    3.54
 -10  -3   2    7.59    2.76
 -10   3   2   13.06    2.64
 -10  -3   1   39.50    5.02
 -10   3   1   42.56    4.78
 -10  -3   1   42.70    6.53
 -10  -3   0    5.57    2.41
 -10  -3   0    2.88    1.40
 -10   3   0    2.52    1.41
 -10   3  -1   38.95    4.80
 -10  -3  -1   36.02    6.01
 -10   3  -2  312.04   14.72
 -10  -3  -2  290.40   17.83
 -10   3  -3  103.82    8.37
  10  -3   3  121.98   12.72
  10  -3   3  109.08    5.90
  10   3   4    5.34    1.43
  10  -3   4    6.59    1.39
 -10  -3  -5   98.45    6.36
 -10   3  -5  115.37    5.94
  10  -3   5  113.14    5.99
 -10  -3  -6    1.14    0.61
 -10   3  -6    1.11    0.65
  10  -3   6    0.41    0.40
 -10  -3  -7    6.88    1.68
 -10   3  -7    6.44    1.39
  10  -3   7    6.61    1.41
 -10   3  -8  133.89    6.61
  10  -3   8  135.14    6.51
 -10  -3  -9    5.31    1.37
 -10   3  -9    5.64    1.35
  10  -3   9    6.16    1.39
 -10   3 -10   12.78    1.99
 -10  -3 -10   10.87    1.94
 -10  -3 -11    1.11    0.37
 -10   3 -11    1.37    0.66
 -10  -3 -12   56.27    4.16
  10  -3  13    0.61    0.34
 -10  -3 -13    0.69    0.59
  10  -3  14    1.25    0.46
 -10  -3 -14    1.79    0.77
  10  -3  15   70.55    3.62
 -10  -3 -15   75.67    4.22
  10  -3  16   16.64    1.57
 -10  -3 -16   15.31    1.71
 -10  -3 -16   16.35    1.80
  10  -4 -22    6.68    0.95
  10  -4 -21    0.38    0.41
  10  -4 -21    0.84    0.56
  10  -4 -21    0.78    0.44
  10  -4 -20    4.69    1.09
  10  -4 -20    6.04    1.27
  10  -4 -20    7.87    1.40
  10  -4 -19   -0.12    0.40
  10  -4 -19   -0.48    0.30
  10  -4 -18  154.23    7.70
  10  -4 -18  141.58    7.00
  10  -4 -18  162.13    7.29
  10  -4 -17   23.86    3.21
  10  -4 -17   22.45    2.78
  10  -4 -17   25.94    2.87
  10  -4 -16   69.82    5.55
  10  -4 -16   62.66    4.89
  10  -4 -16   75.71    5.20
  10  -4 -15    1.63    1.11
  10  -4 -15    0.04    0.49
  10  -4 -15    0.73    0.47
  10  -4 -14    0.42    0.51
  10  -4 -14   -0.01    0.37
  10  -4 -14    0.42    0.44
  10  -4 -13   40.99    4.47
  10  -4 -13   40.57    3.96
  10  -4 -12  193.09   10.16
  10  -4 -12  193.55    9.11
  10  -4 -11   22.51    3.33
  10  -4 -11   21.16    2.89
  10  -4 -10   31.09    3.93
  10  -4 -10   28.75    3.34
  10  -4  -9  230.19   11.05
  10  -4  -9  212.13    9.56
  10  -4  -8  135.51    7.36
  10  -4  -8  143.21    8.50
  10  -4  -7    4.48    1.45
  10  -4  -7    3.10    0.97
  10  -4  -6   10.68    2.22
  10  -4  -6    9.94    1.89
  10  -4  -5   22.88    3.18
  10  -4  -5   21.71    2.73
  10  -4  -4  128.59    6.87
  10  -4  -3   51.41    4.20
  10  -4  -2  874.83   21.73
  10  -4  -1    9.88    1.89
  10  -4   0   74.47    4.99
  10  -4   1    4.92    1.08
  10  -4   2   36.92    3.48
  10  -4   3  108.88    6.14
  10  -4   4   40.67    3.62
 -10   4  -5   16.57    2.18
  10  -4   5   16.31    2.26
 -10   4  -6   57.60    4.19
  10  -4   6   60.38    4.32
 -10  -4  -7    0.17    0.53
 -10   4  -7    0.09    0.23
  10  -4   7    0.50    0.41
 -10   4  -8  184.90    7.79
  10  -4   8  205.39    8.10
 -10  -4  -9   23.89    2.89
  10  -4   9   28.56    2.84
 -10  -4 -10    5.23    1.44
 -10  -4 -11    7.42    1.70
 -10  -4 -11    7.06    1.47
 -10  -4 -12   20.77    2.38
 -10  -4 -12   24.61    2.86
  10  -4  13    6.22    1.11
 -10  -4 -13    5.83    1.21
 -10  -4 -13    8.13    1.46
  10  -4  14   34.09    2.45
 -10  -4 -14   30.90    2.56
  10  -4  15    5.76    0.92
 -10  -4 -15    4.52    0.85
  10  -5 -20   24.16    2.02
  10  -5 -19   52.62    3.68
  10  -5 -19   58.92    3.58
  10  -5 -18   14.01    2.00
  10  -5 -18   19.00    2.16
  10  -5 -17   10.36    1.93
  10  -5 -17   10.63    1.71
  10  -5 -16   16.87    2.51
  10  -5 -16   19.80    2.49
  10  -5 -15    0.18    0.45
  10  -5 -15    0.61    0.57
  10  -5 -14    4.95    1.59
  10  -5 -14    4.02    1.07
  10  -5 -13    8.81    2.10
  10  -5 -13   12.28    2.23
  10  -5 -12   86.10    6.60
  10  -5 -12   83.50    5.73
  10  -5 -11   18.38    3.08
  10  -5 -11   16.81    2.59
  10  -5 -10   90.06    6.83
  10  -5 -10   81.85    5.70
  10  -5  -9  148.00    8.89
  10  -5  -9  150.32    7.89
  10  -5  -8  251.56   11.87
  10  -5  -8  248.88   10.40
  10  -5  -7    0.84    0.76
  10  -5  -7    0.68    0.67
  10  -5  -6   59.41    5.45
  10  -5  -6   61.60    4.82
  10  -5  -5    5.40    1.33
  10  -5  -4   24.16    2.94
  10  -5  -3   58.58    4.63
  10  -5  -2   68.65    5.02
  10  -5  -1   18.30    2.44
  10  -5   0   90.83    5.74
  10  -5   1   26.87    3.10
  10  -5   2  186.99    8.40
  10  -5   3  124.29    6.57
  10  -5   4  161.03    7.46
 -10   5  -4  148.52    6.93
  10  -5   5   13.41    2.02
  10  -5   6    3.34    1.01
  10  -5   7   11.72    1.83
  10  -5   8   50.73    3.75
 -10  -5  -8   55.48    5.03
 -10  -5  -9   46.74    4.42
 -10  -5 -10    3.16    1.07
 -10  -5 -11    1.13    0.41
  10  -5  12   59.12    3.35
 -10  -5 -12   70.88    4.51
  10  -5  13   10.16    1.26
 -10  -5 -13   10.74    1.53
  10  -5  14    0.56    0.35
  10  -6 -18   -0.31    0.24
  10  -6 -17    0.78    0.42
  10  -6 -16   42.01    3.13
  10  -6 -15   41.72    3.32
  10  -6 -14   20.10    2.40
  10  -6 -13   19.48    2.46
  10  -6 -12    4.78    1.22
  10  -6 -11    3.53    1.15
  10  -6 -10    5.02    1.42
  10  -6  -9   16.67    2.47
  10  -6  -8    1.04    0.71
  10  -6  -7    1.78    0.60
  10  -6  -6   17.80    2.55
  10  -6  -5  156.03    7.89
  10  -6  -4   31.63    3.40
  10  -6  -3   -0.98    1.02
  10  -6  -2   24.75    2.96
 -10  -6   1    3.23    1.40
  10  -6  -1    3.94    1.42
  10  -6  -1    2.38    0.67
 -10  -6   0    5.20    1.62
  10  -6   0    7.08    1.54
  10  -6   1  197.95    8.48
 -10  -6  -1  141.28    9.30
 -10  -6  -2   13.35    2.84
  10  -6   2   16.09    2.33
  10  -6   3   48.10    3.92
 -10  -6  -3   37.88    4.60
  10  -6   4    7.37    1.52
 -10  -6  -4    8.20    2.08
  10  -6   5   62.35    4.21
 -10  -6  -5   69.77    5.82
  10  -6   6   36.00    3.05
 -10  -6  -6   39.70    4.21
  10  -6   7   14.19    1.89
 -10  -6  -7   10.55    2.13
 -10  -6  -8    9.28    1.92
 -10  -6  -9   58.99    4.61
 -10  -6 -10   34.35    3.26
  10  -6  11   22.77    1.87
 -10  -6 -11   28.32    2.64
  10  -6  12    0.30    0.31
  10  -7 -15    0.00    0.29
  10  -7 -14    0.97    0.45
  10  -7 -13   -0.28    0.28
  10  -7 -12    0.15    0.29
  10  -7 -11   17.41    2.08
  10  -7 -10   27.25    2.70
  10  -7  -9  120.37    6.05
  10  -7  -8   26.92    2.79
  10  -7  -7    0.33    0.37
  10  -7  -6    2.06    0.79
  10  -7  -5   61.58    4.40
  10  -7  -4   52.93    4.70
  10  -7  -4   46.40    3.85
  10  -7  -3    3.63    1.35
  10  -7  -3    2.49    0.83
  10  -7  -2    0.51    0.46
  10  -7  -2    0.82    0.65
  10  -7  -1   25.32    2.71
  10  -7  -1   31.15    3.25
  10  -7   0    3.89    1.14
  10  -7   0    2.21    0.87
 -10  -7   0    2.73    0.95
  10  -7   1   47.14    3.60
 -10  -7  -1   33.51    3.92
  10  -7   2   25.92    2.60
 -10  -7  -2   17.51    2.83
  10  -7   3   40.40    3.13
 -10  -7  -3   34.38    3.92
  10  -7   4    0.74    0.65
 -10  -7  -4    0.14    0.67
  10  -7   5  154.39    6.20
 -10  -7  -5  167.53    8.35
  10  -7   6    2.11    0.78
 -10  -7  -6    1.66    0.78
 -10  -7  -7   16.37    2.28
 -10  -7  -8    4.93    1.18
  10  -7   9    7.29    0.93
 -10  -7  -9    9.07    1.40
  10  -8 -11    8.85    1.29
  10  -8 -10   20.45    2.12
  10  -8  -9   -1.17    0.78
  10  -8  -9    0.23    0.25
  10  -8  -8    6.44    1.20
  10  -8  -8    5.57    0.95
  10  -8  -7    0.41    0.31
  10  -8  -7    0.43    0.27
  10  -8  -6    3.71    0.93
  10  -8  -6    2.98    0.74
  10  -8  -5   16.09    1.75
  10  -8  -5   20.72    2.34
  10  -8  -4   14.71    1.70
  10  -8  -4   18.02    2.14
  10  -8  -3   30.89    2.45
  10  -8  -3   39.55    3.10
  10  -8  -2   58.53    3.40
  10  -8  -2   74.87    4.11
  10  -8  -1    0.54    0.42
  10  -8  -1   -0.71    0.52
  10  -8   0    7.98    1.15
  10  -8   0   10.68    1.30
  10  -8   1    3.64    0.80
  10  -8   2    0.46    0.28
 -10  -8  -2   -0.12    0.31
 -10  -8  -3    1.73    0.64
 -10  -8  -4   21.76    2.20
  11   0 -23   -0.24    0.38
  11   0 -22   -0.33    0.56
  11   0 -21   75.39    4.81
  11   0 -20    0.23    0.60
  11   0 -19  129.75    7.13
  11   0 -18    0.04    0.50
  11   0 -17    0.62    0.44
  11   0 -16    0.88    0.82
  11   0 -15  102.77    6.69
  11   0 -14    1.33    0.77
  11   0 -13    6.41    1.58
  11   0 -12   -0.26    0.35
  11   0 -11  569.77   17.12
  11   0 -10    0.35    0.75
  11   0  -9  129.05    9.93
 -11   0   8    0.38    0.73
  11   0  -8   -0.44    0.71
  11   0  -7    0.05    0.53
 -11   0   7    0.58    0.64
 -11   0   6    1.24    0.99
 -11   0   5  596.40   21.71
 -11   0   4   -0.82    1.03
 -11   0   3  103.14    8.16
 -11   0   2    1.10    0.87
 -11   0   1  673.76   22.86
 -11   0   0   -0.16    0.73
 -11   0  -1    0.39    0.39
 -11   0  -2    0.65    0.70
 -11   0  -3  209.16   13.19
 -11   0  -4   -1.21    1.61
  11   0   4    0.01    0.70
 -11   0  -5  163.37    7.58
  11   0   5  168.87    8.33
 -11   0  -6    0.38    0.31
  11   0   6    0.13    0.73
 -11   0  -7   72.97    4.93
  11   0   7   74.31    5.54
 -11   0  -8   -0.49    0.61
 -11   0  -9   21.22    2.67
 -11   0 -10   -0.43    0.32
 -11   0 -11   26.26    2.85
 -11   0 -12   -0.08    0.41
 -11   0 -13   88.48    4.90
 -11   0 -14    0.60    0.55
 -11   0 -15   32.21    2.57
 -11   0 -16   -0.49    0.53
 -11   0 -17    0.55    0.41
  11   1 -23    3.37    0.78
  11  -1 -23    4.13    0.96
  11   1 -22   23.39    2.32
  11  -1 -22   25.84    2.57
  11   1 -21    0.68    0.39
  11  -1 -21    0.95    0.45
  11   1 -20    2.31    0.96
  11  -1 -20    3.01    1.12
  11   1 -19   -0.47    0.66
  11  -1 -19   -0.80    0.84
  11   1 -18   83.47    5.64
  11  -1 -18   58.54    4.81
  11   1 -17   66.99    5.25
  11  -1 -17   65.31    5.16
  11   1 -16    2.98    0.91
  11  -1 -16    1.77    0.79
  11   1 -15   91.26    6.29
  11  -1 -15   86.74    6.10
  11   1 -14  189.98    9.31
  11  -1 -14  193.81    9.32
  11   1 -13   50.51    4.57
  11  -1 -13   58.77    4.93
  11  -1 -12  282.97   11.44
  11   1 -12  272.08   11.16
  11   1 -11   17.68    2.59
  11  -1 -11   14.44    2.39
  11  -1 -10   56.54    7.47
 -11   1   9   45.60    5.25
  11  -1  -9   43.10    6.30
 -11   1   8  185.07   10.66
  11  -1  -8  181.93   12.62
 -11   1   7  158.86    9.67
 -11  -1   6  404.57   17.16
 -11   1   6  395.98   16.04
 -11  -1   5  322.28   15.20
 -11   1   5  353.53   15.34
 -11  -1   4  340.78   15.72
 -11   1   4  376.11   16.08
 -11  -1   3    7.75    2.12
 -11   1   3   12.42    2.78
 -11  -1   2  205.85   12.32
 -11   1   2  221.28   12.24
 -11  -1   1  370.84   17.80
 -11   1   1  383.86   16.65
 -11  -1   0   24.08    4.41
 -11   1   0   23.50    3.86
 -11   1  -1   86.24    7.45
 -11   1  -2   23.61    3.81
 -11   1  -3   48.51    5.59
 -11  -1  -4   35.31    3.45
 -11   1  -4   32.70    3.08
  11   1   4   32.19    3.47
  11  -1   4   36.92    3.87
 -11  -1  -5   15.45    2.26
 -11   1  -5   16.05    2.16
  11  -1   5   16.35    2.57
  11   1   5   14.88    2.33
 -11  -1  -6   21.85    2.73
 -11   1  -6   22.91    2.69
  11  -1   6   23.54    3.08
  11   1   6   25.10    3.11
 -11  -1  -7   13.99    2.16
 -11   1  -7   12.45    2.03
 -11  -1  -8   11.96    2.02
 -11   1  -8   10.64    1.86
 -11  -1  -9  416.94   13.49
 -11   1  -9  437.70   13.48
 -11  -1 -10    3.02    1.07
 -11   1 -10    3.40    1.20
 -11  -1 -11   -0.07    0.62
 -11   1 -11    0.36    0.61
 -11  -1 -12   64.87    4.39
 -11   1 -12   70.89    4.53
 -11   1 -13   12.14    1.74
 -11  -1 -13   11.86    1.74
 -11  -1 -14    3.23    0.93
 -11   1 -14    3.72    0.93
 -11  -1 -15   14.96    1.76
 -11   1 -15   15.23    1.67
 -11  -1 -16    0.12    0.25
 -11   1 -16    0.37    0.31
 -11  -1 -17   16.38    1.49
 -11  -1 -17   17.83    1.66
  11  -2 -23    0.87    0.44
  11  -2 -23    2.06    0.71
  11  -2 -22   12.93    1.71
  11  -2 -22   12.96    1.70
  11  -2 -22   11.94    1.45
  11  -2 -21    0.58    0.62
  11  -2 -20    3.89    1.16
  11  -2 -19    7.85    1.72
  11  -2 -18  125.85    7.04
  11  -2 -17   -0.41    0.55
  11  -2 -16   -0.37    0.56
  11   2 -15    0.62    0.37
  11  -2 -15    0.51    0.62
  11   2 -14   20.65    2.89
  11  -2 -14   16.42    2.63
  11   2 -13   65.24    5.16
  11  -2 -13   72.41    5.63
  11   2 -12  120.42    7.11
  11  -2 -12  122.91    7.35
  11   2 -11   34.28    3.66
  11  -2 -11   34.87    3.84
  11   2 -10  230.00    9.95
  11  -2 -10  255.81   10.86
  11  -2 -10  226.47    9.32
 -11   2   9   49.36    5.56
 -11  -2   9   49.09    6.39
 -11   2   8  644.75   21.85
 -11  -2   8  591.83   22.77
 -11   2   7  214.67   11.62
 -11  -2   7  194.49   12.14
 -11   2   6   23.98    3.71
 -11  -2   6   27.00    4.29
 -11   2   5   18.26    3.15
 -11  -2   5   16.75    3.24
 -11   2   4   18.38    3.22
 -11  -2   4   16.68    3.18
 -11   2   3   18.97    3.17
 -11  -2   3   16.89    3.26
 -11  -2   2  119.69    8.66
 -11   2   2  145.87    9.47
 -11  -2   1    0.49    0.65
 -11   2   1   -0.08    0.94
 -11   2   0  174.56   11.00
 -11   2  -1    9.86    2.62
 -11   2  -2  492.40   19.60
 -11  -2  -3    0.35    0.31
 -11   2  -3    1.35    0.73
  11   2   3    0.53    0.46
  11  -2   3    0.33    0.33
  11  -2   3    1.19    0.67
 -11  -2  -4   44.23    4.06
 -11   2  -4   46.95    3.72
  11   2   4   46.27    4.21
  11  -2   4   43.06    3.46
  11  -2   4   50.86    4.51
 -11  -2  -5    4.69    1.39
 -11   2  -5    2.77    1.02
  11   2   5    2.96    1.18
  11  -2   5    4.17    1.27
  11  -2   5    4.12    1.08
 -11  -2  -6  379.69   13.33
 -11   2  -6  405.29   12.59
  11  -2   6  394.50   12.02
 -11  -2  -7   47.51    4.21
 -11   2  -7   51.46    4.02
  11  -2   7   50.26    3.77
 -11  -2  -8  225.52    9.63
 -11   2  -8  248.45    9.47
  11  -2   8  240.69    8.97
 -11  -2  -9    2.61    0.93
 -11   2  -9    4.34    1.13
 -11  -2 -10   18.76    2.51
 -11   2 -10   21.13    2.53
 -11  -2 -11   33.01    3.16
 -11   2 -11   35.23    3.20
  11  -2  12    8.00    1.29
 -11  -2 -12    7.51    1.38
 -11   2 -12    8.01    1.50
  11  -2  13   15.69    1.76
 -11  -2 -13   16.45    2.03
 -11   2 -13   16.07    1.93
  11  -2  14    2.70    0.76
 -11  -2 -14    3.57    0.91
 -11   2 -14    2.36    0.71
  11  -2  15   14.50    1.48
 -11  -2 -15   15.43    1.77
 -11  -2 -16  172.42    5.89
  11  -3 -22   34.82    2.54
  11  -3 -22   39.65    2.74
  11  -3 -22   37.96    2.46
  11  -3 -21    2.07    0.67
  11  -3 -21    2.02    0.78
  11  -3 -21    1.55    0.55
  11  -3 -20    1.79    0.79
  11  -3 -20    2.47    0.88
  11  -3 -20    1.81    0.58
  11  -3 -19    0.53    0.29
  11  -3 -19    0.14    0.55
  11  -3 -19   -0.34    0.56
  11  -3 -18   58.49    4.66
  11  -3 -18   59.32    4.51
  11  -3 -17    2.20    0.86
  11  -3 -16   -0.36    0.43
  11  -3 -15    3.61    1.15
  11  -3 -14    0.36    0.46
  11  -3 -13    0.42    0.77
  11  -3 -13    0.38    0.49
  11  -3 -12  306.87   12.40
  11  -3 -12  317.00   11.75
  11  -3 -11    2.39    1.17
  11  -3 -11    1.00    0.53
  11  -3 -10   84.30    6.01
  11  -3 -10   76.45    5.33
  11  -3  -9    5.01    1.53
  11  -3  -9    4.39    1.49
  11  -3  -9    2.70    0.96
  11  -3  -8  263.22   11.28
  11  -3  -8  235.21    9.72
  11  -3  -8  244.66   10.65
  11  -3  -7   39.83    4.04
  11  -3  -7   44.22    3.83
  11  -3  -6    0.51    0.29
 -11  -3   5    0.44    0.45
  11  -3  -5    1.14    0.63
 -11  -3   4  345.33   16.88
 -11  -3   4  292.66   18.21
 -11  -3   3  140.14   10.31
 -11  -3   3  118.11   11.31
 -11  -3   2  190.06   11.80
  11  -3  -2  204.97    8.39
  11  -3  -1  310.77   10.73
  11  -3   0   17.30    2.22
  11  -3   1   52.14    4.03
  11   3   2  236.38   10.10
  11  -3   2  238.89    9.24
  11  -3   3  109.34    5.96
  11   3   3  114.28    6.81
 -11   3  -4   25.11    2.73
  11   3   4   22.85    2.99
  11  -3   4   25.01    2.73
 -11  -3  -5   31.59    3.46
 -11   3  -5   42.60    3.55
  11  -3   5   43.14    3.56
 -11  -3  -6   21.61    2.86
 -11   3  -6   25.88    2.76
  11  -3   6   26.31    2.77
 -11  -3  -7    8.10    1.68
 -11   3  -7   10.79    1.76
  11  -3   7    9.26    1.60
 -11  -3  -8   57.99    4.55
 -11   3  -8   71.44    4.68
  11  -3   8   72.62    4.55
 -11  -3  -9   25.97    3.01
 -11   3  -9   29.28    2.89
 -11  -3 -10   27.98    2.91
 -11   3 -10   29.53    2.84
 -11   3 -11   11.79    1.73
 -11  -3 -11   11.43    1.81
  11  -3  12   53.87    3.36
 -11  -3 -12   45.52    3.50
 -11   3 -12   48.92    3.36
 -11  -3 -12   54.81    4.09
  11  -3  13    7.33    1.17
 -11  -3 -13    6.64    1.26
  11  -3  14   12.06    1.38
 -11  -3 -14   11.77    1.60
  11  -3  15   16.73    1.50
 -11  -3 -15   18.49    1.78
  11  -4 -21   90.23    4.25
  11  -4 -21   94.92    4.05
  11  -4 -20    2.20    0.70
  11  -4 -20    2.47    0.82
  11  -4 -20    3.13    0.82
  11  -4 -19   56.29    4.06
  11  -4 -19   50.16    3.51
  11  -4 -19   58.80    3.80
  11  -4 -18   18.38    2.26
  11  -4 -18   21.60    2.66
  11  -4 -18   21.13    2.36
  11  -4 -17    1.43    0.68
  11  -4 -17    0.08    0.44
  11  -4 -17    1.00    0.64
  11  -4 -16   15.97    2.58
  11  -4 -16   17.40    2.36
  11  -4 -16   13.13    2.07
  11  -4 -15   32.43    3.40
  11  -4 -15   36.43    3.96
  11  -4 -15   34.92    3.39
  11  -4 -14    9.58    2.18
  11  -4 -14   10.57    1.96
  11  -4 -14   12.56    2.08
  11  -4 -13   14.99    2.76
  11  -4 -13   13.04    2.10
  11  -4 -12   -0.87    0.42
  11  -4 -12    0.27    0.54
  11  -4 -11  380.35   14.59
  11  -4 -11  353.67   12.80
  11  -4 -10    0.16    0.51
  11  -4 -10    0.15    0.47
  11  -4  -9   -0.17    0.93
  11  -4  -9    0.86    0.51
  11  -4  -8   46.83    4.76
  11  -4  -8   49.54    4.24
  11  -4  -7   37.74    4.20
  11  -4  -7   35.18    3.52
  11  -4  -6   45.01    4.51
  11  -4  -6   42.21    3.89
  11  -4  -5  131.03    7.00
  11  -4  -4    3.04    0.86
  11  -4  -3   29.06    3.14
  11  -4  -2   12.74    2.07
  11  -4  -1   22.55    2.69
  11  -4   0    1.55    0.65
  11  -4   1  232.26    9.38
  11  -4   2  149.62    7.25
  11  -4   3   39.74    3.56
 -11   4  -4  159.78    7.30
  11  -4   4  168.91    7.60
 -11   4  -5   84.64    5.17
  11  -4   5   92.76    5.41
 -11   4  -6    0.23    0.26
  11  -4   6   -0.91    0.74
 -11   4  -7    7.13    1.37
  11  -4   7    9.00    1.54
 -11  -4  -8    1.07    0.86
 -11   4  -8    1.22    0.55
  11  -4   8    0.59    0.48
 -11  -4  -9    0.72    0.53
 -11   4  -9    1.05    0.38
 -11  -4 -10   -0.13    0.41
 -11  -4 -11    2.62    0.99
 -11  -4 -11    1.22    0.64
  11  -4  12    0.40    0.37
 -11  -4 -12   -0.04    0.27
 -11  -4 -12    0.00    0.45
  11  -4  13   88.76    3.91
 -11  -4 -13   81.06    4.18
  11  -4  14    5.70    0.84
  11  -5 -19    0.46    0.34
  11  -5 -18    6.35    1.30
  11  -5 -18    7.63    1.27
  11  -5 -17   63.87    4.50
  11  -5 -17   68.70    4.19
  11  -5 -16   30.29    3.22
  11  -5 -16   31.22    2.90
  11  -5 -15   59.18    4.73
  11  -5 -15   62.32    4.28
  11  -5 -14   19.39    2.88
  11  -5 -14   19.64    2.47
  11  -5 -13   35.75    3.92
  11  -5 -13   34.41    3.34
  11  -5 -12   66.58    5.50
  11  -5 -12   66.33    4.81
  11  -5 -11   14.71    2.66
  11  -5 -11   12.18    2.07
  11  -5 -10   15.55    2.77
  11  -5 -10   14.76    2.26
  11  -5  -9    0.15    0.64
  11  -5  -9    0.05    0.36
  11  -5  -8   13.96    2.69
  11  -5  -8   14.45    2.33
  11  -5  -7  102.71    6.24
  11  -5  -6    7.49    1.67
  11  -5  -5  153.38    7.68
  11  -5  -4  102.51    6.12
  11  -5  -3    0.34    0.35
  11  -5  -2    0.91    0.58
  11  -5  -1   59.84    4.56
  11  -5   0   36.77    3.50
  11  -5   1   88.81    5.54
  11  -5   2    8.93    1.77
 -11   5  -3   96.82    5.45
  11  -5   3  109.83    5.98
 -11   5  -4    4.41    1.15
  11  -5   4    2.73    0.89
 -11   5  -5    6.70    1.33
  11  -5   5    5.91    1.25
  11  -5   6  166.41    7.01
  11  -5   7   49.84    3.54
 -11  -5  -7   51.91    4.71
 -11  -5  -8    2.34    1.23
  11  -5   8    0.07    0.35
 -11  -5  -9  154.95    7.80
 -11  -5 -10    3.50    1.17
 -11  -5 -11    0.16    0.54
  11  -5  12    7.60    1.00
 -11  -5 -12    9.03    1.41
  11  -5  13    2.16    0.47
  11  -6 -17    1.38    0.47
  11  -6 -16   -0.03    0.25
  11  -6 -15   10.87    1.60
  11  -6 -14   47.01    3.44
  11  -6 -13   -0.50    0.59
  11  -6 -12    0.72    0.53
  11  -6 -11   21.72    2.66
  11  -6 -10   35.78    3.36
  11  -6  -9   15.50    2.26
  11  -6  -8  212.49    8.89
  11  -6  -7   19.98    2.55
  11  -6  -6   20.10    2.54
  11  -6  -5    0.79    0.50
  11  -6  -4    1.25    0.54
  11  -6  -3    7.20    1.58
  11  -6  -2   18.81    2.43
  11  -6  -1    5.53    1.35
 -11  -6   1    4.50    1.33
  11  -6   0   78.57    5.03
 -11  -6   0   60.74    5.64
  11  -6   1   33.01    3.18
 -11  -6  -1   22.53    3.41
 -11   6  -2  143.62    6.48
  11  -6   2  168.13    7.24
 -11  -6  -2  147.87    8.85
  11  -6   3   58.78    4.03
 -11  -6  -3   56.76    5.24
  11  -6   4   28.22    2.66
 -11  -6  -4   30.75    3.71
  11  -6   5    7.70    1.40
 -11  -6  -5    8.69    1.96
  11  -6   6  111.78    5.27
 -11  -6  -6  123.67    7.12
  11  -6   7    8.27    1.32
 -11  -6  -7    9.19    1.85
 -11  -6  -8   26.93    2.93
 -11  -6  -9   12.12    1.87
  11  -6  10   10.75    1.20
 -11  -6 -10   14.06    1.78
  11  -7 -14   43.84    2.57
  11  -7 -13   14.92    1.60
  11  -7 -12   99.23    4.60
  11  -7 -11    4.84    1.04
  11  -7 -10    0.31    0.28
  11  -7  -9    7.97    1.38
  11  -7  -8    2.37    0.75
  11  -7  -7   17.58    2.14
  11  -7  -6    0.54    0.30
  11  -7  -5    3.88    1.15
  11  -7  -5    4.63    1.16
  11  -7  -4  189.66    8.41
  11  -7  -4  169.35    7.27
  11  -7  -3    1.77    0.74
  11  -7  -3    1.59    0.84
  11  -7  -2   36.11    3.09
  11  -7  -2   32.13    3.02
  11  -7  -1   27.72    2.67
  11  -7   0   17.25    2.02
 -11  -7   0   11.94    2.09
  11  -7   1    1.41    0.85
 -11  -7  -1    0.80    0.81
  11  -7   2   50.47    3.38
 -11  -7  -2   43.47    4.07
  11  -7   3    1.66    0.60
 -11  -7  -3    3.07    1.16
  11  -7   4    0.50    0.35
 -11  -7  -4   -0.10    0.39
  11  -7   5   10.93    1.45
 -11  -7  -5    7.91    1.56
 -11  -7  -6    3.30    1.02
 -11  -7  -7    1.04    0.88
  11  -8  -8    9.03    1.23
  11  -8  -7    3.16    0.70
  11  -8  -6   21.12    1.77
  11  -8  -6   26.51    2.25
  11  -8  -5   28.37    2.09
  11  -8  -5   36.24    2.61
  11  -8  -4    0.25    0.34
  11  -8  -4    0.53    0.36
  11  -8  -3    3.29    0.71
  11  -8  -3    2.85    0.61
  11  -8  -2   -0.20    0.29
  11  -8  -1   12.44    1.30
  11  -8   0    0.82    0.33
  12   0 -23   -0.30    0.30
  12   0 -22   29.59    2.56
  12   0 -21    0.10    0.50
  12   0 -20   81.35    5.04
  12   0 -19    0.13    0.36
  12   0 -18   11.21    2.00
  12   0 -17   -0.14    0.42
  12   0 -16   20.27    2.83
  12   0 -15   -0.15    0.43
  12   0 -14  321.80   12.40
  12   0 -13    0.77    0.78
  12   0 -12  238.70   10.34
  12   0 -11    0.04    0.48
  12   0 -10  141.13    7.64
  12   0  -9    0.62    0.68
  12   0  -8  630.75   18.01
 -12   0   7    0.19    0.70
 -12   0   6  596.67   22.42
 -12   0   5    0.12    0.43
 -12   0   4 1047.27   31.42
 -12   0   3   -0.36    0.73
 -12   0   2   11.42    2.84
 -12   0   1    0.47    0.84
 -12   0   0  166.32   11.00
 -12   0  -1    0.14    0.60
  12   0   1   -0.54    0.65
 -12   0  -2  114.31    6.17
  12   0   2  106.00    6.46
 -12   0  -3   -0.44    0.41
  12   0   3    0.41    0.69
 -12   0  -4  290.97   10.61
  12   0   4  292.04   11.48
 -12   0  -5   -0.08    0.41
  12   0   5   -0.09    0.49
 -12   0  -6    1.81    0.75
  12   0   6    0.26    0.44
 -12   0  -7   -0.08    0.37
 -12   0  -8   71.77    4.87
 -12   0  -9   -0.20    0.34
 -12   0 -10  338.53   11.20
 -12   0 -11    0.59    0.70
 -12   0 -12   23.98    2.48
 -12   0 -13    0.40    0.41
 -12   0 -14    0.84    0.39
 -12   0 -15    0.00    0.26
  12  -1 -23   17.42    1.74
  12  -1 -23   18.98    1.78
  12   1 -22    2.66    0.74
  12  -1 -22    1.56    0.53
  12   1 -21    9.59    1.48
  12  -1 -21    9.79    1.56
  12   1 -20   52.43    3.90
  12  -1 -20   52.71    3.98
  12   1 -19   -0.01    0.72
  12  -1 -19    0.63    0.63
  12   1 -18   86.25    5.60
  12  -1 -18   80.41    5.43
  12  -1 -17   17.03    2.54
  12   1 -17   15.93    2.44
  12   1 -16   12.20    2.18
  12  -1 -16   10.62    2.12
  12   1 -15   73.89    5.47
  12  -1 -15   72.72    5.42
  12   1 -14    0.73    0.53
  12  -1 -14    0.04    0.47
  12   1 -13   62.52    5.08
  12  -1 -13   66.16    5.20
  12   1 -12   72.50    5.46
  12  -1 -12   76.17    5.59
  12   1 -11   28.50    3.35
  12  -1 -11   28.58    3.36
  12   1 -10  360.10   12.96
  12  -1 -10  370.31   13.20
  12   1  -9   95.82    6.16
  12  -1  -9  101.42    6.37
  12  -1  -8   91.32    6.02
  12   1  -8   93.59    5.98
 -12   1   7  198.55   12.15
 -12  -1   6  100.13    8.62
 -12   1   6  125.01    9.51
 -12  -1   5    2.69    1.33
 -12   1   5    0.58    0.47
 -12  -1   4   48.06    5.96
 -12   1   4   57.91    6.51
 -12  -1   3  275.80   15.48
 -12   1   3  286.90   15.00
 -12  -1   2   17.39    3.89
 -12   1   2   17.96    3.48
 -12  -1   1   10.73    3.04
 -12   1   1   10.12    2.58
  12   1   0  305.03   11.53
  12  -1   0  318.14   12.00
 -12  -1  -1    6.31    1.37
 -12   1  -1    6.11    1.40
  12   1   1    6.08    1.52
  12  -1   1    7.26    1.73
 -12  -1  -2   15.58    2.26
 -12   1  -2   14.03    2.04
  12   1   2   15.66    2.38
  12  -1   2   15.37    2.42
 -12  -1  -3  310.94   11.35
 -12   1  -3  308.01   10.68
  12   1   3  306.22   11.74
  12  -1   3  311.58   12.04
  12  -1   4   42.07    4.17
 -12  -1  -4   42.81    3.85
 -12   1  -4   41.75    3.58
  12   1   4   40.00    3.94
 -12  -1  -5    3.25    1.04
 -12   1  -5    3.27    0.97
  12   1   5    3.79    1.46
  12  -1   5    2.90    1.16
 -12  -1  -6   56.89    4.51
 -12   1  -6   54.23    4.13
  12   1   6   56.65    4.76
  12  -1   6   57.82    4.86
 -12  -1  -7  120.63    6.65
 -12   1  -7  120.00    6.36
 -12  -1  -8    0.13    0.57
 -12   1  -8    0.16    0.48
 -12  -1  -9   65.51    4.61
 -12   1  -9   70.70    4.69
 -12  -1 -10   53.77    4.00
 -12   1 -10   53.91    4.01
 -12  -1 -11   23.21    2.54
 -12   1 -11   23.78    2.51
 -12  -1 -12   26.65    2.51
 -12   1 -12   28.94    2.64
 -12  -1 -13   25.04    2.34
 -12   1 -13   25.12    2.30
 -12  -1 -14   81.29    4.08
 -12   1 -14   80.52    3.95
 -12   1 -15    7.39    1.04
 -12  -1 -15    7.14    1.07
  12  -2 -22    0.46    0.28
  12  -2 -22    1.22    0.50
  12  -2 -21   27.12    2.59
  12  -2 -21   31.44    2.71
  12  -2 -21   23.94    2.04
  12  -2 -20    3.12    0.91
  12  -2 -20    1.87    0.60
  12  -2 -19    0.91    0.63
  12  -2 -19   -0.18    0.39
  12  -2 -18    6.23    1.47
  12  -2 -18    6.20    1.29
  12  -2 -17  116.68    6.67
  12  -2 -17  109.34    5.87
  12   2 -16    2.01    1.04
  12  -2 -16    0.85    0.82
  12  -2 -16    0.79    0.38
  12   2 -15    3.33    1.08
  12  -2 -15    1.83    0.88
  12  -2 -15    3.05    0.99
  12   2 -14    0.56    0.45
  12  -2 -14    1.07    0.83
  12  -2 -14    1.09    0.58
  12   2 -13   95.47    6.21
  12  -2 -13   95.68    6.36
  12  -2 -13   90.01    5.63
  12   2 -12   33.09    3.61
  12  -2 -12   36.22    3.90
  12  -2 -12   30.33    3.20
  12   2 -11  140.15    7.58
  12  -2 -11  133.93    7.68
  12  -2 -11  126.23    6.76
  12  -2 -10   24.79    3.19
  12   2 -10   25.29    3.11
  12  -2 -10   23.45    2.76
  12   2  -9  150.08    7.81
  12  -2  -9  150.81    8.06
  12  -2  -9  133.09    6.83
  12   2  -8    0.22    0.42
  12  -2  -8    1.19    0.78
  12  -2  -8    0.87    0.57
  12  -2  -7  133.29    7.50
  12   2  -7  121.24    6.93
  12   2  -6   89.41    5.85
  12  -2  -6   99.78    6.39
  12   2  -5   11.77    1.96
  12  -2  -5   12.77    2.21
  12   2  -4    0.04    0.52
  12  -2  -4   -0.73    0.86
  12   2  -3  133.89    7.25
  12  -2  -3  143.99    7.74
  12   2  -2    0.38    0.69
  12  -2  -2    0.76    0.80
  12   2  -1  522.15   16.12
  12  -2  -1  541.32   16.66
  12   2   0   25.62    3.12
  12  -2   0   24.94    3.11
  12   2   1   10.02    1.84
  12  -2   1   11.96    2.19
 -12   2  -2    3.48    1.07
  12   2   2    2.74    0.97
  12  -2   2    2.06    0.89
 -12  -2  -3    6.21    1.48
 -12   2  -3    4.25    1.09
  12   2   3    3.14    1.13
  12  -2   3    3.72    1.22
  12  -2   3    3.56    1.00
 -12  -2  -4    1.06    0.73
 -12   2  -4    1.44    0.84
  12   2   4    1.01    0.78
  12  -2   4    1.33    0.93
  12  -2   4    0.73    0.57
 -12  -2  -5    3.42    1.21
 -12   2  -5    3.30    0.92
  12   2   5    3.18    1.28
  12  -2   5    2.70    0.83
  12  -2   5    4.14    1.40
 -12  -2  -6    3.53    1.06
 -12   2  -6    2.78    0.93
  12  -2   6    2.60    0.76
 -12  -2  -7   77.49    5.27
 -12   2  -7   83.05    5.11
  12  -2   7   80.24    4.71
 -12  -2  -8   33.81    3.32
 -12   2  -8   34.74    3.22
 -12  -2  -9   16.32    2.24
 -12   2  -9   21.32    2.47
 -12  -2 -10   10.98    1.79
 -12   2 -10   11.32    1.75
  12  -2  11   16.53    1.77
 -12  -2 -11   17.55    2.12
 -12   2 -11   20.60    2.27
  12  -2  12    7.45    1.14
 -12  -2 -12    9.11    1.47
 -12   2 -12    9.40    1.43
  12  -2  13   62.96    3.18
 -12  -2 -13   69.23    3.89
 -12   2 -13   65.22    3.61
 -12  -2 -14    2.89    0.81
 -12   2 -14    3.12    0.72
 -12  -2 -15    0.98    0.54
  12  -3 -21   32.96    2.64
  12  -3 -21   32.22    2.49
  12  -3 -21   33.22    2.30
  12  -3 -20   27.56    2.62
  12  -3 -20   22.05    2.25
  12  -3 -20   24.82    2.19
  12  -3 -19   19.99    2.43
  12  -3 -19   22.23    2.43
  12  -3 -19   19.06    2.08
  12  -3 -18   15.82    2.26
  12  -3 -18   16.61    2.26
  12  -3 -18   14.33    1.91
  12  -3 -17    0.55    0.83
  12  -3 -17   -1.08    0.69
  12  -3 -17    0.59    0.37
  12  -3 -16    2.66    1.09
  12  -3 -16    2.21    1.06
  12  -3 -16    1.64    0.57
  12  -3 -15   22.53    3.04
  12  -3 -15   23.52    2.96
  12  -3 -15   23.30    2.73
  12  -3 -14    6.34    1.59
  12  -3 -14    4.41    1.42
  12  -3 -14    6.58    1.40
  12  -3 -13   45.83    4.52
  12  -3 -13   41.06    4.09
  12  -3 -13   38.84    3.64
  12  -3 -12   35.30    3.99
  12  -3 -12   31.49    3.62
  12  -3 -12   32.77    3.38
  12  -3 -11   27.12    3.49
  12  -3 -11   23.63    3.16
  12  -3 -11   25.03    2.98
  12  -3 -10   45.66    4.54
  12  -3 -10   47.25    4.39
  12  -3 -10   47.60    4.10
  12  -3  -9    0.88    0.73
  12  -3  -9    1.55    0.46
  12  -3  -9    0.46    0.52
  12  -3  -8    8.90    2.00
  12  -3  -8    7.00    1.75
  12  -3  -8    6.86    1.53
  12  -3  -7  264.99   10.95
  12  -3  -7  242.10    9.72
  12  -3  -6    4.74    1.30
  12  -3  -6    5.03    1.36
  12  -3  -5   84.68    5.87
  12  -3  -5   79.82    5.14
  12  -3  -4  208.51    9.55
  12  -3  -4  201.18    8.48
  12  -3  -3   43.64    3.70
  12  -3  -2   15.43    2.14
  12  -3  -1  179.45    7.88
  12   3   0   22.46    2.88
  12  -3   0   23.02    2.58
  12   3   1    1.66    0.80
  12  -3   1    0.76    0.41
  12  -3   2   15.70    2.15
  12   3   2   14.26    2.40
 -12   3  -3  284.25   10.03
  12   3   3  271.69   11.13
  12  -3   3  291.08   10.19
  12  -3   4   22.32    2.52
 -12   3  -4   25.50    2.76
 -12  -3  -5   15.65    2.35
 -12   3  -5   20.67    2.47
  12  -3   5   19.99    2.38
 -12   3  -6  145.52    6.81
  12  -3   6  141.11    6.38
 -12  -3  -7   14.88    2.22
 -12   3  -7   16.08    2.15
  12  -3   7   15.93    2.04
 -12  -3  -8    1.63    0.81
 -12   3  -8    1.86    0.61
 -12  -3  -9    0.07    0.26
 -12   3  -9    0.11    0.44
 -12   3 -10   14.14    1.86
 -12  -3 -10   11.30    1.72
  12  -3  11   19.56    1.89
 -12  -3 -11   17.62    2.08
 -12   3 -11   19.80    2.06
 -12  -3 -12    2.08    0.77
  12  -3  12    1.11    0.44
 -12  -3 -12    1.78    0.61
 -12   3 -12    1.38    0.55
  12  -3  13    4.47    0.77
 -12  -3 -13    5.92    1.03
  12  -3  14   23.42    1.61
 -12  -3 -14   25.24    1.99
  12  -4 -20   14.00    1.68
  12  -4 -20   13.27    1.45
  12  -4 -19    0.27    0.33
  12  -4 -19    0.03    0.24
  12  -4 -19    0.25    0.19
  12  -4 -18    1.71    0.83
  12  -4 -18    2.00    0.78
  12  -4 -18    1.70    0.57
  12  -4 -17   28.18    3.03
  12  -4 -17   22.38    2.42
  12  -4 -17   26.68    2.61
  12  -4 -16   11.57    2.02
  12  -4 -16    9.19    1.65
  12  -4 -16   10.39    1.70
  12  -4 -15    2.51    1.14
  12  -4 -15    1.44    0.85
  12  -4 -15    2.12    0.90
  12  -4 -14  256.81   10.81
  12  -4 -14  235.42    9.24
  12  -4 -13    0.55    0.85
  12  -4 -13    1.74    0.98
  12  -4 -12   22.54    3.13
  12  -4 -12   23.34    2.81
  12  -4 -11    1.58    0.94
  12  -4 -11    1.68    0.90
  12  -4 -10   26.41    3.45
  12  -4 -10   24.09    2.91
  12  -4  -9    4.04    1.45
  12  -4  -9    3.60    1.16
  12  -4  -8   -0.35    0.92
  12  -4  -8    0.03    0.44
  12  -4  -7   50.67    4.76
  12  -4  -7   52.10    4.29
  12  -4  -6  172.30    8.05
  12  -4  -5   29.22    3.12
  12  -4  -4  671.33   18.11
  12  -4  -3   53.57    4.25
  12  -4  -2   75.03    5.04
  12  -4  -1   91.57    5.56
  12  -4   0  232.62    9.29
  12  -4   1   23.60    2.71
  12  -4   2   25.28    2.80
 -12   4  -3    7.34    1.41
  12  -4   3    6.94    1.45
 -12   4  -4  180.83    7.68
  12  -4   4  177.60    7.60
 -12   4  -5    4.36    1.17
  12  -4   5    3.50    1.12
  12  -4   6   67.73    4.24
 -12   4  -6   65.36    4.32
 -12   4  -7   15.49    1.98
  12  -4   7   18.01    2.11
 -12   4  -8   17.81    2.09
 -12  -4  -9   25.62    2.51
 -12   4  -9   31.25    2.67
 -12  -4 -10  112.99    5.41
 -12  -4 -10  160.41    7.23
  12  -4  11    0.69    0.33
 -12  -4 -11    1.67    0.61
 -12  -4 -11    0.91    0.51
  12  -4  12   27.55    1.96
 -12  -4 -12   28.04    2.39
  12  -4  13    1.99    0.46
  12  -5 -19    3.78    0.71
  12  -5 -18   28.23    2.22
  12  -5 -17    1.97    0.68
  12  -5 -17    3.66    0.90
  12  -5 -16   10.37    1.82
  12  -5 -16   10.42    1.52
  12  -5 -15    9.87    1.82
  12  -5 -15    8.41    1.46
  12  -5 -14    0.30    0.53
  12  -5 -14    0.08    0.40
  12  -5 -13   70.11    5.24
  12  -5 -13   70.25    4.60
  12  -5 -12    1.30    0.83
  12  -5 -12    0.68    0.48
  12  -5 -11    3.87    1.04
  12  -5 -11    5.50    1.32
  12  -5 -10  191.21    9.46
  12  -5 -10  189.18    8.25
  12  -5  -9    9.63    2.08
  12  -5  -9    9.00    1.83
  12  -5  -8  108.40    6.24
  12  -5  -7   64.61    4.70
  12  -5  -6   28.76    3.11
  12  -5  -5    4.42    1.29
  12  -5  -4    1.96    0.76
  12  -5  -3   48.86    3.97
  12  -5  -2   10.43    1.81
  12  -5  -1    4.67    1.07
  12  -5   0   80.97    5.09
  12  -5   1    1.53    0.76
 -12   5  -2   44.33    3.52
  12  -5   2   44.02    3.57
 -12   5  -3   65.88    4.29
  12  -5   3   69.13    4.41
 -12   5  -4   45.07    3.46
  12  -5   4   47.33    3.56
 -12   5  -5    0.12    0.42
  12  -5   5    0.19    0.50
 -12   5  -6  121.48    5.59
  12  -5   6  132.07    5.75
 -12  -5  -7   10.75    2.01
  12  -5   7    8.83    1.39
 -12  -5  -8    3.85    1.24
 -12  -5  -9    2.93    0.81
 -12  -5 -10    8.48    1.44
  12  -5  11    5.54    0.81
 -12  -5 -11    6.72    1.14
  12  -6 -16   15.26    1.54
  12  -6 -15    0.20    0.24
  12  -6 -14   24.07    2.26
  12  -6 -13    3.48    0.98
  12  -6 -12   94.89    4.99
  12  -6 -11  169.82    7.06
  12  -6 -10    5.50    1.30
  12  -6  -9    6.19    1.35
  12  -6  -8    1.89    0.77
  12  -6  -7    4.74    1.08
  12  -6  -6   44.44    3.57
  12  -6  -5    3.23    0.77
  12  -6  -4   63.65    4.38
  12  -6  -3  101.06    5.56
  12  -6  -2    3.47    0.91
  12  -6  -1   22.87    2.48
 -12  -6   1   14.19    2.66
  12  -6   0   61.43    4.12
 -12  -6   0   52.13    4.89
 -12   6  -1    0.46    0.27
  12  -6   1    0.31    0.54
 -12  -6  -1    0.07    0.48
 -12   6  -2    2.27    0.80
  12  -6   2    1.85    0.78
 -12  -6  -2    1.58    1.01
  12  -6   3    2.73    0.83
 -12  -6  -3    2.23    1.06
  12  -6   4   -0.03    0.33
 -12  -6  -4    0.52    0.49
  12  -6   5    0.39    0.36
 -12  -6  -5    0.19    0.40
  12  -6   6    2.15    0.59
 -12  -6  -6    4.29    1.34
 -12  -6  -7   41.84    3.55
 -12  -6  -8   13.44    1.79
  12  -6   9    0.93    0.35
 -12  -6  -9    1.59    0.55
  12  -7 -12    3.15    0.69
  12  -7 -11   18.78    1.81
  12  -7 -10   10.54    1.46
  12  -7  -9    1.28    0.33
  12  -7  -8   -0.12    0.39
  12  -7  -7  102.14    5.55
  12  -7  -7   93.98    4.76
  12  -7  -6    0.53    0.45
  12  -7  -6    0.76    0.45
  12  -7  -5    5.68    1.22
  12  -7  -5    7.19    1.29
  12  -7  -4    8.28    1.41
  12  -7  -4    6.87    1.22
  12  -7  -3   18.43    2.04
  12  -7  -2   -0.68    0.56
  12  -7  -1    2.23    0.75
  12  -7   0    0.77    0.55
  12  -7   1   24.17    2.17
 -12  -7  -1   19.09    2.38
  12  -7   2   31.34    2.40
 -12  -7  -2   28.64    2.88
  12  -7   3  110.48    4.53
 -12  -7  -3   98.19    5.38
  12  -7   4    3.23    0.70
 -12  -7  -4    4.43    1.05
 -12  -7  -5    1.65    0.63
  13   0 -22    0.74    0.52
  13   0 -21    5.03    1.06
  13   0 -20   -0.95    0.66
  13   0 -19   27.75    2.87
  13   0 -18    0.25    0.46
  13   0 -17  234.84    9.61
  13   0 -16    0.18    0.59
  13   0 -15    3.49    1.40
  13   0 -14    0.00    0.53
  13   0 -13  164.15    8.32
  13   0 -12    0.28    0.62
  13   0 -11    1.96    0.90
  13   0 -10    0.36    0.38
  13   0  -9   32.81    3.52
  13   0  -8   -0.13    0.54
  13   0  -7  296.83   11.40
  13   0  -6   -0.02    0.40
  13   0  -5  113.38    6.63
  13   0  -4   -0.36    0.29
 -13   0   3    4.64    1.25
  13   0  -3    3.55    1.10
 -13   0   2    0.25    0.38
  13   0  -2    0.70    0.58
 -13   0   1    6.82    1.43
  13   0  -1    6.89    1.60
 -13   0   0    0.50    0.55
  13   0   0   -0.54    0.42
 -13   0  -1  894.88   21.86
  13   0   1  903.86   23.12
 -13   0  -2    0.55    0.97
  13   0   2   -0.44    0.77
 -13   0  -3  114.58    6.31
  13   0   3  124.07    7.09
 -13   0  -4   -0.31    0.58
  13   0   4    0.17    0.48
 -13   0  -5   29.43    3.07
  13   0   5   33.29    3.61
 -13   0  -6   -0.05    0.32
 -13   0  -7  193.53    8.25
 -13   0  -8    0.94    0.72
 -13   0  -9    0.05    0.41
 -13   0 -10    0.23    0.55
 -13   0 -11   73.78    4.24
 -13   0 -12   -0.02    0.33
 -13   0 -13    1.52    0.44
 -13   0 -14   -0.56    0.31
  13  -1 -22    5.77    1.03
  13  -1 -22    6.72    1.11
  13  -1 -21   -0.10    0.56
  13   1 -21    0.48    0.26
  13   1 -20    4.28    0.98
  13  -1 -20    3.77    0.98
  13   1 -19   45.29    3.56
  13  -1 -19   46.20    3.71
  13   1 -18    4.02    1.19
  13  -1 -18    5.45    1.39
  13   1 -17   10.53    1.91
  13  -1 -17   11.09    1.98
  13   1 -16  137.50    7.23
  13  -1 -16  134.35    7.15
  13   1 -15    3.52    1.24
  13  -1 -15    3.25    1.37
  13   1 -14  189.87    8.91
  13  -1 -14  182.01    8.73
  13   1 -13  151.02    7.94
  13  -1 -13  155.60    8.00
  13   1 -12    0.22    0.46
  13  -1 -12    1.47    1.05
  13   1 -11    3.23    1.11
  13  -1 -11    4.96    1.46
  13   1 -10   27.90    3.28
  13  -1 -10   29.14    3.32
  13   1  -9    0.55    0.74
  13  -1  -9   -0.28    0.60
  13   1  -8    9.11    1.88
  13  -1  -8    9.79    2.02
  13  -1  -7   21.53    2.93
  13   1  -7   19.00    2.62
  13  -1  -6  145.78    7.75
  13   1  -6  137.95    7.44
  13  -1  -5  141.23    7.59
  13   1  -5  141.20    7.48
  13   1  -4   21.23    2.80
  13  -1  -4   19.96    2.77
  13   1  -3  377.92   13.19
  13  -1  -3  383.72   13.41
  13   1  -2    2.23    0.88
  13  -1  -2    1.99    0.83
  13   1  -1    3.35    1.17
  13  -1  -1    4.75    1.40
 -13  -1   0  413.23   13.41
 -13   1   0  417.35   12.85
  13   1   0  417.30   14.06
  13  -1   0  413.76   14.24
 -13  -1  -1    2.21    0.83
 -13   1  -1    1.64    0.97
  13   1   1    1.00    0.69
  13  -1   1    1.06    0.37
 -13   1  -2   10.21    1.84
 -13  -1  -2    9.30    1.73
  13   1   2   11.07    2.11
  13  -1   2   11.53    2.12
 -13  -1  -3    0.30    0.46
 -13   1  -3    0.27    0.69
  13   1   3   -0.78    0.90
  13  -1   3    0.33    0.43
 -13  -1  -4   -0.12    0.28
 -13   1  -4   -0.23    0.30
  13   1   4   -0.61    0.89
  13  -1   4   -0.12    0.72
 -13  -1  -5  113.12    6.39
 -13   1  -5  117.21    6.19
  13  -1   5  117.78    6.94
  13   1   5  117.71    6.87
 -13  -1  -6   16.61    2.41
 -13   1  -6   15.44    2.13
 -13  -1  -7   27.38    3.01
 -13   1  -7   28.46    2.88
 -13  -1  -8    8.16    1.57
 -13   1  -8    7.28    1.33
 -13  -1  -9   11.41    1.78
 -13   1  -9   12.74    1.84
 -13  -1 -10   61.79    4.01
 -13   1 -10   66.82    4.18
 -13  -1 -11   19.50    2.12
 -13   1 -11   19.40    2.13
 -13  -1 -12    5.70    1.04
 -13   1 -12    6.91    1.12
 -13  -1 -13   15.72    1.64
 -13   1 -13   14.56    1.57
 -13  -1 -14   13.72    1.40
 -13   1 -14   13.16    1.30
  13  -2 -22   22.85    1.90
  13  -2 -22   26.92    2.02
  13  -2 -21    8.61    1.39
  13  -2 -21    8.36    1.27
  13  -2 -20   62.01    3.98
  13  -2 -20   66.31    3.99
  13  -2 -19    4.61    1.10
  13  -2 -18    4.08    1.13
  13  -2 -18    2.89    0.78
  13   2 -17    0.99    0.38
  13  -2 -17    2.98    1.09
  13  -2 -17    2.95    0.92
  13   2 -16    1.29    0.71
  13  -2 -16    3.62    1.18
  13  -2 -16    2.15    0.77
  13   2 -15    1.36    0.85
  13  -2 -15    0.96    0.81
  13  -2 -15    0.43    0.27
  13   2 -14    4.00    1.22
  13  -2 -14    6.67    1.58
  13  -2 -14    5.48    1.34
  13   2 -13    1.25    0.80
  13  -2 -13    1.17    1.07
  13  -2 -13    0.24    0.78
  13   2 -12  243.72   10.28
  13  -2 -12  261.53   10.82
  13   2 -11   29.24    3.37
  13  -2 -11   34.80    3.75
  13   2 -10   54.66    4.63
  13  -2 -10   59.75    4.93
  13  -2  -9   52.53    4.64
  13   2  -9   50.20    4.40
  13   2  -8    0.96    0.71
  13  -2  -8    0.18    0.58
  13   2  -7  144.58    7.71
  13  -2  -7  154.47    8.11
  13   2  -6  331.58   12.28
  13  -2  -6  343.71   12.75
  13   2  -5    3.87    1.10
  13  -2  -5    3.38    1.08
  13   2  -4   55.33    4.65
  13  -2  -4   57.10    4.78
  13   2  -3    4.87    1.43
  13  -2  -3    6.09    1.55
  13   2  -2   83.43    5.76
  13  -2  -2   88.45    6.09
  13   2  -1   12.19    2.19
  13  -2  -1   14.67    2.43
  13   2   0    0.76    0.66
  13  -2   0    1.74    1.11
 -13   2  -1   11.27    1.86
  13   2   1   11.60    2.08
  13  -2   1   11.83    2.16
 -13   2  -2    6.75    1.49
  13   2   2    5.29    1.52
  13  -2   2    4.44    1.26
 -13  -2  -3    2.17    1.04
 -13   2  -3    4.03    1.23
  13   2   3    2.86    1.11
  13  -2   3    1.96    0.97
 -13  -2  -4  188.79    8.65
 -13   2  -4  215.05    8.52
  13   2   4  219.89    9.62
  13  -2   4  209.09    9.51
 -13  -2  -5    4.37    1.28
 -13   2  -5    4.03    1.08
  13  -2   5    6.22    1.66
 -13  -2  -6   67.59    4.77
 -13   2  -6   75.37    4.74
 -13  -2  -7    0.42    0.32
 -13   2  -7    0.51    0.57
 -13  -2  -8    1.85    0.94
 -13   2  -8    2.37    0.88
 -13  -2  -9    4.40    1.07
 -13   2  -9    5.61    1.18
 -13   2 -10   11.09    1.60
 -13  -2 -10    9.26    1.48
 -13  -2 -11   15.01    1.82
 -13   2 -11   15.65    1.82
 -13  -2 -12   52.36    3.24
 -13   2 -12   47.01    2.95
 -13  -2 -13    0.38    0.37
 -13   2 -13    0.76    0.43
 -13  -2 -14   69.68    3.15
  13  -3 -21    0.01    0.27
  13  -3 -20   -0.42    0.50
  13  -3 -20   -0.33    0.39
  13  -3 -20    0.34    0.29
  13  -3 -19   11.08    1.66
  13  -3 -19    9.09    1.25
  13  -3 -19    9.04    1.42
  13  -3 -18   13.34    1.89
  13  -3 -18   10.58    1.50
  13  -3 -18   11.30    1.68
  13  -3 -17    0.69    0.49
  13  -3 -17    0.36    0.53
  13  -3 -17    1.45    0.67
  13  -3 -16   38.93    3.65
  13  -3 -16   37.93    3.45
  13  -3 -16   36.09    3.12
  13  -3 -15    6.28    1.61
  13  -3 -15    5.68    1.41
  13  -3 -15    5.58    1.23
  13  -3 -14   71.53    5.32
  13  -3 -14   67.29    4.96
  13  -3 -14   65.55    4.47
  13  -3 -13   69.06    5.35
  13  -3 -13   63.99    4.91
  13  -3 -13   61.81    4.44
  13  -3 -12    0.25    0.68
  13  -3 -12    0.80    0.96
  13  -3 -11    1.34    0.81
  13  -3 -11    1.92    0.89
  13  -3 -11    2.92    1.02
  13  -3 -10   48.71    4.49
  13  -3 -10   50.25    4.46
  13  -3 -10   49.87    4.02
  13  -3  -9   18.92    2.48
  13  -3  -9   15.80    2.46
  13  -3  -8    4.52    1.41
  13  -3  -8    4.07    1.06
  13  -3  -7   17.59    2.64
  13  -3  -7   15.01    2.11
  13  -3  -6  143.40    7.77
  13  -3  -6  131.50    6.67
  13  -3  -5   52.02    4.61
  13  -3  -5   52.78    4.05
  13  -3  -4    4.71    1.45
  13  -3  -4    3.46    1.01
  13  -3  -3  129.03    7.32
  13  -3  -3  112.47    6.05
  13   3  -2    6.98    1.62
  13  -3  -2    6.46    1.34
  13   3  -1   34.08    3.63
  13  -3  -1   33.72    3.15
  13   3   0  379.64   13.29
  13  -3   0  383.45   12.06
  13   3   1    0.91    0.71
  13  -3   1    0.16    0.50
 -13   3  -2    1.09    0.63
  13   3   2    2.09    1.05
  13  -3   2    1.63    0.66
 -13   3  -3   15.51    2.12
  13  -3   3   14.50    1.98
  13   3   3   14.73    2.29
 -13   3  -4   52.40    3.89
  13  -3   4   49.99    3.64
 -13   3  -5   29.43    2.89
  13  -3   5   25.12    2.46
 -13  -3  -6    3.76    1.06
 -13   3  -6    5.62    1.26
  13  -3   6    5.58    1.15
 -13  -3  -7    0.39    0.46
 -13   3  -7    0.23    0.25
 -13  -3  -8   86.39    4.90
 -13   3  -8  110.83    5.39
 -13  -3  -9    6.29    1.24
 -13   3  -9    9.14    1.48
  13  -3  10   56.65    3.06
 -13  -3 -10   54.87    3.53
 -13   3 -10   65.91    3.73
  13  -3  11   36.45    2.28
 -13  -3 -11   38.53    2.77
 -13   3 -11   40.30    2.67
 -13  -3 -11   44.69    3.24
  13  -3  12    0.00    0.16
 -13  -3 -12   -0.01    0.33
 -13   3 -12    0.08    0.19
  13  -4 -19   14.92    1.70
  13  -4 -19   12.89    1.38
  13  -4 -18    6.26    1.25
  13  -4 -18    5.54    1.00
  13  -4 -18    6.08    1.06
  13  -4 -17   42.13    3.50
  13  -4 -17   37.71    2.86
  13  -4 -17   44.82    3.08
  13  -4 -16    7.35    1.54
  13  -4 -16    5.32    1.18
  13  -4 -16    6.31    1.27
  13  -4 -15    9.85    1.83
  13  -4 -15    6.56    1.30
  13  -4 -15    7.42    1.41
  13  -4 -14    4.90    1.36
  13  -4 -14    4.22    1.23
  13  -4 -14    4.89    1.11
  13  -4 -13   83.13    5.72
  13  -4 -13   84.08    5.09
  13  -4 -12    1.35    0.76
  13  -4 -12    1.10    0.77
  13  -4 -11    4.19    1.39
  13  -4 -11    4.66    1.18
  13  -4 -10    0.35    0.49
  13  -4 -10    0.11    0.29
  13  -4  -9  134.59    7.66
  13  -4  -9  139.68    6.93
  13  -4  -8   11.77    2.17
  13  -4  -8   13.66    2.11
  13  -4  -7  187.20    8.17
  13  -4  -6    0.57    0.68
  13  -4  -5   10.98    1.79
  13  -4  -4    5.76    1.31
  13  -4  -3    0.61    0.45
  13  -4  -2    4.15    1.15
  13  -4  -1   73.27    4.78
  13  -4   0   12.93    1.97
  13  -4   1  262.38    9.51
 -13   4  -2    0.79    0.68
  13  -4   2    0.23    0.53
 -13   4  -3   33.29    3.06
  13  -4   3   31.30    2.88
 -13   4  -4   15.02    1.98
  13  -4   4   15.43    1.98
 -13   4  -5    0.21    0.33
  13  -4   5    0.29    0.49
 -13   4  -6   53.23    3.68
  13  -4   6   51.08    3.42
 -13   4  -7   57.97    3.70
 -13   4  -8    0.52    0.49
 -13  -4  -9    3.46    1.03
 -13   4  -9    1.50    0.48
  13  -4  10    0.05    0.19
 -13  -4 -10   -0.50    0.50
  13  -4  11   29.45    1.87
 -13  -4 -11   36.77    2.62
  13  -5 -17   12.24    1.39
  13  -5 -16   12.24    1.50
  13  -5 -15   -0.09    0.38
  13  -5 -14    7.53    1.45
  13  -5 -14    7.40    1.31
  13  -5 -13  134.91    6.90
  13  -5 -13  136.62    6.12
  13  -5 -12    9.13    1.65
  13  -5 -11   18.00    2.30
  13  -5 -10   69.09    4.48
  13  -5  -9   23.75    2.67
  13  -5  -8    2.06    0.79
  13  -5  -7   22.77    2.56
  13  -5  -6   87.31    5.21
  13  -5  -5  125.34    6.31
  13  -5  -4    3.04    0.93
  13  -5  -3   83.96    5.06
  13  -5  -2    2.24    0.64
  13  -5  -1    0.49    0.52
  13  -5   0    3.39    0.82
 -13   5  -1    8.85    1.52
  13  -5   1    8.16    1.47
 -13   5  -2    4.79    1.14
  13  -5   2    3.48    1.01
 -13   5  -3    9.19    1.53
  13  -5   3    6.86    1.26
 -13   5  -4   56.29    3.64
  13  -5   4   57.43    3.62
 -13   5  -5   26.17    2.35
  13  -5   5   26.26    2.34
 -13  -5  -5   32.82    3.39
 -13  -5  -6    1.84    0.67
 -13   5  -6    1.76    0.54
  13  -5   6    2.73    0.72
 -13  -5  -7   33.66    3.20
 -13  -5  -8    9.80    1.62
 -13  -5  -9    7.01    1.24
  13  -6 -15    1.67    0.56
  13  -6 -14    5.24    0.94
  13  -6 -13    4.41    0.92
  13  -6 -12   40.56    2.90
  13  -6 -11   14.37    1.78
  13  -6 -10   53.96    3.56
  13  -6  -9   11.35    1.59
  13  -6  -8    6.40    1.14
  13  -6  -7   30.30    2.74
  13  -6  -6   85.42    4.75
  13  -6  -5    8.66    1.49
  13  -6  -4   16.87    2.07
  13  -6  -3    4.50    1.10
  13  -6  -2   62.33    3.93
  13  -6  -1    7.75    1.32
 -13  -6   1    6.32    1.63
 -13   6   0    0.94    0.50
  13  -6   0    0.18    0.34
 -13  -6   0    0.23    0.37
 -13   6  -1   82.39    4.29
  13  -6   1   88.20    4.48
 -13  -6  -1   84.24    5.67
 -13   6  -2   53.18    3.28
 -13  -6  -2   58.09    4.60
  13  -6   2   60.51    3.55
 -13   6  -3    3.07    0.76
  13  -6   3    2.52    0.70
 -13  -6  -3    2.66    1.06
  13  -6   4  133.52    5.21
 -13  -6  -4  148.03    7.08
  13  -6   5   18.84    1.75
 -13  -6  -5   22.86    2.58
 -13  -6  -6   15.17    1.91
 -13  -6  -7    1.29    0.56
  13  -7 -10   15.62    1.50
  13  -7  -9    2.35    0.58
  13  -7  -9    2.62    0.61
  13  -7  -8   -0.72    0.57
  13  -7  -8    0.48    0.30
  13  -7  -7    0.00    0.27
  13  -7  -7    0.79    0.42
  13  -7  -6   21.68    1.97
  13  -7  -5   -0.55    0.58
  13  -7  -4   16.94    1.72
 -13   7   3    1.25    0.39
  13  -7  -3    0.94    0.29
 -13   7   2   12.02    1.33
  13  -7  -2   14.86    1.56
  13  -7  -1   29.77    2.23
  13  -7   0  120.86    4.63
  13  -7   1   12.91    1.37
  13  -7   2    2.12    0.55
  14   0 -21    0.15    0.23
  14   0 -20   -0.39    0.50
  14   0 -19   -0.63    0.55
  14   0 -18  103.85    5.52
  14   0 -17    0.27    0.61
  14   0 -16  129.17    6.68
  14   0 -15    0.92    0.76
  14   0 -14    1.19    0.64
  14   0 -13   -0.32    0.65
  14   0 -12    9.60    1.92
  14   0 -11    0.01    0.55
  14   0 -10   60.21    4.81
  14   0  -9    0.26    0.43
  14   0  -8  108.45    6.59
  14   0  -7   -1.14    0.87
  14   0  -6  132.28    7.27
  14   0  -5    0.30    0.66
  14   0  -4   96.75    6.15
 -14   0   3    1.73    0.89
  14   0  -3    2.38    0.96
 -14   0   2 1282.19   27.85
  14   0  -2 1216.96   28.81
 -14   0   1    1.29    0.88
  14   0  -1    0.75    1.07
 -14   0   0  131.45    6.71
  14   0   0  132.03    7.30
 -14   0  -1    0.12    0.62
  14   0   1    0.09    0.44
 -14   0  -2  101.52    5.84
  14   0   2  102.02    6.35
 -14   0  -3   -0.06    0.40
  14   0   3    0.22    0.60
 -14   0  -4    2.01    0.87
  14   0   4    2.91    1.07
 -14   0  -5   -0.02    0.33
  14   0   5    0.04    0.56
 -14   0  -6   12.94    1.97
 -14   0  -7   -0.14    0.46
 -14   0  -8  177.76    7.25
 -14   0  -9    0.01    0.39
 -14   0 -10    0.01    0.34
 -14   0 -11   -0.28    0.36
 -14   0 -12   18.91    1.71
 -14   0 -13   -0.28    0.28
  14  -1 -21    2.24    0.65
  14  -1 -21    2.63    0.66
  14   1 -20   26.55    2.25
  14  -1 -20   31.45    2.57
  14   1 -19   39.30    3.04
  14  -1 -19   44.69    3.33
  14   1 -18   -0.49    0.45
  14  -1 -18   -0.05    0.55
  14   1 -17    6.42    1.38
  14  -1 -17    5.78    1.18
  14   1 -16   29.89    3.08
  14  -1 -16   30.78    3.09
  14   1 -15   18.68    2.53
  14  -1 -15   17.43    2.45
  14   1 -14    4.47    1.27
  14  -1 -14    6.25    1.58
  14   1 -13    2.21    0.91
  14  -1 -13    1.55    1.03
  14   1 -12  295.42   11.32
  14  -1 -12  290.35   11.17
  14   1 -11    0.18    0.52
  14  -1 -11    0.39    0.45
  14   1 -10    6.55    1.45
  14  -1 -10    6.12    1.54
  14   1  -9    4.54    1.36
  14  -1  -9    4.49    1.23
  14   1  -8  288.30   11.30
  14  -1  -8  300.32   11.48
  14   1  -7    3.22    1.08
  14  -1  -7    3.14    1.16
  14   1  -6  123.26    7.03
  14  -1  -6  121.21    7.04
  14   1  -5   22.72    2.88
  14  -1  -5   25.15    3.05
  14   1  -4    1.35    0.96
  14  -1  -4    0.49    0.64
  14   1  -3   99.51    6.30
  14  -1  -3   98.26    6.28
 -14   1   2    0.34    0.56
  14   1  -2    1.14    0.83
  14  -1  -2    0.72    0.58
 -14   1   1  205.67    8.49
  14   1  -1  211.53    9.47
  14  -1  -1  213.02    9.57
 -14  -1   0    0.67    0.39
 -14   1   0    0.44    0.63
  14   1   0    0.07    0.36
  14  -1   0    0.33    0.54
 -14  -1  -1  147.25    7.35
 -14   1  -1  153.98    7.21
  14   1   1  151.56    7.82
  14  -1   1  165.16    8.25
 -14  -1  -2  147.68    7.32
 -14   1  -2  157.33    7.29
  14   1   2  170.56    8.30
  14  -1   2  164.46    8.25
 -14  -1  -3    1.22    0.77
 -14   1  -3    1.58    0.72
  14   1   3    1.19    0.76
  14  -1   3    1.86    0.82
 -14  -1  -4   83.19    5.28
 -14   1  -4   89.03    5.24
  14   1   4   85.31    5.65
  14  -1   4   87.43    5.77
 -14  -1  -5   15.91    2.25
 -14   1  -5   17.02    2.16
  14  -1   5   16.95    2.44
 -14  -1  -6   14.21    2.05
 -14   1  -6   16.03    2.12
 -14  -1  -7   69.34    4.49
 -14   1  -7   74.71    4.56
 -14  -1  -8   14.44    2.00
 -14   1  -8   16.01    2.01
 -14  -1  -9   17.20    1.96
 -14   1  -9   22.25    2.28
 -14  -1 -10    0.17    0.44
 -14   1 -10   -0.45    0.35
 -14  -1 -11    1.22    0.50
 -14   1 -11    0.64    0.23
 -14  -1 -12   54.17    2.97
 -14   1 -12   55.17    2.96
 -14  -1 -13   10.67    1.13
  14  -2 -21    2.74    0.65
  14  -2 -21    3.18    0.67
  14  -2 -20    1.31    0.53
  14  -2 -20    0.98    0.28
  14  -2 -19    9.57    1.50
  14  -2 -19    8.22    1.30
  14  -2 -18    0.33    0.37
  14  -2 -18    0.59    0.44
  14  -2 -17    1.52    0.65
  14  -2 -17    0.70    0.48
  14  -2 -16   -0.47    0.34
  14   2 -16    0.53    0.48
  14  -2 -16   -0.05    0.46
  14  -2 -15  172.04    7.94
  14   2 -15  158.22    7.34
  14  -2 -15  171.31    7.82
  14  -2 -14    3.23    1.26
  14   2 -14    2.79    1.12
  14  -2 -14    2.80    1.21
  14  -2 -13  230.90    9.76
  14   2 -13  226.22    9.42
  14  -2 -13  250.08   10.00
  14  -2 -12   13.40    2.21
  14   2 -12   15.41    2.43
  14  -2 -12   14.96    2.34
  14   2 -11    2.85    1.10
  14  -2 -11    4.02    1.22
  14   2 -10    3.06    0.91
  14  -2 -10    5.63    1.43
  14   2  -9   55.40    4.59
  14  -2  -9   63.00    4.91
  14   2  -8    0.04    0.60
  14  -2  -8   -0.53    0.83
  14   2  -7   20.72    2.78
  14  -2  -7   20.30    2.81
  14   2  -6   17.22    2.60
  14  -2  -6   18.81    2.74
  14   2  -5  201.34    9.21
  14  -2  -5  204.75    9.39
  14   2  -4    1.47    0.72
  14  -2  -4    0.78    0.67
  14   2  -3    1.13    0.51
  14  -2  -3    0.99    0.96
  14   2  -2   -0.17    0.68
  14  -2  -2    0.40    0.63
 -14   2   1    8.06    1.56
  14   2  -1    7.66    1.67
  14  -2  -1    6.74    1.53
 -14   2   0    5.88    1.28
  14   2   0    6.43    1.50
  14  -2   0    5.39    1.48
 -14   2  -1  179.45    7.69
  14  -2   1  184.09    8.72
  14   2   1  186.31    8.69
 -14   2  -2    6.11    1.36
  14   2   2    6.66    1.58
  14  -2   2    7.31    1.65
 -14  -2  -3    2.86    0.96
 -14   2  -3    3.66    1.07
  14   2   3    3.49    1.11
  14  -2   3    2.64    1.10
 -14  -2  -4   15.78    2.19
 -14   2  -4   19.66    2.31
  14  -2   4   17.68    2.52
 -14  -2  -5   19.41    2.38
 -14   2  -5   22.44    2.50
 -14  -2  -6   71.86    4.58
 -14   2  -6   85.41    4.81
 -14  -2  -7    1.91    0.64
 -14   2  -7    2.96    0.83
 -14  -2  -8    4.50    1.06
 -14   2  -8    4.40    0.97
 -14  -2  -9   28.34    2.51
 -14   2  -9   32.20    2.64
 -14  -2 -10    2.13    0.63
 -14   2 -10    2.48    0.66
 -14  -2 -11   64.26    3.37
 -14   2 -11   68.67    3.41
 -14  -2 -12    0.72    0.43
 -14   2 -12    0.16    0.24
  14  -3 -20    1.27    0.49
  14  -3 -19   11.76    1.52
  14  -3 -19    8.96    1.05
  14  -3 -19    7.97    1.17
  14  -3 -18   -0.15    0.36
  14  -3 -18    0.04    0.24
  14  -3 -18   -0.34    0.31
  14  -3 -17    1.62    0.79
  14  -3 -17    0.90    0.60
  14  -3 -17    1.44    0.55
  14  -3 -16   29.01    2.94
  14  -3 -16   27.51    2.72
  14  -3 -16   26.25    2.35
  14  -3 -15   20.12    2.53
  14  -3 -15   19.09    2.37
  14  -3 -15   17.74    2.06
  14  -3 -14    1.86    0.84
  14  -3 -14    2.90    1.04
  14  -3 -14    1.73    0.69
  14  -3 -13    0.55    0.72
  14  -3 -13    0.46    0.39
  14  -3 -12   71.09    5.12
  14  -3 -12   65.93    4.77
  14  -3 -12   65.83    4.31
  14  -3 -11   30.12    3.30
  14  -3 -11   27.55    3.15
  14  -3 -11   29.53    2.87
  14  -3 -10    1.70    0.99
  14  -3 -10    0.65    0.42
  14  -3  -9   42.16    3.91
  14  -3  -9   42.17    3.52
  14  -3  -8   12.48    2.11
  14  -3  -8   12.24    1.85
  14  -3  -7   50.06    4.39
  14  -3  -7   46.21    3.67
  14  -3  -6  129.65    7.17
  14  -3  -6  127.57    6.30
  14  -3  -5   67.81    5.08
  14  -3  -5   61.23    4.23
  14  -3  -4   13.12    1.90
  14   3  -4   14.03    2.19
  14  -3  -4   14.55    2.31
  14   3  -3  137.19    7.31
  14  -3  -3  152.54    7.80
  14  -3  -3  138.07    6.56
  14   3  -2    9.71    1.91
  14  -3  -2   10.69    1.95
  14  -3  -2    9.30    1.49
  14   3  -1   56.31    4.50
  14  -3  -1   52.80    3.84
 -14   3   0    2.00    0.84
  14   3   0    1.78    1.07
  14  -3   0    2.35    0.86
 -14   3  -1   59.28    4.13
  14   3   1   57.02    4.54
  14  -3   1   58.45    3.90
 -14   3  -2  119.52    5.93
  14   3   2  117.61    6.60
  14  -3   2  114.58    5.52
 -14   3  -3    0.40    0.43
  14  -3   3    0.67    0.49
 -14   3  -4    7.57    1.42
  14  -3   4    5.68    1.13
 -14   3  -5   81.68    4.63
  14  -3   5   70.02    3.95
 -14   3  -6   13.40    1.77
 -14  -3  -7    9.38    1.45
 -14   3  -7   14.96    1.84
 -14   3  -8   10.93    1.48
 -14  -3  -8    8.13    1.28
  14  -3   9   13.05    1.29
 -14  -3  -9   11.92    1.47
 -14   3  -9   13.03    1.54
 -14  -3 -10    8.27    1.33
 -14  -3 -10    5.75    0.95
 -14   3 -10    6.35    0.97
  14  -4 -18   19.95    1.92
  14  -4 -18   17.88    1.53
  14  -4 -17    0.32    0.41
  14  -4 -17   -0.14    0.17
  14  -4 -16   43.56    3.34
  14  -4 -16   41.81    2.82
  14  -4 -15    0.24    0.32
  14  -4 -15    0.36    0.50
  14  -4 -14    0.89    0.30
  14  -4 -14    2.63    0.82
  14  -4 -13    9.63    1.83
  14  -4 -13    8.95    1.57
  14  -4 -12   50.51    4.15
  14  -4 -12   51.65    3.67
  14  -4 -11   -0.05    0.42
  14  -4 -11   -0.03    0.25
  14  -4 -10   33.49    3.38
  14  -4 -10   35.38    3.11
  14  -4  -9    0.22    0.28
  14  -4  -8  155.29    6.97
  14  -4  -7   10.78    1.70
  14  -4  -6  118.49    6.00
  14  -4  -5    7.66    1.38
  14  -4  -4    2.44    0.73
  14  -4  -3    0.12    0.36
  14  -4  -2  124.22    6.07
  14  -4  -1    7.57    1.44
 -14   4   0    5.99    1.31
  14  -4   0    6.31    1.25
 -14   4  -1   15.69    2.04
  14  -4   1   13.95    1.86
 -14   4  -2   42.05    3.27
  14  -4   2   42.03    3.15
 -14   4  -3   28.55    2.64
  14  -4   3   26.93    2.43
 -14   4  -4    3.98    0.99
  14  -4   4    4.51    0.98
 -14   4  -5    2.39    0.67
  14  -4   5    2.52    0.76
 -14   4  -6   23.51    2.22
 -14   4  -7   12.82    1.56
 -14   4  -8  103.81    4.42
 -14  -4  -8  132.32    5.97
  14  -4   9    0.83    0.34
 -14  -4  -9    0.94    0.52
  14  -5 -16   15.87    1.47
  14  -5 -15   14.87    1.57
  14  -5 -14    1.89    0.62
  14  -5 -13   17.36    1.85
  14  -5 -12  126.52    5.50
  14  -5 -11    7.53    1.29
  14  -5 -10   16.75    1.97
  14  -5  -9   55.73    3.73
  14  -5  -8  171.64    7.00
  14  -5  -7    3.40    0.95
  14  -5  -6  142.43    6.33
  14  -5  -5    6.51    1.26
  14  -5  -4   18.38    2.10
  14  -5  -3    3.88    0.95
  14  -5  -2   -0.41    0.60
  14  -5  -1    0.52    0.25
 -14   5   0   34.88    2.91
  14  -5   0   35.15    2.81
 -14   5  -1   73.14    4.17
  14  -5   1   71.74    4.02
 -14   5  -2   98.82    4.79
  14  -5   2   94.52    4.53
 -14   5  -3    0.67    0.47
  14  -5   3    1.17    0.53
 -14   5  -4   95.36    4.48
  14  -5   4   98.64    4.37
 -14   5  -5   12.37    1.44
 -14  -5  -5   17.00    2.17
 -14   5  -6    4.16    0.79
 -14  -5  -6    5.32    1.21
 -14  -5  -7    6.38    1.23
 -14  -5  -8    1.49    0.60
  14  -6 -13    8.20    1.06
  14  -6 -12    2.45    0.65
  14  -6 -11    2.03    0.66
  14  -6 -10    4.01    0.83
  14  -6  -9   27.79    2.32
  14  -6  -8    1.65    0.63
  14  -6  -7   -0.60    0.58
  14  -6  -6    8.15    1.30
  14  -6  -5   75.88    4.08
  14  -6  -4   18.21    1.87
  14  -6  -3   11.11    1.40
 -14   6   2   26.25    2.28
  14  -6  -2   24.27    2.12
 -14   6   1    1.46    0.54
  14  -6  -1   -0.19    0.46
 -14   6   0   15.10    1.66
  14  -6   0   16.03    1.71
 -14  -6   0   15.04    2.11
 -14   6  -1  119.89    4.81
  14  -6   1  131.32    4.95
 -14  -6  -1  118.14    5.96
 -14   6  -2    0.59    0.40
  14  -6   2    0.31    0.39
 -14  -6  -2    0.58    0.51
  14  -6   3    3.65    0.75
 -14  -6  -3    3.45    1.00
 -14  -6  -4    0.56    0.45
  14  -7  -6    0.89    0.21
  14  -7  -5   -0.44    0.38
  14  -7  -4   12.71    1.24
  14  -7  -3    3.07    0.61
  14  -7  -2    2.20    0.49
  15   0 -20    0.05    0.31
  15   0 -19   17.77    1.86
  15   0 -18   -0.57    0.40
  15   0 -17   14.73    1.87
  15   0 -16   -0.23    0.47
  15   0 -15    9.37    1.77
  15   0 -14    0.53    0.55
  15   0 -13    0.59    0.79
  15   0 -12    0.31    0.63
  15   0 -11  232.89    9.62
  15   0 -10    0.45    0.41
  15   0  -9    1.92    1.00
  15   0  -8    1.54    0.78
  15   0  -7   30.81    3.35
  15   0  -6   -0.45    0.47
  15   0  -5  162.27    8.00
  15   0  -4    0.12    0.40
  15   0  -3   30.91    3.34
 -15   0   2   -0.09    0.37
  15   0  -2    1.68    0.85
 -15   0   1  276.84   10.09
  15   0  -1  292.26   11.09
 -15   0   0   -0.05    0.68
  15   0   0    0.40    0.61
 -15   0  -1   18.19    2.34
  15   0   1   19.63    2.56
 -15   0  -2    0.01    0.41
  15   0   2    0.41    0.48
 -15   0  -3   30.30    3.01
  15   0   3   28.93    3.11
 -15   0  -4    0.43    0.55
  15   0   4   -0.39    0.47
 -15   0  -5  224.64    8.43
 -15   0  -6    0.01    0.55
 -15   0  -7    1.46    0.65
 -15   0  -8    0.17    0.36
 -15   0  -9    6.26    1.06
 -15   0 -10   -0.62    0.50
 -15   0 -11   13.77    1.35
  15  -1 -20    4.51    0.84
  15  -1 -20    3.51    0.73
  15   1 -19   -0.08    0.25
  15  -1 -19    0.15    0.27
  15  -1 -18   17.56    1.96
  15   1 -18   16.92    1.90
  15  -1 -18   18.71    2.04
  15   1 -17   23.70    2.39
  15  -1 -17   26.18    2.59
  15   1 -16    1.43    0.75
  15  -1 -16    0.75    0.49
  15   1 -15  123.36    6.23
  15  -1 -15  120.55    6.19
  15   1 -14   42.70    3.64
  15  -1 -14   41.07    3.59
  15   1 -13    7.81    1.59
  15  -1 -13    6.61    1.54
  15   1 -12  117.84    6.49
  15  -1 -12  118.49    6.51
  15   1 -11    0.53    0.57
  15  -1 -11    1.20    0.58
  15   1 -10   35.19    3.50
  15  -1 -10   37.42    3.62
  15   1  -9   48.83    4.23
  15  -1  -9   51.45    4.32
  15   1  -8   33.14    3.52
  15  -1  -8   36.13    3.63
  15   1  -7   81.54    5.56
  15  -1  -7   85.80    5.73
  15   1  -6   39.20    3.80
  15  -1  -6   35.94    3.64
 -15   1   5   33.78    3.15
  15   1  -5   32.89    3.48
  15  -1  -5   31.58    3.41
 -15   1   4  137.96    6.64
  15   1  -4  142.67    7.49
  15  -1  -4  145.17    7.57
 -15   1   3    0.73    0.43
  15  -1  -3    0.14    0.39
 -15   1   2  182.36    7.79
  15   1  -2  185.53    8.64
  15  -1  -2  187.53    8.75
 -15   1   1  208.16    8.34
  15   1  -1  202.96    9.04
  15  -1  -1  202.26    9.11
 -15   1   0   21.02    2.54
  15   1   0   19.34    2.63
  15  -1   0   19.75    2.66
 -15  -1  -1    2.90    0.93
 -15   1  -1    3.38    0.98
  15   1   1    3.37    1.09
  15  -1   1    3.21    0.99
 -15  -1  -2   27.28    2.90
 -15   1  -2   28.45    2.82
  15   1   2   27.43    3.05
  15  -1   2   28.10    3.19
 -15  -1  -3   50.11    3.86
 -15   1  -3   55.39    3.92
  15   1   3   55.96    4.35
  15  -1   3   56.46    4.40
 -15  -1  -4   89.88    5.18
 -15   1  -4   94.19    5.14
  15  -1   4   99.58    5.80
 -15  -1  -5   21.70    2.44
 -15   1  -5   22.66    2.41
 -15  -1  -6    1.60    0.61
 -15   1  -6    1.41    0.65
 -15  -1  -7   16.70    1.96
 -15   1  -7   16.47    1.94
 -15  -1  -8    1.00    0.46
 -15   1  -8    1.50    0.61
 -15  -1  -9   57.75    3.34
 -15   1  -9   65.04    3.56
 -15   1 -10    9.40    1.20
 -15  -1 -10    7.88    1.07
 -15  -1 -11    1.85    0.51
 -15   1 -11    2.28    0.58
  15  -2 -19    5.40    0.95
  15  -2 -19    4.07    0.87
  15  -2 -18   17.44    1.89
  15  -2 -18   19.47    2.02
  15  -2 -17    0.25    0.33
  15  -2 -17   -0.50    0.48
  15  -2 -16   35.55    3.02
  15   2 -16   34.68    2.85
  15  -2 -16   35.70    3.10
  15  -2 -15    4.66    1.05
  15   2 -15    3.75    1.03
  15  -2 -15    4.02    1.16
  15  -2 -14   81.31    4.96
  15   2 -14   81.32    4.89
  15  -2 -14   86.31    5.18
  15   2 -13   10.55    1.81
  15  -2 -13   13.04    2.04
  15   2 -12   25.95    2.84
  15  -2 -12   26.75    2.96
  15   2 -11   -0.63    0.75
  15  -2 -11   -0.16    0.57
  15   2 -10    5.73    1.31
  15  -2 -10    5.27    1.25
  15   2  -9    5.22    1.32
  15  -2  -9    5.77    1.51
  15   2  -8  133.96    7.12
  15  -2  -8  137.42    7.23
  15   2  -7    4.11    1.24
  15  -2  -7    5.34    1.38
  15   2  -6    3.94    1.18
  15  -2  -6    4.59    1.18
  15   2  -5    0.60    0.63
  15  -2  -5    0.13    0.88
  15   2  -4   39.73    3.79
  15  -2  -4   38.52    3.75
 -15   2   3    6.35    1.32
  15   2  -3    5.07    1.33
  15  -2  -3    6.37    1.55
 -15   2   2  126.69    6.19
  15   2  -2  126.77    6.92
  15  -2  -2  124.00    6.90
 -15   2   1    1.66    0.81
  15   2  -1    0.36    0.63
  15  -2  -1    0.21    0.47
 -15   2   0  242.80    8.95
  15   2   0  245.74    9.88
  15  -2   0  237.15    9.76
 -15   2  -1    2.18    1.00
  15   2   1    2.35    1.03
  15  -2   1    3.88    1.23
 -15   2  -2  179.55    7.39
  15   2   2  188.81    8.30
  15  -2   2  171.32    7.93
 -15   2  -3   12.12    1.75
  15  -2   3   10.08    1.75
 -15  -2  -4    0.50    0.39
 -15   2  -4    0.39    0.30
 -15  -2  -5   11.69    1.66
 -15   2  -5   17.35    2.03
 -15   2  -6   14.43    1.80
 -15  -2  -6    9.87    1.46
 -15  -2  -7    0.65    0.41
 -15   2  -7    0.91    0.41
 -15  -2  -8   28.74    2.28
 -15   2  -8   36.33    2.65
 -15  -2  -9    0.75    0.44
 -15   2  -9   -0.02    0.24
 -15  -2 -10   48.67    2.61
 -15   2 -10   52.91    2.74
  15  -3 -18   43.37    2.81
  15  -3 -18   40.98    2.59
  15  -3 -17    4.07    0.92
  15  -3 -17    3.01    0.80
  15  -3 -16    0.70    0.47
  15  -3 -16    0.05    0.36
  15  -3 -15   35.05    3.00
  15  -3 -15   35.01    2.92
  15  -3 -14   21.77    2.43
  15  -3 -14   20.05    2.33
  15  -3 -14   18.48    1.87
  15  -3 -13    5.00    1.22
  15  -3 -13    6.05    1.32
  15  -3 -13    5.45    1.10
  15  -3 -12   56.87    4.12
  15  -3 -12   50.24    3.38
  15  -3 -11    0.38    0.59
  15  -3 -11    0.55    0.29
  15  -3 -10    0.68    0.51
  15  -3 -10   -0.06    0.45
  15  -3  -9    7.70    1.59
  15  -3  -9    5.69    1.20
  15  -3  -8   17.01    2.40
  15  -3  -8   17.36    2.03
  15  -3  -7    7.13    1.41
  15  -3  -7    4.62    1.05
  15  -3  -6   32.56    3.29
  15  -3  -6   29.92    2.73
  15   3  -5    6.83    1.46
  15  -3  -5    6.49    1.40
  15  -3  -5    5.63    1.19
  15   3  -4   37.06    3.50
  15  -3  -4   34.29    3.39
  15  -3  -4   33.16    2.85
  15   3  -3   29.54    3.07
  15  -3  -3   26.24    2.94
  15  -3  -3   26.12    2.50
 -15   3   2   76.96    4.57
  15   3  -2   72.14    4.90
  15  -3  -2   67.95    4.78
  15  -3  -2   66.27    4.04
 -15   3   1   55.18    3.81
  15   3  -1   53.65    4.19
  15  -3  -1   49.42    3.40
 -15   3   0   22.02    2.38
  15   3   0   21.33    2.61
  15  -3   0   18.97    2.01
 -15   3  -1   14.52    1.92
  15  -3   1   13.10    1.64
 -15   3  -2   16.94    2.03
 -15   3  -3   60.79    3.86
 -15   3  -4    1.41    0.69
 -15   3  -5    5.26    1.10
 -15   3  -6   79.27    4.13
 -15   3  -7    3.36    0.83
 -15   3  -8   20.04    1.79
 -15   3  -9   65.59    3.07
 -15  -3  -9   74.68    3.74
  15  -4 -16    2.39    0.53
  15  -4 -15    5.51    0.89
  15  -4 -14    1.76    0.56
  15  -4 -13    2.33    0.65
  15  -4 -12   12.22    1.57
  15  -4 -11  173.89    6.61
  15  -4 -10   12.03    1.65
  15  -4  -9   76.58    4.31
  15  -4  -8   27.08    2.52
  15  -4  -7   19.75    2.19
  15  -4  -6    2.96    0.87
  15  -4  -5   75.26    4.36
  15  -4  -4    6.89    1.22
  15  -4  -3    0.10    0.26
 -15   4   2    2.55    0.70
  15  -4  -2    2.08    0.70
 -15   4   1   67.98    4.08
  15  -4  -1   64.58    3.82
 -15   4   0    4.74    1.03
  15  -4   0    2.00    0.67
 -15   4  -1   16.72    1.91
  15  -4   1   14.71    1.69
 -15   4  -2    0.11    0.29
  15  -4   2    0.40    0.32
 -15   4  -3   36.30    2.76
  15  -4   3   32.33    2.38
 -15   4  -4   24.14    2.16
  15  -4   4   18.45    1.73
 -15   4  -5   67.05    3.58
 -15   4  -6   -0.13    0.19
 -15  -4  -7    0.84    0.66
 -15   4  -7   -0.45    0.33
  15  -5 -14    6.63    0.93
  15  -5 -13    0.52    0.24
  15  -5 -12   15.84    1.61
  15  -5 -11    6.30    1.05
  15  -5 -10    8.68    1.27
  15  -5  -9   23.49    2.12
  15  -5  -8    2.85    0.65
  15  -5  -7   51.52    3.32
  15  -5  -6   15.21    1.75
  15  -5  -5   73.54    3.98
  15  -5  -4   37.01    2.76
  15  -5  -3   -0.03    0.34
 -15   5   2   14.15    1.74
  15  -5  -2   12.26    1.51
 -15  -5   2   13.77    2.08
 -15   5   1   76.29    4.05
  15  -5  -1   73.23    3.77
 -15  -5   1   65.49    4.60
 -15  -5   0    9.27    1.74
 -15   5   0    8.29    1.30
  15  -5   0    6.70    1.07
 -15  -5  -1   12.06    1.90
 -15   5  -1   15.77    1.69
  15  -5   1   12.66    1.45
 -15  -5  -2    0.95    0.61
 -15   5  -2    1.26    0.54
  15  -5   2    1.01    0.43
 -15  -5  -3    5.14    1.21
 -15   5  -3    5.20    0.88
  15  -5   3    5.82    0.90
 -15   5  -4    3.43    0.70
 -15  -5  -4    3.72    0.94
 -15  -5  -5   12.27    1.61
  15  -6 -10    2.41    0.57
  15  -6  -9    3.07    0.64
  15  -6  -8   57.65    2.99
  15  -6  -7   15.19    1.50
  15  -6  -6    1.34    0.37
 -15   6   5    1.24    0.49
  15  -6  -5    0.37    0.36
 -15   6   4   15.31    1.59
  15  -6  -4   14.96    1.49
 -15   6   3   -0.09    0.31
  15  -6  -3   -0.06    0.33
 -15   6   2   24.03    1.92
  15  -6  -2   24.42    1.87
 -15   6   1   20.51    1.73
  15  -6  -1   19.98    1.65
  15  -6   0    7.54    0.96
  15  -6   1   14.27    1.29
  16   0 -19   -0.13    0.33
  16   0 -18    5.70    0.97
  16   0 -17   -0.31    0.37
  16   0 -16   55.23    3.68
  16   0 -15    0.22    0.75
  16   0 -14  365.30   11.37
  16   0 -13    0.65    0.64
  16   0 -12   -0.64    0.78
  16   0 -11    0.66    0.52
  16   0 -10   57.40    4.37
  16   0  -9   -0.81    0.73
  16   0  -8   -0.35    0.57
  16   0  -7   -0.62    0.86
  16   0  -6   19.45    2.53
  16   0  -5    0.59    0.80
  16   0  -4  379.58   12.62
  16   0  -3   -0.02    0.51
 -16   0   2   15.99    2.06
  16   0  -2   18.15    2.40
 -16   0   1    0.13    0.25
  16   0  -1    0.55    0.51
 -16   0   0   65.82    4.27
  16   0   0   75.95    5.02
 -16   0  -1    0.39    0.49
  16   0   1    1.50    1.00
 -16   0  -2  115.92    5.69
  16   0   2  128.37    6.39
 -16   0  -3    0.36    0.57
  16   0   3    0.81    0.58
 -16   0  -4    0.94    0.71
 -16   0  -5    0.15    0.32
 -16   0  -6   36.64    2.74
 -16   0  -7   -0.35    0.35
 -16   0  -8    2.06    0.53
 -16   0  -9    0.29    0.24
  16  -1 -19   -0.11    0.20
  16   1 -18   24.76    1.99
  16  -1 -18   24.85    2.09
  16   1 -17    9.62    1.35
  16  -1 -17   12.24    1.60
  16  -1 -16   11.61    1.69
  16   1 -16   10.26    1.48
  16   1 -15   37.56    3.04
  16  -1 -15   40.40    3.22
  16   1 -14   12.49    1.85
  16  -1 -14   12.16    1.90
  16   1 -13   74.31    4.64
  16  -1 -13   74.83    4.67
  16   1 -12    1.84    0.80
  16  -1 -12    1.98    0.74
  16   1 -11   34.74    3.27
  16  -1 -11   39.62    3.50
  16   1 -10   80.40    5.12
  16  -1 -10   79.55    5.06
  16   1  -9    5.70    1.36
  16  -1  -9    5.31    1.23
  16   1  -8   33.87    3.36
  16  -1  -8   38.41    3.53
  16   1  -7   15.05    2.24
  16  -1  -7   13.70    2.04
  16   1  -6    4.81    1.17
  16  -1  -6    4.37    1.04
 -16   1   5   59.63    4.02
  16   1  -5   63.38    4.66
  16  -1  -5   62.50    4.67
 -16   1   4   43.74    3.43
  16   1  -4   44.92    3.88
  16  -1  -4   47.32    4.02
 -16   1   3   53.19    3.80
  16   1  -3   56.24    4.36
  16  -1  -3   53.87    4.29
 -16   1   2    0.13    0.39
  16   1  -2    0.50    0.44
  16  -1  -2    0.04    0.33
 -16   1   1    4.01    1.14
  16   1  -1    3.54    1.16
  16  -1  -1    4.30    1.27
 -16   1   0  266.91    9.22
  16   1   0  267.20   10.04
  16  -1   0  276.12   10.17
 -16  -1  -1    4.45    1.11
 -16   1  -1    4.51    1.16
  16   1   1    5.18    1.36
  16  -1   1    4.67    1.31
 -16  -1  -2   28.37    2.69
 -16   1  -2   34.49    2.90
  16   1   2   33.68    3.18
  16  -1   2   33.83    3.17
 -16  -1  -3   10.95    1.66
 -16   1  -3   11.65    1.65
 -16  -1  -4   39.21    3.02
 -16   1  -4   48.06    3.35
 -16  -1  -5   -0.03    0.36
 -16   1  -5    1.20    0.67
 -16  -1  -6   56.29    3.37
 -16   1  -6   70.76    3.82
 -16  -1  -7    9.73    1.26
 -16   1  -7   12.26    1.50
 -16  -1  -8    0.00    0.20
 -16   1  -8    0.57    0.34
 -16  -1  -9    0.28    0.17
 -16   1  -9   -0.33    0.29
  16  -2 -18    2.86    0.68
  16  -2 -17   46.56    2.80
  16  -2 -17   57.70    3.34
  16  -2 -16    2.67    0.82
  16   2 -15    5.76    1.05
  16  -2 -15    7.36    1.27
  16   2 -14    0.55    0.35
  16  -2 -14    0.15    0.49
  16   2 -13   -0.19    0.45
  16  -2 -13   -0.13    0.46
  16   2 -12   18.84    2.26
  16  -2 -12   21.72    2.47
  16   2 -11   33.67    3.10
  16  -2 -11   32.43    3.09
  16   2 -10   12.89    2.04
  16  -2 -10   11.78    1.83
  16   2  -9    6.70    1.36
  16  -2  -9    6.36    1.41
  16   2  -8    2.46    0.92
  16  -2  -8    2.33    1.00
  16   2  -7  126.34    6.54
  16  -2  -7  122.62    6.45
 -16   2   6    9.05    1.47
  16   2  -6    8.11    1.58
  16  -2  -6    7.86    1.61
 -16   2   5    0.50    0.47
  16   2  -5   -1.41    0.93
  16  -2  -5   -0.98    0.80
 -16   2   4    0.94    0.32
  16   2  -4    2.54    0.89
  16  -2  -4    2.48    0.88
 -16   2   3  121.51    5.78
  16   2  -3  120.48    6.38
  16  -2  -3  124.69    6.53
 -16   2   2    1.07    0.69
  16   2  -2    1.04    0.58
  16  -2  -2    1.50    0.85
 -16   2   1   57.50    3.83
  16   2  -1   55.30    4.21
  16  -2  -1   53.88    4.10
 -16   2   0    5.26    1.17
  16   2   0    6.27    1.41
  16  -2   0    4.23    1.14
 -16   2  -1  105.57    5.18
  16   2   1  102.75    5.62
  16  -2   1   94.68    5.38
 -16   2  -2    7.22    1.26
  16  -2   2    7.43    1.49
 -16   2  -3    1.77    0.58
 -16   2  -4    4.25    1.03
 -16   2  -5   16.31    1.82
 -16  -2  -6    3.77    0.78
 -16   2  -6    4.56    0.93
 -16  -2  -7   54.56    2.83
 -16   2  -7   77.73    3.64
 -16   2  -8    0.60    0.33
  16  -3 -16    1.50    0.52
  16  -3 -15    9.10    1.34
  16  -3 -14    0.30    0.39
  16  -3 -13   15.02    1.85
  16  -3 -12    3.07    0.92
  16  -3 -11   48.63    3.54
  16  -3 -10   35.27    3.07
  16  -3  -9   14.34    1.98
  16  -3  -8    9.51    1.58
  16  -3  -7   54.69    3.97
  16  -3  -6    0.02    0.29
  16   3  -5    5.18    1.19
  16  -3  -5    4.72    1.18
 -16   3   4   12.38    1.67
  16   3  -4   11.53    1.80
  16  -3  -4   12.59    1.89
 -16   3   3   37.87    2.99
  16   3  -3   33.39    3.05
  16  -3  -3   31.67    2.96
 -16   3   2   26.11    2.43
  16   3  -2   22.23    2.52
 -16   3   1    0.69    0.60
  16   3  -1    0.36    0.66
 -16   3   0  106.95    5.06
 -16   3  -1    8.71    1.37
 -16   3  -2    4.36    0.93
 -16   3  -3   76.95    4.02
 -16   3  -4    1.72    0.58
 -16   3  -5    7.10    1.11
 -16   3  -6   52.99    2.96
 -16   3  -7    4.61    0.79
  16  -4 -13    0.96    0.38
  16  -4 -12    4.05    0.79
  16  -4 -11    4.78    0.88
  16  -4 -10    1.63    0.53
  16  -4  -9    3.37    0.81
  16  -4  -8    8.77    1.24
  16  -4  -7   18.71    1.84
  16  -4  -6   29.06    2.32
  16  -4  -5    5.12    0.99
 -16   4   4  103.26    4.80
  16  -4  -4   85.95    4.11
 -16   4   3    7.67    1.30
  16  -4  -3    6.30    1.02
 -16   4   2    3.73    0.91
  16  -4  -2    2.73    0.64
 -16   4   1    0.10    0.30
  16  -4  -1   -0.42    0.34
 -16   4   0   10.09    1.39
  16  -4   0    8.40    1.10
 -16   4  -1    1.46    0.51
  16  -4   1    1.40    0.45
 -16   4  -2   28.96    2.28
  16  -4   2   24.28    1.76
 -16   4  -3    2.25    0.59
 -16   4  -4   21.08    1.78
 -16   4  -5    9.27    1.11
 -16  -4  -5   10.08    1.42
  16  -5 -11    4.63    0.76
  16  -5 -10   74.36    3.28
  16  -5  -9    2.56    0.64
  16  -5  -8   52.12    2.82
  16  -5  -7   16.22    1.56
 -16   5   6    0.60    0.55
  16  -5  -6   -0.25    0.38
 -16   5   5   15.47    1.67
  16  -5  -5   14.65    1.48
 -16   5   4    0.86    0.44
  16  -5  -4    0.06    0.17
 -16   5   3   10.33    1.33
  16  -5  -3    8.37    1.07
 -16   5   2    2.78    0.72
  16  -5  -2    1.77    0.46
 -16   5   1    6.46    1.03
  16  -5  -1    6.09    0.87
 -16  -5   1    5.26    1.08
 -16   5   0   63.22    3.19
  16  -5   0   53.29    2.60
 -16  -5   0   57.96    3.54
 -16   5  -1    0.25    0.29
  16  -5   1    0.58    0.33
 -16  -5  -1    0.59    0.38
  17   0 -17   64.10    3.27
  17   0 -16    0.13    0.43
  17   0 -15   11.11    1.54
  17   0 -14    1.41    0.75
  17   0 -13   91.50    4.83
  17   0 -12   -1.20    0.78
  17   0 -11    1.12    0.36
  17   0 -10    0.65    0.38
  17   0  -9   21.68    2.45
  17   0  -8    0.91    0.69
  17   0  -7  244.02    9.12
  17   0  -6    0.65    0.59
  17   0  -5    1.46    0.64
  17   0  -4   -0.95    0.73
  17   0  -3    3.78    1.05
  17   0  -2    0.06    0.45
 -17   0   1    0.72    0.43
  17   0  -1    0.62    0.51
 -17   0   0    0.00    0.27
  17   0   0    0.73    0.81
 -17   0  -1   88.79    4.55
  17   0   1  109.19    5.43
 -17   0  -2    0.49    0.35
 -17   0  -3   68.85    3.74
 -17   0  -4    0.52    0.41
 -17   0  -5   16.99    1.67
 -17   0  -6   -0.21    0.23
  17  -1 -17   19.84    1.76
  17   1 -16   63.62    3.35
  17  -1 -16   71.07    3.66
  17   1 -15    5.30    1.01
  17  -1 -15    5.39    1.12
  17   1 -14   21.98    2.17
  17  -1 -14   20.90    2.16
  17   1 -13   50.84    3.50
  17  -1 -13   54.35    3.64
  17   1 -12   30.81    2.75
  17  -1 -12   30.07    2.75
  17   1 -11    0.70    0.60
  17  -1 -11   -0.05    0.48
  17   1 -10   -0.01    0.45
  17  -1 -10   -0.18    0.30
  17   1  -9   19.89    2.31
  17  -1  -9   20.61    2.35
  17   1  -8    2.43    0.72
  17  -1  -8    4.17    1.10
  17   1  -7    7.54    1.46
  17  -1  -7    4.82    1.11
  17   1  -6  122.99    6.13
  17  -1  -6  121.08    6.14
  17   1  -5    0.36    0.50
  17  -1  -5    0.06    0.59
 -17   1   4   19.63    2.09
  17   1  -4   23.69    2.59
  17  -1  -4   24.30    2.63
 -17   1   3   94.44    4.82
  17   1  -3  105.34    5.60
  17  -1  -3  105.09    5.61
 -17   1   2   33.36    2.75
  17   1  -2   39.80    3.33
  17  -1  -2   39.14    3.33
 -17   1   1    3.17    0.78
  17   1  -1    3.82    1.11
  17  -1  -1    4.47    1.09
 -17   1   0   17.50    1.93
  17   1   0   19.69    2.30
  17  -1   0   21.39    2.35
 -17   1  -1    0.24    0.46
  17   1   1   -0.04    0.44
  17  -1   1    0.33    0.46
 -17   1  -2    1.11    0.57
 -17  -1  -3   30.63    2.30
 -17   1  -3   39.22    2.78
 -17  -1  -4    9.80    1.23
 -17   1  -4   15.58    1.68
 -17  -1  -5    3.97    0.73
 -17   1  -5    5.96    0.99
 -17   1  -6    4.54    0.79
 -17   1  -7   27.56    1.79
  17  -2 -16    1.36    0.41
  17  -2 -15    0.43    0.47
  17   2 -14    5.59    0.96
  17  -2 -14    6.63    1.18
  17   2 -13   -0.24    0.42
  17  -2 -13    0.55    0.59
  17   2 -12   40.66    2.99
  17  -2 -12   44.09    3.23
  17   2 -11   17.49    1.98
  17  -2 -11   21.12    2.26
  17   2 -10   91.94    4.87
  17  -2 -10   93.58    5.03
  17   2  -9   11.53    1.72
  17  -2  -9   11.51    1.75
 -17   2   8    4.20    0.92
  17   2  -8    3.98    0.93
  17  -2  -8    3.87    1.09
 -17   2   7    1.45    0.64
  17   2  -7    0.85    0.50
  17  -2  -7    0.83    0.46
 -17   2   6   13.08    1.63
  17   2  -6   12.47    1.84
  17  -2  -6   12.43    1.81
 -17   2   5    0.67    0.42
  17   2  -5    0.62    0.26
  17  -2  -5    0.84    0.39
 -17   2   4   18.59    1.98
  17   2  -4   20.83    2.32
  17  -2  -4   18.51    2.21
 -17   2   3    0.32    0.35
  17   2  -3    1.73    0.81
  17  -2  -3    0.80    0.67
 -17   2   2  193.91    7.02
  17   2  -2  196.00    7.65
  17  -2  -2  188.43    7.52
 -17   2   1    4.10    1.03
  17   2  -1    3.59    0.98
  17  -2  -1    3.09    0.93
 -17   2   0   24.80    2.24
  17   2   0   21.51    2.30
  17  -2   0   21.70    2.26
 -17   2  -1    9.11    1.27
 -17   2  -2    2.58    0.71
 -17   2  -3   29.83    2.32
 -17   2  -4   65.85    3.41
 -17   2  -5    7.62    1.08
 -17   2  -6   10.41    1.13
  17  -3 -14   11.16    1.26
  17  -3 -13    8.94    1.20
  17  -3 -12    0.05    0.33
  17  -3 -11    1.35    0.52
 -17   3  10    5.48    0.96
  17  -3 -10    4.69    0.96
 -17   3   9   14.23    1.55
  17  -3  -9   15.93    1.86
 -17   3   8    0.79    0.41
  17  -3  -8    0.35    0.32
 -17   3   7    3.97    0.90
  17  -3  -7    4.90    0.99
 -17   3   6   78.83    4.02
  17  -3  -6   71.18    4.09
 -17   3   5    1.85    0.57
  17  -3  -5    0.69    0.24
 -17   3   4   12.56    1.59
  17   3  -4   11.14    1.54
  17  -3  -4   10.52    1.49
 -17   3   3   54.11    3.30
  17   3  -3   47.03    3.23
 -17   3   2   10.87    1.45
 -17   3   1    0.90    0.32
 -17   3   0   39.11    2.70
 -17   3  -1    0.81    0.37
 -17   3  -2    1.89    0.60
 -17   3  -3    8.13    1.12
 -17   3  -4   36.59    2.27
 -17   4  10   13.79    1.37
 -17   4   9   35.71    2.32
 -17   4   8   14.58    1.50
 -17   4   7   69.93    3.51
 -17   4   6    0.91    0.47
 -17   4   5    8.69    1.23
 -17   4   4    0.45    0.39
 -17   4   3    8.90    1.23
 -17   4   2    0.06    0.19
 -17   4   1    4.18    0.81
 -17   4   0    1.44    0.47
 -17   4  -1   67.91    3.20
 -17   4  -2    8.17    0.99
 -17   5   6   12.55    1.24
 -17   5   5    1.60    0.46
 -17   5   4    3.93    0.74
  18   0 -15    0.70    0.52
  18   0 -14    2.76    0.70
  18   0 -13   -0.45    0.48
  18   0 -12    5.95    1.03
  18   0 -11    0.41    0.33
  18   0 -10   25.59    2.36
  18   0  -9   -0.44    0.47
  18   0  -8   30.71    2.68
  18   0  -7   -0.08    0.29
  18   0  -6   75.58    4.36
  18   0  -5    0.07    0.33
  18   0  -4    0.62    0.40
  18   0  -3   -0.42    0.33
  18   0  -2  150.28    6.23
  18   0  -1    0.16    0.37
  18   0   0   15.20    1.82
 -18   0  -1    0.12    0.26
 -18   0  -2    6.87    0.95
  18  -1 -15   10.35    1.18
  18   1 -14    1.05    0.39
  18  -1 -14    1.49    0.52
  18   1 -13    0.00    0.20
  18  -1 -13    0.34    0.29
  18   1 -12   67.78    3.67
  18  -1 -12   69.69    3.81
  18   1 -11    0.86    0.47
  18  -1 -11    0.50    0.31
  18   1 -10   10.45    1.48
  18  -1 -10   12.71    1.68
  18   1  -9   58.60    3.66
  18  -1  -9   53.82    3.54
  18   1  -8   21.72    2.20
  18  -1  -8   24.30    2.36
  18   1  -7    8.30    1.39
  18  -1  -7    9.07    1.46
  18   1  -6   42.51    3.18
  18  -1  -6   42.24    3.19
  18   1  -5    3.83    1.00
  18  -1  -5    4.17    1.04
  18   1  -4    8.14    1.38
  18  -1  -4    7.45    1.31
 -18   1   3    3.71    0.81
  18   1  -3    3.31    0.88
  18  -1  -3    3.23    0.86
 -18   1   2   19.16    1.81
  18   1  -2   25.28    2.35
  18  -1  -2   25.04    2.34
 -18   1   1   13.54    1.51
  18   1  -1   17.72    1.96
  18  -1  -1   15.31    1.82
 -18   1   0    0.58    0.39
 -18   1  -1   10.79    1.30
 -18   1  -2   39.45    2.42
 -18   1  -3   15.49    1.41
  18  -2 -13    6.13    0.95
  18  -2 -12    1.62    0.52
  18   2 -11   35.37    2.42
  18  -2 -11   35.43    2.57
  18   2 -10    0.84    0.46
  18  -2 -10    1.25    0.56
  18   2  -9    2.39    0.60
  18  -2  -9    2.58    0.69
  18   2  -8   -0.36    0.32
  18  -2  -8    0.30    0.28
  18   2  -7    0.80    0.32
  18  -2  -7   -0.64    0.57
 -18   2   6    3.37    0.73
  18   2  -6    3.17    0.83
  18  -2  -6    2.85    0.82
 -18   2   5  107.50    4.46
  18   2  -5  119.00    5.17
  18  -2  -5  113.61    5.12
 -18   2   4    0.74    0.33
  18   2  -4    0.64    0.47
  18  -2  -4    1.17    0.66
 -18   2   3   17.48    1.69
  18   2  -3   20.18    1.98
  18  -2  -3   19.95    1.96
 -18   2   2    2.69    0.66
  18   2  -2    3.14    0.74
  18  -2  -2    3.28    0.85
 -18   2   1    4.64    0.83
 -18   2   0    0.52    0.34
 -18   2  -1   15.13    1.49
 -18   2  -2    4.78    0.81
 -18   3   8    0.06    0.21
 -18   3   7   12.72    1.31
 -18   3   6   35.65    2.28
 -18   3   5    7.70    1.07
 -18   3   4    3.27    0.67
 -18   3   3    1.33    0.43
 -18   3   2    9.27    1.15
 -18   3   1   27.13    1.95
 -18   3   0    2.61    0.68
 -18   3  -1   45.54    2.40
  19   0 -12    0.30    0.34
  19   0 -11   33.45    2.25
  19   0 -10    1.20    0.55
  19   0  -9   42.30    2.70
  19   0  -8    0.18    0.31
  19   0  -7    6.25    1.04
  19   0  -6    0.61    0.51
  19   0  -5   18.97    1.85
  19   0  -4   -0.30    0.28
  19   0  -3    1.66    0.57
  19   0  -2   -0.24    0.32
  19  -1 -11    0.64    0.35
  19   1 -10    7.79    1.05
  19  -1 -10    7.00    1.01
  19   1  -9   13.97    1.47
  19  -1  -9   13.18    1.44
  19   1  -8   22.76    1.94
  19  -1  -8   22.72    1.94
  19   1  -7   17.77    1.73
  19  -1  -7   17.86    1.74
  19   1  -6    0.40    0.19
  19  -1  -6    1.02    0.40
  19   1  -5   32.40    2.33
  19  -1  -5   29.67    2.27
  19   1  -4   16.51    1.66
  19  -1  -4   16.33    1.63
  19   1  -3    0.33    0.26
  19  -1  -3   -0.35    0.35
   0   0   0    0.00    0.00


TITL exp_125 in P2(1)/n
REM P2(1)/n (#14 in standard setting)
CELL 1.54184  15.877380   8.129335  20.761046  90.0000 103.6184  90.0000
ZERR    5.00   0.000225   0.000114   0.000313   0.0000   0.0015   0.0000
LATT  1
SYMM -x+1/2, y+1/2,-z+1/2
SFAC C H P
UNIT 130.00 220.00 10.00
TREF
HKLF 4
END
_computing_structure_solution     'SHELXT 2014/5 (Sheldrick, 2014)'
;
_shelx_hkl_checksum                57551
_olex2_date_sample_data_collection  2019-09-04
_olex2_submission_special_instructions  'No special instructions were received'
_oxdiff_exptl_absorpt_empirical_details
;
Empirical correction (ABSPACK) includes:
- Absorption correction using spherical harmonics
- Frame scaling
- Detector area scaling
;
_oxdiff_exptl_absorpt_empirical_full_max  1.948
_oxdiff_exptl_absorpt_empirical_full_min  0.611
