# Supplementary material for: Tetramethylphosphinane as a new secondary phosphine synthon
Source: Commun Chem. 2023 Apr 29;6:85. doi: 10.1038/s42004-023-00876-8 (PMC10148838; doi:10.1038/s42004-023-00876-8)
Supplement: Supplementary file 7 — Supplementary Data 6 [file 42004_2023_876_MOESM7_ESM.cif]

data_exp_134_ss3-13
_audit_creation_date               2020-02-13
_audit_creation_method
;
Olex2 1.2
(compiled 2018.05.18 svn.r3508 for OlexSys, GUI svn.r5497)
;
_shelx_SHELXL_version_number       '2018/3'
_audit_contact_author_address      ?
_audit_contact_author_email        ?
_audit_contact_author_name         ''
_audit_contact_author_phone        ?
_publ_contact_author_id_orcid      ?
_publ_section_references
;
Dolomanov, O.V., Bourhis, L.J., Gildea, R.J, Howard, J.A.K. & Puschmann, H.
 (2009), J. Appl. Cryst. 42, 339-341.

Sheldrick, G.M. (2015). Acta Cryst. A71, 3-8.

Sheldrick, G.M. (2015). Acta Cryst. C71, 3-8.
;
_chemical_name_common              ?
_chemical_name_systematic          ?
_chemical_formula_moiety           'C30 H44 F5.97 O4 P2 Pd'
_chemical_formula_sum              'C30 H44 F6 O4 P2 Pd'
_chemical_formula_weight           750.99
_chemical_melting_point            ?
_chemical_oxdiff_formula           C30H44O4F6P2Pd1
_chemical_oxdiff_usercomment       James
loop_
  _atom_type_symbol
  _atom_type_description
  _atom_type_scat_dispersion_real
  _atom_type_scat_dispersion_imag
  _atom_type_scat_source
 'C' 'C' 0.0033 0.0016 'International Tables Vol C Tables 4.2.6.8 and 6.1.1.4'
 'H' 'H' 0.0000 0.0000 'International Tables Vol C Tables 4.2.6.8 and 6.1.1.4'
 'O' 'O' 0.0106 0.0060 'International Tables Vol C Tables 4.2.6.8 and 6.1.1.4'
 'F' 'F' 0.0171 0.0103 'International Tables Vol C Tables 4.2.6.8 and 6.1.1.4'
 'P' 'P' 0.1023 0.0942 'International Tables Vol C Tables 4.2.6.8 and 6.1.1.4'
 'Pd' 'Pd' -0.9988 1.0072
 'International Tables Vol C Tables 4.2.6.8 and 6.1.1.4'

_shelx_space_group_comment
;
The symmetry employed for this shelxl refinement is uniquely defined
by the following loop, which should always be used as a source of
symmetry information in preference to the above space-group names.
They are only intended as comments.
;
_space_group_crystal_system        'orthorhombic'
_space_group_IT_number             60
_space_group_name_H-M_alt          'P b c n'
_space_group_name_Hall             '-P 2n 2ab'
loop_
  _space_group_symop_operation_xyz
 'x, y, z'
 '-x+1/2, -y+1/2, z+1/2'
 '-x, y, -z+1/2'
 'x+1/2, -y+1/2, -z'
 '-x, -y, -z'
 'x-1/2, y-1/2, -z-1/2'
 'x, -y, z-1/2'
 '-x-1/2, y-1/2, z'

_cell_length_a                     16.3896(4)
_cell_length_b                     22.0768(5)
_cell_length_c                     18.0167(4)
_cell_angle_alpha                  90
_cell_angle_beta                   90
_cell_angle_gamma                  90
_cell_volume                       6519.0(3)
_cell_formula_units_Z              8
_cell_measurement_reflns_used      20553
_cell_measurement_temperature      136.0(4)
_cell_measurement_theta_max        29.4800
_cell_measurement_theta_min        3.0010
_shelx_estimated_absorpt_T_max     ?
_shelx_estimated_absorpt_T_min     ?
_exptl_absorpt_coefficient_mu      0.735
_exptl_absorpt_correction_T_max    1.000
_exptl_absorpt_correction_T_min    0.333
_exptl_absorpt_correction_type     gaussian
_exptl_absorpt_process_details
;
CrysAlisPro 1.171.39.46 (Rigaku Oxford Diffraction, 2018)
Numerical absorption correction based on gaussian integration over
			a multifaceted crystal model
Empirical absorption correction using spherical harmonics,
 implemented in SCALE3 ABSPACK scaling algorithm.
;
_exptl_absorpt_special_details     ?
_exptl_crystal_colour              yellow
_exptl_crystal_colour_modifier     ?
_exptl_crystal_colour_primary      yellow
_exptl_crystal_density_diffrn      1.530
_exptl_crystal_density_meas        ?
_exptl_crystal_density_method      ?
_exptl_crystal_description         plate
_exptl_crystal_F_000               3088
loop_
  _exptl_crystal_face_index_h
  _exptl_crystal_face_index_k
  _exptl_crystal_face_index_l
  _exptl_crystal_face_perp_dist
 20 -16 -4 0.1508
 -17 -19 -9 0.1314
 4 28 11 0.1389
 16 19 9 0.1374
 13 -23 9 0.1577
 -2 -3 25 0.0689
 -14 24 -4 0.1719
 2 3 -25 0.0395

_exptl_crystal_preparation         ?
_exptl_crystal_size_max            0.372
_exptl_crystal_size_mid            0.302
_exptl_crystal_size_min            0.112
loop_
  _exptl_oxdiff_crystal_face_indexfrac_h
  _exptl_oxdiff_crystal_face_indexfrac_k
  _exptl_oxdiff_crystal_face_indexfrac_l
  _exptl_oxdiff_crystal_face_x
  _exptl_oxdiff_crystal_face_y
  _exptl_oxdiff_crystal_face_z
 19.6892 -15.6188 -3.7967 -0.2874 0.1385 0.9477
 -16.6408 -18.8693 -8.5732 0.9011 -0.4289 0.0633
 4.1538 27.7208 10.5939 -0.6972 0.3308 -0.6359
 16.2442 19.3850 8.7236 -0.8995 0.4281 -0.0878
 12.9470 -23.2323 9.1228 -0.3625 -0.4752 0.8018
 -1.9201 -2.9950 25.1899 -0.5897 -0.7690 -0.2467
 -14.2635 24.0593 -3.7227 0.2459 0.3234 -0.9138
 2.2220 2.5062 -25.1953 0.5865 0.7648 0.2664

_exptl_transmission_factor_max     ?
_exptl_transmission_factor_min     ?
_diffrn_reflns_av_R_equivalents    0.0761
_diffrn_reflns_av_unetI/netI       0.0457
_diffrn_reflns_Laue_measured_fraction_full  0.996
_diffrn_reflns_Laue_measured_fraction_max  0.860
_diffrn_reflns_limit_h_max         22
_diffrn_reflns_limit_h_min         -20
_diffrn_reflns_limit_k_max         28
_diffrn_reflns_limit_k_min         -26
_diffrn_reflns_limit_l_max         23
_diffrn_reflns_limit_l_min         -15
_diffrn_reflns_number              43377
_diffrn_reflns_point_group_measured_fraction_full  0.996
_diffrn_reflns_point_group_measured_fraction_max  0.860
_diffrn_reflns_theta_full          25.242
_diffrn_reflns_theta_max           29.829
_diffrn_reflns_theta_min           2.740
_diffrn_ambient_environment        N~2~
_diffrn_ambient_temperature        136.0(4)
_diffrn_detector                   'CCD plate'
_diffrn_detector_area_resol_mean   5.2945
_diffrn_detector_type              AtlasS2
_diffrn_measured_fraction_theta_full  0.996
_diffrn_measured_fraction_theta_max  0.860
_diffrn_measurement_details
;
List of Runs (angles in degrees, time in seconds):

  # Type    Start    End  Width  t~exp~   \w     \q     \k     \f   Frames
--------------------------------------------------------------------------
  1  \w     72.00  98.00   1.00   23.64    --   10.96 178.00 -60.00   26
  2  \w    -38.00  59.00   1.00   23.64    --  -11.66  59.00-171.00   97
  3  \w    -83.00  13.00   1.00   23.64    --  -11.66 -77.00 -60.00   96
  4  \w    -83.00   5.00   1.00   23.64    --  -11.66 -59.00  48.00   88
;
_diffrn_measurement_device         'four-circle diffractometer'
_diffrn_measurement_device_type    'SuperNova, Dual, Cu at home/near, AtlasS2'
_diffrn_measurement_method         '\w scans'
_diffrn_orient_matrix_type        
 'CrysAlisPro convention (1999,Acta A55,543-557)'
_diffrn_orient_matrix_UB_11        -0.0282327000
_diffrn_orient_matrix_UB_12        -0.0106680000
_diffrn_orient_matrix_UB_13        -0.0268304000
_diffrn_orient_matrix_UB_21        0.0173980000
_diffrn_orient_matrix_UB_22        0.0195963000
_diffrn_orient_matrix_UB_23        -0.0268732000
_diffrn_orient_matrix_UB_31        0.0277841000
_diffrn_orient_matrix_UB_32        -0.0231208000
_diffrn_orient_matrix_UB_33        -0.0104242000
_diffrn_radiation_monochromator    mirror
_diffrn_radiation_probe            x-ray
_diffrn_radiation_type             MoK\a
_diffrn_radiation_wavelength       0.71073
_diffrn_source                     'micro-focus sealed X-ray tube'
_diffrn_source_type                'SuperNova (Mo) X-ray Source'
_reflns_Friedel_coverage           0.000
_reflns_Friedel_fraction_full      .
_reflns_Friedel_fraction_max       .
_reflns_number_gt                  6601
_reflns_number_total               8047
_reflns_odcompleteness_completeness  99.36
_reflns_odcompleteness_iscentric   1
_reflns_odcompleteness_theta       26.32
_reflns_special_details
;
 Reflections were merged by SHELXL according to the crystal
 class for the calculation of statistics and refinement.
 
 _reflns_Friedel_fraction is defined as the number of unique
 Friedel pairs measured divided by the number that would be
 possible theoretically, ignoring centric projections and
 systematic absences.
;
_reflns_threshold_expression       'I > 2\s(I)'
_computing_cell_refinement         'CrysAlisPro 1.171.39.46 (Rigaku OD, 2018)'
_computing_data_collection         'CrysAlisPro 1.171.39.46 (Rigaku OD, 2018)'
_computing_data_reduction          'CrysAlisPro 1.171.39.46 (Rigaku OD, 2018)'
_computing_molecular_graphics      'Olex2 (Dolomanov et al., 2009)'
_computing_publication_material    'Olex2 (Dolomanov et al., 2009)'
_computing_structure_refinement    'ShelXL (Sheldrick, 2015)'
_computing_structure_solution      'ShelXT (Sheldrick, 2015)'
_refine_diff_density_max           1.359
_refine_diff_density_min           -1.111
_refine_diff_density_rms           0.099
_refine_ls_extinction_coef         .
_refine_ls_extinction_method       none
_refine_ls_goodness_of_fit_ref     1.086
_refine_ls_hydrogen_treatment      constr
_refine_ls_matrix_type             full
_refine_ls_number_parameters       450
_refine_ls_number_reflns           8047
_refine_ls_number_restraints       6
_refine_ls_R_factor_all            0.0526
_refine_ls_R_factor_gt             0.0414
_refine_ls_restrained_S_all        1.090
_refine_ls_shift/su_max            0.002
_refine_ls_shift/su_mean           0.000
_refine_ls_structure_factor_coef   Fsqd
_refine_ls_weighting_details      
 'w=1/[\s^2^(Fo^2^)+(0.0496P)^2^+4.7115P] where P=(Fo^2^+2Fc^2^)/3'
_refine_ls_weighting_scheme        calc
_refine_ls_wR_factor_gt            0.1010
_refine_ls_wR_factor_ref           0.1119
_refine_special_details            ?
_olex2_refinement_description
;
1. Fixed Uiso
 At 1.2 times of:
  All C(H) groups, All C(H,H) groups
 At 1.5 times of:
  All C(H,H,H) groups
2. Restrained distances
 C28-F1 \\sim C28-F4
 with sigma of 0.02
 C28-F6 \\sim C28-F3
 with sigma of 0.02
 C28-F2 \\sim C28-F5
 with sigma of 0.02
 C30-F8 \\sim C30-F10
 with sigma of 0.02
 C30-F9 \\sim C30-F12
 with sigma of 0.02
 C30-F7 \\sim C30-F11
 with sigma of 0.02
3. Others
 Fixed Sof: F8(0.66) F9(0.66) F7(0.66) F12(0.33) F11(0.33) F10(0.33) F1(0.5)
 F2(0.5) F3(0.5) F5(0.5) F4(0.5) F6(0.5)
4.a Secondary CH2 refined with riding coordinates:
 C1(H1A,H1B), C21(H21A,H21B), C19(H19A,H19B), C8(H8A,H8B), C20(H20A,H20B),
 C10(H10A,H10B), C12(H12A,H12B), C11(H11A,H11B)
4.b Aromatic/amide H refined with riding coordinates:
 C3(H3), C4(H4), C5(H5), C6(H6)
4.c Idealised Me refined as rotating group:
 C23(H23A,H23B,H23C), C16(H16A,H16B,H16C), C24(H24A,H24B,H24C), C14(H14A,H14B,
 H14C), C26(H26A,H26B,H26C), C25(H25A,H25B,H25C), C15(H15A,H15B,H15C), C17(H17A,
 H17B,H17C)
;
_atom_sites_solution_hydrogens     geom
_atom_sites_solution_primary       dual
_atom_sites_solution_secondary     ?
loop_
  _atom_site_label
  _atom_site_type_symbol
  _atom_site_fract_x
  _atom_site_fract_y
  _atom_site_fract_z
  _atom_site_U_iso_or_equiv
  _atom_site_adp_type
  _atom_site_occupancy
  _atom_site_site_symmetry_order
  _atom_site_calc_flag
  _atom_site_refinement_flags_posn
  _atom_site_refinement_flags_adp
  _atom_site_refinement_flags_occupancy
  _atom_site_disorder_assembly
  _atom_site_disorder_group
 Pd1 Pd 0.71642(2) 0.36724(2) 0.50415(2) 0.01621(7) Uani 1 1 d . . . . .
 P1 P 0.70965(3) 0.41429(3) 0.39064(3) 0.01653(13) Uani 1 1 d . . . . .
 P2 P 0.60833(4) 0.29999(3) 0.49739(3) 0.01803(14) Uani 1 1 d . . . . .
 O1 O 0.81555(10) 0.42196(7) 0.52801(10) 0.0224(4) Uani 1 1 d . . . . .
 O3 O 0.74710(11) 0.33149(8) 0.60834(9) 0.0247(4) Uani 1 1 d . . . . .
 O4 O 0.86613(12) 0.29186(8) 0.56816(12) 0.0345(4) Uani 1 1 d . . . . .
 O2 O 0.75816(12) 0.47310(9) 0.62338(11) 0.0338(4) Uani 1 1 d . . . . .
 C1 C 0.62497(14) 0.39371(10) 0.32893(13) 0.0192(5) Uani 1 1 d . . . . .
 H1A H 0.630121 0.417931 0.284254 0.023 Uiso 1 1 calc R . . . .
 H1B H 0.632687 0.351772 0.314468 0.023 Uiso 1 1 calc R . . . .
 C27 C 0.81456(15) 0.45581(10) 0.58546(14) 0.0216(5) Uani 1 1 d . . . . .
 C22 C 0.71093(14) 0.49958(10) 0.39333(14) 0.0209(5) Uani 1 1 d . . . . .
 C3 C 0.49253(15) 0.45190(10) 0.34030(13) 0.0212(5) Uani 1 1 d . . . . .
 H3 H 0.518437 0.485001 0.318758 0.025 Uiso 1 1 calc R . . . .
 C29 C 0.81840(16) 0.30929(11) 0.61518(15) 0.0266(5) Uani 1 1 d . . . . .
 C23 C 0.65366(16) 0.51957(11) 0.45631(15) 0.0264(5) Uani 1 1 d . . . . .
 H23A H 0.599217 0.505966 0.445902 0.040 Uiso 1 1 calc GR . . . .
 H23B H 0.654128 0.562950 0.460055 0.040 Uiso 1 1 calc GR . . . .
 H23C H 0.671871 0.502292 0.502317 0.040 Uiso 1 1 calc GR . . . .
 C2 C 0.53844(14) 0.40016(10) 0.35623(12) 0.0186(5) Uani 1 1 d . . . . .
 C18 C 0.80344(15) 0.39149(11) 0.33803(14) 0.0212(5) Uani 1 1 d . . . . .
 C21 C 0.79833(16) 0.52295(11) 0.40877(15) 0.0270(5) Uani 1 1 d . . . . .
 H21A H 0.797916 0.566826 0.405989 0.032 Uiso 1 1 calc R . . . .
 H21B H 0.813219 0.511915 0.459090 0.032 Uiso 1 1 calc R . . . .
 C4 C 0.41026(15) 0.45563(11) 0.35535(13) 0.0234(5) Uani 1 1 d . . . . .
 H4 H 0.381992 0.491406 0.346292 0.028 Uiso 1 1 calc R . . . .
 C16 C 0.45183(16) 0.29725(12) 0.56793(15) 0.0290(6) Uani 1 1 d . . . . .
 H16A H 0.425179 0.322317 0.531769 0.043 Uiso 1 1 calc GR . . . .
 H16B H 0.423301 0.299984 0.614348 0.043 Uiso 1 1 calc GR . . . .
 H16C H 0.451775 0.255970 0.551170 0.043 Uiso 1 1 calc GR . . . .
 C24 C 0.68323(16) 0.52918(11) 0.31972(15) 0.0251(5) Uani 1 1 d . . . . .
 H24A H 0.719127 0.516881 0.280404 0.038 Uiso 1 1 calc GR . . . .
 H24B H 0.684808 0.572462 0.324654 0.038 Uiso 1 1 calc GR . . . .
 H24C H 0.628570 0.516572 0.308415 0.038 Uiso 1 1 calc GR . . . .
 C7 C 0.49818(14) 0.35162(10) 0.39020(13) 0.0187(5) Uani 1 1 d . . . . .
 C14 C 0.71945(17) 0.20840(12) 0.46530(17) 0.0307(6) Uani 1 1 d . . . . .
 H14A H 0.709636 0.215435 0.413481 0.046 Uiso 1 1 calc GR . . . .
 H14B H 0.738170 0.167595 0.472312 0.046 Uiso 1 1 calc GR . . . .
 H14C H 0.760216 0.236158 0.482830 0.046 Uiso 1 1 calc GR . . . .
 C26 C 0.82326(16) 0.32539(11) 0.35624(15) 0.0268(5) Uani 1 1 d . . . . .
 H26A H 0.834272 0.321576 0.408366 0.040 Uiso 1 1 calc GR . . . .
 H26B H 0.870326 0.312872 0.328480 0.040 Uiso 1 1 calc GR . . . .
 H26C H 0.777614 0.300272 0.343303 0.040 Uiso 1 1 calc GR . . . .
 C25 C 0.79128(16) 0.39721(12) 0.25372(14) 0.0250(5) Uani 1 1 d . . . . .
 H25A H 0.750686 0.368731 0.237691 0.037 Uiso 1 1 calc GR . . . .
 H25B H 0.841874 0.388921 0.228866 0.037 Uiso 1 1 calc GR . . . .
 H25C H 0.773698 0.437567 0.241965 0.037 Uiso 1 1 calc GR . . . .
 C19 C 0.87633(15) 0.43121(12) 0.36298(15) 0.0276(5) Uani 1 1 d . . . . .
 H19A H 0.888535 0.421828 0.414397 0.033 Uiso 1 1 calc R . . . .
 H19B H 0.923680 0.420042 0.333720 0.033 Uiso 1 1 calc R . . . .
 C8 C 0.54326(15) 0.29498(10) 0.41383(14) 0.0213(5) Uani 1 1 d . . . . .
 H8A H 0.577290 0.282110 0.372700 0.026 Uiso 1 1 calc R . . . .
 H8B H 0.503212 0.263345 0.422125 0.026 Uiso 1 1 calc R . . . .
 C5 C 0.36999(15) 0.40575(11) 0.38404(13) 0.0229(5) Uani 1 1 d . . . . .
 H5 H 0.313938 0.406943 0.391952 0.028 Uiso 1 1 calc R . . . .
 C6 C 0.41406(15) 0.35409(11) 0.40081(14) 0.0242(5) Uani 1 1 d . . . . .
 H6 H 0.386999 0.320362 0.419534 0.029 Uiso 1 1 calc R . . . .
 C9 C 0.54047(15) 0.31887(11) 0.57838(14) 0.0239(5) Uani 1 1 d . . . . .
 C15 C 0.57552(18) 0.17329(12) 0.47909(18) 0.0330(6) Uani 1 1 d . . . . .
 H15A H 0.524349 0.180540 0.503444 0.049 Uiso 1 1 calc GR . . . .
 H15B H 0.592920 0.132514 0.488716 0.049 Uiso 1 1 calc GR . . . .
 H15C H 0.569149 0.178993 0.426589 0.049 Uiso 1 1 calc GR . . . .
 C17 C 0.53979(17) 0.38782(12) 0.58786(16) 0.0300(6) Uani 1 1 d . . . . .
 H17A H 0.593930 0.401675 0.599039 0.045 Uiso 1 1 calc GR . . . .
 H17B H 0.503728 0.398555 0.627735 0.045 Uiso 1 1 calc GR . . . .
 H17C H 0.521276 0.406434 0.542746 0.045 Uiso 1 1 calc GR . . . .
 C20 C 0.86379(16) 0.49915(12) 0.35620(17) 0.0322(6) Uani 1 1 d . . . . .
 H20A H 0.848428 0.508745 0.305555 0.039 Uiso 1 1 calc R . . . .
 H20B H 0.914903 0.519573 0.366697 0.039 Uiso 1 1 calc R . . . .
 C13 C 0.64009(17) 0.21801(11) 0.50889(14) 0.0242(5) Uani 1 1 d . . . . .
 C10 C 0.57511(17) 0.28945(12) 0.64975(15) 0.0299(6) Uani 1 1 d . . . . .
 H10A H 0.626900 0.308472 0.661382 0.036 Uiso 1 1 calc R . . . .
 H10B H 0.538073 0.297836 0.690471 0.036 Uiso 1 1 calc R . . . .
 C12 C 0.65623(17) 0.20395(11) 0.59165(16) 0.0302(6) Uani 1 1 d . . . . .
 H12A H 0.666486 0.160866 0.596588 0.036 Uiso 1 1 calc R . . . .
 H12B H 0.705498 0.224991 0.606651 0.036 Uiso 1 1 calc R . . . .
 C28 C 0.90150(17) 0.47698(13) 0.60555(16) 0.0333(6) Uani 1 1 d D . . . .
 C30 C 0.84302(19) 0.30224(14) 0.69800(18) 0.0396(7) Uani 1 1 d D . . . .
 C11 C 0.58804(19) 0.22124(13) 0.64498(17) 0.0373(7) Uani 1 1 d . . . . .
 H11A H 0.600934 0.205795 0.693999 0.045 Uiso 1 1 calc R . . . .
 H11B H 0.537715 0.202227 0.628848 0.045 Uiso 1 1 calc R . . . .
 F8 F 0.8390(9) 0.3531(5) 0.7337(8) 0.075(3) Uani 0.66 1 d D . P A 1
 F9 F 0.9164(4) 0.2813(4) 0.7067(5) 0.099(3) Uani 0.66 1 d D . P A 1
 F7 F 0.7953(8) 0.2643(5) 0.7318(5) 0.118(4) Uani 0.66 1 d D . P A 1
 F12 F 0.8125(15) 0.2529(6) 0.7271(11) 0.082(6) Uani 0.33 1 d D . P A 2
 F11 F 0.8177(19) 0.3449(10) 0.7401(13) 0.100(10) Uani 0.33 1 d D . P A 2
 F10 F 0.9218(6) 0.2970(9) 0.7058(11) 0.094(7) Uani 0.33 1 d D . P A 2
 F1 F 0.9184(5) 0.4700(5) 0.6722(3) 0.083(3) Uani 0.5 1 d D . P B 1
 F2 F 0.9002(4) 0.5393(2) 0.5983(6) 0.091(2) Uani 0.5 1 d D . P B 1
 F3 F 0.9564(3) 0.4604(5) 0.5623(5) 0.090(3) Uani 0.5 1 d D . P B 1
 F5 F 0.9078(5) 0.5071(5) 0.6660(5) 0.102(5) Uani 0.5 1 d D . P B 2
 F4 F 0.9480(3) 0.4264(2) 0.6215(6) 0.089(2) Uani 0.5 1 d D . P B 2
 F6 F 0.9394(5) 0.5034(6) 0.5553(4) 0.096(3) Uani 0.5 1 d D . P B 2

loop_
  _atom_site_aniso_label
  _atom_site_aniso_U_11
  _atom_site_aniso_U_22
  _atom_site_aniso_U_33
  _atom_site_aniso_U_23
  _atom_site_aniso_U_13
  _atom_site_aniso_U_12
 Pd1 0.01550(12) 0.01763(12) 0.01550(12) -0.00037(6) -0.00125(6) 0.00108(6)
 P1 0.0161(3) 0.0181(3) 0.0153(3) -0.0004(2) -0.0004(2) 0.00113(19)
 P2 0.0171(3) 0.0168(3) 0.0202(3) 0.0014(2) -0.0009(2) 0.0003(2)
 O1 0.0210(9) 0.0257(9) 0.0204(9) -0.0020(7) -0.0030(7) -0.0019(6)
 O3 0.0230(10) 0.0309(10) 0.0201(9) 0.0039(7) -0.0031(7) 0.0011(7)
 O4 0.0319(11) 0.0333(11) 0.0384(12) 0.0014(8) -0.0022(9) 0.0094(8)
 O2 0.0249(10) 0.0389(11) 0.0376(12) -0.0116(8) -0.0001(9) 0.0058(8)
 C1 0.0189(12) 0.0210(12) 0.0176(11) -0.0003(8) -0.0035(9) 0.0015(8)
 C27 0.0191(12) 0.0213(12) 0.0246(13) 0.0010(9) -0.0040(10) 0.0003(8)
 C22 0.0233(13) 0.0179(12) 0.0216(13) 0.0003(9) -0.0008(9) -0.0011(8)
 C3 0.0248(13) 0.0213(12) 0.0175(12) -0.0001(8) -0.0033(9) 0.0002(9)
 C29 0.0295(14) 0.0219(13) 0.0285(14) 0.0039(10) -0.0066(11) -0.0015(10)
 C23 0.0316(14) 0.0240(13) 0.0235(13) -0.0043(9) -0.0005(11) 0.0064(10)
 C2 0.0186(12) 0.0234(12) 0.0137(11) -0.0026(8) -0.0035(9) 0.0012(8)
 C18 0.0199(12) 0.0267(13) 0.0171(12) 0.0010(9) 0.0027(9) 0.0025(9)
 C21 0.0304(14) 0.0225(13) 0.0281(14) 0.0001(10) -0.0045(11) -0.0052(9)
 C4 0.0239(13) 0.0258(13) 0.0204(13) -0.0026(9) -0.0039(10) 0.0056(9)
 C16 0.0255(14) 0.0346(15) 0.0269(14) 0.0042(10) 0.0048(11) -0.0022(10)
 C24 0.0284(14) 0.0197(12) 0.0272(14) 0.0038(9) -0.0031(11) -0.0005(9)
 C7 0.0191(12) 0.0202(11) 0.0169(11) -0.0008(8) -0.0034(9) 0.0006(8)
 C14 0.0320(16) 0.0210(13) 0.0393(17) -0.0027(11) -0.0014(12) 0.0053(9)
 C26 0.0280(14) 0.0301(14) 0.0222(13) 0.0008(10) 0.0021(11) 0.0110(10)
 C25 0.0266(14) 0.0303(14) 0.0181(13) -0.0011(9) 0.0044(10) 0.0041(9)
 C19 0.0180(13) 0.0401(15) 0.0246(13) -0.0013(10) 0.0032(10) 0.0011(10)
 C8 0.0207(12) 0.0207(12) 0.0224(12) -0.0002(9) -0.0031(10) -0.0011(8)
 C5 0.0163(12) 0.0339(14) 0.0186(12) -0.0040(9) -0.0016(9) 0.0009(9)
 C6 0.0241(13) 0.0265(13) 0.0220(13) 0.0003(9) -0.0029(10) -0.0039(9)
 C9 0.0225(13) 0.0256(13) 0.0236(13) 0.0019(9) 0.0034(10) 0.0012(9)
 C15 0.0331(16) 0.0205(13) 0.0454(17) 0.0025(11) -0.0048(13) -0.0027(10)
 C17 0.0270(14) 0.0280(14) 0.0351(16) -0.0050(11) 0.0082(11) 0.0024(10)
 C20 0.0230(13) 0.0392(16) 0.0344(16) 0.0034(11) -0.0007(11) -0.0100(11)
 C13 0.0259(14) 0.0180(12) 0.0287(14) 0.0014(9) -0.0030(10) 0.0017(9)
 C10 0.0277(14) 0.0401(16) 0.0220(14) 0.0044(10) 0.0046(11) 0.0026(11)
 C12 0.0334(15) 0.0221(13) 0.0350(15) 0.0087(10) -0.0045(12) 0.0050(10)
 C28 0.0267(14) 0.0420(17) 0.0313(16) -0.0107(12) -0.0008(12) -0.0080(11)
 C30 0.0435(19) 0.0393(17) 0.0359(17) 0.0055(13) -0.0158(14) 0.0023(13)
 C11 0.0410(17) 0.0406(16) 0.0303(16) 0.0165(12) 0.0025(13) 0.0026(12)
 F8 0.126(7) 0.053(3) 0.046(5) -0.016(2) -0.039(4) 0.008(3)
 F9 0.102(6) 0.136(5) 0.059(4) -0.020(3) -0.046(4) 0.081(5)
 F7 0.128(6) 0.178(10) 0.047(4) 0.071(5) -0.045(4) -0.092(7)
 F12 0.155(16) 0.031(4) 0.061(8) 0.020(4) -0.037(8) -0.015(6)
 F11 0.161(19) 0.117(18) 0.021(5) -0.022(9) -0.035(9) 0.088(15)
 F10 0.023(6) 0.198(16) 0.062(8) 0.039(9) -0.033(5) -0.036(8)
 F1 0.043(4) 0.179(9) 0.028(3) 0.028(5) -0.023(3) -0.046(5)
 F2 0.082(5) 0.055(3) 0.137(7) 0.010(4) -0.024(5) -0.041(3)
 F3 0.022(2) 0.167(8) 0.081(6) -0.087(6) 0.017(3) -0.025(4)
 F5 0.035(3) 0.174(9) 0.096(7) -0.110(8) 0.007(4) -0.022(5)
 F4 0.036(3) 0.051(3) 0.179(7) -0.007(4) -0.056(4) 0.007(2)
 F6 0.056(5) 0.186(9) 0.045(4) 0.036(5) -0.012(3) -0.080(6)

_geom_special_details
;
 All esds (except the esd in the dihedral angle between two l.s. planes)
 are estimated using the full covariance matrix.  The cell esds are taken
 into account individually in the estimation of esds in distances, angles
 and torsion angles; correlations between esds in cell parameters are only
 used when they are defined by crystal symmetry.  An approximate (isotropic)
 treatment of cell esds is used for estimating esds involving l.s. planes.
;
loop_
  _geom_bond_atom_site_label_1
  _geom_bond_atom_site_label_2
  _geom_bond_distance
  _geom_bond_site_symmetry_2
  _geom_bond_publ_flag
 Pd1 P1 2.2964(6) . ?
 Pd1 P2 2.3147(7) . ?
 Pd1 O1 2.0697(17) . ?
 Pd1 O3 2.0974(17) . ?
 P1 C1 1.835(2) . ?
 P1 C22 1.884(2) . ?
 P1 C18 1.875(2) . ?
 P2 C8 1.848(2) . ?
 P2 C9 1.881(3) . ?
 P2 C13 1.895(3) . ?
 O1 C27 1.277(3) . ?
 O3 C29 1.273(3) . ?
 O4 C29 1.216(3) . ?
 O2 C27 1.211(3) . ?
 C1 H1A 0.9700 . ?
 C1 H1B 0.9700 . ?
 C1 C2 1.508(3) . ?
 C27 C28 1.543(4) . ?
 C22 C23 1.537(3) . ?
 C22 C21 1.548(3) . ?
 C22 C24 1.547(3) . ?
 C3 H3 0.9300 . ?
 C3 C2 1.398(3) . ?
 C3 C4 1.378(4) . ?
 C29 C30 1.554(4) . ?
 C23 H23A 0.9600 . ?
 C23 H23B 0.9600 . ?
 C23 H23C 0.9600 . ?
 C2 C7 1.399(3) . ?
 C18 C26 1.530(3) . ?
 C18 C25 1.537(3) . ?
 C18 C19 1.549(4) . ?
 C21 H21A 0.9700 . ?
 C21 H21B 0.9700 . ?
 C21 C20 1.524(4) . ?
 C4 H4 0.9300 . ?
 C4 C5 1.384(3) . ?
 C16 H16A 0.9600 . ?
 C16 H16B 0.9600 . ?
 C16 H16C 0.9600 . ?
 C16 C9 1.541(4) . ?
 C24 H24A 0.9600 . ?
 C24 H24B 0.9600 . ?
 C24 H24C 0.9600 . ?
 C7 C8 1.513(3) . ?
 C7 C6 1.393(3) . ?
 C14 H14A 0.9600 . ?
 C14 H14B 0.9600 . ?
 C14 H14C 0.9600 . ?
 C14 C13 1.534(4) . ?
 C26 H26A 0.9600 . ?
 C26 H26B 0.9600 . ?
 C26 H26C 0.9600 . ?
 C25 H25A 0.9600 . ?
 C25 H25B 0.9600 . ?
 C25 H25C 0.9600 . ?
 C19 H19A 0.9700 . ?
 C19 H19B 0.9700 . ?
 C19 C20 1.519(4) . ?
 C8 H8A 0.9700 . ?
 C8 H8B 0.9700 . ?
 C5 H5 0.9300 . ?
 C5 C6 1.383(3) . ?
 C6 H6 0.9300 . ?
 C9 C17 1.532(4) . ?
 C9 C10 1.548(4) . ?
 C15 H15A 0.9600 . ?
 C15 H15B 0.9600 . ?
 C15 H15C 0.9600 . ?
 C15 C13 1.544(4) . ?
 C17 H17A 0.9600 . ?
 C17 H17B 0.9600 . ?
 C17 H17C 0.9600 . ?
 C20 H20A 0.9700 . ?
 C20 H20B 0.9700 . ?
 C13 C12 1.546(4) . ?
 C10 H10A 0.9700 . ?
 C10 H10B 0.9700 . ?
 C10 C11 1.523(4) . ?
 C12 H12A 0.9700 . ?
 C12 H12B 0.9700 . ?
 C12 C11 1.523(4) . ?
 C28 F1 1.243(6) . ?
 C28 F2 1.382(6) . ?
 C28 F3 1.246(6) . ?
 C28 F5 1.280(6) . ?
 C28 F4 1.383(5) . ?
 C28 F6 1.243(6) . ?
 C30 F8 1.296(9) . ?
 C30 F9 1.298(7) . ?
 C30 F7 1.298(9) . ?
 C30 F12 1.308(14) . ?
 C30 F11 1.279(17) . ?
 C30 F10 1.303(11) . ?
 C11 H11A 0.9700 . ?
 C11 H11B 0.9700 . ?

loop_
  _geom_angle_atom_site_label_1
  _geom_angle_atom_site_label_2
  _geom_angle_atom_site_label_3
  _geom_angle
  _geom_angle_site_symmetry_1
  _geom_angle_site_symmetry_3
  _geom_angle_publ_flag
 P1 Pd1 P2 101.90(2) . . ?
 O1 Pd1 P1 87.64(5) . . ?
 O1 Pd1 P2 170.45(5) . . ?
 O1 Pd1 O3 81.12(7) . . ?
 O3 Pd1 P1 168.18(5) . . ?
 O3 Pd1 P2 89.39(5) . . ?
 C1 P1 Pd1 117.65(8) . . ?
 C1 P1 C22 105.75(10) . . ?
 C1 P1 C18 104.31(11) . . ?
 C22 P1 Pd1 115.39(8) . . ?
 C18 P1 Pd1 106.81(8) . . ?
 C18 P1 C22 105.80(11) . . ?
 C8 P2 Pd1 121.53(8) . . ?
 C8 P2 C9 107.69(12) . . ?
 C8 P2 C13 100.98(11) . . ?
 C9 P2 Pd1 105.63(8) . . ?
 C9 P2 C13 106.81(11) . . ?
 C13 P2 Pd1 113.37(9) . . ?
 C27 O1 Pd1 120.00(16) . . ?
 C29 O3 Pd1 116.84(16) . . ?
 P1 C1 H1A 107.5 . . ?
 P1 C1 H1B 107.5 . . ?
 H1A C1 H1B 107.0 . . ?
 C2 C1 P1 119.35(16) . . ?
 C2 C1 H1A 107.5 . . ?
 C2 C1 H1B 107.5 . . ?
 O1 C27 C28 110.8(2) . . ?
 O2 C27 O1 130.7(2) . . ?
 O2 C27 C28 118.5(2) . . ?
 C23 C22 P1 107.41(16) . . ?
 C23 C22 C21 109.7(2) . . ?
 C23 C22 C24 109.4(2) . . ?
 C21 C22 P1 110.37(16) . . ?
 C24 C22 P1 113.40(17) . . ?
 C24 C22 C21 106.6(2) . . ?
 C2 C3 H3 118.8 . . ?
 C4 C3 H3 118.8 . . ?
 C4 C3 C2 122.4(2) . . ?
 O3 C29 C30 111.7(2) . . ?
 O4 C29 O3 130.2(3) . . ?
 O4 C29 C30 118.1(2) . . ?
 C22 C23 H23A 109.5 . . ?
 C22 C23 H23B 109.5 . . ?
 C22 C23 H23C 109.5 . . ?
 H23A C23 H23B 109.5 . . ?
 H23A C23 H23C 109.5 . . ?
 H23B C23 H23C 109.5 . . ?
 C3 C2 C1 121.1(2) . . ?
 C3 C2 C7 117.5(2) . . ?
 C7 C2 C1 120.9(2) . . ?
 C26 C18 P1 108.76(16) . . ?
 C26 C18 C25 108.5(2) . . ?
 C26 C18 C19 108.3(2) . . ?
 C25 C18 P1 111.79(17) . . ?
 C25 C18 C19 109.9(2) . . ?
 C19 C18 P1 109.49(17) . . ?
 C22 C21 H21A 108.5 . . ?
 C22 C21 H21B 108.5 . . ?
 H21A C21 H21B 107.5 . . ?
 C20 C21 C22 115.1(2) . . ?
 C20 C21 H21A 108.5 . . ?
 C20 C21 H21B 108.5 . . ?
 C3 C4 H4 120.2 . . ?
 C3 C4 C5 119.5(2) . . ?
 C5 C4 H4 120.2 . . ?
 H16A C16 H16B 109.5 . . ?
 H16A C16 H16C 109.5 . . ?
 H16B C16 H16C 109.5 . . ?
 C9 C16 H16A 109.5 . . ?
 C9 C16 H16B 109.5 . . ?
 C9 C16 H16C 109.5 . . ?
 C22 C24 H24A 109.5 . . ?
 C22 C24 H24B 109.5 . . ?
 C22 C24 H24C 109.5 . . ?
 H24A C24 H24B 109.5 . . ?
 H24A C24 H24C 109.5 . . ?
 H24B C24 H24C 109.5 . . ?
 C2 C7 C8 121.7(2) . . ?
 C6 C7 C2 119.8(2) . . ?
 C6 C7 C8 118.5(2) . . ?
 H14A C14 H14B 109.5 . . ?
 H14A C14 H14C 109.5 . . ?
 H14B C14 H14C 109.5 . . ?
 C13 C14 H14A 109.5 . . ?
 C13 C14 H14B 109.5 . . ?
 C13 C14 H14C 109.5 . . ?
 C18 C26 H26A 109.5 . . ?
 C18 C26 H26B 109.5 . . ?
 C18 C26 H26C 109.5 . . ?
 H26A C26 H26B 109.5 . . ?
 H26A C26 H26C 109.5 . . ?
 H26B C26 H26C 109.5 . . ?
 C18 C25 H25A 109.5 . . ?
 C18 C25 H25B 109.5 . . ?
 C18 C25 H25C 109.5 . . ?
 H25A C25 H25B 109.5 . . ?
 H25A C25 H25C 109.5 . . ?
 H25B C25 H25C 109.5 . . ?
 C18 C19 H19A 108.4 . . ?
 C18 C19 H19B 108.4 . . ?
 H19A C19 H19B 107.5 . . ?
 C20 C19 C18 115.6(2) . . ?
 C20 C19 H19A 108.4 . . ?
 C20 C19 H19B 108.4 . . ?
 P2 C8 H8A 107.9 . . ?
 P2 C8 H8B 107.9 . . ?
 C7 C8 P2 117.47(16) . . ?
 C7 C8 H8A 107.9 . . ?
 C7 C8 H8B 107.9 . . ?
 H8A C8 H8B 107.2 . . ?
 C4 C5 H5 120.4 . . ?
 C6 C5 C4 119.2(2) . . ?
 C6 C5 H5 120.4 . . ?
 C7 C6 H6 119.4 . . ?
 C5 C6 C7 121.3(2) . . ?
 C5 C6 H6 119.4 . . ?
 C16 C9 P2 113.20(18) . . ?
 C16 C9 C10 108.5(2) . . ?
 C17 C9 P2 108.12(17) . . ?
 C17 C9 C16 108.3(2) . . ?
 C17 C9 C10 109.1(2) . . ?
 C10 C9 P2 109.54(17) . . ?
 H15A C15 H15B 109.5 . . ?
 H15A C15 H15C 109.5 . . ?
 H15B C15 H15C 109.5 . . ?
 C13 C15 H15A 109.5 . . ?
 C13 C15 H15B 109.5 . . ?
 C13 C15 H15C 109.5 . . ?
 C9 C17 H17A 109.5 . . ?
 C9 C17 H17B 109.5 . . ?
 C9 C17 H17C 109.5 . . ?
 H17A C17 H17B 109.5 . . ?
 H17A C17 H17C 109.5 . . ?
 H17B C17 H17C 109.5 . . ?
 C21 C20 H20A 109.1 . . ?
 C21 C20 H20B 109.1 . . ?
 C19 C20 C21 112.7(2) . . ?
 C19 C20 H20A 109.1 . . ?
 C19 C20 H20B 109.1 . . ?
 H20A C20 H20B 107.8 . . ?
 C14 C13 P2 108.01(17) . . ?
 C14 C13 C15 108.3(2) . . ?
 C14 C13 C12 108.7(2) . . ?
 C15 C13 P2 112.62(18) . . ?
 C15 C13 C12 108.9(2) . . ?
 C12 C13 P2 110.14(17) . . ?
 C9 C10 H10A 108.6 . . ?
 C9 C10 H10B 108.6 . . ?
 H10A C10 H10B 107.6 . . ?
 C11 C10 C9 114.8(2) . . ?
 C11 C10 H10A 108.6 . . ?
 C11 C10 H10B 108.6 . . ?
 C13 C12 H12A 108.4 . . ?
 C13 C12 H12B 108.4 . . ?
 H12A C12 H12B 107.4 . . ?
 C11 C12 C13 115.6(2) . . ?
 C11 C12 H12A 108.4 . . ?
 C11 C12 H12B 108.4 . . ?
 F1 C28 C27 113.3(4) . . ?
 F1 C28 F2 102.6(5) . . ?
 F1 C28 F3 114.1(6) . . ?
 F2 C28 C27 105.4(3) . . ?
 F3 C28 C27 115.6(3) . . ?
 F3 C28 F2 104.1(6) . . ?
 F5 C28 C27 115.5(4) . . ?
 F5 C28 F4 101.4(6) . . ?
 F4 C28 C27 108.3(3) . . ?
 F6 C28 C27 115.7(4) . . ?
 F6 C28 F5 109.6(6) . . ?
 F6 C28 F4 104.7(6) . . ?
 F8 C30 C29 112.1(7) . . ?
 F8 C30 F9 107.2(8) . . ?
 F8 C30 F7 107.2(9) . . ?
 F9 C30 C29 113.1(5) . . ?
 F7 C30 C29 111.0(5) . . ?
 F7 C30 F9 105.9(8) . . ?
 F12 C30 C29 111.7(10) . . ?
 F11 C30 C29 114.3(12) . . ?
 F11 C30 F12 104.5(17) . . ?
 F11 C30 F10 108.8(16) . . ?
 F10 C30 C29 111.7(9) . . ?
 F10 C30 F12 105.2(13) . . ?
 C10 C11 H11A 109.1 . . ?
 C10 C11 H11B 109.1 . . ?
 C12 C11 C10 112.7(2) . . ?
 C12 C11 H11A 109.1 . . ?
 C12 C11 H11B 109.1 . . ?
 H11A C11 H11B 107.8 . . ?

_shelx_res_file
;
TITL exp_134_ss3-13_a.res in Pbcn
    exp_134_ss3-13.res
    created by SHELXL-2018/3 at 14:19:19 on 13-Feb-2020
REM Old TITL exp_134_SS3-13 in Pbcn
REM SHELXT solution in Pbcn
REM R1 0.113, Rweak 0.007, Alpha 0.039, Orientation as input
REM Formula found by SHELXT: C34 O2 F5 P2 Pd
CELL 0.71073 16.3896 22.0768 18.0167 90 90 90
ZERR 8 0.0004 0.0005 0.0004 0 0 0
LATT 1
SYMM 0.5-X,0.5-Y,0.5+Z
SYMM -X,+Y,0.5-Z
SYMM 0.5+X,0.5-Y,-Z
SFAC C H O F P Pd
UNIT 240 352 32 48 16 8
SADI C28 F1 C28 F4
SADI C28 F6 C28 F3
SADI C28 F2 C28 F5
SADI C30 F8 C30 F10
SADI C30 F9 C30 F12
SADI C30 F7 C30 F11

L.S. 4 0 0
PLAN  10
BOND $H
list 4
fmap 2 53
acta
OMIT 0 2 2
REM <olex2.extras>
REM <HklSrc "%.\\exp_134_SS3-13.hkl">
REM </olex2.extras>

WGHT    0.049600    4.711500
FVAR       0.19685
PD1   6    0.716422    0.367239    0.504152    11.00000    0.01550    0.01763 =
         0.01550   -0.00037   -0.00125    0.00108
P1    5    0.709655    0.414287    0.390640    11.00000    0.01613    0.01813 =
         0.01532   -0.00039   -0.00036    0.00113
P2    5    0.608326    0.299987    0.497386    11.00000    0.01705    0.01684 =
         0.02020    0.00139   -0.00093    0.00032
O1    3    0.815552    0.421960    0.528008    11.00000    0.02105    0.02566 =
         0.02038   -0.00203   -0.00300   -0.00194
O3    3    0.747097    0.331494    0.608340    11.00000    0.02304    0.03090 =
         0.02006    0.00395   -0.00308    0.00110
O4    3    0.866135    0.291862    0.568164    11.00000    0.03191    0.03332 =
         0.03838    0.00142   -0.00217    0.00945
O2    3    0.758164    0.473102    0.623383    11.00000    0.02487    0.03888 =
         0.03763   -0.01160   -0.00007    0.00578
C1    1    0.624973    0.393706    0.328926    11.00000    0.01891    0.02102 =
         0.01763   -0.00031   -0.00345    0.00152
AFIX  23
H1A   2    0.630121    0.417931    0.284254    11.00000   -1.20000
H1B   2    0.632687    0.351772    0.314468    11.00000   -1.20000
AFIX   0
C27   1    0.814557    0.455812    0.585456    11.00000    0.01908    0.02130 =
         0.02455    0.00103   -0.00397    0.00034
C22   1    0.710927    0.499578    0.393325    11.00000    0.02332    0.01794 =
         0.02159    0.00032   -0.00081   -0.00109
C3    1    0.492525    0.451901    0.340295    11.00000    0.02480    0.02128 =
         0.01751   -0.00007   -0.00330    0.00022
AFIX  43
H3    2    0.518437    0.485001    0.318758    11.00000   -1.20000
AFIX   0
C29   1    0.818399    0.309286    0.615176    11.00000    0.02954    0.02191 =
         0.02849    0.00394   -0.00663   -0.00145
C23   1    0.653658    0.519574    0.456315    11.00000    0.03162    0.02396 =
         0.02347   -0.00433   -0.00048    0.00642
AFIX 137
H23A  2    0.599217    0.505966    0.445902    11.00000   -1.50000
H23B  2    0.654128    0.562950    0.460055    11.00000   -1.50000
H23C  2    0.671871    0.502292    0.502317    11.00000   -1.50000
AFIX   0
C2    1    0.538438    0.400161    0.356230    11.00000    0.01857    0.02338 =
         0.01371   -0.00263   -0.00350    0.00123
C18   1    0.803443    0.391487    0.338028    11.00000    0.01992    0.02666 =
         0.01705    0.00098    0.00266    0.00254
C21   1    0.798332    0.522948    0.408767    11.00000    0.03042    0.02250 =
         0.02806    0.00009   -0.00447   -0.00523
AFIX  23
H21A  2    0.797916    0.566826    0.405989    11.00000   -1.20000
H21B  2    0.813219    0.511915    0.459090    11.00000   -1.20000
AFIX   0
C4    1    0.410256    0.455633    0.355346    11.00000    0.02389    0.02583 =
         0.02038   -0.00258   -0.00392    0.00557
AFIX  43
H4    2    0.381992    0.491406    0.346292    11.00000   -1.20000
AFIX   0
C16   1    0.451828    0.297247    0.567932    11.00000    0.02551    0.03455 =
         0.02687    0.00417    0.00475   -0.00219
AFIX 137
H16A  2    0.425179    0.322317    0.531769    11.00000   -1.50000
H16B  2    0.423301    0.299984    0.614348    11.00000   -1.50000
H16C  2    0.451775    0.255970    0.551170    11.00000   -1.50000
AFIX   0
C24   1    0.683232    0.529180    0.319721    11.00000    0.02839    0.01965 =
         0.02719    0.00380   -0.00308   -0.00047
AFIX 137
H24A  2    0.719127    0.516881    0.280404    11.00000   -1.50000
H24B  2    0.684808    0.572462    0.324654    11.00000   -1.50000
H24C  2    0.628570    0.516572    0.308415    11.00000   -1.50000
AFIX   0
C7    1    0.498179    0.351619    0.390204    11.00000    0.01914    0.02015 =
         0.01690   -0.00080   -0.00338    0.00059
C14   1    0.719454    0.208401    0.465299    11.00000    0.03198    0.02099 =
         0.03927   -0.00267   -0.00143    0.00529
AFIX 137
H14A  2    0.709636    0.215435    0.413481    11.00000   -1.50000
H14B  2    0.738170    0.167595    0.472312    11.00000   -1.50000
H14C  2    0.760216    0.236158    0.482830    11.00000   -1.50000
AFIX   0
C26   1    0.823260    0.325393    0.356241    11.00000    0.02801    0.03014 =
         0.02224    0.00076    0.00212    0.01099
AFIX 137
H26A  2    0.834272    0.321576    0.408366    11.00000   -1.50000
H26B  2    0.870326    0.312872    0.328480    11.00000   -1.50000
H26C  2    0.777614    0.300272    0.343303    11.00000   -1.50000
AFIX   0
C25   1    0.791284    0.397214    0.253725    11.00000    0.02656    0.03027 =
         0.01814   -0.00114    0.00440    0.00415
AFIX 137
H25A  2    0.750686    0.368731    0.237691    11.00000   -1.50000
H25B  2    0.841874    0.388921    0.228866    11.00000   -1.50000
H25C  2    0.773698    0.437567    0.241965    11.00000   -1.50000
AFIX   0
C19   1    0.876333    0.431205    0.362984    11.00000    0.01798    0.04012 =
         0.02460   -0.00131    0.00317    0.00113
AFIX  23
H19A  2    0.888535    0.421828    0.414397    11.00000   -1.20000
H19B  2    0.923680    0.420042    0.333720    11.00000   -1.20000
AFIX   0
C8    1    0.543257    0.294981    0.413826    11.00000    0.02068    0.02066 =
         0.02243   -0.00023   -0.00312   -0.00108
AFIX  23
H8A   2    0.577290    0.282110    0.372700    11.00000   -1.20000
H8B   2    0.503212    0.263345    0.422125    11.00000   -1.20000
AFIX   0
C5    1    0.369988    0.405747    0.384039    11.00000    0.01633    0.03392 =
         0.01857   -0.00403   -0.00158    0.00090
AFIX  43
H5    2    0.313938    0.406943    0.391952    11.00000   -1.20000
AFIX   0
C6    1    0.414056    0.354091    0.400813    11.00000    0.02405    0.02655 =
         0.02197    0.00030   -0.00291   -0.00394
AFIX  43
H6    2    0.386999    0.320362    0.419534    11.00000   -1.20000
AFIX   0
C9    1    0.540470    0.318865    0.578379    11.00000    0.02253    0.02558 =
         0.02355    0.00194    0.00339    0.00123
C15   1    0.575524    0.173287    0.479092    11.00000    0.03308    0.02046 =
         0.04542    0.00253   -0.00485   -0.00269
AFIX 137
H15A  2    0.524349    0.180540    0.503444    11.00000   -1.50000
H15B  2    0.592920    0.132514    0.488716    11.00000   -1.50000
H15C  2    0.569149    0.178993    0.426589    11.00000   -1.50000
AFIX   0
C17   1    0.539787    0.387817    0.587859    11.00000    0.02702    0.02800 =
         0.03506   -0.00502    0.00816    0.00240
AFIX 137
H17A  2    0.593930    0.401675    0.599039    11.00000   -1.50000
H17B  2    0.503728    0.398555    0.627735    11.00000   -1.50000
H17C  2    0.521276    0.406434    0.542746    11.00000   -1.50000
AFIX   0
C20   1    0.863789    0.499149    0.356202    11.00000    0.02299    0.03921 =
         0.03443    0.00344   -0.00073   -0.01002
AFIX  23
H20A  2    0.848428    0.508745    0.305555    11.00000   -1.20000
H20B  2    0.914903    0.519573    0.366697    11.00000   -1.20000
AFIX   0
C13   1    0.640092    0.218011    0.508887    11.00000    0.02593    0.01801 =
         0.02868    0.00142   -0.00298    0.00166
C10   1    0.575107    0.289446    0.649754    11.00000    0.02769    0.04009 =
         0.02202    0.00444    0.00464    0.00255
AFIX  23
H10A  2    0.626900    0.308472    0.661382    11.00000   -1.20000
H10B  2    0.538073    0.297836    0.690471    11.00000   -1.20000
AFIX   0
C12   1    0.656229    0.203951    0.591645    11.00000    0.03344    0.02214 =
         0.03502    0.00867   -0.00450    0.00501
AFIX  23
H12A  2    0.666486    0.160866    0.596588    11.00000   -1.20000
H12B  2    0.705498    0.224991    0.606651    11.00000   -1.20000
AFIX   0
C28   1    0.901495    0.476979    0.605546    11.00000    0.02671    0.04200 =
         0.03133   -0.01067   -0.00080   -0.00795
C30   1    0.843021    0.302245    0.698002    11.00000    0.04350    0.03929 =
         0.03590    0.00554   -0.01581    0.00228
C11   1    0.588036    0.221242    0.644981    11.00000    0.04102    0.04060 =
         0.03031    0.01650    0.00253    0.00260
AFIX  23
H11A  2    0.600934    0.205795    0.693999    11.00000   -1.20000
H11B  2    0.537715    0.202227    0.628848    11.00000   -1.20000
AFIX   0
PART 1
F8    4    0.838953    0.353144    0.733656    10.66000    0.12624    0.05339 =
         0.04626   -0.01553   -0.03929    0.00761
F9    4    0.916445    0.281344    0.706667    10.66000    0.10201    0.13620 =
         0.05941   -0.01953   -0.04613    0.08100
F7    4    0.795262    0.264338    0.731804    10.66000    0.12790    0.17795 =
         0.04743    0.07065   -0.04463   -0.09211
PART 0
PART 2
F12   4    0.812497    0.252948    0.727143    10.33000    0.15522    0.03057 =
         0.06087    0.01957   -0.03685   -0.01519
F11   4    0.817673    0.344904    0.740125    10.33000    0.16070    0.11734 =
         0.02141   -0.02198   -0.03480    0.08817
F10   4    0.921766    0.297032    0.705805    10.33000    0.02327    0.19815 =
         0.06205    0.03875   -0.03338   -0.03624
PART 0
PART 1
F1    4    0.918403    0.470013    0.672241    10.50000    0.04273    0.17915 =
         0.02778    0.02775   -0.02291   -0.04552
F2    4    0.900197    0.539273    0.598340    10.50000    0.08151    0.05477 =
         0.13668    0.01042   -0.02419   -0.04128
F3    4    0.956424    0.460432    0.562258    10.50000    0.02182    0.16740 =
         0.08150   -0.08716    0.01657   -0.02514
PART 0
PART 2
F5    4    0.907779    0.507085    0.665997    10.50000    0.03533    0.17374 =
         0.09619   -0.11028    0.00686   -0.02218
F4    4    0.948015    0.426377    0.621500    10.50000    0.03608    0.05117 =
         0.17855   -0.00687   -0.05570    0.00701
F6    4    0.939433    0.503379    0.555330    10.50000    0.05640    0.18579 =
         0.04470    0.03559   -0.01235   -0.08023
HKLF 4


REM  exp_134_ss3-13_a.res in Pbcn
REM wR2 = 0.1119, GooF = S = 1.086, Restrained GooF = 1.090 for all data
REM R1 = 0.0414 for 6601 Fo > 4sig(Fo) and 0.0526 for all 8047 data
REM 450 parameters refined using 6 restraints

END

WGHT      0.0496      4.7115

REM Highest difference peak  1.359,  deepest hole -1.111,  1-sigma level  0.099
Q1    1   0.7163  0.3207  0.5029  11.00000  0.05    1.36
Q2    1   0.7178  0.4137  0.5013  11.00000  0.05    1.07
Q3    1   0.7046  0.4591  0.3927  11.00000  0.05    0.70
Q4    1   0.6137  0.2594  0.5008  11.00000  0.05    0.67
Q5    1   0.6548  0.3674  0.5013  11.00000  0.05    0.62
Q6    1   0.7787  0.3650  0.4983  11.00000  0.05    0.62
Q7    1   0.7409  0.3640  0.6016  11.00000  0.05    0.42
Q8    1   0.8607  0.2989  0.5945  11.00000  0.05    0.38
Q9    1   0.7404  0.4409  0.5981  11.00000  0.05    0.36
Q10   1   0.7079  0.3202  0.6201  11.00000  0.05    0.36
;
_shelx_res_checksum                44704
_shelx_hkl_file
;
   0  -3   0   -0.09    0.47
   0  -4   0   46.51    4.30
   0  -5   0    0.37    0.84
   0   6   0 2004.93   64.18
   0  -6   0 2114.10   68.08
   0  -7   0    0.11    0.47
   0  -8   0   47.90    6.01
   0   8   0   29.78    3.79
   0  -9   0    3.96    1.89
   0 -10   0 2792.78   95.23
   0 -11   0    5.10    2.72
   0 -12   0 2464.39   88.49
   0 -13   0    7.48    3.59
   0  14   0 1171.49   50.22
   0 -14   0 1212.64   53.16
   0 -15   0    1.95    2.00
   0  15   0    0.03    1.33
   0 -16   0    4.81    2.87
   0  16   0    7.70    3.07
   0  18   0 1921.54   77.18
   0  19   0   15.04    6.02
   0  20   0    5.02    3.36
   0  21   0    3.72    1.80
   0  22   0  213.51   21.24
   0  23   0    7.99    4.39
   0  25   0   14.18    6.24
   0  26   0  459.16   36.14
   0  27   0    3.94    3.69
   0  -3  -1    1.17    0.73
   0  -3   1    0.01    0.22
   0  -4  -1 2253.37   70.38
   0  -4   1 2206.68   70.15
   0  -5  -1    0.07    0.50
   0  -6   1 2806.87   80.69
   0  -6   1 2330.26   83.56
   0  -7   1    0.91    1.03
   0  -8   1 1548.90   55.96
   0  -9   1   -0.28    0.63
   0  -9   1    0.37    0.45
   0 -10   1  438.73   23.89
   0 -11   1    1.31    1.74
   0 -12  -1   17.85    4.72
   0 -12   1   11.93    4.12
   0  12   1    9.27    2.43
   0 -13  -1   -2.35    2.44
   0 -13   1    3.27    2.07
   0  13  -1    0.34    1.45
   0 -14   1   11.38    3.96
   0  14  -1   11.35    3.77
   0  14   1   12.90    3.79
   0 -14  -1   12.06    4.10
   0 -15  -1    5.40    3.82
   0  15   1   -2.81    2.21
   0 -15   1   -0.91    1.43
   0  15  -1    4.52    2.87
   0 -16   1  176.08   17.06
   0  16   1  141.71   14.32
   0 -16  -1  176.00   17.20
   0  16  -1  143.81   14.41
   0  17  -1    1.49    1.70
   0  17   1    1.66    1.03
   0  18   1  156.91   16.52
   0  18  -1  159.91   16.33
   0  19  -1   -0.79    1.17
   0  19   1    4.87    3.12
   0  20   1   14.20    5.15
   0  20  -1   12.43    4.10
   0  22   1   28.23    7.88
   0  22  -1   15.12    5.53
   0  23  -1    1.40    2.30
   0  23   1   -0.57    3.69
   0  24   1   58.11   11.50
   0  24  -1   62.32   11.78
   0  25  -1    0.05    3.16
   0  25   1    3.56    3.47
   0  26   1    2.09    1.84
   0  26  -1    0.43    2.74
   0  27  -1   -2.35    3.45
   0  -2   2   41.40    3.39
   0   3   2    0.11    0.44
   0  -3   2   -0.02    0.33
   0  -3   2    0.43    0.39
   0   3  -2    0.48    0.51
   0  -3  -2    0.34    0.38
   0   4  -2 1867.82   54.00
   0  -4  -2 1689.56   53.91
   0  -4   2 1690.11   57.22
   0  -4   2 1681.25   53.90
   0   4   2 1893.84   54.06
   0  -5   2    0.62    0.43
   0   5  -2    0.34    0.48
   0   5   2    0.64    0.62
   0  -5   2   -0.06    0.76
   0  -5  -2    0.18    0.30
   0   6   2 1699.59   48.42
   0   6  -2 1666.15   48.19
   0  -6   2 1420.77   53.77
   0  -6  -2 1511.08   48.49
   0  -6   2 1481.11   48.37
   0  -7  -2   -0.33    0.53
   0  -7  -2   -0.01    0.27
   0   7  -2    0.37    0.40
   0   7   2   -0.16    0.36
   0  -7   2    0.24    0.28
   0  -8  -2   85.50    4.78
   0  -8  -2   74.40    7.98
   0  -8   2   91.35    4.77
   0   8   2   95.08    4.76
   0   8  -2  100.29    4.60
   0  -9  -2   -1.41    1.60
   0   9  -2   -0.30    0.39
   0  -9  -2    0.15    0.18
   0  -9   2   -0.73    0.95
   0   9  -2   -0.58    1.22
   0  -9   2    1.46    1.07
   0   9   2    0.09    0.27
   0 -10  -2   43.29    3.04
   0 -10   2   44.06    6.36
   0 -10  -2   51.95    7.21
   0  10  -2   44.69    6.15
   0 -10   2   42.62    2.90
   0  11   2    3.79    1.62
   0 -11   2    2.32    1.48
   0 -11  -2    0.24    0.71
   0  12  -2 2122.71   79.81
   0 -12   2 2500.61   85.06
   0 -12  -2 2371.76   84.32
   0 -12   2 2236.99   74.70
   0 -13   2    8.76    3.92
   0 -13  -2    3.80    2.97
   0  13  -2    5.66    4.37
   0 -14   2 1875.55   71.12
   0 -14  -2 1841.45   70.77
   0  14  -2 1579.97   65.23
   0  14   2 1645.12   66.44
   0  15   2   10.55    4.41
   0 -15  -2    2.96    2.74
   0 -15   2    8.54    4.22
   0 -16  -2  797.18   42.46
   0 -16   2  800.42   42.75
   0  17   2   13.27    5.97
   0  18  -2 1261.40   56.95
   0  19  -2    1.51    3.00
   0  19   2    2.99    2.71
   0  20  -2  293.43   23.76
   0  20   2  260.78   22.81
   0  21  -2    4.59    3.42
   0  21   2    6.00    3.88
   0  22   2  234.49   22.46
   0  22  -2  232.02   21.97
   0  23  -2    2.20    2.55
   0  24  -2  389.47   30.85
   0  24   2  366.57   30.27
   0  25  -2    5.16    2.92
   0  25   2    7.02    4.54
   0  26   2  482.08   36.83
   0  27   2    5.58    3.59
   0  27  -2    3.07    4.07
   0  -2  -3    8.81    1.60
   0   2  -3    5.94    1.32
   0  -3  -3    1.64    0.97
   0   3  -3   -0.53    0.49
   0   3  -3    0.67    0.62
   0  -3   3    0.18    0.43
   0  -3   3    0.21    0.63
   0   3   3    1.20    0.71
   0  -4  -3  120.28    6.78
   0   4  -3  125.61    6.65
   0  -4   3  121.71    8.13
   0  -4   3  123.26    6.73
   0   4  -3  132.10    7.89
   0   4   3  136.11    6.89
   0  -5  -3    0.03    0.43
   0   5  -3    0.09    0.39
   0  -5   3    0.35    0.60
   0   5   3    0.06    0.38
   0  -5   3   -0.07    0.30
   0   5  -3    0.81    1.34
   0   6   3  432.06   16.03
   0  -6   3  392.60   15.96
   0  -6   3  434.10   20.25
   0  -6  -3  404.89   16.13
   0   6  -3  412.02   18.91
   0   6  -3  449.21   15.99
   0  -7   3    1.57    1.37
   0   7  -3    0.68    0.63
   0   7  -3    2.08    1.37
   0  -7   3    0.84    0.80
   0   7   3    0.59    0.77
   0  -7  -3    0.86    0.75
   0   8  -3  419.46   20.47
   0  -8   3  452.25   22.45
   0   8  -3  430.75   15.65
   0   8   3  421.60   15.77
   0  -8  -3  404.50   16.11
   0  -8   3  399.07   16.02
   0  -9  -3    0.16    0.54
   0  -9   3    1.65    0.81
   0   9  -3   -0.24    0.34
   0   9   3    1.20    0.76
   0  -9   3    1.04    1.29
   0  10  -3   93.32    5.22
   0 -10   3   81.95    5.34
   0 -10  -3   80.84    5.47
   0  10  -3   77.25    8.47
   0  10   3   92.99    5.33
   0 -10   3   83.09    9.45
   0 -11   3   -1.22    1.44
   0  11  -3    0.16    0.24
   0 -11  -3   -0.02    0.40
   0  11  -3    1.44    3.32
   0 -11   3   -0.86    1.63
   0  12  -3  852.95   37.17
   0 -12  -3  811.65   28.14
   0 -12   3  829.16   27.73
   0  13   3    0.35    0.39
   0 -13   3    1.40    1.44
   0 -13   3   -0.03    0.28
   0  13  -3   -0.22    2.13
   0  13   3    1.33    1.74
   0  13   3    1.19    0.66
   0  14   3  130.83   13.17
   0 -14   3  130.72    6.01
   0  14  -3  131.41   12.82
   0 -14   3  118.21    5.85
   0 -14   3  157.65   15.22
   0  15   3    0.38    1.33
   0 -15   3   -1.01    1.10
   0  15  -3   -3.04    2.40
   0  16  -3   62.72    9.43
   0 -16   3   78.99   11.52
   0  17   3    0.60    2.93
   0  17  -3    7.55    3.92
   0  18  -3  275.21   21.75
   0  19  -3    0.28    2.88
   0  19   3    1.28    2.95
   0  20  -3  157.44   16.80
   0  20   3  143.54   16.65
   0  21   3    1.05    2.59
   0  21  -3    1.27    1.63
   0  22   3   10.00    4.87
   0  23   3    3.92    3.45
   0  24  -3    0.16    1.53
   0  24   3    2.55    1.88
   0  25  -3    3.29    2.13
   0  26   3   30.24    8.96
   0  26  -3   33.75    9.37
   0  27   3   -3.70    4.50
   0  27  -3    1.83    1.47
   0   0  -4 1226.85   40.93
   0   1  -4    2.39    1.26
   0  -1  -4    0.71    0.86
   0   2  -4 5236.72  163.54
   0  -2  -4 5605.28  164.11
   0  -2   4 5632.59  164.73
   0   3   4    2.31    1.81
   0  -3  -4    3.62    1.77
   0   3  -4    3.32    1.41
   0  -3   4   -0.25    0.40
   0  -3   4    0.62    0.73
   0   3  -4    0.49    0.42
   0   4   4 3233.98   94.75
   0   4  -4 3339.81   94.96
   0  -4  -4 2820.93   94.52
   0  -4   4 2878.83   94.45
   0  -4   4 2991.99   97.13
   0   4  -4 3292.92   96.40
   0  -5   4    1.63    1.01
   0   5   4   -0.36    0.60
   0   5  -4    2.12    1.11
   0   5  -4    0.09    0.67
   0  -5  -4   -0.39    0.32
   0  -5   4   -0.37    0.72
   0   6  -4  130.37    7.49
   0  -6  -4  114.36    7.45
   0   6   4  123.42    7.32
   0  -6   4  113.15    7.34
   0   6  -4  135.54    9.26
   0  -7   4    0.79    0.74
   0   7  -4   -0.18    1.15
   0   7   4   -0.15    0.43
   0   7  -4    0.03    0.39
   0  -7   4   -0.42    0.69
   0  -7  -4    0.34    0.34
   0   8   4 3336.04  103.13
   0  -8   4 3612.84  112.07
   0   8  -4 3534.76  103.26
   0   8  -4 3478.84  109.15
   0   9  -4    1.10    1.00
   0  -9   4   -0.16    0.44
   0  -9  -4    1.67    0.95
   0   9   4    0.73    0.64
   0  10  -4  908.72   37.85
   0 -10  -4  854.12   31.76
   0  10   4  897.82   31.14
   0  10  -4  922.58   31.13
   0 -10   4  856.68   31.93
   0  11   4   -0.43    0.57
   0 -11   4   -0.10    0.55
   0  11  -4   -0.02    0.33
   0 -11  -4   -0.13    0.70
   0  12   4 2336.38   71.76
   0  12  -4 2361.42   71.62
   0 -12   4 2426.29   85.70
   0  12  -4 2274.63   81.49
   0 -12  -4 2154.70   72.76
   0  13  -4   -0.44    0.53
   0 -13  -4   -0.30    0.41
   0  13  -4   -0.20    2.53
   0 -13   4    0.28    0.56
   0 -13   4    0.72    0.73
   0 -13   4   -0.37    0.84
   0  14   4 1220.70   38.46
   0  14  -4 1225.22   50.61
   0  14   4 1102.22   50.64
   0  14  -4 1153.25   38.47
   0  15   4    3.55    5.37
   0  15   4   -0.94    0.72
   0 -15   4    0.49    3.72
   0  15   4   -0.45    0.88
   0 -15   4   -0.26    0.49
   0 -16   4 1309.90   45.11
   0 -16   4 1393.97   45.28
   0 -16   4 1705.31   67.40
   0  16  -4 1571.81   61.62
   0  16   4 1564.84   62.86
   0  16   4 1516.57   44.43
   0  17  -4   12.28    5.04
   0  17   4   -1.49    1.27
   0  18   4  630.15   37.07
   0  18  -4  684.51   37.11
   0  19  -4    0.89    2.09
   0  19   4   -2.21    2.18
   0  20   4  112.33   12.93
   0  20  -4  172.90   17.59
   0  21   4    0.49    2.37
   0  21  -4   -1.02    1.63
   0  22  -4   91.86   13.73
   0  23   4    0.28    1.83
   0  23  -4    5.51    3.43
   0  24   4   34.68    8.88
   0  24  -4   22.59    6.84
   0  25   4   10.41    5.97
   0  25  -4    7.69    5.40
   0  26  -4  397.53   33.25
   0  26   4  413.20   34.43
   0  27  -4    0.16    1.86
   0  27   4   -0.22    2.49
   0   0  -5    1.33    0.97
   0   1  -5    2.49    1.44
   0  -1  -5    0.72    1.31
   0  -2  -5 4894.13  141.85
   0  -2   5 4659.63  142.04
   0   2  -5 4422.65  140.91
   0  -3  -5    2.58    1.46
   0   3   5    1.62    1.78
   0  -3   5    0.06    1.12
   0   3  -5    2.17    1.29
   0  -4   5    4.35    1.50
   0  -4  -5    5.80    1.73
   0   4  -5    3.71    1.78
   0   4   5    5.49    1.57
   0   4  -5    5.53    1.61
   0   5  -5    0.66    1.27
   0   5   5    1.43    0.90
   0  -5   5    1.22    0.69
   0  -5  -5    1.44    1.08
   0   5  -5    0.74    0.67
   0  -5   5    0.24    1.11
   0  -6  -5   94.97    7.35
   0   6  -5   82.63    6.53
   0  -6   5  117.71    9.67
   0   6  -5  102.32    8.24
   0   6   5  106.17    7.30
   0  -6   5  101.19    7.32
   0   7  -5    0.28    0.45
   0   7   5    0.18    0.67
   0  -7   5    0.28    0.70
   0  -7  -5    0.59    0.60
   0  -8   5   65.78    6.02
   0   8   5   62.05    5.55
   0   8  -5   73.46    7.49
   0  -8  -5   69.63    6.22
   0   8  -5   69.89    5.74
   0  -8   5   78.44    8.58
   0  -9  -5    0.42    0.76
   0   9  -5   -1.20    1.81
   0  -9   5   -0.66    0.82
   0  -9   5    1.56    0.59
   0   9  -5   -0.17    0.57
   0 -10   5    4.18    1.55
   0 -10   5    4.37    2.05
   0  10  -5    1.65    0.64
   0 -10  -5    2.02    0.92
   0  10  -5    3.55    1.90
   0  10   5    3.94    1.42
   0  11  -5    1.74    1.07
   0 -11   5   -1.72    1.61
   0  11  -5   -0.99    1.97
   0  11   5    0.66    0.37
   0 -11  -5    0.92    1.09
   0 -11   5   -0.19    0.56
   0 -12  -5   38.28    4.66
   0  12   5   40.88    4.33
   0 -12   5   45.48    7.59
   0  12  -5   38.64    4.16
   0 -12   5   36.16    4.41
   0  13   5   -0.43    0.60
   0 -13  -5    1.20    0.67
   0  13  -5   -0.43    0.82
   0 -13   5    0.40    0.91
   0  13   5   -0.77    1.71
   0 -13   5    0.24    0.83
   0  14   5   18.57    5.15
   0  14  -5   16.77    2.63
   0 -14  -5   14.89    2.88
   0  15   5   -0.61    1.58
   0 -15  -5   -0.32    1.02
   0  15  -5    1.78    1.77
   0 -15   5    0.15    0.42
   0 -15   5   -2.11    2.15
   0  15  -5    0.21    0.68
   0 -16  -5    0.40    0.96
   0 -16   5    1.35    0.73
   0  16  -5    0.95    1.24
   0  17   5   -0.14    1.42
   0  17  -5    0.01    1.44
   0  17   5   -0.58    2.37
   0 -17   5    0.58    0.73
   0  17   5   -0.63    0.66
   0  17   5    2.01    0.95
   0 -17   5   -1.13    1.82
   0 -17   5    0.24    0.34
   0  18   5   -0.23    0.42
   0 -18   5    0.53    0.42
   0  18  -5    0.66    1.63
   0  18   5    1.06    1.23
   0  19   5    3.54    2.66
   0  19  -5   -2.12    2.74
   0  19   5    1.12    1.04
   0  20   5    1.46    2.84
   0  20  -5   10.50    4.97
   0  21  -5    2.34    2.33
   0  21   5   -1.87    2.99
   0  22  -5   -2.31    3.04
   0  23   5   -2.01    1.97
   0  23  -5   -2.90    3.14
   0  25   5    2.97    2.55
   0  26   5    3.12    3.39
   0  27   5    5.88    4.26
   0   0  -6 1260.31   44.60
   0  -1  -6    1.46    0.96
   0   1  -6    1.49    1.13
   0  -2  -6    2.23    1.73
   0   2  -6    3.72    1.72
   0  -2   6    2.23    0.91
   0  -3  -6    0.53    1.21
   0  -3   6   -0.62    0.71
   0   3   6    0.78    1.14
   0   3  -6    0.02    0.73
   0  -3   6    0.91    0.66
   0  -4   6 1271.03   47.74
   0  -4  -6 1587.42   50.00
   0   4   6 1459.79   48.36
   0   4  -6 1201.54   47.45
   0  -4   6 1592.25   51.61
   0   5   6   -0.40    1.18
   0   5  -6    0.27    0.43
   0  -5  -6   -0.94    0.72
   0  -5   6    0.85    0.91
   0  -5   6   -0.65    1.18
   0   5  -6    2.37    1.42
   0  -6  -6   74.15    6.79
   0   6  -6   59.45    5.91
   0  -6   6   81.70    8.35
   0   6   6   71.04    6.28
   0  -6   6   69.04    6.43
   0   7   6    1.31    1.09
   0  -7  -6    0.91    0.65
   0  -7   6    0.08    0.72
   0   7  -6    0.09    0.68
   0   7  -6   -0.57    0.76
   0  -7   6    2.29    1.36
   0  -8   6 1288.25   45.70
   0   8   6 1349.66   44.88
   0   8  -6 1337.34   48.28
   0  -8  -6 1306.90   46.15
   0   9  -6    0.22    0.49
   0   9   6    0.44    0.78
   0  -9  -6   -0.13    0.98
   0  -9   6   -0.41    1.65
   0 -10   6   53.10    7.87
   0  10  -6   53.74    5.42
   0  10  -6   45.97    6.39
   0 -10  -6   40.55    5.23
   0  10   6   42.35    4.83
   0 -10   6   44.60    5.35
   0 -11   6   -0.11    1.02
   0  11   6   -0.77    1.14
   0  11  -6   -0.34    0.93
   0 -11   6   -0.62    1.54
   0  11  -6    2.03    1.84
   0 -11  -6   -0.10    0.46
   0 -12   6 2362.26   83.93
   0  12  -6 2294.75   71.62
   0 -12   6 2166.51   72.82
   0  12   6 2252.77   81.58
   0  12  -6 2356.93   79.85
   0  12   6 2058.44   71.07
   0 -12  -6 2019.77   72.53
   0  13   6   -0.46    0.74
   0 -13  -6   -0.57    1.10
   0 -13   6   -1.39    1.12
   0 -13   6   -1.84    1.93
   0  13  -6   -2.13    1.38
   0  13  -6    0.00    0.95
   0  13   6    1.34    2.12
   0 -14   6  496.74   23.11
   0  14  -6  520.43   28.83
   0  14   6  516.05   22.05
   0  14   6  569.19   31.50
   0  14  -6  535.60   22.14
   0 -14  -6  475.14   23.14
   0 -15  -6   -0.54    1.22
   0 -15   6   -0.30    1.07
   0  15  -6    0.48    0.76
   0  15   6    2.13    3.69
   0  15  -6   -0.12    1.59
   0 -16  -6  855.88   36.68
   0  16   6 1048.31   35.37
   0  16  -6  993.12   46.26
   0  16   6  949.46   47.31
   0 -16   6  989.28   36.92
   0  16  -6  971.75   35.20
   0 -17   6    1.71    1.98
   0 -17  -6   -0.73    0.92
   0  17   6   -0.85    1.18
   0  17  -6   -0.44    1.02
   0  17   6    3.00    3.65
   0 -17   6   -0.32    0.96
   0  18   6  233.17   11.11
   0  18   6  176.38   17.04
   0  18  -6  253.19   20.69
   0  18   6  227.17   20.66
   0 -18   6  182.04   11.44
   0  18   6  236.16   11.79
   0  19   6    0.30    0.68
   0  19   6   -0.16    1.86
   0 -19   6    0.12    0.37
   0  19  -6   -0.53    1.20
   0  19   6   -0.23    0.36
   0 -19   6    0.08    0.49
   0 -20   6  227.93   16.47
   0  20   6  182.57   19.72
   0  20  -6  186.80   19.18
   0  21  -6    2.42    2.27
   0  22  -6  338.96   27.63
   0  22   6  327.39   28.16
   0  23  -6    5.57    4.41
   0  24   6   61.09   11.79
   0  24  -6   56.24   11.22
   0  25  -6    4.11    3.18
   0  26  -6  302.40   28.17
   0  26   6  289.43   29.01
   0  27  -6    3.16    3.00
   0   0  -7   11.17    3.17
   0  -1  -7    1.71    1.69
   0   1  -7   -0.53    0.53
   0  -2   7 1014.53   37.73
   0  -2  -7 1146.03   38.78
   0  -3  -7    1.17    1.40
   0   3  -7    0.32    1.06
   0   3   7   -1.59    1.43
   0  -3   7    0.07    1.34
   0  -3   7    0.82    0.66
   0  -4   7  143.40   10.31
   0   4  -7  121.12    9.52
   0  -4   7  148.05   11.18
   0  -4  -7  144.24   10.53
   0   4   7  137.34    9.75
   0  -5  -7    0.70    0.54
   0   5  -7    0.22    0.59
   0   5   7    2.44    1.44
   0  -5   7    1.43    0.75
   0   6  -7    0.01    1.12
   0  -6   7    2.08    1.79
   0   6   7   -0.41    1.27
   0   6  -7   -0.61    1.08
   0  -6  -7    0.21    0.77
   0  -6   7    0.88    1.09
   0   7  -7    2.44    1.15
   0   7   7    0.87    0.89
   0  -7   7    1.12    1.22
   0   7  -7    0.01    0.65
   0  -7  -7   -1.14    1.42
   0  -8  -7  569.02   24.59
   0   8   7  500.49   22.24
   0   8  -7  432.83   21.71
   0  -8   7  551.17   28.04
   0   8  -7  498.46   24.12
   0  -8   7  481.22   23.26
   0   9   7    0.56    0.97
   0  -9  -7   -0.08    1.01
   0   9  -7   -0.06    0.78
   0  -9   7   -0.17    1.05
   0   9  -7    3.02    2.12
   0 -10  -7   23.34    4.17
   0 -10   7   27.99    5.68
   0  10   7   28.48    4.13
   0  10  -7   17.04    3.29
   0 -10   7   25.99    4.45
   0  10  -7   29.80    5.18
   0  11  -7    1.42    1.85
   0  11   7   -0.21    0.55
   0  11   7   -2.26    2.86
   0  11  -7   -0.15    0.84
   0 -11  -7    0.65    0.74
   0 -11   7   -1.03    1.20
   0 -11   7    0.17    1.73
   0 -12   7   55.00    8.60
   0  12  -7   42.97    5.43
   0  12  -7   52.88    7.40
   0 -12  -7   47.27    6.22
   0  12   7   43.80    7.51
   0  12   7   46.05    5.47
   0 -12   7   48.04    6.22
   0  13  -7    0.70    0.90
   0  13   7   -1.64    2.61
   0 -13  -7    0.51    0.98
   0 -13   7   -1.61    1.95
   0  13  -7    4.17    2.66
   0  13   7   -0.01    1.07
   0 -14   7   27.90    6.62
   0  14   7   28.08    4.21
   0  14  -7   24.78    3.81
   0  14   7   24.60    5.86
   0 -14   7   21.59    4.14
   0 -14  -7   16.72    3.75
   0  14  -7   32.50    6.58
   0  15  -7   -0.21    0.91
   0  15   7   -1.08    1.05
   0  15   7   -1.45    1.23
   0 -15  -7   -0.03    1.38
   0 -15   7    0.70    1.11
   0  15  -7    0.16    1.54
   0  16  -7  783.99   40.20
   0  16  -7  805.85   31.88
   0  16   7  843.73   43.35
   0  16   7  879.89   31.57
   0  17  -7   -0.27    1.37
   0 -17   7   -0.07    0.81
   0 -17  -7    0.20    0.90
   0  17   7   -0.89    2.45
   0  17  -7   -0.63    1.26
   0  17   7    1.25    0.96
   0 -18   7   45.89    6.99
   0  18  -7   38.94    8.12
   0  18   7   41.58    4.63
   0  18  -7   40.87    4.70
   0 -18   7   36.81    5.11
   0 -18  -7   36.29    5.24
   0  18   7   40.47    8.30
   0 -19   7    0.02    0.94
   0  19   7    0.44    2.68
   0  19  -7    3.15    3.17
   0 -19   7   -1.56    1.29
   0  19   7    0.30    0.90
   0  19   7   -0.63    1.18
   0 -20   7  182.04   11.06
   0  20   7  171.51   19.24
   0  20  -7  173.06   18.29
   0  21  -7    2.83    3.75
   0 -21   7    1.33    0.83
   0  21   7    2.35    2.84
   0  22  -7   90.98   13.68
   0  23  -7   -0.26    1.80
   0  23   7    2.37    2.75
   0  24  -7   40.92    9.85
   0  24   7   24.09    7.39
   0  25   7   -2.38    2.52
   0  25  -7    4.13    4.64
   0  26   7   72.63   14.16
   0  26  -7   59.31   12.47
   0  27  -7    2.96    3.82
   0   0  -8 9999.00  300.37
   0   1  -8    5.23    2.63
   0  -1  -8    7.72    2.97
   0  -2  -8  148.23   11.10
   0   2  -8  106.38    9.41
   0  -3   8   -1.37    1.33
   0   3  -8    1.39    1.50
   0  -3   8    3.52    2.23
   0   3   8    5.97    2.82
   0  -3  -8    0.59    1.96
   0  -4   8 5061.54  150.75
   0  -4   8 4652.92  147.95
   0  -4  -8 5341.59  150.39
   0   4   8 4916.47  147.57
   0   5   8    0.59    1.71
   0   5  -8    2.22    1.73
   0  -5  -8    2.30    2.40
   0  -5   8    2.93    1.94
   0  -5   8    0.99    0.88
   0  -6   8   13.42    3.23
   0  -6   8   17.30    3.83
   0   6   8   19.84    3.79
   0   6  -8   16.47    3.38
   0  -6  -8   23.53    4.34
   0  -7   8   -1.81    1.38
   0  -7   8    1.20    1.29
   0   7  -8   -1.52    1.65
   0   7  -8   -0.50    0.73
   0  -7  -8    1.07    1.12
   0   7   8    0.88    1.21
   0   8  -8  914.54   37.21
   0   8   8  915.50   35.39
   0  -8  -8 1030.71   38.61
   0  -8   8  899.67   36.73
   0  -9  -8    0.37    0.78
   0   9   8    0.64    0.91
   0  -9   8   -0.09    0.94
   0   9  -8    0.44    1.46
   0   9  -8    0.66    0.67
   0 -10  -8  249.63   15.85
   0  10  -8  185.30   13.20
   0 -10   8  247.13   18.88
   0 -10   8  233.23   15.34
   0  10   8  227.50   14.00
   0  11  -8   -0.56    0.88
   0  11   8   -1.76    1.91
   0  11   8   -0.33    1.08
   0  11  -8    0.98    1.38
   0 -11   8   -0.80    1.84
   0 -11  -8    0.27    1.09
   0 -11   8    0.82    0.66
   0  12  -8  175.54   14.58
   0  12   8  170.21   15.87
   0  12   8  178.83   12.18
   0 -12   8  186.75   17.14
   0 -12   8  161.31   12.81
   0 -12  -8  146.11   12.37
   0  12  -8  137.67   11.16
   0  13  -8    1.08    0.96
   0 -13  -8   -0.19    0.64
   0  13   8   -3.63    3.12
   0  13   8    1.89    2.32
   0 -13   8   -0.79    1.61
   0 -13   8   -3.02    3.52
   0  13  -8    0.50    1.40
   0 -14  -8  712.39   33.41
   0  14   8  802.52   40.63
   0  14   8  820.40   32.58
   0  14  -8  786.26   37.83
   0 -14   8  808.43   34.59
   0 -15   8   -0.24    1.86
   0  15  -8   -1.96    1.40
   0 -15  -8   -0.76    1.51
   0  15   8   -2.15    1.31
   0  16  -8  225.60   18.87
   0  16   8  229.38   20.70
   0  16   8  233.43   13.76
   0  16  -8  227.98   14.30
   0  16   8  241.06   14.70
   0  17   8    0.82    1.61
   0 -17  -8    0.54    1.27
   0 -17   8   -0.20    1.14
   0  17  -8    0.10    0.57
   0 -18   8  809.42   35.12
   0 -18  -8  747.00   35.20
   0  18  -8  800.98   42.78
   0  18   8  871.14   46.51
   0  18  -8  861.30   33.66
   0  19   8    0.01    0.76
   0 -19  -8   -1.07    1.15
   0  19  -8    1.56    1.60
   0  19  -8   -0.54    0.86
   0 -19   8    1.12    1.74
   0  19   8    1.55    2.52
   0 -20   8  116.66    9.79
   0  20  -8   88.74   12.98
   0  20   8   99.72   14.60
   0  20   8   91.97    7.59
   0  21   8    1.14    2.67
   0 -21   8    2.82    1.77
   0  21  -8    4.52    4.55
   0  22   8  692.35   44.54
   0 -22   8  717.95   34.99
   0  22  -8  626.17   40.72
   0  23  -8   -0.21    2.44
   0  24   8  140.26   19.50
   0  24  -8  152.43   18.83
   0  25  -8    1.85    2.46
   0  25   8    6.67    4.18
   0  26  -8  227.72   24.63
   0   0  -9    2.49    1.79
   0   1  -9    1.35    1.69
   0  -1  -9    0.64    1.11
   0  -2  -9    6.93    2.13
   0   2  -9    0.19    0.94
   0   3  -9    0.27    0.72
   0  -3   9   -1.13    1.35
   0   3   9    1.21    0.97
   0  -3  -9    2.42    1.72
   0   4   9  150.92   11.43
   0  -4  -9  172.33   12.97
   0  -5  -9    1.26    1.43
   0   5  -9   -0.68    0.85
   0  -5   9    0.09    0.62
   0   5   9    0.79    1.20
   0  -6  -9  609.39   27.48
   0  -6   9  576.67   28.59
   0   6   9  525.42   24.94
   0   7   9    0.32    1.02
   0  -7   9   -1.69    1.71
   0  -7  -9   -0.39    1.29
   0   7  -9   -1.05    1.46
   0   8  -9   53.57    7.06
   0  -8   9   62.48    9.14
   0   8   9   60.70    7.27
   0  -8  -9   65.48    7.93
   0   8  -9   43.55    6.18
   0  -9  -9    1.11    1.26
   0   9  -9    0.70    1.11
   0   9  -9    1.59    2.02
   0  -9   9    0.52    1.71
   0  10  -9    1.15    1.07
   0 -10   9    0.83    2.09
   0  10  -9   -1.89    1.80
   0 -10  -9   -1.33    1.45
   0  10   9    0.49    0.82
   0  11  -9    0.52    0.84
   0  11   9    2.32    1.23
   0 -11   9    0.59    1.37
   0 -11  -9    2.42    1.93
   0  12  -9  242.34   16.47
   0  12  -9  310.62   20.14
   0  12   9  312.79   17.96
   0 -12  -9  261.53   18.13
   0  12   9  307.53   22.54
   0 -12   9  357.56   25.00
   0 -13  -9   -0.48    0.71
   0  13  -9   -2.37    1.85
   0  13  -9   -1.14    2.70
   0  13   9   -1.47    2.47
   0 -13   9    0.91    1.70
   0  13   9   -0.33    0.91
   0 -14  -9    2.15    1.28
   0  14  -9    3.91    2.20
   0  14  -9   -0.48    0.69
   0  14   9   -1.81    2.68
   0  14   9    2.10    0.99
   0  15  -9    0.34    0.79
   0  15  -9   -2.76    2.84
   0  15   9   -0.27    0.93
   0 -15  -9   -1.16    1.51
   0  16  -9  353.35   24.51
   0  16  -9  376.66   20.26
   0  16   9  337.49   19.68
   0  16   9  399.67   28.23
   0 -17  -9    3.50    2.19
   0  17  -9   -0.98    1.30
   0  17   9    0.92    2.38
   0  17  -9    1.56    1.64
   0  18   9   44.97    9.82
   0  18  -9   46.34    8.84
   0  18  -9   36.64    5.61
   0  18   9   42.92    5.83
   0 -18  -9   31.57    6.02
   0  19   9    0.48    1.21
   0 -19  -9    1.20    1.19
   0  19   9    0.17    0.55
   0  20   9   38.44    5.25
   0 -20   9   46.16    6.58
   0  20   9   50.39   10.69
   0  20  -9   41.99    9.16
   0  21   9    0.69    1.87
   0  22   9   27.81    8.38
   0  23   9   -1.88    2.06
   0  25   9    5.21    2.06
   0   0 -10 4341.05  140.25
   0  -1 -10    4.26    2.33
   0   1 -10    3.30    1.87
   0  -2 -10  578.66   27.31
   0   2 -10  429.10   24.48
   0   3  10    4.14    2.56
   0  -3 -10    2.47    2.31
   0  -3  10   -1.73    1.89
   0   3 -10   -0.10    0.78
   0  -4  10 1957.06   70.63
   0   4  10 1935.72   68.18
   0  -4 -10 2158.66   71.23
   0   5  10    1.00    1.96
   0  -5 -10    3.77    2.37
   0   5 -10    3.29    2.20
   0  -5  10    1.68    1.44
   0   6  10  463.27   22.33
   0   6 -10  304.64   19.76
   0  -6  10  470.72   25.29
   0  -6 -10  281.88   19.67
   0  -7  10    1.08    0.72
   0   7 -10   -0.43    0.56
   0   7  10    0.08    0.98
   0  -7 -10    0.32    1.11
   0   8  10  392.25   21.34
   0  -8  10  400.43   25.29
   0  -8 -10  452.38   24.06
   0   9 -10    0.48    1.26
   0  -9 -10   -0.97    1.61
   0   9 -10    0.46    0.85
   0  10 -10    8.76    3.03
   0  10 -10   10.87    3.68
   0  10  10   17.25    3.96
   0 -10  10   19.04    5.09
   0 -10 -10   20.78    4.86
   0  11 -10   -0.41    1.24
   0  11  10    0.49    1.63
   0  11 -10   -1.12    2.59
   0 -11 -10    0.33    1.52
   0  12  10  706.00   39.15
   0  12 -10  600.04   32.03
   0  12 -10  765.85   36.55
   0 -12  10  894.65   43.57
   0  12  10  764.03   33.87
   0 -12 -10  830.00   37.19
   0  13 -10    1.24    1.66
   0 -13 -10   -0.80    1.20
   0  13 -10    0.53    0.66
   0  13  10    2.15    2.03
   0  13  10   -1.17    1.61
   0  14  10  771.84   32.77
   0  14 -10  741.16   36.27
   0  14  10  758.51   40.46
   0  15  10    0.19    1.33
   0 -15 -10   -1.92    1.89
   0  15  10   -3.46    4.08
   0  16  10  348.84   20.66
   0  16 -10  405.75   22.38
   0  16 -10  328.50   24.08
   0 -16 -10  294.05   21.63
   0  16  10  375.57   28.09
   0  17  10   -0.24    1.55
   0  17 -10    1.61    2.09
   0  17  10   -0.91    1.11
   0  17 -10    2.54    2.30
   0  17  10    2.77    1.97
   0  18 -10 1738.62   63.94
   0  18  10 1703.32   62.32
   0  18  10 1521.41   75.05
   0  18 -10 1563.89   70.95
   0  19 -10    2.10    2.44
   0  19  10    2.13    1.76
   0  19  10   -2.80    1.86
   0  20 -10   60.51   10.51
   0  20  10   77.68   13.88
   0  20  10   79.29    8.27
   0  21  10   -1.41    2.65
   0  21 -10    3.21    3.82
   0  22  10  245.40   25.49
   0  22 -10  230.02   22.81
   0  23 -10    4.62    3.95
   0  23  10   -1.01    1.49
   0  24 -10  187.61   21.25
   0  24  10  186.27   23.23
   0  25 -10    4.24    3.78
   0  26 -10  159.55   20.37
   0   0 -11    1.73    1.72
   0   1 -11   -2.70    2.51
   0  -1 -11   -1.03    1.94
   0   2  11  247.02   17.08
   0  -2 -11  265.29   18.29
   0   2 -11  267.03   18.14
   0  -2  11  285.59   18.31
   0  -3 -11    0.65    0.64
   0   3 -11    1.87    1.27
   0  -3  11   -2.21    1.60
   0   3  11   -3.04    2.21
   0  -3  11    1.05    1.61
   0  -4 -11    7.96    2.81
   0  -4  11    3.15    2.37
   0   4 -11    1.84    1.76
   0  -4  11    1.10    1.89
   0   4  11    2.39    2.09
   0  -5 -11   -2.24    2.15
   0   5  11   -1.15    1.47
   0  -5  11   -0.89    1.35
   0   5 -11   -1.58    2.00
   0  -5  11    0.22    0.94
   0  -6 -11   40.82    6.71
   0  -6  11   37.51    7.04
   0   6 -11   33.30    5.86
   0   6  11   38.82    6.09
   0  -6  11   40.70    6.57
   0  -7  11   -0.31    1.18
   0  -7  11   -2.08    2.07
   0   7 -11   -0.74    1.76
   0   7  11   -2.14    2.13
   0  -7 -11    0.24    1.21
   0  -8 -11  266.61   18.54
   0  -8  11  229.56   19.00
   0  -9 -11   -0.20    0.77
   0  -9  11    2.56    1.85
   0   9 -11    1.02    1.69
   0   9  11   -0.40    1.14
   0  -9  11    2.64    1.96
   0 -10  11  138.82   13.59
   0  10  11  137.04   12.29
   0 -10  11  162.26   16.49
   0  10 -11  112.26   11.63
   0 -10 -11  180.82   15.14
   0  11  11    0.92    1.57
   0  11 -11    7.14    3.05
   0 -11 -11    1.42    1.86
   0 -11  11    3.26    2.61
   0 -11  11    3.32    3.02
   0  11 -11    1.39    1.23
   0  12  11   80.06    9.14
   0 -12  11   78.43   10.20
   0  12 -11   81.44   10.13
   0 -12 -11   87.39   10.61
   0  12 -11   59.38    8.27
   0  13  11   -0.70    1.01
   0  13  11   -3.09    3.10
   0  13 -11    0.40    0.83
   0 -13 -11    1.09    1.88
   0 -13  11   -1.32    2.63
   0  13 -11    1.48    1.54
   0  14  11   69.52   11.37
   0  14  11  102.46   10.56
   0  14 -11   71.72    9.01
   0 -14 -11   97.20   11.38
   0  14 -11   97.13   11.73
   0 -14  11   86.69   10.99
   0  15 -11    2.95    2.23
   0  15  11   -3.26    3.41
   0 -15 -11    0.69    0.62
   0 -15  11   -1.91    2.41
   0  15 -11   -1.39    1.17
   0  15  11   -1.15    2.58
   0  16  11   73.08    9.09
   0  16 -11   81.04   11.29
   0 -16  11   69.49    9.80
   0 -16 -11   93.71   11.53
   0  16 -11   78.03    9.49
   0 -17  11    1.16    1.64
   0 -17 -11    0.47    1.97
   0  17  11   -0.05    1.19
   0  17  11   -0.15    2.32
   0  18  11  184.57   21.21
   0  18 -11  201.90   19.49
   0 -18  11  223.01   18.02
   0  19  11   -0.36    1.95
   0  19  11   -3.66    4.34
   0  20  11   10.19    5.72
   0  21 -11   -0.89    2.45
   0  21  11    2.75    2.26
   0  22  11   -5.52    5.67
   0  22 -11    1.08    2.85
   0  23  11   -1.67    3.52
   0  23 -11    2.88    2.76
   0  24 -11    8.40    4.69
   0  24  11    7.27    5.02
   0  25 -11   -0.66    2.51
   0   0 -12 3286.37  114.92
   0   0  12 3470.45  114.43
   0  -1  12    4.47    2.98
   0   1 -12    2.55    2.56
   0  -1 -12    0.32    1.33
   0  -2  12  256.77   18.49
   0   2  12  298.08   19.42
   0  -2 -12  327.73   21.02
   0   2 -12  311.48   20.43
   0  -2  12  304.56   19.95
   0  -3 -12   -0.62    1.72
   0  -3  12    0.30    0.67
   0   3  12    2.77    2.21
   0  -3  12    0.37    0.93
   0   3 -12    1.55    1.97
   0  -4  12 1295.74   57.22
   0   4  12 1521.82   57.88
   0   4 -12 1577.83   59.92
   0  -4 -12 1621.31   60.97
   0  -4  12 1401.59   58.86
   0   5  12    2.55    2.52
   0  -5 -12   -0.76    0.70
   0  -5  12    5.09    2.53
   0  -5  12    1.49    1.92
   0   5 -12    3.26    1.71
   0  -6  12  289.85   20.42
   0   6  12  301.80   19.49
   0   6 -12  235.00   18.29
   0  -6 -12  321.46   21.21
   0  -6  12  307.88   21.69
   0   7 -12   -1.85    2.18
   0  -7 -12    0.88    0.91
   0  -7  12    0.99    1.74
   0   7  12   -1.16    1.43
   0  -8  12  697.42   36.78
   0  -8  12  626.88   33.16
   0  -8 -12  714.44   34.87
   0  -9  12    0.31    1.26
   0  -9  12   -1.15    1.14
   0  -9 -12   -1.11    1.54
   0   9  12   -0.14    1.19
   0   9 -12   -1.53    2.10
   0  10 -12   27.37    5.74
   0 -10 -12   40.68    7.44
   0 -10  12   34.63    7.34
   0 -10  12   32.70    6.44
   0  10  12   37.61    6.27
   0  11  12    3.33    1.34
   0 -11  12    0.83    1.36
   0  11 -12    0.82    1.06
   0 -11 -12    2.23    3.12
   0 -12  12 2300.87   85.12
   0  12 -12 2347.24   83.50
   0 -12 -12 2449.77   86.10
   0  12  12 2298.57   81.12
   0  13  12    2.82    2.04
   0  13 -12    2.32    2.67
   0  13 -12   -2.70    2.23
   0 -13 -12   -0.67    1.32
   0 -13  12   -0.15    1.03
   0  13  12   -4.64    3.75
   0 -14 -12  167.65   15.85
   0  14 -12  148.64   14.89
   0  14  12  123.60   15.95
   0 -14  12  118.07   13.65
   0  14 -12  143.04   13.69
   0  14  12  120.61   12.40
   0  15 -12   -1.88    1.90
   0  15  12   -1.46    1.72
   0 -15  12   -2.18    3.01
   0  15 -12   -2.27    2.65
   0 -15 -12   -0.97    2.19
   0  15  12   -0.21    1.67
   0  16 -12  461.25   27.12
   0 -16 -12  490.43   30.30
   0  16 -12  437.11   28.78
   0  16  12  362.32   30.02
   0 -16  12  436.87   28.90
   0  16  12  436.24   25.96
   0 -17  12    0.18    1.40
   0  17 -12    0.97    0.93
   0 -17 -12    1.95    2.19
   0  17  12    0.09    2.10
   0  17 -12   -3.47    2.93
   0  17  12   -1.70    1.09
   0  18 -12  137.60   15.89
   0  18  12  101.77   15.71
   0  19 -12    1.10    1.42
   0 -19  12    0.42    1.33
   0  20  12   -0.51    2.63
   0  20 -12    1.71    1.36
   0  21  12   -1.65    2.44
   0  22  12  105.18   17.00
   0  23  12   -1.04    4.02
   0  24 -12   34.55    8.62
   0  25 -12   -3.38    3.74
   0   0  13    4.76    2.81
   0   0 -13    4.58    3.05
   0   1 -13   -0.08    1.47
   0   1  13   -0.08    1.28
   0  -1 -13    1.08    1.20
   0  -1  13    4.52    2.76
   0  -2  13   80.04    9.93
   0  -2  13   62.44    8.63
   0   2 -13   71.44    9.43
   0  -2 -13   64.51    9.12
   0   2  13   69.09    8.83
   0  -3  13   -2.11    2.22
   0   3 -13   -1.55    0.78
   0  -3  13   -0.30    1.56
   0   3  13    3.40    2.81
   0  -3 -13    0.98    1.70
   0  -4  13   34.62    6.66
   0  -4  13   40.17    7.04
   0   4  13   36.55    6.34
   0   4 -13   45.59    7.51
   0  -4 -13   50.27    8.10
   0  -5 -13    2.33    2.96
   0   5 -13    0.55    1.34
   0  -5  13    0.62    1.00
   0  -5  13    1.37    0.97
   0   5  13    1.23    1.52
   0  -6  13  112.98   13.27
   0  -6 -13  120.09   13.01
   0  -7  13    0.32    1.03
   0  -7  13    0.03    0.79
   0  -7 -13    0.37    1.44
   0   7 -13   -1.89    2.11
   0   8 -13  513.64   29.46
   0  -8  13  487.09   30.95
   0   8  13  504.17   27.91
   0  -8  13  436.34   28.11
   0  -8 -13  522.08   30.33
   0  -9 -13   -0.71    2.36
   0   9  13   -1.91    2.66
   0   9 -13   -1.50    1.68
   0  -9  13    0.16    0.92
   0  10 -13    6.58    1.72
   0  10  13    1.44    1.29
   0 -10  13    6.57    2.39
   0  11  13   -0.90    2.48
   0  11 -13   -1.77    1.30
   0 -11  13   -0.82    1.06
   0  12  13   47.72    8.22
   0 -12  13   67.08   10.60
   0  12 -13   63.34    9.37
   0  13  13    4.99    2.75
   0 -13  13    3.27    2.46
   0  13 -13    1.37    0.98
   0  14  13    5.78    3.23
   0  14  13   -3.13    3.18
   0  14 -13    4.18    2.84
   0 -14  13    1.96    2.22
   0 -15  13   -1.55    3.47
   0  15  13   -0.26    1.35
   0  15  13    2.34    1.52
   0  15 -13   -0.42    1.30
   0  16  13   10.12    3.40
   0 -16  13    9.38    3.54
   0  16  13    3.20    2.97
   0  16 -13    6.93    3.68
   0  17 -13   -0.18    1.77
   0  17  13   -2.93    2.04
   0 -17  13   -0.03    1.80
   0  18  13  238.74   25.48
   0  18 -13  321.89   24.99
   0  19  13   -2.87    5.22
   0  19 -13   -1.29    1.18
   0  19  13   -0.27    1.74
   0  20  13   21.16    7.24
   0 -20  13   39.30    7.96
   0  20 -13   32.64    8.34
   0  21 -13    0.67    2.85
   0  21  13   -0.13    1.42
   0  22 -13   84.22   13.64
   0  22  13   75.79   15.01
   0  23 -13   -3.60    3.45
   0  24 -13   50.80   11.33
   0   0  14  660.84   34.48
   0   1  14    7.24    3.75
   0  -1  14    3.24    3.08
   0  -2  14  874.10   42.82
   0  -2  14 1002.22   45.06
   0   2  14  967.14   43.83
   0  -3  14    0.50    0.89
   0  -3  14    3.28    2.77
   0   3  14    0.95    1.78
   0  -4  14  176.58   16.27
   0  -5  14    2.10    2.28
   0  -6  14  110.45   13.34
   0  -6  14  104.68   12.67
   0   6  14  108.19   11.80
   0   7  14    2.43    1.34
   0  -7  14    5.91    3.16
   0   8  14  232.62   18.39
   0  -8  14  199.55   18.46
   0  -9  14   -1.04    2.14
   0   9  14   -3.11    2.85
   0  10  14   89.13   11.16
   0 -10  14  107.51   13.08
   0 -11  14    1.56    3.39
   0  11  14    3.40    2.24
   0 -12  14 2068.81   84.60
   0  12  14 2111.87   79.82
   0 -13  14    1.88    3.07
   0  13  14   12.03    4.48
   0 -14  14  249.31   22.14
   0  14  14  211.76   22.55
   0  14  14  242.32   19.47
   0 -15  14   -1.57    2.42
   0  15  14   -0.13    1.40
   0  15  14   -0.03    1.64
   0  16  14  627.39   43.73
   0 -16  14  727.01   42.21
   0  16  14  763.93   38.61
   0  17  14    0.47    1.58
   0  17  14   -2.44    3.18
   0  17 -14   -2.51    3.11
   0 -17  14   -0.21    2.83
   0  18  14  102.17   11.78
   0  18  14  129.29   18.35
   0  18 -14   92.40   13.39
   0  19 -14   -6.01    4.11
   0  19  14   -1.14    1.52
   0  19  14   -2.02    2.08
   0  20  14   12.74    6.26
   0  20 -14   13.68    5.60
   0  21 -14    4.51    3.82
   0  21  14   -2.22    3.48
   0  22  14  143.82   21.43
   0  22 -14  133.10   17.61
   0  23 -14    0.69    3.32
   0  -4  15   42.29    7.99
   0   4  15   50.96    8.12
   0   5  15   -1.84    2.58
   0  -5  15   -0.07    1.95
   0  -6  15  775.13   41.71
   0   6  15  839.20   40.68
   0  -7  15   -1.25    2.04
   0   7  15    0.38    1.22
   0  -8  15   58.11   10.31
   0   8  15   67.71    9.78
   0  -9  15   -2.00    3.58
   0   9  15   -0.62    1.61
   0  10  15    5.68    2.02
   0 -10  15    0.99    1.28
   0  11  15   -1.51    2.52
   0 -11  15    3.91    2.46
   0 -12  15   79.35   12.53
   0  12  15   87.84   11.51
   0  13  15   -0.73    0.98
   0 -13  15   -1.90    2.24
   0 -14  15    4.04    3.05
   0  14  15   -0.28    2.50
   0  14  15    9.35    4.94
   0 -15  15   -0.81    1.68
   0  15  15   -0.47    1.48
   0 -16  15   29.95    7.80
   0  16  15   41.04   10.23
   0  16  15   33.37    7.08
   0  17  15    0.80    1.41
   0  17  15    5.61    5.46
   0 -17  15   -0.14    1.95
   0  18  15   16.37    4.94
   0  18  15   20.08    5.21
   0  19  15   -1.77    3.53
   0  19  15   -3.32    2.26
   0 -19  15    1.22    2.90
   0  20  15  166.99   22.35
   0  20 -15  138.07   17.44
   0  21  15    1.30    1.82
   0  21 -15   -4.08    2.88
   0  22 -15   13.90    5.25
   0   0  16  601.01   34.78
   0  -1  16   -1.06    2.10
   0   1  16    0.06    1.64
   0  -2  16  103.57   13.04
   0   2  16  101.01   12.52
   0  -3  16    4.50    3.31
   0   3  16   -2.00    1.94
   0   4  16  572.05   32.72
   0  -4  16  485.53   31.84
   0  -5  16   -5.35    3.85
   0   5  16    1.31    3.13
   0  -6  16  139.42   16.00
   0   6  16  146.09   15.21
   0   7  16   -4.35    2.87
   0  -7  16   -2.02    2.98
   0   8  16  275.89   21.92
   0  -8  16  259.77   22.88
   0   9  16    1.54    1.86
   0  -9  16    0.73    2.26
   0  10  16   -0.29    2.12
   0 -10  16    7.32    2.79
   0  11  16   -1.49    1.81
   0 -11  16   -0.14    2.86
   0  12  16  563.65   34.01
   0 -12  16  584.45   37.86
   0 -13  16   -1.34    1.64
   0  13  16    1.05    1.45
   0 -14  16  184.51   20.50
   0  14  16  189.08   18.31
   0  15  16    2.42    1.81
   0 -15  16   -0.67    1.81
   0  15  16    1.15    1.67
   0 -16  16  151.57   19.05
   0  16  16  145.45   20.53
   0  16  16  173.66   17.64
   0 -17  16   -1.89    3.32
   0  17  16   -4.05    3.91
   0  17  16   -0.04    2.45
   0  18  16  495.40   40.50
   0 -19  16    0.11    1.52
   0  19  16    5.35    4.54
   0  20  16   79.97   16.45
   0   0  17   13.80    5.29
   0   1  17   -1.32    1.82
   0  -1  17   -2.13    3.36
   0   2  17  452.23   30.15
   0  -2  17  528.23   32.83
   0   3  17   -0.08    2.48
   0  -3  17   -2.55    2.03
   0  -4  17    3.18    1.60
   0   4  17    0.92    1.54
   0  -5  17   -1.77    2.07
   0   5  17   -1.44    1.38
   0   6  17  203.32   18.87
   0  -6  17  173.60   18.66
   0   7  17    1.44    2.83
   0  -7  17   -2.02    3.02
   0   8  17   -1.43    3.25
   0  -8  17    3.24    2.14
   0   9  17    1.86    1.94
   0  -9  17   -1.63    2.47
   0 -10  17   15.30    5.73
   0  10  17   17.47    4.69
   0 -11  17   -3.30    2.79
   0  11  17   -1.16    1.46
   0  12  17   56.78    9.79
   0 -12  17   40.64    9.55
   0 -13  17    2.92    2.23
   0  13  17   -0.71    1.58
   0 -14  17   38.84    9.20
   0  14  17   37.73    8.20
   0 -15  17    0.51    1.74
   0  15  17   -0.46    2.37
   0  15  17    1.22    2.49
   0  16  17   60.80   13.46
   0  16  17   42.50    8.90
   0 -16  17   35.48    8.99
   0 -17  17    4.34    4.09
   0 -17  17    0.64    2.26
   0  17  17    0.93    2.07
   0  17  17    4.45    4.59
   0  18  17   -0.72    2.33
   0 -19  17    0.41    2.25
   0  19  17    3.99    4.62
   0   0  18 1258.08   59.73
   0   1  18   -1.77    3.17
   0  -1  18   -5.52    3.55
   0   2  18    1.97    1.48
   0  -2  18    1.67    1.67
   0   3  18   -1.28    1.68
   0  -3  18   -2.28    1.45
   0  -4  18  506.81   34.87
   0   4  18  583.39   35.70
   0  -5  18   -1.13    1.86
   0   5  18    2.88    2.89
   0   6  18   38.99    8.39
   0  -6  18   28.10    7.64
   0  -7  18   -0.08    3.97
   0   7  18    0.96    2.52
   0  -8  18  486.59   35.37
   0   8  18  548.00   34.34
   0   9  18    0.60    2.14
   0  -9  18   -2.65    3.41
   0  10  18   11.87    5.07
   0 -10  18    9.18    4.87
   0 -11  18    0.54    1.02
   0  11  18   -1.75    2.07
   0  12  18  113.82   15.09
   0 -12  18  108.34   16.14
   0 -13  18    0.70    2.63
   0  13  18    1.69    1.69
   0  14  18  187.10   19.27
   0 -14  18  176.35   21.32
   0  15  18    1.47    1.84
   0 -15  18   -4.14    4.97
   0  15  18   -5.09    3.04
   0 -16  18   91.46   15.51
   0  16  18  105.96   18.14
   0  16  18  102.38   14.36
   0  17  18   -1.58    2.60
   0 -17  18    2.33    3.18
   0  17  18   -1.17    2.05
   0  17  18   -2.19    3.18
   0   0  19   22.62    7.16
   0  -1  19   -3.98    4.06
   0   1  19   -4.40    4.61
   0  -2  19  131.17   16.48
   0   2  19  112.95   14.99
   0   3  19    1.26    3.06
   0  -3  19   -1.20    3.03
   0   4  19   57.54   10.36
   0  -4  19   41.82    9.20
   0  -5  19   -1.91    2.53
   0   5  19    0.18    1.85
   0   6  19   54.18    9.83
   0  -6  19   46.64    9.71
   0   7  19   -2.58    1.29
   0  -7  19    0.11    2.20
   0  -8  19  116.21   16.49
   0   8  19  125.02   15.74
   0   9  19   -2.65    3.98
   0  -9  19    0.24    2.79
   0 -10  19   53.03   10.89
   0  10  19   43.52    9.23
   0  11  19   -1.27    2.37
   0 -11  19   -3.10    4.12
   0  12  19   46.19    9.70
   0 -12  19   42.19   10.15
   0  13  19    0.30    1.99
   0 -13  19   -0.74    3.13
   0 -14  19  105.69   16.69
   0  14  19   95.00   14.09
   0  15  19   -0.07    2.11
   0 -15  19   -1.04    1.05
   0 -16  19    1.55    1.50
   0  16  19   10.40    4.71
   0  16  19    1.52    4.42
   0  17  19    1.16    1.82
   0  17  19    4.77    4.54
   0   0  20 1181.10   60.17
   0  -1  20    0.90    2.67
   0   1  20    2.10    2.70
   0  -2  20   30.74    8.10
   0   2  20   29.53    7.95
   0   3  20   -2.85    3.15
   0  -3  20   -3.23    4.46
   0  -4  20  336.95   28.70
   0   4  20  312.11   26.77
   0   5  20   -0.22    1.92
   0  -5  20   -1.25    1.07
   0   6  20   91.53   13.85
   0  -6  20  106.25   15.79
   0  -7  20    1.73    3.29
   0   7  20   -0.10    2.08
   0   8  20  213.58   21.53
   0  -8  20  178.14   21.60
   0  -9  20   -1.08    3.13
   0   9  20   -1.08    3.03
   0 -10  20   -4.02    4.24
   0  10  20   -1.36    2.96
   0 -11  20   -1.05    4.22
   0  11  20   -0.29    2.78
   0  12  20  277.57   25.48
   0 -12  20  285.69   29.19
   0 -13  20   -2.32    1.41
   0  13  20    1.57    2.28
   0  14  20  251.77   24.54
   0 -14  20  236.35   26.94
   0  15  20   52.81   11.08
   0 -15  20   -0.24    3.09
   0  16  20   62.49   12.00
   0 -16  20   85.56   14.96
   0 -16  20   81.38   15.79
   0  16  20   69.00   11.64
   0 -18  20  169.19   22.04
   0   0  21    8.42    4.61
   0  -1  21   -1.45    1.70
   0   1  21   -0.74    2.50
   0  -2  21    1.62    1.72
   0   2  21   -2.51    3.03
   0   3  21    4.53    4.62
   0  -3  21    1.48    2.20
   0  -4  21  208.78   22.93
   0   4  21  188.12   20.83
   0   5  21    0.74    2.36
   0  -5  21    1.86    3.11
   0  -6  21   97.10   15.51
   0   6  21   61.78   11.58
   0  -7  21    2.03    3.61
   0   7  21   -2.79    2.36
   0   8  21   31.27    8.06
   0  -8  21   41.58   10.40
   0  -9  21   -2.61    4.48
   0   9  21   -0.61    1.96
   0  10  21   50.69   10.27
   0 -10  21   54.18   12.05
   0 -11  21   -2.34    3.67
   0  11  21   -4.32    5.80
   0 -12  21   47.49   11.88
   0  12  21   36.92    8.73
   0  13  21   -1.25    2.79
   0 -13  21    4.24    5.13
   0  14  21  208.71   23.37
   0 -14  21  266.70   29.21
   0 -15  21   -9.20    8.12
   0  15  21   -2.36    3.53
   0 -15  21    3.13    4.62
   0 -16  21   26.76    8.54
   0  16  21   18.49    6.53
   0  16  21   31.42    8.28
   0   0  22  226.05   24.08
   0  -1  22   13.01    6.86
   0   1  22    2.41    1.28
   0  -2  22   17.26    6.70
   0   2  22   13.34    5.33
   0   3  22    1.52    2.96
   0  -3  22   -3.00    3.84
   0  -4  22   39.31   10.03
   0   4  22   43.56    9.91
   0   5  22   -1.76    2.24
   0  -5  22    4.14    4.14
   0   6  22  119.99   17.33
   0  -6  22  142.91   20.05
   0   7  22    1.48    3.11
   0  -7  22    7.25    5.33
   0   8  22  247.24   25.14
   0  -8  22  308.19   30.45
   0  -9  22   -3.76    4.38
   0   9  22    3.77    3.80
   0 -10  22   94.01   16.78
   0  10  22   65.90   12.51
   0 -11  22    8.65    5.40
   0  11  22    1.37    1.92
  -1  -3   0 2034.42   63.22
   1  -4   0    0.20    0.66
  -1  -4   0   -0.68    0.88
   1  -5   0 1722.39   56.86
  -1  -5   0 1681.34   56.97
   1   5   0 1744.42   52.68
  -1  -6   0    0.07    0.66
   1  -6   0    2.14    1.33
   1  -7   0  137.50    9.93
  -1  -7   0  107.01    9.06
  -1   7   0  130.44    9.24
   1  -8   0    2.13    1.81
   1  -8   0    0.91    1.04
  -1  -8   0   -0.60    1.13
  -1   9   0   96.05    8.94
  -1  -9   0  114.95   10.44
   1  -9   0  123.63   10.56
   1 -10   0   -0.62    1.64
  -1 -10   0   -0.80    0.89
  -1  10   0   -1.39    1.22
   1 -11   0    5.63    2.56
  -1 -11   0    7.35    3.05
  -1 -12   0   -2.67    2.40
  -1  12   0    0.27    1.82
   1 -12   0   -1.06    1.79
  -1  13   0  395.47   23.44
  -1 -13   0  428.54   26.12
   1  14   0    3.49    2.31
  -1 -14   0    0.10    1.50
  -1 -15   0   96.21   12.48
   1 -15   0  104.42   12.66
  -1  15   0  102.24   11.70
  -1 -16   0   -2.88    2.91
  -1  16   0    0.97    2.26
   1  16   0   -0.97    2.48
   1 -16   0   -0.40    1.07
  -1  17   0  143.03   14.96
   1  17   0  159.41   15.59
   1  18   0    1.99    1.13
  -1  18   0    0.62    1.94
   1  19   0   18.20    5.69
   1  20   0   10.89    5.22
  -1  20   0    3.98    4.27
  -1  21   0  279.14   23.82
   1  21   0  268.87   23.83
   1  22   0    0.12    2.42
  -1  22   0    0.48    1.25
  -1  23   0    8.49    4.51
   1  24   0    0.34    2.00
  -1  24   0   -2.32    3.02
   1  25   0    2.70    1.24
  -1  25   0   15.49    6.39
   1  26   0    6.50    5.58
   1  27   0   52.61   11.85
  -1  27   0   76.33   14.45
  -1  28   0   -0.11    3.43
   1   3   1  572.72   17.25
  -1  -3   1  457.42   18.91
  -1  -3  -1  484.78   18.91
  -1  -3   1  496.65   16.93
   1  -3   1  381.25   17.66
  -1   3   1  543.53   17.09
  -1   3  -1  554.23   18.64
  -1   3  -1  588.34   17.28
  -1   3   1  570.41   17.62
   1  -3   1  483.94   17.13
  -1  -3   1  480.15   17.18
   1  -4   1   11.95    1.43
  -1   4   1   13.54    1.57
  -1  -4   1   10.16    1.24
  -1  -4  -1   11.24    1.28
  -1  -4   1   10.69    1.38
  -1  -4  -1   11.49    2.14
  -1  -4   1   15.53    2.52
   1  -4   1   10.45    1.91
  -1   4  -1   11.57    1.97
   1   4   1   12.97    1.42
  -1   4   1   13.17    1.28
  -1   5   1  105.34    5.00
  -1  -5   1   86.12    4.62
  -1  -5   1   81.37    6.72
   1  -5  -1   85.03    6.83
  -1   5   1  100.07    4.41
  -1   5   1   95.25    6.62
  -1  -5  -1   84.33    6.87
  -1  -5   1   93.55    4.41
  -1   5  -1   91.16    6.59
  -1  -5  -1   91.61    4.50
   1   5   1   97.53    4.65
   1  -5   1   85.99    6.59
  -1   6   1 2951.24   80.89
  -1  -6  -1 2599.99   79.99
  -1  -6  -1 2389.36   85.93
  -1  -6   1 2579.85   80.50
   1   6   1 2820.32   80.26
   1  -6   1 2475.46   85.75
   1  -6  -1 2339.55   85.70
  -1   6  -1 2774.26   79.88
  -1  -6   1 2657.30   79.76
  -1   6   1 2809.26   79.74
  -1   6  -1 2851.77   85.79
   1  -6   1 2609.99   80.40
  -1   7   1   23.10    2.03
  -1   7   1   21.71    1.63
   1  -7   1   21.62    3.17
  -1   7  -1   22.09    1.72
  -1   7  -1   24.72    3.93
   1  -7   1   17.40    1.78
   1   7   1   20.52    1.74
   1  -7  -1   26.51    4.22
   1  -7   1   18.25    3.23
  -1  -7  -1   19.85    3.70
  -1  -7  -1   20.92    1.74
  -1   8  -1    2.49    1.71
  -1  -8  -1    3.05    1.90
   1  -8   1    1.08    0.71
   1  -8  -1    4.04    2.11
  -1  -8   1    4.69    2.05
   1  -9   1  123.95    9.00
  -1  -9   1  141.77   11.64
   1  -9  -1  140.56   11.61
  -1   9  -1  136.01   10.50
   1  -9   1  148.44   11.59
  -1  -9  -1  108.33   10.39
   1 -10   1  173.83   13.66
  -1  10  -1  157.10   12.28
  -1 -10  -1  165.12   13.55
  -1 -10   1  182.14   14.03
   1 -10  -1  185.18   14.08
  -1 -11   1   34.55    6.04
   1  11   1   27.43    3.91
   1 -11  -1   37.37    6.36
  -1 -11  -1   40.10    6.49
   1 -11   1   35.73    4.94
  -1  11   1   28.84    4.69
  -1  11  -1   35.04    5.91
   1 -11   1   37.32    6.29
  -1 -12  -1  158.87   14.38
  -1 -12   1  183.74   15.32
   1 -12  -1  194.89   15.61
  -1  12   1  132.92   11.47
  -1  12  -1  160.27   13.15
   1 -12   1  170.78   14.65
  -1 -13   1    1.39    1.76
   1 -13  -1    6.39    2.97
   1  13   1    1.33    1.76
  -1  13   1   10.06    4.67
  -1 -13  -1    0.21    1.31
   1 -13   1    3.19    2.50
  -1  13  -1    7.91    4.02
   1 -14  -1 1298.80   53.02
   1  14  -1 1131.03   48.66
  -1 -14  -1 1233.82   52.68
  -1 -14   1 1249.94   52.92
   1 -14   1 1190.83   51.70
  -1  14  -1 1153.70   48.53
  -1  14   1 1169.17   49.09
  -1 -15   1   44.12    8.34
   1 -15  -1   42.51    7.94
   1  15   1   37.89    7.64
   1  15  -1   43.32    7.42
   1 -15   1   37.95    7.69
  -1  16   1  956.94   46.29
  -1 -16  -1 1109.85   51.84
   1 -16   1 1079.78   50.73
   1 -16  -1 1137.20   51.80
  -1  16  -1  969.56   46.38
  -1 -16   1 1180.89   52.80
   1  16   1  945.41   46.96
   1  16  -1 1000.31   47.08
   1  17  -1    9.55    3.65
  -1  17  -1   14.48    4.61
   1  17   1    5.82    2.67
  -1  18  -1  330.82   24.04
  -1  18   1  346.82   24.90
   1  18  -1  329.68   24.29
   1  18   1  308.15   23.75
  -1  19   1  147.04   16.19
  -1  19  -1  167.21   17.03
   1  20   1 1070.26   53.22
  -1  20   1 1069.53   52.95
  -1  20  -1 1095.09   52.87
  -1  21  -1   13.16    4.83
  -1  21   1   13.27    5.23
   1  21   1   13.74    5.31
   1  21  -1   15.05    6.40
   1  22  -1  188.99   20.48
   1  22   1  194.86   20.49
  -1  22  -1  205.58   20.58
   1  23   1   17.29    6.44
   1  23  -1   17.21    6.24
  -1  24  -1  190.10   21.32
  -1  24   1  207.99   22.00
   1  24   1  198.79   21.57
   1  24  -1  218.93   22.60
  -1  25  -1    9.54    4.34
  -1  25   1    6.92    2.99
   1  25  -1    2.52    3.87
   1  25   1   15.29    6.31
   1  26  -1  186.20   22.13
  -1  26  -1  223.50   23.90
  -1  26   1  190.05   22.28
  -1  27  -1    8.49    4.64
  -1  27   1   11.79    5.37
   1  27   1   11.31    5.83
   1  27  -1   20.70    7.13
  -1  28  -1  201.66   24.04
  -1   1  -2  108.91    4.69
  -1  -1   2  109.52    5.05
   1   1  -2  110.73    4.78
  -1  -2   2 1322.91   41.04
  -1  -2  -2  948.21   38.77
   1  -2  -2  934.16   38.85
  -1   2  -2 1471.30   39.96
   1   2  -2 1554.63   40.31
  -1   2  -2 1595.85   39.76
  -1   3   2 2012.91   60.50
   1  -3   2 2080.29   60.83
   1  -3   2 1873.52   61.65
  -1   3  -2 2101.22   60.88
  -1  -3  -2 1822.76   60.69
   1   3   2 2186.56   60.80
   1  -3   2 1931.09   61.07
   1   3   2 2039.78   61.09
   1  -3  -2 1905.07   60.98
  -1  -3   2 1879.54   60.46
  -1  -3   2 1868.30   62.95
  -1   3  -2 2161.03   61.76
  -1   4   2  219.78    8.63
   1  -4  -2  201.08    9.00
   1  -4   2  187.53   10.11
  -1   4  -2  213.42    8.79
  -1  -4   2  204.35    8.62
  -1   4  -2  214.51   10.05
   1   4  -2  218.18    8.94
  -1  -4  -2  199.90    8.84
  -1   5  -2  122.47    7.66
   1   5  -2  124.15    6.06
  -1   5  -2  122.51    5.92
   1   5   2  124.35    6.06
  -1  -5  -2  107.17    7.96
  -1  -5   2  110.09    8.16
   1  -5  -2  115.06    6.19
  -1   5   2  124.56    5.77
   1  -5   2  119.84    6.18
   1  -5   2  108.71    7.79
  -1  -5   2  116.36    5.80
  -1  -6  -2  301.97   16.28
  -1   6  -2  347.90   12.45
   1  -6  -2  334.22   12.98
  -1   6  -2  359.16   16.00
  -1  -6   2  339.07   16.96
   1   6  -2  355.59   12.61
  -1  -6  -2  329.91   12.49
   1  -6   2  356.02   12.81
  -1  -6   2  334.80   12.31
   1  -6   2  320.82   16.05
  -1  -7  -2   44.28    3.34
   1   7   2   49.44    3.40
  -1  -7   2   53.24    6.24
  -1   7  -2   47.03    5.18
   1  -7  -2   44.72    3.64
   1  -7   2   44.47    3.46
  -1   7  -2   51.13    3.28
   1  -7   2   46.69    5.59
  -1  -7   2   46.35    3.26
  -1  -7  -2   44.35    5.63
   1   7  -2   48.69    3.47
  -1   7   2   49.87    3.21
  -1  -8  -2  209.31   14.56
   1  -8   2  223.93    9.89
  -1   8   2  250.70    9.39
  -1   8   2  193.32   12.93
  -1   8   2  248.58   10.22
  -1  -8   2  253.96   15.65
  -1   8  -2  247.84    9.48
   1   8   2  249.07    9.74
  -1   8  -2  221.65   13.47
  -1   9   2  297.82   10.73
  -1  -9   2  273.24   10.83
   1  -9   2  269.17   11.33
  -1   9   2  248.49   15.22
  -1  -9   2  254.33   11.24
  -1  -9   2  293.96   17.96
  -1   9  -2  305.49   16.72
  -1   9  -2  304.18   10.72
  -1  -9  -2  239.48   16.59
  -1  -9  -2  267.76   10.91
   1  -9   2  331.61   18.41
  -1   9   2  302.74   11.66
   1   9   2  294.24   11.10
  -1 -10   2  510.69   18.27
  -1  10  -2  544.10   25.91
   1 -10   2  519.04   19.04
   1  10   2  556.60   18.60
  -1 -10   2  478.57   18.84
   1 -10   2  557.58   23.89
  -1 -10  -2  532.21   18.58
  -1 -10   2  581.14   28.33
  -1  10   2  568.78   18.28
   1 -10   2  581.19   28.08
  -1  10  -2  588.60   18.17
  -1 -10  -2  621.34   28.96
  -1  11  -2   19.47    4.80
   1 -11   2   14.79    1.83
  -1 -11   2   15.24    1.56
   1 -11   2   17.30    4.06
  -1  11  -2   14.43    1.38
  -1 -11  -2   13.36    1.56
   1  11   2   15.06    1.61
  -1 -11  -2   15.44    4.28
  -1 -11   2   11.81    1.59
  -1  11   2   16.34    1.81
  -1 -12  -2  928.05   41.03
  -1  12   2  846.48   26.14
  -1 -12   2  920.48   40.67
  -1  12  -2  825.62   36.90
   1 -12   2  933.74   40.68
   1 -13   2   42.37    7.19
  -1 -13  -2   37.77    7.14
  -1  13  -2   36.78    6.29
  -1 -13   2   36.73    6.72
  -1  14   2   19.12    4.42
  -1 -14   2   37.03    7.44
  -1  14  -2   26.81    5.71
   1  14   2   21.83    4.16
   1 -14   2   39.95    7.60
  -1  14   2   36.30    6.66
  -1 -14  -2   25.15    6.22
   1  14  -2   39.27    6.59
  -1 -15   2  411.95   28.38
  -1  15  -2  461.37   26.91
   1  15   2  413.07   26.48
   1 -15   2  475.93   29.54
  -1 -15  -2  486.23   29.98
   1  15  -2  457.08   27.11
  -1  16  -2    0.70    1.20
  -1 -16  -2    3.82    2.34
   1  16   2    2.25    1.90
   1  16   2    2.44    1.39
   1  16  -2    0.04    2.15
  -1 -16   2    4.08    3.88
  -1  16   2    3.18    1.15
   1 -16   2    2.01    1.67
  -1  17   2   42.81    7.96
   1  17  -2   45.88    7.89
  -1  17  -2   52.42    8.27
   1  17   2   34.30    5.84
  -1  18  -2   -1.30    2.50
  -1  18   2   -1.07    1.16
   1  18  -2   -3.08    3.63
   1  18   2    2.33    2.55
   1  19  -2   28.94    7.25
   1  19   2   20.30    6.11
  -1  19   2   21.72    5.76
   1  20   2    4.72    3.35
   1  20  -2    7.87    4.67
  -1  20  -2    5.00    2.93
  -1  20   2   10.24    5.28
  -1  21   2   62.62   11.15
  -1  21  -2   59.07   10.51
   1  21   2   58.84   10.78
   1  21  -2   67.30   11.23
  -1  22   2   15.20    6.14
  -1  22  -2   12.68    5.12
   1  22  -2   13.27    6.16
   1  23  -2   39.83    8.62
  -1  23  -2   21.68    6.44
   1  23   2   27.37    7.38
  -1  23   2   18.26    5.54
   1  24  -2    4.65    2.53
   1  24   2   13.21    5.37
  -1  24  -2    7.53    4.48
  -1  25   2   16.53    6.56
  -1  25  -2    9.73    3.91
   1  25   2   12.09    5.62
   1  26  -2    7.10    5.22
   1  26   2    2.03    1.63
  -1  26   2    4.38    3.46
  -1  26  -2    3.39    3.17
   1  27   2   50.11   11.16
   1  27  -2   36.23    9.47
  -1  27   2   42.66   10.53
   1   0  -3    0.20    0.22
  -1   0  -3    1.08    0.44
   1   1  -3   30.93    3.07
   1  -1  -3   36.28    3.35
  -1  -1  -3   32.64    3.24
  -1   1  -3   31.96    3.12
   1  -2  -3  541.13   20.31
   1  -2   3  592.73   20.18
  -1  -2  -3  526.12   20.17
  -1   2  -3  618.90   19.92
  -1   2  -3  518.29   19.92
   1   2  -3  516.44   19.97
   1  -3   3  701.10   25.66
  -1   3  -3  781.95   25.39
   1  -3  -3  672.68   25.06
  -1  -3  -3  668.96   24.94
   1   3  -3  806.73   25.46
   1  -3   3  670.82   25.04
  -1  -3   3  590.10   24.15
  -1  -3   3  696.33   26.78
  -1   3   3  822.91   25.10
   1   3   3  791.51   25.53
  -1   3  -3  751.28   25.15
  -1   4   3   36.42    3.16
  -1   4  -3   37.50    3.30
   1  -4  -3   33.19    3.32
  -1  -4   3   32.79    4.14
   1   4  -3   36.31    3.30
  -1  -4   3   33.85    3.12
  -1   4  -3   38.43    3.75
   1   4   3   33.94    3.23
  -1  -4  -3   34.16    3.37
   1  -4   3   31.41    3.22
  -1  -5   3   43.77    3.61
  -1  -5  -3   38.28    3.60
   1   5  -3   50.46    3.91
   1  -5   3   44.82    3.90
  -1   5  -3   43.36    3.58
   1   5   3   41.06    3.63
  -1   5   3   43.37    3.48
  -1  -5   3   42.78    5.06
   1  -5  -3   44.43    3.96
   1   5   3   39.45    4.64
  -1  -6   3 2989.18   92.25
   1  -6  -3 2892.93   93.14
   1  -6   3 3389.24   98.17
   1   6   3 3169.84   92.90
   1   6  -3 3105.69   92.71
   1  -6   3 2996.22   93.11
  -1   6  -3 3102.87   92.36
  -1   6  -3 3118.38   96.03
  -1   6   3 2940.37   91.92
  -1  -6  -3 2853.48   92.67
  -1  -6   3 3442.93   99.65
   1  -7   3   19.54    3.61
  -1   7  -3   20.10    2.38
  -1   7   3   17.52    2.19
  -1  -7   3   19.20    3.73
  -1  -7   3   18.45    2.31
   1   7   3   21.19    2.52
   1   7   3   22.32    2.43
   1   7  -3   18.96    2.38
  -1   8  -3  663.90   22.32
  -1  -8   3  630.47   22.37
   1  -8  -3  593.08   22.93
  -1  -8   3  637.16   29.36
  -1   8  -3  632.34   26.97
  -1  -8  -3  566.94   22.39
   1   8  -3  644.04   22.50
   1  -8   3  648.69   22.99
  -1   8   3  647.62   22.00
   1   9  -3    1.85    0.70
  -1   9  -3    0.75    1.05
  -1   9   3    0.42    0.54
  -1   9  -3    1.28    0.60
   1  -9  -3    1.74    0.82
  -1  -9   3    0.94    1.31
  -1  -9   3    0.04    0.52
   1  -9   3    2.04    0.81
  -1  10   3 1966.08   60.01
   1 -10   3 2044.08   71.20
   1 -10   3 1924.77   61.05
   1  10  -3 1897.70   60.36
  -1 -10  -3 1822.63   60.49
  -1 -10   3 2128.13   72.65
  -1 -10   3 1836.09   60.26
  -1  10  -3 2027.57   59.91
  -1 -10  -3 1679.40   69.47
  -1  10  -3 2038.48   68.83
   1  10   3 2080.00   60.41
   1 -10  -3 1896.04   61.51
  -1  11   3   18.74    2.21
  -1 -11  -3   14.40    2.22
   1 -11   3   18.67    2.40
  -1  11   3   23.78    2.69
  -1 -11   3   23.74    5.19
  -1 -11  -3   24.26    5.34
  -1 -11   3   19.44    2.62
  -1  11  -3   23.54    4.90
   1  11   3   21.83    2.35
  -1  11  -3   22.02    2.26
   1 -11   3   25.44    5.21
  -1 -11   3   19.82    2.45
   1 -12   3 1005.16   35.43
  -1  12  -3 1054.72   44.03
  -1 -12  -3 1264.91   49.51
   1  12   3 1096.14   34.68
  -1  12   3  837.40   41.29
  -1 -12   3 1079.64   34.92
  -1  12  -3 1112.18   34.13
  -1 -12   3 1057.28   37.81
   1 -12   3 1065.34   41.23
  -1  12   3 1106.79   35.49
   1 -12   3 1122.16   47.29
  -1 -12  -3 1055.96   35.02
  -1 -12   3 1216.41   49.08
  -1 -12   3  898.14   35.01
  -1  12   3 1130.29   34.51
   1  13  -3    0.02    1.87
  -1 -13  -3    2.88    2.87
   1 -13   3   -0.50    0.31
  -1 -13   3    0.56    0.29
  -1  13  -3    3.89    2.82
  -1 -13   3    0.09    0.54
  -1  13  -3    0.53    0.31
   1  13   3    0.29    0.41
  -1  13   3    0.00    0.41
  -1 -13  -3   -0.36    0.58
   1 -13   3   -1.47    1.88
  -1 -13   3   -0.03    2.17
   1 -14   3 1856.90   70.02
  -1 -14   3 1902.71   71.16
  -1  14   3 1767.53   66.94
  -1  14   3 1822.81   51.30
   1 -14   3 1759.41   61.41
   1 -14   3 1553.67   52.38
  -1 -14   3 1449.01   51.99
   1  14  -3 1641.26   65.50
   1  14   3 1643.76   51.55
  -1 -14  -3 1844.86   70.93
  -1 -14   3 1786.05   52.08
  -1  14  -3 1740.65   51.19
  -1  14   3 1728.13   52.18
  -1 -14  -3 1647.32   52.24
  -1  14  -3 1661.62   65.14
  -1 -15   3  124.13   14.07
  -1 -15  -3  119.58   13.95
  -1  15  -3  111.15   12.13
   1  15  -3   93.22   11.94
  -1  15   3  114.71   12.67
   1 -15   3  123.42   13.96
   1  15   3   96.29   12.14
  -1  16  -3  982.35   46.30
   1  16   3 1001.30   47.73
   1 -16   3 1035.98   50.54
   1  16  -3 1000.11   46.93
   1 -16   3 1064.87   42.60
  -1 -16   3 1045.73   51.03
  -1  16   3 1005.46   47.40
  -1  17   3    1.66    1.07
  -1  17  -3    4.92    3.45
  -1  18  -3  282.83   21.75
   1  18   3  281.86   22.31
  -1  18   3  286.96   22.54
   1  18  -3  279.41   22.13
  -1  18   3  239.74   19.47
  -1  19   3   69.84   11.22
  -1  19  -3   69.14   11.16
  -1  20   3  713.10   41.07
  -1  20  -3  742.84   41.02
   1  20   3  728.02   41.90
   1  21  -3    2.20    2.48
  -1  21  -3   -3.00    2.92
  -1  21   3    3.01    3.38
   1  21   3    1.31    2.73
  -1  22  -3   85.72   13.06
   1  22  -3   77.44   12.24
   1  22   3   82.84   13.12
  -1  22   3   69.66   11.63
  -1  23   3   -0.59    2.13
   1  23   3    5.20    4.48
   1  23  -3    4.56    4.19
  -1  23  -3    3.18    2.93
  -1  24   3  206.09   22.43
   1  24  -3  201.97   22.03
   1  25   3    6.70    4.21
  -1  25  -3    5.64    1.59
   1  25  -3    0.72    2.06
  -1  25   3    2.21    2.18
   1  26   3   87.42   15.35
   1  26  -3   90.44   15.10
  -1  26  -3   73.78   13.43
   1  27   3    5.74    3.34
  -1  27   3   13.62    6.64
  -1  27  -3    5.31    4.32
   1  27  -3   11.04    5.38
  -1  28  -3  344.04   31.67
  -1   0  -4  163.22    8.99
   1   0  -4  171.29    9.16
   1   1  -4   24.90    3.16
  -1  -1  -4   28.35    3.36
   1  -1  -4   26.32    3.22
  -1   1  -4   24.26    2.99
   1   2  -4  218.79   10.96
  -1  -2   4  224.50   11.82
  -1   2  -4  214.63   10.89
   1  -2  -4  233.58   11.43
  -1  -2  -4  224.75   11.21
   1  -2   4  238.66   11.11
  -1  -3  -4  571.09   23.36
   1   3   4  720.49   24.39
  -1   3  -4  569.16   23.09
  -1  -3   4  627.68   23.32
   1  -3  -4  605.38   23.80
  -1  -3   4  615.65   25.09
   1   3  -4  590.38   23.39
  -1   3  -4  695.51   23.72
   1  -3   4  641.91   23.92
  -1   3   4  714.59   23.63
   1   4   4  961.89   31.56
   1  -4   4  886.53   32.57
  -1   4  -4  939.37   31.20
   1   4  -4  946.04   31.36
   1  -4  -4  810.55   31.03
   1  -4   4  837.98   31.20
  -1  -4   4  842.16   30.59
  -1   4   4  922.44   30.65
  -1   4  -4  940.10   31.62
  -1  -4  -4  820.73   30.98
  -1  -4   4  807.97   33.25
   1   5  -4  550.32   20.49
  -1   5   4  534.87   19.95
   1  -5  -4  502.92   20.61
  -1  -5   4  625.64   24.87
  -1   5  -4  542.11   21.49
  -1   5  -4  558.38   20.58
   1  -5   4  479.71   22.08
  -1  -5   4  470.53   19.73
  -1  -5  -4  482.44   20.33
   1   5   4  562.31   20.81
   1  -5   4  489.14   20.38
  -1   6   4    0.71    0.78
   1  -6   4    1.05    0.69
   1   6   4    0.86    0.84
   1   6  -4    0.44    0.59
  -1  -6   4    2.08    1.42
  -1   6  -4   -1.93    1.42
   1  -6   4    1.87    0.94
   1   6   4   -0.27    0.86
   1  -6  -4    2.07    1.18
  -1  -7  -4    9.87    2.05
   1  -7  -4   10.59    2.12
   1   7  -4   11.44    2.11
  -1   7  -4   12.99    2.18
   1   7   4   13.94    2.19
   1   7   4   11.44    2.69
  -1  -7   4   14.52    2.36
  -1   7  -4   11.40    2.70
   1  -7   4    9.24    1.97
  -1   7   4   14.09    2.22
   1  -7   4   14.81    3.23
  -1  -7   4   11.59    2.89
  -1   8  -4    3.36    1.03
  -1   8   4    2.75    1.10
   1   8  -4    7.28    2.46
  -1  -8  -4    4.20    1.24
   1   8   4    3.54    0.92
  -1  -8   4    2.35    0.92
  -1   8  -4    2.29    1.07
   1  -8   4    3.74    1.15
   1   8   4    4.88    1.94
   1  -8  -4    5.09    1.48
   1   8  -4    4.61    1.21
   1  -9   4    3.18    2.06
   1   9   4    1.87    1.00
  -1  -9  -4    0.10    0.48
   1   9  -4    0.65    0.48
  -1  -9   4   -0.05    0.35
  -1  -9   4    1.91    1.76
   1   9   4    1.64    0.65
  -1   9  -4    1.57    1.20
   1 -10  -4    6.16    1.57
  -1 -10   4    8.44    1.97
   1 -10   4    8.92    2.07
   1  10  -4    8.43    2.53
  -1 -10  -4    9.19    1.99
  -1  10  -4   11.21    2.01
  -1  10   4   12.26    2.12
  -1  10  -4    9.14    2.64
  -1  11  -4   21.84    2.72
   1 -11   4   19.80    2.94
  -1  11   4   21.21    2.74
   1 -11  -4   16.84    2.93
  -1 -11  -4   17.69    2.70
  -1  11  -4   23.17    4.54
  -1 -11   4   19.67    2.75
   1  11  -4   17.05    2.56
  -1 -11   4   20.72    4.78
   1 -12   4   55.57    5.06
   1  12  -4   49.48    7.45
   1 -12   4   50.27    7.86
  -1  12  -4   49.37    7.15
   1  12  -4   56.48    4.68
   1  12   4   54.58    4.55
  -1  12   4   57.70    4.47
  -1 -12   4   57.88    4.99
  -1  12  -4   55.46    4.41
   1 -12  -4   49.00    5.12
  -1 -12  -4   45.25    4.49
  -1 -13   4   89.84    6.41
   1  13  -4   88.37   10.13
   1  13   4   93.50    6.08
  -1  13   4   96.01    6.07
  -1  13   4   98.19   10.76
  -1  13  -4   94.92    5.88
  -1 -13  -4   92.54    6.53
  -1 -13   4   95.89    7.52
  -1 -13   4  106.61   12.15
   1 -13   4  113.67   12.34
   1 -13   4   82.08    6.48
   1  13   4  104.37   11.57
  -1  13   4  102.20    6.82
   1 -14   4   50.19    6.62
   1 -14   4   43.56    4.46
   1 -14   4   55.67    8.84
  -1 -14   4   45.04    4.16
  -1  14   4   51.42    4.49
  -1  14   4   48.78    7.88
  -1 -14  -4   44.21    4.27
   1  14  -4   61.62    8.92
  -1  14   4   52.65    4.22
  -1 -14   4   36.91    4.10
  -1 -14   4   57.83    9.27
  -1  14  -4   51.83    4.02
   1  14   4   50.10    4.13
   1  14   4   53.49    8.49
  -1  15   4  482.58   29.35
  -1  15   4  528.71   19.28
   1  15  -4  513.39   29.23
  -1  15  -4  525.52   18.00
  -1 -15  -4  492.74   19.20
   1 -15   4  561.44   32.42
   1  15   4  526.82   29.94
   1  15   4  498.68   18.31
   1 -15   4  459.86   19.25
  -1 -15   4  412.72   18.83
   1  16  -4   -0.80    1.37
   1 -16   4   -0.81    0.87
  -1 -16   4    0.78    0.56
   1  16   4    0.70    1.12
   1  16   4    0.05    0.46
  -1  16   4   -0.86    1.38
  -1  16   4    0.11    0.47
   1 -16   4   -1.89    2.10
  -1 -16   4    0.56    0.44
   1 -16   4    0.13    1.39
   1  17   4   -0.66    1.59
  -1  17   4   -0.60    2.29
   1  17  -4   -4.32    3.50
   1  18  -4   22.98    5.82
  -1  18   4   17.15    5.13
   1  18   4   13.45    4.80
  -1  19  -4  173.13   16.97
   1  19  -4  159.52   16.59
  -1  20  -4    1.83    1.85
   1  20   4   -0.79    2.40
   1  20  -4    4.75    3.39
  -1  20   4    1.44    1.80
  -1  20   4    3.38    3.29
   1  21  -4   15.27    5.36
  -1  21  -4   11.85    3.97
   1  22  -4    2.15    2.10
   1  22   4   -0.67    2.54
  -1  22   4   -1.64    2.96
  -1  23  -4    8.59    3.83
   1  23   4   10.54    4.08
   1  23  -4   11.40    5.29
   1  24   4   -1.26    2.99
   1  24  -4    4.57    3.34
  -1  24   4    3.92    2.70
  -1  24  -4    8.57    3.61
  -1  25   4   14.41    5.22
   1  25  -4   15.27    6.46
  -1  25  -4   15.40    6.00
   1  25   4   12.85    5.88
   1  26  -4   -3.76    4.80
   1  26   4    2.10    3.26
  -1  26  -4    3.43    2.15
  -1  26   4   -5.78    4.83
  -1  27  -4   61.17   12.33
  -1  27   4   45.42   11.10
   1  27   4   68.93   14.02
  -1   0  -5    0.25    0.38
   1   0  -5    1.48    1.00
  -1   1  -5  139.22    8.95
  -1  -1  -5  141.17    9.13
   1  -1  -5  144.77    9.14
   1   1  -5  139.50    8.89
   1  -2  -5 2314.02   73.46
   1  -2   5 2305.64   72.40
  -1  -2  -5 2363.74   73.38
  -1   2  -5 2213.47   72.65
   1   2  -5 2151.07   72.60
  -1  -2   5 2301.29   74.08
  -1  -3  -5  986.37   36.40
  -1   3   5 1173.52   36.29
   1   3   5 1157.09   37.12
  -1   3  -5  926.95   35.81
   1   3  -5  927.32   35.75
   1  -3   5 1014.33   36.71
   1  -3  -5  951.19   36.31
   1  -3   5 1048.48   36.73
  -1  -3   5 1028.35   36.01
  -1  -4   5  855.91   31.88
   1  -4   5  680.11   28.33
   1   4  -5  768.02   29.83
   1   4   5  807.40   28.99
   1  -4   5  706.60   29.44
   1   4  -5  646.64   27.71
   1  -4  -5  850.96   29.89
  -1   4  -5  789.30   28.52
  -1   4   5  799.16   28.08
  -1   5   5    6.30    1.62
   1   5  -5    5.95    1.81
  -1  -5   5    4.97    1.85
   1  -5   5    3.46    1.46
  -1   5  -5    6.52    1.69
   1   5   5    5.63    1.63
  -1  -5  -5    8.12    2.13
  -1   5  -5    4.85    1.62
  -1  -5   5    6.06    1.84
   1  -5  -5    3.14    1.30
  -1  -6  -5 2929.12  100.28
   1   6   5 3359.44  100.66
  -1   6  -5 3435.24  102.21
   1   6  -5 3529.73  103.88
   1  -6   5 3975.83  106.45
  -1  -6   5 3380.79  100.65
   1  -6  -5 2972.00  100.66
  -1   6   5 3433.13   99.82
   1   6  -5 2776.85   99.31
   1  -6   5 3285.36  101.19
  -1   6  -5 2952.63   99.60
  -1   7   5   20.52    3.04
  -1  -7   5   23.51    3.39
   1   7  -5   28.56    4.46
  -1   7  -5   22.84    3.27
  -1  -7   5   26.83    4.52
   1  -7   5   24.66    3.67
   1   7   5   19.71    3.92
   1   7   5   27.55    3.70
   1   7  -5   29.57    3.76
   1  -7  -5   21.45    3.39
  -1   7  -5   24.65    3.92
   1  -7   5   23.92    4.30
  -1  -7  -5   20.40    3.28
  -1   8   5   37.44    4.09
   1  -8  -5   36.53    4.60
   1  -8   5   49.53    6.53
   1   8  -5   39.98    4.32
  -1  -8  -5   34.96    4.35
   1   8  -5   41.98    5.60
   1   8   5   31.62    5.33
  -1   8  -5   43.69    5.45
  -1   8  -5   45.40    4.54
  -1  -8   5   45.51    6.62
   1  -8   5   39.59    4.69
   1   8   5   39.53    4.37
  -1  -8   5   45.07    4.67
  -1  -9   5   24.64    3.53
  -1   9  -5   22.21    3.12
   1  -9   5   23.58    3.58
  -1  -9  -5   23.88    3.49
   1  -9  -5   24.35    3.84
  -1   9   5   26.08    3.42
  -1   9  -5   25.34    4.36
   1   9   5   23.92    3.34
   1  -9   5   27.08    5.12
   1   9  -5   25.84    4.78
  -1  -9   5   26.03    5.12
   1   9  -5   29.36    3.69
  -1  10  -5 2501.07   83.58
   1  10   5 2445.71   77.95
  -1 -10  -5 2230.63   77.81
   1  10  -5 2332.04   83.75
   1 -10  -5 2312.19   79.19
  -1  10  -5 2492.43   77.48
   1  10  -5 2532.24   77.98
   1 -10   5 2476.17   79.19
   1 -10   5 2754.10   88.26
  -1 -10   5 2677.26   88.77
  -1 -10   5 2389.84   78.11
  -1  10   5 2390.71   76.79
  -1  11  -5   25.62    3.32
   1 -11  -5   19.17    3.34
   1  11  -5   27.20    3.58
   1  11  -5   23.70    4.22
  -1 -11   5   26.02    3.68
   1 -11   5   17.99    4.56
  -1  11   5   27.62    3.45
  -1 -11   5   22.77    5.07
  -1 -11  -5   23.52    3.57
  -1  12  -5  711.31   26.21
  -1  12  -5  711.79   33.13
  -1 -12   5  667.26   27.09
   1  12   5  706.36   34.84
   1 -12  -5  647.22   28.12
   1  12  -5  693.01   33.59
  -1 -12  -5  673.51   27.32
   1  12  -5  693.29   26.69
  -1  12   5  689.18   26.23
   1 -12   5  771.62   36.65
   1  12   5  731.58   26.59
  -1 -12   5  720.01   36.62
  -1  13   5   66.63    9.09
  -1  13  -5   82.90    6.20
   1  13   5   81.59   10.46
  -1  13  -5   81.35    9.44
   1  13   5   84.09    6.26
   1 -13  -5   67.63    6.81
   1 -13   5   93.49   11.22
  -1 -13  -5   75.82    6.68
   1 -13   5   81.98    7.03
  -1 -13   5   69.30    6.39
   1  13  -5   83.27   10.28
  -1  13   5   75.46    5.95
  -1 -13   5   97.78   11.86
  -1  14   5 2168.02   67.89
  -1 -14   5 2031.09   68.98
   1 -14   5 2265.80   83.89
  -1  14  -5 2203.75   67.63
   1 -14   5 2117.65   69.79
  -1 -14  -5 1966.74   68.78
   1  14   5 2198.77   81.69
   1  14  -5 2091.55   68.30
   1  14   5 2178.86   67.98
  -1  14  -5 2186.63   79.15
  -1 -14   5 2412.95   85.79
   1 -14  -5 1977.30   69.94
  -1  14   5 2193.76   81.09
  -1  15   5   68.94    5.92
  -1  15  -5   82.04   10.41
  -1  15  -5   74.08    5.49
  -1 -15   5   66.17    5.91
  -1  15   5   74.13   10.51
   1 -15   5   71.91   10.72
   1  15   5   66.03    5.32
  -1 -15  -5   62.36    5.91
  -1  15   5   71.22    5.60
  -1 -15   5   47.90    5.37
   1  15   5   71.82   10.69
   1 -16   5  907.71   38.14
  -1  16   5  890.12   30.99
  -1  16  -5  894.19   29.42
  -1  16   5  819.94   42.39
   1 -16   5  757.06   30.79
   1  16   5  920.21   43.80
  -1 -16   5  692.71   30.13
   1  16   5  845.29   29.74
  -1  16  -5  905.52   42.06
  -1 -16   5  866.10   30.60
  -1  16   5  653.14   37.87
   1 -16   5  984.60   47.09
  -1 -16   5  896.04   34.39
  -1 -16  -5  805.77   30.90
  -1 -17   5    6.30    1.49
  -1  17  -5    8.83    3.39
   1  17   5    7.20    1.39
  -1  17   5    7.04    1.39
   1 -17   5    5.90    1.62
  -1 -17  -5    6.81    1.60
  -1  17   5    2.81    2.04
   1  17   5    2.11    1.28
   1  18   5  186.55    8.18
  -1 -18   5  159.70    8.61
   1  18   5  135.61   13.98
  -1  18  -5  196.09   17.93
   1  18   5  189.27    8.11
  -1  18   5  193.04    8.55
  -1  18   5  206.80    8.28
   1 -18   5  155.32    8.50
   1 -18   5  169.94    8.97
  -1  18   5  179.27   17.93
  -1  18   5  152.82   15.82
   1  19   5   35.40    8.00
  -1  19   5   29.38    7.22
   1 -19   5   31.30    5.89
  -1  19  -5   39.46    7.99
  -1  20   5  298.27   24.98
   1  20   5  287.87   24.93
  -1  20  -5  303.07   24.46
  -1  21  -5    4.04    2.83
  -1  21   5    1.18    2.22
   1  22   5    8.01    3.29
  -1  22  -5    9.69    4.59
   1  22   5    5.12    2.72
  -1  22   5    8.47    4.50
  -1  23  -5   39.96    9.10
   1  24   5  138.52   18.52
  -1  24   5  121.88   17.23
  -1  24  -5  126.11   17.10
   1  25   5   -1.65    4.11
  -1  25  -5   -1.39    1.61
   1  26  -5   21.45    7.63
  -1  26   5   18.72    6.53
   1  26   5   23.17    7.66
   1  27  -5   22.28    8.59
  -1  27   5   13.91    5.97
   1   0  -6  136.57    9.61
  -1   0  -6  144.29    9.74
   1  -1  -6  250.83   13.48
   1   1  -6  204.22   12.41
  -1  -1  -6  242.16   13.26
  -1   1  -6  194.90   12.13
   1  -2   6   17.19    2.90
   1  -2  -6   23.06    3.84
  -1  -2   6   16.20    3.07
  -1  -2  -6   23.16    3.67
  -1   2  -6   16.55    3.13
   1   2  -6   18.47    3.36
   1  -3  -6   55.15    5.79
  -1  -3  -6   60.70    6.02
  -1  -3   6   46.43    5.08
  -1  -3   6   61.96    6.45
  -1   3   6   47.21    5.12
  -1   3  -6   43.30    5.08
   1   3  -6   46.76    5.21
   1   3   6   52.53    5.50
   1  -3   6   48.89    5.43
  -1  -4  -6  310.68   15.56
  -1  -4   6  257.63   13.92
   1  -4   6  307.07   16.00
   1   4   6  283.41   14.45
   1   4  -6  247.73   14.04
   1  -4  -6  316.26   15.64
  -1   4  -6  231.59   13.58
  -1   4   6  260.79   13.74
  -1  -4   6  303.21   16.57
   1  -4   6  260.40   14.45
  -1   5   6   -0.40    0.56
  -1  -5   6    2.57    1.22
  -1  -5   6    1.32    1.18
  -1   5  -6    0.71    1.01
  -1   5  -6    0.50    0.61
   1   5  -6    1.78    1.51
   1   5  -6    0.73    0.76
   1  -5   6    1.35    1.07
  -1  -5  -6    0.43    0.54
   1  -5  -6    0.41    1.02
   1   5   6    1.39    1.46
   1  -5   6    1.14    0.60
   1   6  -6  755.88   29.95
  -1   6  -6  602.89   26.77
   1   6  -6  560.75   26.53
   1  -6  -6  811.19   29.84
  -1  -6   6  696.85   27.83
  -1   6  -6  681.98   28.15
   1   6   6  747.43   28.22
   1  -6   6  654.83   27.94
  -1   6   6  719.34   27.19
  -1  -6   6  737.10   32.11
  -1  -6  -6  776.90   29.24
   1  -7   6    9.01    2.52
  -1  -7   6   10.11    2.38
   1   7   6    8.86    2.21
  -1   7  -6    9.98    2.37
   1  -7  -6   11.27    2.59
   1   7  -6    7.07    1.90
  -1   7   6    5.81    1.88
   1  -7   6   14.07    3.49
  -1  -7  -6   12.31    2.81
  -1   7  -6    6.86    2.34
  -1   8  -6   83.51    7.16
   1  -8   6  121.53   10.92
  -1   8  -6   96.35    8.73
   1   8   6  101.75    7.91
   1   8  -6   82.39    7.19
  -1  -8   6   97.41    7.91
   1  -8   6   96.64    8.33
  -1  -8   6  117.87   11.20
  -1  -8  -6  110.61    8.55
   1   8  -6  105.56    9.61
   1  -8  -6  105.51    8.60
   1   9   6   -0.08    0.64
  -1   9   6   -0.18    0.56
  -1  -9   6   -0.72    1.37
  -1  -9   6   -0.86    1.25
  -1   9  -6    0.01    0.76
   1   9  -6   -0.85    0.93
   1   9  -6    0.09    0.68
   1  -9  -6    1.48    1.06
  -1  -9  -6    0.20    0.40
  -1   9  -6    1.87    1.35
   1  -9   6    1.32    0.86
  -1  10  -6   12.85    3.16
   1  10   6   17.19    3.18
  -1 -10   6   14.65    2.80
  -1 -10  -6   12.03    2.73
   1 -10   6   13.87    2.94
  -1  10  -6   13.96    2.79
  -1 -10   6   17.50    4.66
   1 -10   6   17.26    4.33
  -1  10   6   10.70    2.38
   1  10  -6   13.05    2.64
   1  10  -6   10.07    2.86
   1 -10  -6   13.10    3.05
   1  11   6  400.35   24.03
  -1 -11   6  422.16   25.64
  -1  11  -6  431.07   18.71
   1 -11  -6  357.89   19.40
  -1 -11  -6  351.53   18.86
   1  11  -6  393.38   22.81
   1  11   6  385.04   18.71
  -1 -11   6  391.98   19.06
   1  11  -6  400.94   18.78
  -1  11  -6  447.89   23.24
   1 -11   6  386.27   19.62
  -1  11   6  393.67   17.89
   1 -12   6  278.94   20.23
  -1 -12  -6  212.53   13.69
  -1  12  -6  237.18   16.88
   1  12  -6  236.27   17.25
   1  12   6  252.06   18.73
  -1  12  -6  259.59   13.43
   1 -12  -6  225.20   14.29
   1  12  -6  262.61   14.11
  -1 -12   6  236.55   14.16
  -1 -12   6  256.73   19.87
  -1  12   6  236.53   12.85
   1  13   6  341.82   23.39
   1  13  -6  363.77   22.71
  -1  13   6  344.26   23.30
  -1  13  -6  367.04   16.92
  -1 -13   6  355.89   17.96
  -1  13   6  343.72   16.61
  -1 -13  -6  326.99   17.58
  -1  13  -6  339.60   21.57
   1 -13   6  382.37   18.71
   1  13  -6  371.74   17.47
  -1 -13   6  376.55   25.49
   1 -13  -6  329.07   18.39
  -1  14  -6  366.52   23.38
  -1 -14   6  449.94   28.88
  -1 -14  -6  322.95   17.96
  -1  14  -6  396.90   17.68
   1 -14   6  388.29   19.15
   1 -14  -6  329.42   18.72
   1  14  -6  385.97   18.05
   1  14  -6  403.39   24.50
  -1  14   6  338.77   24.02
  -1  14   6  394.13   17.70
  -1 -14   6  375.38   18.63
   1  14   6  391.87   25.87
   1  15  -6   80.78   10.62
  -1  15   6   77.56   10.79
  -1  15  -6   81.19   10.32
   1  15   6   82.47   11.30
  -1 -15   6   73.86    7.13
   1  15  -6   72.93    6.68
   1 -15   6   86.35   12.05
  -1 -15  -6   71.93    7.09
   1 -15   6   71.77    7.15
  -1  15   6   74.75    6.55
   1 -15  -6   69.54    7.42
  -1  15  -6   75.56    6.39
   1  16  -6  116.53   13.24
  -1  16   6  121.41    8.95
  -1  16  -6  110.58    7.86
   1  16   6  108.90    7.93
  -1  16   6  119.31    8.17
  -1  16   6  117.54   13.79
  -1 -16  -6  100.00    8.50
  -1  16  -6  122.98   13.10
  -1 -16   6  118.77    9.05
   1 -16   6  105.77    8.87
   1  16   6  113.81   14.32
  -1  17  -6  100.47    7.09
  -1  17   6  103.50   13.30
   1 -17   6   88.18    7.82
   1  17   6  107.31   13.38
  -1  17   6   97.14    7.61
   1  17   6   97.65    7.20
  -1 -17  -6   89.66    7.77
  -1  17   6   75.82   10.74
   1  17  -6   99.55   12.45
  -1 -17   6   77.57    7.30
   1  18   6   41.65    8.79
  -1  18   6   53.49    5.07
  -1 -18   6   37.77    4.71
  -1  18   6   50.91    4.42
   1  18   6   46.61    4.54
   1 -18   6   46.16    5.23
  -1 -18   6   47.23    4.96
  -1  18   6   55.59    9.78
   1  18  -6   60.10    9.40
  -1 -18  -6   47.75    5.20
  -1 -19   6    0.08    0.41
   1  19  -6   -3.74    3.69
  -1  19   6   -0.02    0.58
  -1 -19   6    0.56    0.98
   1  19   6    0.17    0.34
   1  19   6   -0.84    1.82
  -1  19   6   -0.37    0.46
  -1 -19   6   -0.22    1.31
   1 -19   6    0.09    0.65
   1  19   6    1.22    1.42
  -1  19   6    2.00    2.04
   1 -19   6   -2.19    2.23
   1  19   6    0.49    0.55
  -1 -20   6    0.84    0.50
   1  20  -6   -2.06    3.10
  -1 -20   6    0.91    0.54
   1 -20   6    0.66    0.27
   1 -20   6    1.23    0.63
  -1  20   6    4.33    3.04
   1  20   6    1.71    2.90
   1  21   6   42.06    9.55
   1  21   6   36.44    7.45
  -1  21   6   41.55    9.44
   1  21  -6   39.92    8.79
  -1  22   6  117.07   15.96
   1  22  -6  127.59   16.26
  -1  23   6   -1.70    3.87
   1  23  -6   -1.17    1.35
   1  23   6   -1.79    3.07
  -1  23  -6    3.47    2.76
   1  24  -6   63.98   12.00
  -1  24  -6   75.81   13.08
  -1  25   6    8.47    4.69
  -1  25  -6   22.42    7.69
   1  25  -6    7.79    4.08
   1  25   6   15.08    6.83
   1  26  -6    6.76    4.87
  -1  26  -6    7.20    4.78
   1  26   6   10.09    5.71
   1  27  -6  111.64   17.26
  -1  27  -6  111.43   16.98
  -1   0  -7   -1.42    1.53
   1   0  -7    0.41    0.88
   1   1  -7   72.28    7.22
  -1  -1  -7   88.30    7.91
  -1   1  -7   71.04    7.17
   1  -1  -7   86.14    7.91
  -1   2  -7 3101.05  114.27
   1  -2  -7 4174.49  117.75
   1  -2   7 3976.39  116.02
   1   2  -7 3021.12  114.15
  -1  -2  -7 4238.52  117.88
  -1  -2   7 3888.79  117.37
   1   3  -7    2.24    1.49
  -1  -3   7    1.47    1.05
  -1   3  -7    3.46    1.68
   1  -3   7    0.78    1.80
  -1  -3  -7    5.37    2.33
  -1   3   7    0.97    1.70
  -1  -3   7   -0.23    0.65
   1  -3  -7    3.70    2.01
   1  -3   7    2.98    1.72
  -1   4   7    4.19    1.19
   1   4   7    6.45    1.90
  -1   4  -7    4.19    1.46
  -1  -4  -7    4.71    1.84
   1  -4  -7    6.45    1.83
  -1  -4   7    4.16    1.38
   1   4  -7    3.61    1.56
   1  -4   7    8.40    2.42
   1  -4   7    4.99    1.88
   1  -5   7   44.42    5.85
  -1   5   7   45.68    5.12
   1   5  -7   36.67    5.07
  -1  -5   7   49.41    6.58
  -1  -5  -7   48.41    5.79
  -1   5  -7   38.47    5.10
   1  -5  -7   47.64    5.96
   1   5   7   48.56    5.72
  -1  -5   7   44.32    5.26
   1  -5   7   37.77    5.33
  -1   5  -7   46.00    5.41
   1  -6   7 1788.18   64.13
   1   6   7 1932.19   63.90
   1  -6  -7 2079.67   66.13
  -1   6   7 1913.61   63.08
   1   6  -7 1927.07   65.81
  -1  -6   7 1853.97   63.89
   1   6  -7 1534.48   62.31
  -1  -6   7 2088.57   69.44
   1  -6   7 2129.31   68.50
  -1   6  -7 1589.22   62.26
  -1  -6  -7 2110.58   65.71
  -1   6  -7 1876.07   63.66
   1  -7   7    4.39    1.74
   1  -7   7    5.11    2.28
  -1  -7  -7    5.13    1.93
   1   7  -7    4.03    1.59
   1   7  -7    4.56    1.30
   1   7   7    6.85    2.39
  -1  -7   7    3.68    2.04
  -1   7  -7    6.18    1.87
  -1   7  -7    4.64    1.69
   1  -7  -7    4.99    2.05
  -1  -8   7  392.47   19.38
   1   8   7  369.76   18.41
  -1  -8  -7  403.91   19.94
  -1   8  -7  304.58   17.25
  -1   8   7  380.59   18.23
   1   8  -7  313.59   17.80
   1  -8   7  434.23   23.33
  -1  -8   7  403.42   23.55
   1  -8   7  373.90   19.69
   1  -8  -7  421.29   20.55
  -1   9  -7   77.96    7.47
   1  -9  -7  117.12    9.81
   1   9  -7   87.15    8.02
  -1  -9   7  106.75   11.35
   1  -9   7   92.20    8.92
  -1   9   7  104.30    8.22
   1   9  -7  100.74   10.05
   1  -9   7  126.07   11.86
  -1  -9  -7  111.95    9.33
  -1  -9   7  100.50    8.59
   1   9   7  101.06    8.41
  -1   9  -7  103.32    9.50
  -1 -10   7  879.23   39.58
   1  10  -7  788.14   34.84
   1  10   7  812.69   31.43
   1  10  -7  664.84   30.03
  -1  10   7  766.57   30.10
  -1  10  -7  803.77   34.14
   1 -10  -7  708.55   31.99
  -1 -10   7  811.22   32.06
  -1 -10  -7  679.33   31.26
  -1  10  -7  681.07   29.87
   1 -10   7  835.52   33.22
   1  11   7   32.20    6.22
  -1 -11   7   34.13    5.13
  -1 -11  -7   29.92    4.72
   1 -11   7   34.12    5.38
  -1  11   7   40.95    6.98
  -1  11   7   36.46    4.70
   1 -11  -7   31.19    5.23
   1  11  -7   29.97    4.53
   1  11  -7   33.51    5.74
   1  11   7   32.86    4.71
  -1 -11   7   37.57    7.23
  -1  11  -7   28.14    4.16
   1 -11   7   45.40    7.39
   1  12  -7   21.07    3.87
  -1 -12   7   32.57    6.93
   1  12  -7   26.45    5.20
  -1  12   7   29.50    4.20
  -1  12  -7   27.92    5.61
   1  12   7   27.18    4.30
   1  12   7   28.60    6.07
  -1 -12  -7   20.76    4.10
  -1  12   7   29.65    6.24
  -1  12  -7   23.18    3.85
  -1 -12   7   28.91    4.64
   1 -12   7   23.86    4.38
   1 -12  -7   19.65    4.02
  -1  13  -7    0.29    1.10
  -1 -13   7   -1.00    2.63
  -1 -13   7    4.09    2.26
   1  13  -7    0.69    0.84
  -1  13   7    3.54    3.09
   1  13   7   -2.34    3.44
   1 -13   7   -0.10    1.03
  -1 -13  -7   -0.08    0.67
  -1  13  -7    0.57    1.20
   1  13  -7    0.97    1.03
   1 -13  -7   -0.80    0.83
  -1  14   7  814.35   31.74
  -1 -14   7  802.82   33.69
   1 -14   7  872.35   34.68
  -1 -14  -7  660.37   32.15
   1 -14  -7  720.09   33.54
   1  14  -7  822.04   32.53
   1  14  -7  751.56   38.19
  -1 -14   7  858.57   43.85
   1 -14   7  866.27   43.61
  -1  14   7  819.10   40.95
  -1  14  -7  792.71   37.90
   1  14   7  873.29   41.81
  -1  14  -7  788.95   31.62
  -1  15   7  246.42   13.73
  -1  15   7  212.89   18.87
   1 -15   7  263.87   21.86
  -1  15  -7  248.47   13.84
   1  15   7  245.75   20.60
   1 -15  -7  209.08   14.98
   1  15  -7  239.81   14.24
  -1  15  -7  225.91   18.18
  -1 -15   7  227.57   14.77
   1  15  -7  235.18   18.99
  -1 -15  -7  206.58   14.24
   1  16  -7  954.56   37.29
  -1 -16   7  949.77   38.63
  -1  16  -7  988.77   36.76
   1  16  -7 1013.02   46.86
  -1  16   7  989.05   36.75
  -1  16  -7  970.87   45.64
  -1  16   7  970.05   47.70
  -1 -16  -7  878.21   38.03
   1  16   7 1025.38   49.36
  -1  17   7   49.67    9.23
   1  17   7   34.31    7.70
  -1 -17   7   46.63    6.42
   1 -17   7   36.90    5.35
   1  17   7   44.91    5.16
  -1  17  -7   40.26    7.91
  -1  17   7   46.96    5.29
   1  17  -7   39.75    8.07
  -1  17  -7   45.31    5.13
  -1 -17  -7   34.67    5.38
   1 -18   7  512.75   28.48
  -1 -18   7  480.18   22.17
  -1  18  -7  491.29   20.79
  -1  18   7  503.25   20.33
  -1  18   7  466.75   32.12
  -1  18   7  485.72   21.91
   1  18   7  499.88   32.82
  -1 -18  -7  404.14   21.62
  -1  18  -7  487.78   30.43
   1  18  -7  457.97   29.89
   1  19   7   23.68    6.60
  -1 -19   7   28.30    4.97
  -1  19   7   28.70    3.63
   1  19  -7   23.40    6.32
  -1 -19  -7   25.69    4.21
  -1 -19   7   16.39    3.48
  -1 -19   7   38.00    4.82
  -1  19  -7   29.04    7.38
  -1  19   7   26.39    3.90
  -1  19   7   26.49    7.85
  -1 -20   7  486.98   19.93
   1  20   7  378.29   30.55
   1  20   7  358.64   16.88
  -1  20   7  377.87   30.01
  -1 -20   7  451.33   23.35
  -1  20   7  384.26   16.92
   1  20  -7  405.10   29.69
  -1 -20   7  466.38   20.35
  -1  20  -7  423.41   29.76
   1 -20   7  465.98   20.22
   1  21  -7    5.83    4.67
  -1  21  -7    3.87    2.52
  -1  21   7    2.42    3.35
  -1  22   7   62.44   11.63
   1 -22   7   70.98    9.71
   1  22   7   70.93   13.25
   1  22  -7   66.09   11.90
  -1  22  -7   67.49   11.48
   1  23   7    6.13    4.10
   1  23  -7    6.31    3.62
  -1  23  -7    8.14    4.63
   1  24   7  108.59   16.83
  -1  24   7  101.92   16.15
   1  24  -7  117.80   16.64
  -1  24  -7  129.34   16.87
  -1  25  -7    7.79    4.47
   1  25  -7   -0.27    2.31
   1  25   7    6.11    4.84
  -1  26  -7   44.05   11.02
   1  26   7   42.62   11.40
   1  26  -7   40.68    9.82
  -1  26   7   44.95   11.15
  -1  27  -7   16.33    7.06
  -1   0  -8  741.01   30.94
   1   0  -8  709.69   31.02
  -1  -1  -8  150.92   11.03
  -1   1  -8  118.89    9.90
   1  -1  -8  145.48   11.10
   1   1  -8  111.91    9.84
  -1   2  -8  645.69   30.73
  -1  -2  -8  857.18   33.26
   1  -2  -8  867.51   33.57
   1  -2   8  805.74   31.82
   1   2  -8  662.95   31.00
   1  -3  -8   84.52    8.36
  -1   3  -8   62.51    7.00
  -1  -3  -8   85.16    8.22
  -1  -3   8   81.46    8.32
  -1   3   8   86.83    7.88
   1   3  -8   56.09    6.86
   1  -3   8   88.55    8.19
   1  -4   8   36.42    5.37
  -1   4  -8   25.94    4.38
   1  -4  -8   32.21    5.18
  -1  -4  -8   42.06    5.74
   1   4  -8   25.45    4.47
  -1   4   8   35.71    4.89
   1   4   8   39.87    5.38
   1  -5   8   -0.36    1.19
   1  -5  -8    2.80    1.95
  -1  -5   8    0.21    0.73
   1  -5   8    2.17    1.10
   1   5   8    0.12    0.89
  -1   5   8   -0.62    1.33
   1   5  -8    0.62    1.04
  -1  -6  -8  251.16   15.39
  -1   6  -8  208.08   13.86
   1  -6   8  291.87   17.76
   1   6   8  225.36   14.45
   1   6  -8  186.83   13.48
  -1  -6   8  271.36   17.67
   1  -6  -8  252.96   15.75
  -1   7   8    3.49    1.73
  -1   7  -8    4.04    1.69
   1  -7  -8    8.34    2.87
  -1   7  -8    6.16    2.12
   1  -7   8   12.22    3.76
   1   7  -8    8.53    2.80
  -1  -7  -8    9.65    2.82
   1   7  -8    4.73    2.07
   1   7   8    5.72    2.15
  -1  -7   8    6.75    2.69
  -1   8  -8   38.23    5.31
  -1  -8  -8   51.46    6.44
   1  -8  -8   53.97    6.75
   1   8  -8   53.47    6.92
  -1   8  -8   53.21    6.53
  -1   8   8   46.80    5.67
   1   8  -8   43.81    5.89
   1  -8   8   66.01    8.54
   1   8   8   47.27    6.13
   1   9  -8   89.62    8.80
   1   9  -8  119.68   10.82
  -1   9  -8   85.51    8.43
  -1   9   8  104.89    8.87
   1  -9  -8  133.50   11.14
  -1  -9   8  117.02   12.38
   1   9   8  121.08    9.87
  -1  -9  -8  118.51   10.35
   1  10   8    6.23    2.42
  -1 -10  -8    6.24    2.34
   1  10  -8    4.01    1.54
   1  10  -8    1.95    1.14
   1 -10  -8    2.69    0.83
  -1  10   8    4.44    1.46
   1 -10   8    4.79    2.91
   1  10   8    2.92    1.67
  -1  10  -8    3.55    1.82
  -1  10  -8    2.49    1.58
   1 -11   8   51.36    8.46
   1  11   8   40.18    7.13
  -1 -11   8   50.15    6.59
  -1 -11   8   43.82    7.77
   1  11   8   47.33    6.15
  -1  11  -8   45.37    6.77
  -1  11   8   63.15    6.65
  -1  11  -8   39.57    5.39
   1 -11  -8   41.59    6.19
   1  11  -8   42.97    6.87
   1  11  -8   37.55    5.52
  -1 -11  -8   41.84    6.07
   1  12   8   16.47    4.69
   1  12  -8   12.07    3.10
  -1 -12  -8   13.73    3.48
  -1  12  -8   11.10    2.98
  -1  12   8   17.72    4.74
   1 -12   8   13.99    3.43
  -1 -12   8   15.90    4.85
  -1  12   8   13.60    3.08
  -1  12  -8   14.44    3.98
   1 -12   8   16.10    4.76
   1 -12  -8   12.38    3.23
   1  12   8   13.05    3.04
   1  12  -8   15.10    4.56
  -1 -12   8   16.00    3.88
  -1  13   8   28.39    6.18
  -1  13  -8   34.31    6.16
  -1 -13   8   33.95    7.36
   1  13  -8   35.21    6.50
   1  13   8   32.23    6.44
  -1  13  -8   27.55    4.50
  -1 -13   8   32.70    5.41
   1 -13   8   29.71    5.47
   1  13  -8   29.09    4.86
  -1 -13  -8   29.80    5.12
   1  13   8   24.82    4.34
   1 -13  -8   28.01    5.21
   1 -14  -8  251.17   17.89
   1  14   8  359.52   24.49
  -1 -14   8  317.58   18.57
   1  14  -8  314.55   21.44
  -1 -14  -8  268.55   17.41
  -1  14   8  288.46   16.18
  -1  14  -8  249.22   15.46
   1 -14   8  373.57   26.15
  -1  14   8  290.57   22.08
   1  14  -8  231.16   15.57
   1 -15  -8  174.60   14.42
   1 -15   8  227.27   15.43
  -1 -15   8  204.85   14.73
  -1  15  -8  191.63   12.94
  -1  15   8  183.78   17.91
  -1 -15  -8  173.49   13.66
   1  15   8  220.54   19.51
  -1  15  -8  183.56   16.22
  -1  15   8  205.32   13.11
   1  15  -8  209.24   17.73
   1  15  -8  190.86   13.32
  -1 -16  -8    0.75    0.63
  -1  16   8    4.58    3.71
   1 -16   8   -0.41    1.58
   1  16  -8    0.28    0.76
   1 -16  -8    0.83    1.14
   1  16   8    0.80    1.70
  -1  16  -8    0.13    1.14
  -1 -16   8    0.01    1.30
  -1  16   8    2.74    1.82
  -1  16  -8    0.42    1.13
   1  17   8  149.36   16.49
  -1  17   8  135.23   15.71
  -1  17  -8  145.01   14.80
  -1 -17   8  134.28   11.59
  -1 -17  -8  122.48   11.27
   1  17  -8  144.87   11.26
  -1  17  -8  155.43   11.11
  -1  17   8  148.85   10.87
   1 -18  -8  112.24   10.91
   1  18   8  135.55   16.19
   1 -18   8  119.00   10.96
   1  18   8  135.05   10.08
  -1  18  -8  139.77   10.24
  -1  18  -8  128.51   14.70
  -1  18   8  142.38    9.85
   1  18  -8  138.80   15.36
  -1  18   8  146.20   16.94
  -1  19   8    3.11    2.25
  -1  19   8    0.38    1.13
   1  19   8    2.19    2.20
   1  19  -8    1.77    3.29
   1 -19   8   -0.51    1.89
  -1  19  -8    2.35    2.90
  -1 -19   8   -0.53    0.77
  -1  19   8    1.95    1.47
  -1 -19  -8    1.02    1.49
   1 -20   8  118.40   10.45
  -1  20   8  100.92    7.93
   1  20   8   96.04    8.05
   1  20  -8  100.40   13.73
   1  20   8  100.76   14.99
  -1  20   8  107.45   15.32
  -1  20  -8   97.56   13.43
  -1  21  -8   84.44   12.96
   1 -21   8   93.66    8.47
   1  21  -8   84.95   13.18
  -1  21   8   79.65   13.54
   1  21   8   83.68   13.82
  -1  22  -8  134.69   16.88
   1  22  -8  149.88   18.13
  -1  22   8  149.53   19.15
  -1  23   8    7.00    4.63
   1  23  -8    6.73    3.79
   1  23   8   10.88    4.82
  -1  23  -8    6.28    3.37
   1  24  -8   40.34    9.37
   1  24   8   45.36   10.93
  -1  24  -8   37.73    9.35
  -1  25   8   26.38    8.80
   1  25  -8   26.37    8.06
   1  25   8   32.54    9.38
  -1  25  -8   21.27    6.23
  -1  26  -8    1.37    2.36
   1  26  -8    1.68    1.95
  -1  27  -8   69.89   13.62
   1   0  -9    1.24    1.64
   1  -1  -9   58.55    7.25
   1   1  -9   60.28    7.32
   1  -2  -9 4044.54  115.10
   1   2  -9 2973.71  110.71
  -1  -3   9  220.85   15.35
   1   3   9  243.19   15.22
   1  -3  -9  237.29   15.68
   1  -3   9  223.13   14.68
   1   4  -9   84.35    8.84
  -1   4  -9   82.01    8.50
   1   4   9   92.94    9.09
   1  -4   9  105.54    9.85
  -1  -4   9   98.77   10.04
   1  -4  -9   99.08    9.82
  -1  -4  -9  108.34    9.92
  -1   5   9   25.42    4.46
   1  -5  -9   30.53    5.15
  -1  -5  -9   24.84    4.62
   1   5   9   20.10    4.02
   1   5  -9   20.41    4.11
  -1  -5   9   24.03    5.01
  -1   5  -9   15.57    3.47
   1  -5   9   28.53    5.08
  -1  -6  -9  596.47   27.47
  -1   6   9  540.91   25.41
   1   6   9  556.72   26.27
   1  -6   9  629.41   29.81
  -1   6  -9  449.64   24.56
   1   6  -9  458.13   25.04
   1  -6  -9  633.92   28.67
  -1  -6   9  581.28   29.76
  -1  -7   9   -1.12    0.76
  -1  -7  -9    1.28    1.05
   1  -7   9   -0.03    1.28
  -1   7  -9    2.91    1.52
   1   7  -9    0.76    1.37
   1  -7  -9    1.13    0.95
   1   7   9    1.98    1.92
  -1   7   9    0.72    1.50
   1  -8  -9  441.50   23.50
   1   8   9  406.63   21.61
   1   8  -9  327.89   20.23
   1   8  -9  412.24   22.59
  -1   8   9  395.54   20.36
  -1   8  -9  422.02   21.88
  -1  -8   9  461.88   26.50
  -1   8  -9  320.36   19.79
  -1  -8  -9  457.05   23.39
  -1   9  -9   18.99    4.15
   1   9  -9   21.39    4.71
   1  -9   9   25.44    5.58
  -1  -9  -9   22.77    4.56
   1   9  -9   15.27    3.72
   1  -9  -9   22.86    4.82
   1   9   9   16.85    3.72
  -1   9   9   14.35    3.14
  -1   9  -9   14.07    3.54
   1 -10   9  632.62   33.12
   1 -10  -9  619.43   29.76
   1  10   9  630.54   27.72
  -1  10  -9  473.08   25.51
  -1 -10   9  612.17   33.43
  -1  10  -9  534.02   27.52
   1  10  -9  445.40   25.38
   1  10  -9  559.61   28.85
  -1  10   9  575.82   26.19
  -1 -10  -9  649.80   29.53
  -1  11   9   28.08    4.70
  -1 -11  -9   25.87    4.94
   1 -11  -9   25.05    5.24
   1  11  -9   18.87    4.48
  -1 -11   9   24.78    5.88
   1 -11   9   29.70    6.43
  -1  11  -9   17.91    3.86
   1  11  -9   16.37    3.77
   1  11   9   22.48    5.73
   1  11   9   27.46    4.93
   1  12  -9  150.18   13.55
  -1  12   9  163.47   15.80
   1 -12  -9  129.70   12.31
   1  12   9  133.15   14.21
  -1 -12  -9  136.24   12.15
  -1  12  -9  117.84   10.58
  -1  12   9  152.54   11.64
   1  12   9  155.27   12.15
   1  12  -9  113.28   10.80
   1 -12   9  171.43   16.59
  -1 -12   9  182.56   17.55
  -1  13  -9   98.40   10.74
  -1  13  -9   84.72    8.88
   1  13  -9   83.41    9.12
   1 -13   9  128.29   14.70
   1  13   9   94.36   12.22
  -1  13   9   96.68   12.32
   1 -13  -9   96.45   10.55
  -1 -13  -9   91.00    9.99
   1  13   9  118.61   10.44
  -1  14  -9  255.27   18.80
  -1 -14  -9  221.97   16.42
   1  14   9  243.57   16.11
  -1  14   9  263.96   21.44
  -1  14   9  262.27   15.93
   1  14   9  268.12   16.03
  -1  14  -9  195.59   14.38
   1  14   9  209.09   19.37
   1  14  -9  235.72   18.62
  -1  15   9  104.20   13.62
   1  15  -9  103.48   12.38
   1  15   9   80.80   11.92
  -1  15  -9   81.95    8.56
   1 -15  -9   89.70   10.41
  -1 -15  -9   86.86    9.79
   1  15  -9   81.96    8.89
  -1  15  -9   90.44   11.21
  -1  15   9  114.82    9.97
   1  16  -9 1142.92   52.63
  -1  16   9 1151.18   45.10
   1  16   9 1331.57   46.53
   1  16  -9 1241.04   46.86
   1  16   9 1000.17   53.77
   1 -16  -9 1017.27   47.73
  -1  16  -9 1260.22   46.22
  -1 -16  -9  974.79   46.20
  -1  16  -9 1203.91   52.84
  -1  16   9 1174.29   56.08
   1  17   9   10.34    4.81
  -1  17  -9    4.71    2.06
  -1  17  -9    4.93    3.15
  -1 -17  -9    1.51    1.26
  -1  17   9    6.85    3.44
   1 -17  -9    4.02    2.11
  -1  17   9    8.55    2.85
   1  17  -9    3.79    1.46
   1  17  -9    7.96    3.29
  -1  18   9  336.49   18.80
   1 -18  -9  288.43   20.13
  -1  18   9  351.32   27.60
   1  18  -9  342.01   19.21
   1  18   9  272.91   24.97
   1  18  -9  321.92   24.72
  -1 -18  -9  287.67   19.82
  -1  18  -9  356.23   18.99
  -1  18  -9  294.66   23.43
   1  19  -9   14.75    6.00
   1  19   9    7.59    3.49
  -1  19   9   10.68    6.21
   1  19   9   13.38    3.15
  -1 -19  -9   13.55    3.61
   1 -20   9  981.77   45.74
  -1  20   9  954.24   36.40
  -1 -20   9  944.84   41.21
   1  20  -9  860.95   47.74
  -1  20   9  888.33   51.45
  -1  21   9   -0.03    2.36
   1  21   9   -0.74    3.76
   1  21  -9    1.25    2.08
  -1  22   9  154.63   19.84
   1  22   9  174.53   21.33
   1  22  -9  159.18   18.76
   1  23  -9    3.35    3.81
  -1  23   9    4.41    4.70
   1  24   9  150.47   20.94
   1  24  -9  175.83   20.58
  -1  24   9  170.00   21.61
   1  25  -9    4.86    4.66
   1  25   9    7.27    4.04
   1  26  -9  238.70   25.49
  -1   0 -10  633.07   30.05
   1   0 -10  643.11   30.76
  -1   1 -10  178.88   13.55
  -1  -1 -10  181.01   13.66
   1   1 -10  165.23   13.44
   1  -1 -10  177.70   13.97
   1  -2 -10   13.14    3.69
   1  -2  10   12.36    3.38
  -1   2 -10    8.01    2.74
   1   2 -10   10.25    3.15
  -1  -2 -10   13.84    3.43
  -1   3 -10  291.92   19.09
   1   3 -10  293.64   19.42
  -1  -3  10  382.14   21.79
   1   3  10  367.89   20.83
  -1  -3 -10  408.86   21.83
   1  -3 -10  421.28   22.56
   1  -3  10  362.15   20.74
  -1   3  10  374.75   20.38
  -1  -4 -10  215.49   15.22
  -1   4 -10  185.58   13.92
   1   4  10  209.34   14.74
  -1  -4  10  218.19   16.06
  -1   4  10  200.19   14.13
   1   4 -10  169.63   13.86
   1  -4 -10  218.64   15.70
  -1   5 -10   14.70    3.47
   1  -5 -10   24.07    5.03
  -1  -5  10   18.62    4.56
   1   5 -10   17.98    4.24
   1  -5  10   20.98    4.60
   1   5  10   17.27    4.44
  -1   5  10   20.77    4.04
  -1  -5 -10   16.38    3.69
   1  -6  10    1.19    0.78
   1   6 -10    0.48    0.86
  -1  -6  10    4.92    2.11
   1  -6 -10   -0.07    1.43
  -1   6  10   -2.88    2.20
  -1  -6 -10   -1.30    1.42
  -1   6 -10    0.88    1.45
   1   6  10    6.56    2.51
   1   7  10  237.68   16.13
  -1  -7 -10  262.53   17.30
   1   7 -10  175.88   14.46
  -1   7  10  220.45   14.87
   1  -7 -10  248.64   17.34
   1  -7  10  287.29   19.52
  -1  -7  10  259.86   19.17
  -1   7 -10  188.69   14.67
   1   8  10  337.23   19.78
  -1  -8  10  360.33   23.65
   1  -8 -10  350.62   21.38
  -1   8  10  308.76   18.12
  -1   8 -10  248.19   17.56
  -1  -8 -10  368.28   21.34
   1   8 -10  259.27   18.15
   1  -8  10  348.02   22.77
  -1   9 -10   55.99    7.26
   1   9  10   51.42    6.81
   1   9 -10   46.22    6.90
  -1  -9 -10   57.04    7.75
   1   9 -10   43.28    6.63
   1  -9  10   46.86    8.06
   1  -9 -10   64.03    8.52
  -1   9  10   57.63    7.16
  -1  -9  10   56.52    9.17
  -1   9 -10   40.07    6.13
   1  10 -10  165.86   14.02
  -1  10 -10  218.18   15.84
   1 -10  10  237.36   19.13
   1 -10 -10  226.23   16.92
   1  10 -10  216.19   16.19
  -1  10 -10  156.41   13.47
   1  10  10  208.12   14.95
  -1 -10 -10  240.98   16.89
  -1  10  10  224.00   14.88
  -1 -10  10  233.22   19.52
   1  11  10    1.29    1.41
  -1 -11  10    3.44    2.88
   1  11 -10   -0.47    1.69
   1 -11  10    3.12    2.75
  -1  11 -10   -1.62    1.97
  -1 -11 -10    0.90    0.66
   1 -11 -10    3.66    2.05
  -1  11  10    0.10    1.50
   1  11 -10    2.74    1.74
  -1  11 -10    0.19    1.08
  -1 -12  10   64.68   10.67
   1 -12  10   76.22   11.17
  -1  12 -10   46.20    6.63
  -1  12 -10   57.10    8.00
  -1 -12 -10   58.72    8.06
   1 -12 -10   71.12    9.18
  -1  12  10   58.02    7.24
   1  12 -10   43.28    6.78
   1  12  10   58.16    7.52
   1  12 -10   53.90    8.31
   1  12  10   58.36    9.58
  -1 -13 -10   37.18    6.41
  -1  13  10   46.80    8.65
   1  13 -10   23.89    4.97
  -1  13 -10   31.43    5.40
   1 -13 -10   27.43    5.72
  -1  13  10   42.16    6.09
   1 -13  10   40.21    8.69
   1  13  10   43.36    6.31
   1  13 -10   45.63    7.40
   1  13  10   35.52    7.82
  -1  14  10   10.40    3.97
   1  14  10    7.34    4.54
  -1 -14 -10   10.54    3.06
   1 -14 -10    5.54    2.41
  -1  14 -10   14.43    3.89
   1  14  10   14.95    3.90
  -1  14 -10    7.94    3.25
  -1  14  10   17.09    3.83
   1  14 -10    7.96    2.55
   1  15  10  196.23   19.36
  -1 -15 -10  191.54   15.88
  -1  15 -10  168.07   13.75
   1  15 -10  175.67   14.45
   1 -15 -10  190.43   16.42
   1  15 -10  208.04   17.99
  -1  15  10  234.73   15.48
  -1  15  10  234.04   20.94
   1  16 -10   -0.41    1.88
  -1 -16 -10    3.85    2.48
   1 -16 -10    2.10    1.53
   1  16  10    1.23    1.76
  -1  16 -10    5.29    3.27
  -1  16 -10    0.03    0.86
  -1  16  10    1.04    0.91
   1  16  10    3.22    1.88
   1  17 -10   19.50    6.08
   1 -17 -10   19.41    5.11
   1  17 -10   27.01    5.33
   1  17  10   15.26    5.62
  -1  17 -10   12.66    4.62
  -1  17  10   17.78    5.69
  -1  17 -10   16.94    3.98
  -1 -17 -10   20.49    4.92
  -1  17  10   21.97    4.44
   1  18 -10   67.05   10.94
  -1  18  10   75.85   12.53
  -1  18 -10   62.96   10.15
   1 -18 -10   64.72    9.36
   1  18  10   57.60    7.43
  -1  18  10   59.82    7.59
   1  18  10   51.49   10.53
  -1 -18 -10   84.41   10.24
  -1  18 -10   73.04    8.48
   1  19  10   10.98    4.17
   1  19 -10   29.36    7.75
  -1  19  10   18.23    6.00
   1  19  10   27.30    4.74
  -1  19 -10   18.67    6.04
  -1  20  10   76.08   13.49
  -1  20  10   62.45    7.25
   1  20  10   45.35    6.45
   1  20  10   31.69    9.03
  -1  20 -10   64.45   10.48
   1  20 -10   54.53   10.09
  -1  21  10   13.17    4.90
   1  21 -10   14.06    5.57
  -1  21 -10   12.20    4.40
   1  21  10   12.74    4.99
   1 -21  10   18.78    5.25
   1  22  10   -6.24    5.21
   1  22 -10   -0.82    2.88
  -1  22 -10   -3.68    3.25
  -1  22  10    1.20    2.97
   1  23 -10    3.13    3.56
  -1  23 -10   -0.68    2.02
   1  23  10    1.73    1.49
  -1  23  10    0.07    2.21
  -1  24  10   31.43    9.07
  -1  24 -10   38.42    9.25
   1  24 -10   40.25    9.65
   1  25 -10    5.73    3.17
  -1  25 -10   13.51    5.77
  -1  26 -10   11.40    4.56
  -1   0 -11    0.66    1.00
   1   0 -11   -0.41    1.23
  -1  -1 -11  305.33   19.31
   1  -1 -11  304.42   19.63
   1   1 -11  292.44   19.24
  -1   1 -11  281.66   18.65
  -1  -2 -11 1635.60   62.26
  -1   2  11 1605.07   60.59
   1  -2  11 1670.83   62.46
   1   2 -11 1649.38   62.66
  -1   2 -11 1626.24   61.79
   1  -2  11 1529.05   60.45
   1   2  11 1666.64   62.02
   1  -2 -11 1703.24   63.43
  -1  -2  11 1646.66   61.48
  -1  -3 -11   17.86    4.24
   1   3  11   19.05    4.59
  -1   3 -11   21.04    4.56
  -1   3  11   21.03    4.34
   1  -3 -11   26.07    5.30
  -1  -3  11   23.31    5.09
  -1  -3  11   19.45    4.26
   1  -3  11   22.36    5.11
   1   3 -11   19.87    4.80
   1  -3  11   23.92    4.78
  -1   4  11   85.83    8.93
  -1  -4  11   79.04    8.98
  -1   4 -11   74.79    9.04
   1  -4 -11   87.99    9.89
  -1  -4 -11   88.94    9.83
   1   4  11   95.01   10.03
   1  -4  11   90.80   10.09
  -1  -4  11   83.53    9.97
   1   4 -11   74.35    9.06
  -1  -5  11   24.48    5.09
   1  -5  11   24.43    5.44
  -1  -5 -11   23.30    5.21
  -1   5  11   22.33    3.97
   1  -5  11   34.93    6.23
   1   5  11   29.69    5.57
   1  -5 -11   36.88    6.45
  -1   5 -11   21.79    4.88
   1   5 -11   22.08    4.71
  -1  -5  11   22.75    4.94
   1   6 -11  736.42   39.05
  -1   6  11  968.31   40.23
  -1  -6  11  948.07   41.16
   1  -6  11 1006.76   43.03
  -1   6 -11  751.02   38.79
  -1  -6 -11 1173.73   44.76
  -1  -6  11  956.94   44.35
   1  -6 -11 1115.36   44.88
   1   6  11 1034.13   41.86
   1  -6  11 1050.14   44.66
   1  -7  11   -1.04    1.19
   1   7  11    1.56    1.10
   1  -7 -11    1.23    1.39
  -1  -7 -11   -0.03    1.18
   1   7 -11    1.91    1.73
  -1   7  11   -0.82    1.70
  -1  -7  11   -0.99    1.57
  -1   7 -11    1.17    1.10
   1  -7  11    0.30    1.39
  -1  -7  11    0.90    0.70
  -1   8 -11   20.02    4.35
   1  -8  11   32.37    6.57
  -1  -8  11   33.58    5.95
   1  -8  11   26.65    5.45
   1   8 -11   21.55    4.97
  -1   8  11   26.96    5.01
   1   8  11   26.64    5.40
   1  -8 -11   34.74    6.43
  -1  -8  11   29.81    6.44
  -1  -8 -11   36.67    6.41
   1   9  11  164.12   13.45
   1  -9  11  134.85   13.75
  -1   9 -11  138.38   12.63
  -1   9  11  150.24   12.64
  -1  -9  11  151.46   15.86
   1  -9 -11  159.80   14.34
   1   9 -11  112.93   11.77
  -1  -9 -11  151.72   13.76
  -1  -9  11  140.53   13.18
  -1 -10 -11  795.17   36.20
   1  10 -11  541.78   31.54
  -1  10 -11  568.09   31.51
   1 -10  11  810.68   40.31
  -1 -10  11  710.68   35.00
   1 -10 -11  780.83   36.83
   1 -10  11  720.93   35.96
   1  10  11  739.80   33.80
  -1 -10  11  772.68   40.43
  -1  10  11  720.87   32.79
   1  11 -11    0.05    0.97
   1 -11 -11    2.54    1.74
  -1 -11  11   -0.54    1.63
   1  11 -11   -0.83    1.41
  -1  11 -11   -0.12    0.85
  -1  11 -11   -1.96    2.39
  -1  11  11    0.40    1.24
   1 -11  11    0.27    1.03
   1  11  11    0.29    0.81
  -1 -11 -11    0.90    1.55
   1 -12  11   62.78    9.18
   1  12  11   68.16    8.69
   1 -12 -11   88.06   11.02
   1  12 -11   58.42    8.14
  -1 -12 -11   84.38   10.31
   1  12  11   60.12   10.22
   1 -12  11   94.79   12.58
  -1  12 -11   50.02    7.58
  -1  12 -11   61.97    8.83
   1  12 -11   72.10    9.69
  -1  13 -11   67.00    9.12
   1 -13  11   60.52    9.35
  -1  13 -11   49.43    7.38
  -1 -13  11   67.49    9.53
   1 -13 -11   78.55   10.22
   1  13  11   64.13   10.77
   1  13  11   71.45    8.88
   1  13 -11   68.92    9.74
   1  13 -11   48.74    7.50
  -1 -13 -11   76.89    9.99
  -1  13  11   64.89    8.06
  -1 -14 -11 1034.78   44.39
   1 -14 -11 1065.39   46.21
  -1  14  11  952.76   40.01
   1  14  11  860.86   46.77
  -1  14  11  993.08   49.13
   1  14 -11  715.26   38.39
  -1 -14  11  918.09   42.85
   1  14  11  943.67   40.88
  -1  14 -11  874.96   42.22
   1 -14  11  910.54   43.66
   1  14 -11  898.63   43.62
  -1  14 -11  692.71   37.27
  -1  15 -11   67.42    9.83
   1 -15  11   89.19   11.02
  -1  15  11   90.78   13.23
  -1 -15  11   65.91    9.66
  -1  15 -11   89.90    9.96
   1  15 -11   94.85   11.87
  -1 -15 -11   65.13    9.41
  -1  15  11   82.08    9.41
   1  15  11   80.82    9.06
   1  15  11   83.06    9.92
  -1  16  11  406.28   23.66
   1  16 -11  394.51   27.39
   1 -16  11  420.37   26.43
  -1 -16  11  402.99   26.23
  -1  16  11  446.26   31.82
   1  16  11  342.73   28.64
  -1 -16 -11  483.07   27.83
   1  16 -11  413.95   24.84
   1 -16 -11  517.53   29.99
  -1  16 -11  419.37   24.12
  -1  17 -11   44.98    8.18
  -1 -17  11   35.78    6.84
   1 -17  11   48.17    8.36
  -1  17  11   41.96    6.61
   1  17 -11   44.20    7.15
   1 -17 -11   51.64    8.54
  -1 -17 -11   44.48    8.00
   1  17  11   36.51    8.44
  -1  17 -11   35.16    6.20
   1  17  11   42.97    6.85
   1 -18 -11  140.72   14.67
  -1 -18  11   91.98   11.39
  -1 -18 -11  122.49   13.44
  -1  18  11  122.77   17.07
   1  18 -11   91.42   12.88
  -1  18  11   97.60   10.46
   1  18  11   91.73   14.45
  -1 -19  11    3.07    2.10
  -1  19  11    2.56    0.99
   1  19  11    2.20    1.03
  -1  19  11   -1.66    1.54
   1  19  11    1.97    1.74
   1  19 -11    1.65    2.40
  -1  20 -11  286.38   24.49
   1  20  11  235.21   25.41
  -1  20  11  306.39   28.45
  -1  21  11    3.28    2.66
  -1  21 -11    3.91    2.84
   1  21  11    5.23    4.88
  -1  22  11   46.88   10.98
   1  22  11   38.37    9.99
  -1  22 -11   37.42    8.86
   1  22 -11   44.76    9.59
  -1  23 -11   -1.05    3.23
   1  23  11   -3.09    5.10
   1  23 -11    0.75    1.74
  -1  23  11   -0.29    2.59
   1  24 -11  261.09   25.75
  -1  24  11  308.92   30.43
  -1  24 -11  242.97   24.54
   1  24  11  279.75   29.28
  -1  25 -11    9.46    5.60
   1  25 -11   11.02    5.05
   1   0  12   14.79    3.82
  -1   0 -12   17.09    4.29
  -1   0  12   16.85    4.41
   1   0 -12   18.49    5.02
  -1   1  12   66.62    8.39
  -1  -1 -12   77.78    9.50
   1   1  12   74.51    9.17
   1   1 -12   90.08   10.47
   1  -1 -12   76.38    9.54
  -1   1 -12   71.41    9.24
   1  -1  12   65.55    8.83
  -1  -1  12   79.11    9.21
  -1  -2 -12    1.72    1.69
   1  -2  12    2.08    2.43
   1  -2 -12    2.04    2.20
   1   2 -12    5.46    2.98
  -1  -2  12    0.85    1.52
  -1   2 -12    3.60    2.16
  -1   2  12    2.13    1.92
   1   2  12    7.20    3.33
   1  -2  12    3.48    1.69
  -1  -2  12    2.70    2.18
   1   3  12  410.94   24.39
  -1   3  12  405.67   23.39
   1   3 -12  437.84   25.58
  -1  -3 -12  471.79   26.06
  -1   3 -12  420.03   24.64
   1  -3  12  384.87   23.65
  -1  -3  12  411.61   24.95
   1  -3 -12  449.83   26.14
  -1  -3  12  428.06   24.57
   1  -3  12  469.05   25.98
   1  -4  12  391.91   23.51
   1   4 -12  365.42   22.80
   1  -4 -12  367.73   23.29
  -1  -4  12  302.75   20.54
  -1  -4 -12  387.17   23.30
  -1   4 -12  375.61   22.80
  -1   4  12  340.34   21.01
  -1  -4  12  332.01   22.64
   1   4  12  344.15   21.61
   1  -4  12  333.30   22.26
  -1  -5 -12   95.26   10.82
   1  -5  12   90.90   10.68
  -1   5  12   84.26    9.40
   1  -5 -12   94.52   10.96
   1   5 -12   90.42   10.52
   1   5  12   91.01   10.28
  -1  -5  12   77.86    9.73
   1  -5  12   92.08   10.85
  -1   5 -12   95.52   10.62
   1  -6  12  178.87   15.93
   1  -6 -12  213.89   16.99
  -1   6  12  162.93   13.59
  -1  -6  12  161.73   14.25
   1  -6  12  173.81   15.39
  -1   6 -12  138.94   13.53
   1   6  12  179.53   14.65
   1   6 -12  134.93   13.38
  -1  -6 -12  203.22   16.25
  -1  -6  12  183.22   16.51
   1  -7  12   28.64    6.21
   1  -7  12   29.49    6.16
   1  -7 -12   34.56    6.66
   1   7 -12   19.33    4.82
  -1   7  12   26.10    5.00
   1   7  12   26.11    5.06
  -1  -7 -12   29.98    6.19
  -1   7 -12   20.61    4.77
   1  -8  12   22.55    5.33
   1  -8  12   14.55    4.29
  -1   8  12   16.91    4.26
  -1  -8 -12   19.01    4.71
  -1  -8  12   28.12    6.47
  -1  -8  12   16.81    4.52
   1  -8 -12   18.99    4.95
  -1   8 -12   15.63    4.49
   1   8 -12   11.79    3.84
   1   8  12   11.68    3.25
  -1  -9  12   24.98    6.10
  -1  -9  12   18.45    4.72
   1  -9  12   26.23    5.96
  -1   9 -12   15.31    4.25
  -1   9  12   18.00    4.28
  -1  -9 -12   19.90    5.18
   1   9 -12   16.28    4.53
   1  -9 -12   20.91    5.37
   1   9  12   23.98    4.81
   1  10 -12   17.64    4.79
   1 -10  12   33.97    7.24
  -1 -10  12   25.34    6.10
  -1  10  12   24.13    5.09
  -1 -10 -12   19.39    5.04
   1 -10 -12   22.99    5.98
   1 -10  12   20.10    5.33
   1  10  12   24.20    5.06
  -1  10 -12   20.29    4.97
   1  11 -12    8.30    3.18
  -1 -11  12    8.16    3.40
  -1 -11 -12   12.90    4.35
  -1  11  12    8.69    2.96
   1 -11  12   10.59    4.13
   1  11  12   11.39    3.39
   1 -11  12    7.40    3.52
  -1  11 -12    6.45    2.19
   1 -11 -12   11.49    4.05
  -1  12 -12   71.69    9.65
   1  12 -12   49.64    8.12
  -1 -12 -12   86.04   10.93
   1  12 -12   63.94    9.20
  -1  12 -12   52.51    7.89
   1 -12  12   55.16    9.25
   1 -12 -12   84.44   11.03
  -1 -12  12   66.45    9.71
   1  12  12   56.21    8.00
   1  13  12  119.85   15.55
  -1  13  12  159.36   14.08
  -1 -13  12  145.36   15.16
   1  13 -12  144.59   15.11
  -1  13 -12  158.33   14.97
  -1  13 -12  169.94   14.86
  -1 -13 -12  205.03   17.43
   1  13 -12  168.39   15.41
   1 -13 -12  192.93   17.61
   1 -13  12  155.92   16.13
   1  13  12  145.64   13.96
  -1  14 -12    2.74    3.16
  -1 -14 -12    4.50    2.86
  -1  14 -12    0.15    1.66
   1 -14 -12    4.32    2.82
   1 -14  12    4.02    2.47
  -1  14  12    3.70    2.22
  -1 -14  12    2.25    1.97
   1  14  12    3.65    2.30
   1  14 -12   -6.87    4.20
  -1  14  12    0.87    1.56
   1  14  12    2.91    2.39
   1  14 -12   -0.83    1.55
   1  15 -12  268.48   20.04
  -1  15  12  236.47   22.98
   1 -15 -12  304.56   22.95
   1 -15  12  243.46   21.02
   1  15  12  216.17   21.89
  -1 -15  12  237.41   19.99
  -1  15 -12  253.50   18.70
   1  15  12  240.69   18.64
   1  15 -12  245.46   20.44
   1 -15  12  254.49   20.26
  -1  15 -12  241.91   19.86
  -1  15  12  258.37   18.49
  -1 -15 -12  282.02   21.16
  -1  16  12  131.52   12.74
   1 -16 -12  161.47   16.62
  -1 -16 -12  168.61   15.94
   1  16  12  112.71   15.63
  -1  16 -12  139.34   13.32
  -1 -16  12  129.55   14.38
   1  16 -12  133.81   15.11
  -1  16  12  102.36   15.04
   1  16 -12  131.45   13.45
  -1  16 -12  116.71   13.73
  -1  17 -12    5.29    2.33
   1  17 -12    4.66    2.40
  -1 -17 -12    6.11    3.13
  -1 -17  12    3.67    1.42
  -1  17 -12    2.93    2.37
   1  17 -12    7.12    3.69
   1  17  12    1.91    1.96
  -1  17  12    3.92    2.46
  -1  17  12    6.56    2.88
   1 -17 -12    5.06    2.88
  -1  18 -12    2.21    1.17
   1  18  12    0.86    1.79
   1  18 -12   -1.70    1.49
   1 -18  12    0.59    2.04
  -1 -18  12    3.56    2.98
  -1  18  12    0.57    2.11
  -1  18  12    4.27    2.65
  -1  19 -12   -0.01    3.28
  -1 -19  12    2.89    2.30
   1  19 -12   -0.09    3.48
  -1  19  12    4.70    3.20
  -1 -19  12    5.44    3.03
  -1  19  12    1.87    1.50
   1  19  12    7.03    2.56
   1 -19  12    1.84    0.76
   1  19  12   -0.63    3.34
   1  20  12   38.91   10.53
   1 -20  12   32.63    7.21
  -1  20  12   30.05    7.99
  -1 -20  12   31.01    6.53
   1  20 -12   39.28    8.87
   1  21  12    4.31    4.17
   1  21 -12    0.96    2.24
  -1  21  12   -1.61    2.73
  -1  22  12    5.32    4.25
   1  22  12   -0.01    4.94
  -1  22 -12    0.20    1.54
  -1  23  12   -1.48    4.09
   1  23  12   -8.35    6.11
  -1  23 -12   -2.37    3.50
  -1  24 -12    5.17    3.52
  -1  25 -12   14.77    5.06
  -1   0  13   -0.88    2.14
  -1   0 -13   -0.70    1.47
   1   0  13    0.65    1.86
   1   0 -13    0.72    2.13
  -1  -1  13    9.91    3.62
   1  -1  13    5.49    2.82
   1   1  13   11.56    3.88
   1   1 -13    9.74    3.77
   1  -1 -13   16.24    4.63
  -1   1 -13    9.82    3.41
  -1  -1 -13   12.71    4.16
  -1   1  13   11.92    4.12
  -1   2  13 1147.46   50.22
   1  -2 -13 1281.63   53.39
  -1  -2  13 1269.99   51.84
   1   2  13 1223.06   51.65
   1  -2  13 1304.04   53.00
  -1  -2  13 1098.23   50.36
  -1  -2 -13 1296.31   52.90
   1  -2  13 1076.53   49.15
  -1   2 -13 1280.63   52.72
   1   2 -13 1260.68   52.99
  -1  -3  13    0.51    0.77
   1  -3  13    7.27    3.44
  -1  -3 -13    4.16    2.17
  -1  -3  13    5.16    3.04
   1  -3 -13    2.14    2.12
  -1   3 -13    4.95    2.65
   1   3 -13    5.21    3.04
   1   3  13    4.64    3.00
  -1   3  13    2.41    2.77
   1  -3  13    6.35    3.60
   1  -4  13  345.73   23.81
   1  -4  13  367.62   23.90
   1   4 -13  404.22   25.26
  -1   4  13  359.07   22.53
   1  -4 -13  423.71   26.09
  -1  -4  13  352.32   23.07
  -1  -4 -13  405.06   24.97
  -1   4 -13  403.74   24.81
  -1  -4  13  366.82   24.54
   1   4  13  384.82   23.70
  -1   5  13   -0.32    0.86
   1  -5 -13    4.45    3.31
   1  -5  13   -2.01    3.13
   1   5  13    2.82    1.78
  -1  -5 -13   -0.03    1.94
  -1  -5  13    3.29    2.16
   1   5 -13   -1.26    1.13
   1  -5  13   -0.39    0.88
  -1   5 -13   -0.20    1.19
  -1  -6  13  846.99   42.03
   1  -6 -13  978.27   45.17
  -1   6 -13 1014.65   44.39
  -1  -6 -13 1027.77   45.10
  -1  -6  13  911.33   44.77
   1   6  13  904.41   42.20
   1   6 -13  957.67   44.04
   1  -6  13  849.23   42.82
   1  -6  13  884.41   43.72
  -1   6  13  896.67   41.21
   1   7  13   75.02    9.80
   1   7 -13   96.21   11.61
  -1  -7  13   72.03    9.89
   1  -7  13  117.84   14.47
   1  -7 -13   84.29   10.97
  -1   7  13   65.85    8.80
  -1   7 -13   82.24   10.29
  -1  -7 -13   83.43   10.59
   1  -7  13   80.32   10.81
   1  -8 -13  137.53   14.39
   1   8  13  111.74   12.15
   1  -8  13  129.81   14.48
  -1  -8  13  115.57   12.80
   1  -8  13  106.80   13.00
   1   8 -13  133.13   13.82
  -1  -8 -13  152.25   14.61
  -1   8 -13  130.90   13.24
  -1   8  13  124.54   12.40
  -1  -9  13    5.17    3.19
  -1   9 -13    2.12    1.88
   1  -9  13    3.10    2.18
  -1   9  13    6.41    3.42
   1   9 -13    6.18    2.70
   1  -9  13    3.73    2.68
   1   9  13    5.00    2.60
  -1  10 -13 1482.31   58.15
   1  10 -13 1458.21   58.88
   1 -10  13 1255.70   58.01
   1  10  13 1361.85   55.84
  -1  10  13 1209.84   53.26
  -1 -10  13 1281.02   57.52
  -1  11 -13   20.62    5.31
   1  11 -13   12.05    4.00
   1  11  13   18.05    4.70
   1 -11  13   11.61    4.10
  -1  12  13  202.02   16.26
   1  12  13  191.41   16.50
   1 -12  13  196.25   18.60
  -1 -12  13  182.10   17.60
   1  13  13    1.02    1.41
   1 -13  13    4.48    3.16
  -1  13  13    0.18    1.35
  -1 -13  13    1.03    1.67
   1  13  13   -1.29    2.41
   1 -14  13  910.29   48.16
  -1  14 -13  954.02   45.59
   1  14  13 1059.67   46.42
   1  14  13  848.66   49.68
  -1  14  13  979.67   43.96
  -1 -14  13  921.36   46.86
  -1  15  13   37.02    6.83
   1  15  13   36.23    7.07
  -1 -15  13   37.75    7.99
  -1  15  13   33.71    8.39
   1 -15  13   38.46    7.96
  -1  15 -13   32.08    7.26
   1  15 -13   35.76    7.44
   1 -15  13   40.74    8.09
   1  15  13   24.03    7.35
  -1  16  13  163.44   14.82
  -1 -16  13  165.84   17.12
  -1  16  13  162.51   19.52
  -1  16 -13  170.44   16.83
   1  16  13  130.05   17.78
   1  16 -13  153.28   16.52
   1  17  13    1.17    2.29
  -1  17  13    6.38    2.71
  -1 -17  13    0.31    2.44
  -1  17  13   -0.31    2.89
   1  17 -13    7.05    4.25
   1  17  13    5.23    2.64
  -1  17 -13    6.56    3.16
  -1 -18  13   66.71   10.53
   1  18  13   55.24   11.76
  -1  18  13   70.17    9.63
   1  18  13   69.81    9.52
  -1  18 -13   64.48   10.58
   1  18 -13   62.38   10.79
  -1  19  13   -1.92    2.28
   1  19 -13    2.93    1.94
  -1  19 -13    0.51    1.58
  -1 -19  13    0.29    1.47
   1 -19  13   -0.57    1.58
  -1  19  13    1.13    2.62
  -1  20 -13   75.61   12.17
  -1  20  13   96.42   16.25
   1  20 -13   86.74   13.39
   1  20  13  108.44   16.95
  -1  21  13   -3.38    4.22
   1  21  13    4.20    4.47
  -1  21 -13    7.14    3.87
   1  21 -13    5.48    2.87
  -1  22  13   -0.69    3.65
   1  22 -13   -0.74    3.31
   1  22  13   -2.30    3.92
  -1  22 -13   -3.86    4.17
  -1  23 -13    3.18    3.36
   1  23 -13    2.81    1.30
  -1  24 -13  146.96   19.04
  -1   0  14  202.99   16.73
   1   0  14  211.93   17.68
   1  -1  14   24.82    6.10
  -1  -1  14   21.67    4.88
  -1   1  14   16.33    4.40
   1   1  14   21.82    5.15
  -1  -2  14    4.34    2.60
   1  -2  14    4.09    3.44
   1   2  14    6.28    3.44
  -1  -2  14    4.76    2.40
  -1   2  14    1.69    1.47
   1  -2  14    5.84    2.99
   1  -3  14   63.56    9.03
   1  -3  14   66.93    9.62
  -1  -3  14   67.71    9.47
  -1  -3  14   50.41    8.35
   1   3  14   68.60    9.32
  -1   3  14   63.31    8.95
   1  -4  14  102.14   12.27
   1   4  14  124.28   13.22
  -1   4  14  120.75   12.57
  -1  -4  14  101.31   11.88
  -1   5  14   36.80    6.69
  -1  -5  14   29.07    6.53
   1  -5  14   37.17    7.09
   1  -5  14   37.92    7.35
   1   5  14   39.07    6.90
   1  -6  14    1.83    1.73
   1   6  14    1.59    2.11
  -1  -6  14    1.92    1.04
  -1   6  14   -0.02    2.20
   1  -6  14    1.36    0.98
  -1   7  14    4.98    2.50
   1  -7  14    5.81    3.05
   1   7  14    4.18    2.17
   1  -7  14    3.44    2.70
  -1  -7  14    5.42    2.72
   1   8  14  104.55   11.88
  -1  -8  14  100.69   12.46
  -1   8  14  108.25   11.66
   1  -8  14  106.60   13.47
   1  -9  14    9.07    4.23
  -1  -9  14    7.13    3.56
  -1   9  14    7.90    3.58
   1   9  14    6.27    2.46
   1  10  14  244.96   19.06
   1 -10  14  218.15   20.04
  -1  11  14   -0.46    1.72
  -1 -11  14   -1.12    1.25
   1  11  14    3.36    2.57
   1 -11  14   -2.21    3.19
   1 -12  14   13.13    3.34
   1  12  14   13.17    3.74
  -1 -12  14   13.18    4.83
  -1  12  14   15.52    3.91
   1  13  14  187.41   20.63
  -1  13  14  199.73   16.98
   1 -13  14  205.30   20.20
  -1 -13  14  200.41   19.56
   1  13  14  220.88   18.40
  -1  14  14  189.83   16.60
   1  14  14  175.24   20.25
   1 -14  14  194.13   19.67
   1  14  14  180.53   16.86
  -1 -14  14  155.97   17.23
  -1  15  14   80.58   13.84
   1  15  14   93.11   11.93
  -1  15  14   95.07   11.47
   1  15  14   82.55   14.28
  -1 -15  14   94.27   13.03
   1 -15  14   85.40   12.96
  -1  16  14   27.85    8.33
  -1  16  14   30.74    6.46
  -1 -16  14   31.88    7.40
   1  16  14   30.05    7.87
  -1 -17  14    3.90    1.84
  -1  17  14    0.89    1.35
   1  17 -14    6.90    4.09
   1  17  14    8.34    3.79
  -1  17 -14    5.62    3.99
   1 -17  14    3.07    2.36
  -1  17  14    1.20    2.86
   1  18  14   31.21    9.07
   1  18  14   47.40    7.94
   1  18 -14   51.20    9.95
  -1  18  14   40.62   10.96
  -1  18 -14   37.94    8.27
  -1 -18  14   38.60    8.48
  -1  18  14   43.44    7.60
   1  19  14    4.59    3.09
  -1  19  14    3.22    2.92
   1  19  14    4.56    2.71
  -1  19  14    4.39    3.13
  -1  19 -14    2.32    1.89
   1  19 -14    8.11    4.51
  -1 -19  14    2.61    2.19
  -1  20 -14   25.06    6.97
   1  20 -14   19.80    6.79
   1  20  14   23.23    7.73
   1 -20  14   36.03    8.30
  -1  20  14   27.54    8.57
   1  21 -14    4.23    3.41
  -1  21 -14    2.78    2.39
  -1  21  14    0.38    3.53
  -1  22 -14   84.95   13.77
   1  22 -14   86.14   14.10
   1  22  14   97.77   17.49
   1  23 -14   -0.34    3.15
  -1  23 -14   -6.10    3.70
  -1  24 -14   31.60    8.98
  -1   0  15    3.96    2.44
   1   0  15    1.54    1.30
  -1  -1  15   36.25    6.99
   1   1  15   47.17    8.33
   1  -1  15   34.65    7.29
  -1   1  15   32.54    6.88
   1  -2  15  573.77   32.74
   1   2  15  524.74   31.45
  -1   2  15  527.99   30.61
   1  -2  15  506.94   29.99
  -1  -2  15  589.37   32.30
  -1  -3  15    4.38    3.02
   1   3  15   -0.67    2.53
  -1   3  15    3.48    2.68
   1  -3  15    1.58    1.66
   1  -3  15    4.38    3.14
  -1   4  15  324.11   22.48
  -1  -4  15  299.59   22.36
   1  -4  15  304.19   23.48
   1   4  15  324.92   23.37
   1   5  15   46.76    8.20
  -1  -5  15   47.62    8.38
  -1   5  15   61.03    9.15
   1  -5  15   40.03    7.77
   1   6  15  160.25   15.61
   1  -6  15  152.11   16.26
  -1   6  15  175.08   15.81
  -1  -6  15  152.92   15.54
  -1   7  15   18.08    4.95
   1   7  15   22.47    5.38
   1  -7  15   15.04    4.78
  -1  -7  15   16.44    5.25
  -1  -8  15  188.59   17.95
  -1   8  15  186.08   16.66
   1  -8  15  182.58   18.35
   1   8  15  195.04   17.46
   1  -9  15    1.75    2.05
   1   9  15   -0.23    1.31
  -1  10  15  731.48   38.52
   1 -10  15  767.60   42.68
   1  10  15  798.45   40.33
  -1 -10  15  733.02   41.39
   1 -11  15    1.02    2.00
  -1 -11  15    0.35    2.36
   1  11  15   -1.90    1.93
  -1  11  15    3.07    2.10
   1 -12  15   87.99   13.17
  -1 -12  15   86.48   12.34
   1  12  15   90.46   12.02
  -1  12  15   88.57   11.22
  -1  13  15    1.85    2.30
   1 -13  15   -1.65    2.59
  -1 -13  15   -2.86    2.34
   1  13  15   -1.71    3.29
   1  14  15  815.74   42.89
  -1 -14  15  813.78   45.74
   1  14  15  748.95   48.16
   1 -14  15  829.09   47.24
  -1  14  15  841.26   42.03
  -1  15  15   23.43    5.68
  -1 -15  15   24.52    7.14
   1 -15  15   20.43    6.25
   1  15  15   17.72    5.65
  -1  15  15   28.57    8.84
   1 -15  15   22.24    6.64
   1  15  15   23.53    7.11
  -1 -16  15  414.36   30.89
   1  16  15  405.79   34.37
  -1  16  15  409.70   34.42
  -1  16  15  454.52   28.60
  -1  17  15    7.51    3.47
  -1  17  15    9.50    5.66
  -1 -17  15    4.47    2.86
   1 -17  15    2.98    3.38
  -1 -18  15   91.80   13.88
  -1  18  15  112.54   13.37
  -1  18  15  132.23   19.10
   1  18  15  112.10   13.42
   1 -18  15   96.91   14.31
   1  18  15  119.19   18.48
  -1  19  15   11.28    5.88
   1 -19  15    3.10    1.73
  -1  19  15    7.99    3.46
  -1 -19  15    2.57    2.11
   1  19  15    6.41    3.68
   1  19  15   15.93    6.80
   1 -20  15  151.13   17.87
   1  20 -15  124.21   16.48
  -1  20 -15  114.93   15.53
  -1  20  15  162.20   22.03
   1  20  15  113.27   18.66
  -1  21 -15   -0.14    1.84
   1  21 -15   24.94    7.83
   1  21  15   25.29    9.10
   1  22 -15   25.30    7.87
  -1  22 -15   25.39    7.71
  -1  23 -15    3.03    2.94
  -1   0  16  294.13   22.49
   1   0  16  326.46   24.36
   1  -1  16    6.55    3.66
  -1  -1  16    8.63    3.02
   1   1  16    8.09    3.65
  -1   1  16    8.26    3.62
  -1   2  16   67.46   10.02
   1   2  16   66.29   10.35
  -1  -2  16   60.63    9.79
   1  -2  16   72.86   10.79
  -1   3  16   51.53    8.50
   1   3  16   61.12    9.64
   1  -3  16   63.01    9.86
  -1  -3  16   63.75    9.79
   1  -4  16  126.52   15.08
  -1  -4  16  138.38   15.11
   1   4  16  148.30   15.71
  -1   4  16  149.04   14.91
  -1   5  16    3.44    2.78
  -1  -5  16    1.55    1.20
   1   5  16    2.44    2.03
   1  -5  16    4.88    3.58
   1  -6  16  108.21   14.19
  -1   6  16  137.38   14.37
  -1  -6  16  118.37   14.43
   1   6  16  131.16   14.60
   1  -7  16   -0.87    2.99
   1   7  16   -1.15    1.79
  -1  -8  16   80.41   11.74
   1  -8  16   62.36   10.65
   1   8  16   78.14   11.26
   1  -9  16    1.50    1.27
  -1  -9  16    7.85    4.19
  -1   9  16    8.11    3.65
   1   9  16    6.43    1.96
   1 -10  16   14.31    5.07
  -1 -10  16    7.84    3.33
  -1  10  16   16.87    4.95
   1  10  16    9.44    2.89
  -1  11  16   -0.19    1.03
   1  11  16   -2.03    2.98
  -1 -11  16    0.22    1.33
   1 -11  16   -2.03    2.67
   1  12  16  118.87   14.35
  -1 -12  16   97.22   14.05
   1 -12  16   91.13   13.73
  -1  12  16  110.64   13.29
  -1 -13  16    3.34    1.33
   1 -13  16    4.54    3.06
   1  13  16    3.58    2.82
  -1  13  16    3.96    3.27
   1  14  16   63.45   10.63
   1  14  16   63.59   12.64
  -1  14  16   82.50   11.54
   1 -14  16   74.54   12.96
  -1 -14  16   63.36   11.70
  -1  15  16   49.56   11.39
  -1 -15  16   54.38   10.67
   1 -15  16   68.01   11.88
   1  15  16   72.89   13.77
   1 -15  16   53.41   10.76
   1  15  16   57.76    9.74
  -1  15  16   64.06   10.28
   1  16  16    3.16    3.93
  -1 -16  16    1.17    2.13
  -1  16  16    0.43    3.31
  -1  16  16    7.19    4.68
  -1  17  16    9.52    3.74
  -1  17  16    6.76    3.91
  -1 -17  16    7.85    3.62
   1 -17  16    8.13    4.06
   1  17  16    9.54    5.05
   1  18  16  102.19   17.79
   1 -18  16   89.35   14.36
   1  18  16  102.92   13.21
  -1 -18  16   86.04   13.65
  -1  18  16   86.62   12.15
  -1  18  16  104.49   17.63
  -1 -19  16   46.92    9.85
   1  19  16   54.78   12.79
   1 -19  16   52.57   11.02
  -1 -19  16   39.98    9.39
   1  20  16    5.14    3.54
  -1   0  17    6.80    3.65
   1   0  17    0.59    1.84
   1   1  17   32.04    7.15
   1  -1  17   35.62    7.68
  -1  -1  17   36.37    7.78
  -1   1  17   28.21    6.63
   1   2  17 1153.11   55.13
  -1  -2  17 1203.50   55.38
   1  -2  17 1222.88   56.68
  -1   2  17 1099.40   53.19
   1  -3  17   66.54   11.13
  -1  -3  17   58.07   10.10
   1   3  17   59.01   10.28
  -1   3  17   48.70    8.93
  -1  -4  17  101.99   13.39
  -1   4  17  116.19   13.65
   1   4  17  117.84   14.20
   1  -4  17  102.86   13.88
   1  -5  17    4.33    3.56
   1   5  17    5.10    2.46
   1  -6  17  290.97   24.97
   1   6  17  312.32   24.25
  -1  -7  17    1.94    2.38
   1  -7  17    3.13    3.06
  -1   7  17    2.34    2.66
   1   7  17   -2.06    3.25
   1  -8  17   49.35    9.94
  -1   8  17   32.12    7.19
  -1  -8  17   38.40    8.46
   1   8  17   31.97    7.45
   1  -9  17   22.47    7.18
   1   9  17   23.72    6.46
  -1   9  17   31.06    7.04
  -1  -9  17   22.75    6.60
   1 -10  17  424.19   32.99
  -1  10  17  488.95   30.82
   1  10  17  499.06   31.91
  -1 -10  17  440.15   32.48
   1  11  17   14.37    5.04
  -1  11  17   10.19    4.14
  -1 -11  17    4.67    3.89
   1 -11  17    8.16    3.87
   1 -12  17   46.81   10.51
  -1  12  17   42.26    8.38
  -1 -12  17   41.84    9.47
   1  12  17   45.35    8.66
  -1 -13  17    6.44    4.66
   1 -13  17   -2.89    4.02
   1  13  17    0.88    1.84
  -1  13  17   -0.86    2.08
  -1 -14  17  171.12   19.97
   1  14  17  138.56   19.67
  -1  14  17  160.65   17.05
   1  14  17  171.07   18.19
   1 -14  17  150.51   19.64
  -1 -15  17    1.53    2.38
   1 -15  17    1.86    1.35
   1 -15  17    1.65    1.13
   1  15  17    3.45    2.90
   1  15  17    6.80    5.38
  -1  15  17    0.82    1.84
   1  15  17    2.24    1.45
  -1  16  17  373.30   34.05
   1  16  17  303.62   31.05
  -1  16  17  307.53   24.94
  -1 -16  17  338.66   29.50
  -1 -17  17   -1.72    3.69
  -1  17  17    5.76    3.00
   1 -17  17    0.55    1.22
   1  17  17    5.43    3.16
   1  17  17    3.96    3.05
  -1  17  17    2.27    2.53
  -1  18  17   78.01   15.31
  -1 -18  17   38.11    9.35
   1  18  17   62.33   10.52
   1 -18  17   59.88   12.04
  -1  18  17   68.28   11.08
  -1 -19  17    9.73    5.52
   1 -19  17   -1.53    3.93
   1  19  17    7.54    5.81
  -1 -19  17    3.42    2.39
   1   0  18  306.84   25.21
   1  -1  18   81.34   12.64
   1   1  18   80.17   12.01
   1   2  18    8.66    4.35
   1  -2  18   16.86    6.17
   1  -3  18   65.11   11.42
   1   3  18  106.11   13.79
   1  -4  18   76.55   12.33
   1   4  18   82.92   11.88
  -1   4  18   94.30   12.49
  -1  -4  18   60.48   10.74
   1   5  18   -0.68    1.18
   1  -5  18    1.02    1.60
  -1   5  18   -3.04    2.33
  -1  -5  18    1.47    1.25
  -1  -6  18   12.86    5.20
   1  -6  18   20.23    6.10
   1   6  18   13.32    4.71
  -1   6  18   20.41    6.15
  -1  -7  18    4.35    3.14
  -1   7  18    8.13    3.69
   1  -7  18    2.60    2.24
   1   7  18    5.00    2.71
   1  -8  18  164.87   19.55
  -1  -8  18  157.20   18.59
  -1   8  18  189.96   18.76
   1   8  18  193.73   19.27
  -1   9  18   -1.43    1.86
  -1  -9  18    0.68    2.13
   1  -9  18    3.67    2.68
   1  10  18    3.20    1.38
   1 -10  18   11.64    5.82
  -1  10  18    9.83    4.70
  -1 -10  18   10.47    5.49
   1 -11  18    1.29    1.37
  -1 -11  18    3.83    3.37
   1  11  18    5.10    2.21
  -1  11  18    6.65    3.52
   1 -12  18   10.56    3.21
   1  12  18   11.85    4.41
  -1 -12  18    4.72    1.17
   1 -13  18    4.04    1.27
  -1 -13  18    4.61    3.58
  -1  13  18    1.44    1.17
   1  13  18    4.16    2.88
   1 -14  18   34.02    9.38
  -1 -14  18   58.19   11.71
   1  14  18   47.40    9.32
   1  14  18   40.85   10.94
  -1  14  18   44.44    8.88
  -1  15  18   70.79   11.64
   1  15  18   59.45   13.31
   1  15  18   78.53   12.05
   1  15  18   77.56   12.96
   1 -15  18   86.00   14.60
  -1 -15  18   66.20   12.63
  -1  16  18   20.26    5.66
   1  16  18   19.80    7.91
  -1 -16  18   20.81    7.05
  -1  16  18   23.55    8.67
   1  17  18   26.68    8.96
  -1 -17  18   17.83    6.25
  -1  17  18   12.91    4.55
   1  17  18   35.33    8.32
  -1  17  18   31.91    9.99
   1 -17  18   17.02    6.42
  -1 -18  18   54.04   12.21
  -1  18  18   39.61    8.72
   1  18  18   38.92    8.27
   1 -19  18   -1.12    3.01
  -1 -19  18    2.54    2.82
   1   0  19   -2.57    3.42
  -1   0  19    0.72    2.04
   1   1  19    5.14    2.89
  -1   1  19    5.82    3.54
   1  -1  19    9.37    4.35
  -1  -1  19   10.17    4.62
  -1  -2  19  813.05   44.89
   1   2  19  747.79   44.05
  -1   2  19  721.35   42.29
   1  -2  19  775.62   45.37
  -1   3  19   -2.68    3.40
  -1  -3  19    1.03    1.44
   1   3  19    1.13    4.12
   1  -3  19   -3.15    2.59
  -1  -4  19   42.80    9.41
   1  -4  19   36.46    8.90
  -1   4  19   48.14    9.62
   1   4  19   52.30    9.65
   1  -5  19    3.33    3.34
   1   5  19    4.23    2.38
  -1  -5  19    4.03    2.08
  -1   5  19    1.33    1.82
  -1  -6  19  225.28   22.58
  -1   6  19  255.36   22.73
   1  -6  19  238.20   23.78
   1   6  19  241.32   22.67
  -1  -7  19   -4.44    4.19
   1   7  19   -2.24    2.83
   1  -7  19   -2.20    3.37
  -1   7  19    5.14    3.87
   1   8  19    4.64    3.03
  -1   8  19    0.76    1.90
   1  -8  19    2.31    2.00
  -1  -8  19   -0.93    2.56
   1  -9  19    9.02    4.55
  -1   9  19   12.37    4.46
   1   9  19   10.47    4.43
  -1  -9  19   14.65    5.78
   1  10  19  126.75   16.09
  -1 -10  19  126.76   17.62
   1 -10  19  114.14   16.96
  -1  10  19  143.85   16.53
  -1 -11  19    0.84    1.98
  -1  11  19    2.61    2.50
   1  11  19   -0.87    3.04
   1 -11  19   -1.45    3.45
   1 -12  19   -1.15    4.69
   1  12  19   -1.75    2.88
  -1 -12  19    1.77    1.16
   1 -13  19    7.71    2.64
   1  13  19   13.00    4.54
  -1  13  19   16.56    5.53
  -1 -13  19   11.59    5.03
   1  14  19  125.76   19.91
  -1 -14  19  154.24   20.44
  -1  14  19  186.25   19.85
   1 -14  19  191.22   23.68
   1  14  19  188.65   19.26
   1  14  19  160.57   19.01
   1 -14  19  189.72   22.24
   1  15  19    2.78    2.91
   1  15  19    1.85    2.44
   1  15  19   -4.14    4.04
  -1 -15  19    1.96    1.39
  -1  15  19   -2.30    1.87
   1  16  19  240.94   28.66
  -1  16  19  258.20   23.74
  -1 -16  19  205.16   24.52
   1  17  19    3.55    3.63
  -1  17  19    1.09    2.74
  -1 -17  19   -3.46    6.06
  -1 -18  19   61.35   13.19
  -1   0  20   70.27   11.90
   1   0  20   69.68   12.46
   1  -1  20   37.25    8.93
  -1   1  20   33.18    8.24
   1   1  20   40.29    9.32
  -1  -1  20   46.54    9.70
   1  -2  20   22.22    6.72
   1   2  20   17.38    5.89
  -1   2  20   19.32    7.75
  -1  -2  20   12.93    5.07
  -1   3  20   20.88    6.64
  -1  -3  20   45.35    9.57
   1  -3  20   27.57    7.94
   1   3  20   27.64    7.45
   1   4  20   16.82    5.97
  -1  -4  20   23.22    7.30
  -1   4  20    7.41    2.18
   1  -4  20   18.44    5.39
   1   5  20   -1.50    1.86
   1  -5  20   -5.94    3.81
  -1  -5  20    0.61    2.52
  -1   5  20    3.43    3.21
   1  -6  20  167.78   20.36
  -1   6  20  169.19   18.95
  -1  -6  20  182.42   20.87
   1   6  20  140.77   17.93
   1   7  20    2.91    2.24
  -1  -7  20   -0.57    3.20
  -1   7  20   -0.19    2.43
   1  -7  20   -0.24    2.35
  -1   8  20   97.31   14.10
   1  -8  20   92.92   15.39
  -1  -8  20   87.43   14.54
   1   8  20   97.33   14.47
  -1   9  20   -2.86    3.15
   1   9  20   -5.13    3.95
  -1  -9  20    0.23    1.22
   1  -9  20   -5.36    5.43
   1  10  20   42.45    9.45
  -1 -10  20   37.40    9.98
   1 -10  20   34.14    9.64
  -1  10  20   33.06    8.10
   1  11  20   27.18    7.38
   1 -11  20   13.73    5.76
  -1  11  20   18.97    6.03
  -1 -11  20   21.55    7.52
  -1  12  20   95.20   13.94
   1  12  20  104.00   15.37
   1 -12  20   81.72   15.15
  -1 -12  20   80.61   14.65
   1 -13  20   -7.97    5.68
  -1 -13  20   -2.80    4.09
  -1  13  20    3.45    4.41
   1  13  20    1.86    2.65
  -1  14  20   10.26    4.87
  -1 -14  20   11.71    5.37
   1 -14  20   18.20    7.08
   1  14  20    9.46    5.38
   1  14  20   20.21    7.31
   1  14  20   10.81    6.78
   1 -14  20    3.97    3.08
   1  15  20   44.52   11.76
  -1  15  20   51.91   11.07
  -1 -15  20   43.72   10.94
   1 -16  20   69.39   13.77
  -1 -16  20   70.49   14.09
  -1  16  20   39.29    9.05
  -1 -17  20   19.68    7.90
  -1  17  20   31.00    7.90
  -1 -18  20   30.19    8.28
  -1 -18  20    9.96    5.43
  -1   0  21    3.08    3.45
   1   0  21    1.67    2.98
   1   1  21   -0.89    2.43
  -1  -1  21    3.44    3.05
   1  -1  21    2.99    3.80
  -1   1  21    0.72    1.96
   1   2  21  299.59   27.13
   1  -2  21  311.10   28.19
  -1   2  21  284.24   25.97
  -1  -2  21  283.96   26.77
   1  -3  21   13.39    6.00
  -1  -3  21    3.72    3.27
  -1   3  21   12.46    5.84
   1   3  21   11.29    5.46
   1   4  21   92.09   14.29
   1  -4  21  112.42   17.10
  -1   4  21   89.40   13.86
  -1  -4  21  107.39   16.32
   1   5  21   -0.37    1.55
  -1  -5  21    0.86    2.42
   1  -5  21   -0.65    1.98
  -1   5  21    0.99    1.37
  -1   6  21  267.94   25.06
   1  -6  21  302.65   29.14
   1   6  21  274.91   26.15
  -1  -6  21  297.26   27.92
  -1  -7  21   33.98    8.77
  -1   7  21   12.26    4.87
   1   7  21   25.26    7.12
   1  -7  21   23.54    7.87
  -1   8  21   18.63    5.83
   1   8  21   15.69    5.95
  -1  -8  21   24.68    7.98
   1  -8  21   19.52    6.53
  -1   9  21    2.73    2.37
   1   9  21    6.31    3.42
  -1  -9  21    4.68    2.15
   1  -9  21    3.09    2.89
   1  10  21  112.67   16.15
   1 -10  21  114.36   18.27
  -1  10  21  138.59   17.59
  -1 -10  21  122.96   18.50
  -1 -11  21    4.70    4.43
   1 -11  21   -4.25    5.45
   1  11  21   -2.17    3.98
  -1  11  21   -1.99    3.38
  -1 -12  21   70.43   14.35
  -1  12  21   93.62   14.59
   1  12  21   86.79   14.29
   1 -12  21   62.80   13.95
   1  13  21   13.41    5.79
   1 -13  21   13.86    6.32
  -1  13  21   14.09    5.34
   1  13  21    7.89    4.62
  -1 -13  21   10.34    5.06
   1 -13  21   14.53    6.64
  -1 -14  21  288.14   29.93
  -1  14  21  207.29   22.76
  -1 -15  21   -0.81    3.04
  -1  15  21    1.91    4.15
   1  16  21   62.47   12.02
  -1  16  21   54.98   11.22
  -1 -16  21   81.94   15.42
  -1 -17  21  -13.81    8.39
   1 -17  21   -3.06    4.20
  -1   0  22   67.68   12.65
   1   0  22   98.28   15.53
   1  -1  22   -3.31    3.80
   1   1  22    2.64    3.11
  -1  -1  22    5.41    2.91
  -1   1  22    2.28    2.33
   1  -2  22   68.66   13.45
  -1   2  22   58.49   11.74
  -1  -2  22   52.02   11.21
   1   2  22   59.33   12.18
   1  -3  22   53.54   11.58
  -1   3  22   44.30    9.84
   1   3  22   41.23   10.18
  -1  -3  22   39.03    9.98
   1   4  22   96.75   15.40
  -1  -4  22  116.96   17.15
  -1   4  22   82.79   14.07
   1  -4  22  109.36   16.84
  -1  -5  22    4.82    4.91
   1  -5  22   -2.70    5.30
  -1   5  22   -0.26    1.70
   1   5  22    0.02    3.95
   1   6  22   17.03    6.59
  -1  -6  22   33.65    9.47
  -1   6  22   40.46    9.67
   1  -6  22   20.21    6.18
  -1   7  22    0.41    2.17
   1   7  22   -2.02    4.22
   1  -7  22    1.99    3.35
  -1  -7  22    3.46    4.05
  -1  -8  22  132.48   19.46
   1  -8  22  137.91   20.27
  -1   8  22  114.59   16.83
   1   8  22  116.62   17.07
  -1  -9  22   24.30    7.88
  -1   9  22   17.59    6.18
   1   9  22   14.13    5.36
   1  -9  22    9.19    4.97
   1  10  22   50.67   11.37
   1 -10  22   62.39   13.54
  -1  10  22   65.45   12.36
  -1 -10  22   58.27   12.90
   1  11  22    1.03    1.99
  -2  -1   0    1.61    0.85
   2   1   0    0.33    0.28
  -2   1   0    1.14    1.02
  -2  -2   0  383.47   10.81
  -2   2   0  367.70   11.59
  -2   3   0   -0.31    0.53
   2   3   0    0.07    0.31
   2  -3   0    0.32    0.47
  -2  -3   0    0.60    0.66
  -2   3   0   -0.57    0.33
   2  -4   0 2776.93   89.20
   2   4   0 3000.61   88.14
  -2  -4   0 2619.59   89.55
  -2  -4   0 2654.58   88.03
  -2   4   0 3206.38   89.31
  -2   4   0 3155.97   88.45
   2  -4   0 2878.38   88.11
   2  -5   0   -0.06    0.29
   2  -5   0    0.49    0.63
   2   5   0   -0.13    0.72
  -2   5   0    0.98    0.61
  -2  -5   0   -0.13    0.53
  -2   5   0    0.05    0.63
   2  -6   0   74.10    6.21
  -2  -6   0   50.91    5.73
   2  -6   0   56.21    4.26
  -2   6   0   62.01    4.24
  -2  -6   0   51.46    3.97
   2  -6   0   55.14    5.67
  -2   6   0   61.63    5.83
   2   7   0    0.48    0.56
  -2   7   0   -0.21    0.78
  -2  -7   0    0.00    0.55
  -2  -7   0    0.16    0.33
   2  -7   0    0.22    1.45
   2  -7   0    0.07    0.28
  -2   7   0   -0.14    0.28
  -2   8   0 3043.22   97.20
   2  -8   0 2910.15   91.03
   2   8   0 3062.90   90.71
  -2  -8   0 2708.99   98.16
  -2  -8   0 2852.69   90.55
  -2   8   0 3180.91   90.92
   2   9   0   -0.76    0.61
  -2   9   0    1.50    0.50
   2  -9   0    0.95    1.35
   2  -9   0   -0.04    0.31
   2  -9   0   -0.10    0.51
  -2  -9   0    0.51    0.77
  -2  -9   0    0.97    0.56
  -2   9   0   -0.51    0.90
   2 -10   0  221.76   15.63
  -2  10   0  208.26   14.45
  -2 -10   0  235.83   16.29
  -2  10   0  234.82    8.86
  -2  10   0  217.76    8.49
   2  10   0  187.03   10.20
  -2 -10   0  201.78    8.53
  -2  11   0    0.27    0.90
  -2  11   0   -0.03    0.36
  -2 -11   0    0.63    0.42
  -2 -11   0    0.84    1.17
  -2  11   0    0.37    0.18
   2 -11   0   -0.65    1.43
  -2 -12   0   41.39    7.06
   2 -12   0   38.83    6.59
  -2  12   0   44.63    6.59
  -2 -13   0   -3.09    1.82
   2 -13   0    0.47    1.37
   2 -14   0  415.28   26.37
  -2 -14   0  392.47   26.01
  -2  14   0  397.27   24.02
   2  15   0    0.74    1.85
   2 -15   0   -0.39    1.78
  -2 -15   0   -1.41    1.76
  -2  16   0  187.94   16.72
   2  16   0  196.71   17.41
  -2 -16   0  238.38   20.47
   2 -16   0  212.19   19.11
   2  17   0   11.57    4.27
  -2  17   0   13.74    5.18
   2  18   0  976.21   48.04
  -2  18   0  974.83   47.60
  -2  19   0   13.15    5.22
   2  19   0   14.79    5.57
   2  20   0  596.75   36.86
  -2  21   0   10.54    5.20
  -2  22   0  516.86   34.47
   2  22   0  478.19   33.99
  -2  23   0    4.22    3.39
   2  23   0    5.62    2.90
  -2  24   0  198.55   21.68
   2  24   0  251.35   24.64
   2  25   0    5.84    3.83
  -2  25   0    6.90    5.04
  -2  26   0  296.89   27.86
   2  26   0  288.25   27.84
   2  27   0   -0.93    2.65
  -2  27   0   -1.38    3.49
  -2  28   0   44.21   10.25
  -2  -1   1 1665.42   51.50
  -2  -2  -1    2.79    0.99
   2   2   1    2.12    0.78
  -2  -2   1    2.97    1.01
  -2  -2   1    2.43    0.95
   2  -2   1    1.19    0.39
  -2   2   1    3.12    1.02
  -2   2  -1    4.52    0.94
  -2   2  -1    2.85    1.17
  -2  -2  -1    3.08    1.03
   2  -3  -1  595.36   22.39
  -2   3   1  705.77   23.35
   2  -3   1  573.80   22.21
   2   3  -1  671.69   22.72
   2   3   1  656.52   22.46
   2  -3   1  594.60   21.70
  -2  -3   1  583.55   22.99
   2  -3  -1  689.03   24.22
  -2  -3  -1  597.47   22.14
  -2  -3  -1  702.54   23.32
  -2   3  -1  675.45   22.61
  -2   4  -1   37.23    3.49
   2  -4   1   33.82    3.46
  -2   4  -1   35.65    3.14
   2  -4  -1   37.60    3.31
  -2  -4  -1   34.64    3.15
   2   4   1   36.65    3.20
  -2  -4  -1   28.71    3.44
   2  -4   1   32.18    3.16
   2   4  -1   36.83    3.25
  -2  -4   1   30.10    3.69
  -2  -5  -1 1597.26   49.67
  -2  -5   1 1494.90   50.35
   2   5   1 1677.84   50.12
  -2   5   1 1673.48   52.76
   2  -5  -1 1543.40   49.88
  -2  -5   1 1439.09   52.87
  -2   5  -1 1565.77   51.75
  -2   5   1 1795.35   51.01
   2  -5   1 1353.30   51.45
   2  -5   1 1539.42   50.11
   2   5  -1 1727.26   50.07
  -2  -5  -1 1463.58   52.82
  -2   6   1  547.69   19.11
  -2   6  -1  521.96   21.19
  -2   6   1  530.61   17.91
   2   6   1  523.40   18.32
  -2   6  -1  526.15   18.02
  -2  -6   1  448.45   21.74
  -2  -6   1  468.75   18.53
   2  -6   1  473.91   18.37
  -2  -6  -1  466.35   21.76
   2  -6   1  431.20   20.72
  -2  -6  -1  461.19   17.82
   2  -7   1  367.83   16.78
   2  -7   1  331.38   16.93
  -2  -7   1  318.40   12.56
  -2   7   1  333.12   13.39
  -2   7   1  314.66   16.25
  -2   7   1  329.77   12.30
   2  -7   1  311.31   13.20
   2   7   1  329.18   12.95
  -2   7  -1  333.25   12.47
  -2  -7   1  291.33   13.05
  -2   7  -1  304.86   15.85
   2  -8   1 1641.30   55.49
   2  -8   1 1489.88   50.32
   2  -8   1 1743.52   57.85
  -2  -8   1 1491.45   50.32
  -2   8   1 1625.21   49.11
  -2  -8   1 1357.43   56.17
  -2   8   1 1631.66   56.26
  -2  -8  -1 1435.29   56.85
  -2  -8  -1 1601.61   49.52
  -2  -8   1 1584.23   49.53
  -2   8   1 1751.42   50.86
   2   8   1 1633.29   50.12
  -2   9  -1    0.44    0.51
   2  -9   1    0.88    1.17
  -2  -9   1    0.76    0.65
   2  -9  -1    2.35    1.68
  -2  -9   1    0.40    0.39
  -2   9   1   -0.15    0.68
   2   9   1    0.49    0.41
   2  -9   1    0.19    0.34
  -2   9   1   -0.89    1.89
  -2  -9  -1    2.10    3.56
  -2   9   1   -0.50    0.62
  -2  -9   1    1.26    0.48
  -2   9   1    0.39    0.32
  -2   9  -1    0.58    1.03
  -2  10  -1  278.06   16.66
   2 -10   1  284.44   16.08
   2  10   1  288.72   11.23
  -2 -10   1  278.00   10.81
  -2 -10  -1  246.67   17.40
  -2  10   1  294.28   11.57
  -2  10   1  282.08   10.47
   2 -10   1  255.81   11.50
  -2  10  -1  295.68   10.81
  -2 -10   1  254.25   11.28
   2 -10  -1  306.21   18.74
  -2 -10  -1  265.07   10.91
   2 -10   1  288.08   18.09
  -2  10   1  304.55   17.62
  -2  11   1  615.37   19.45
   2 -11   1  556.65   20.69
  -2 -11   1  652.78   31.33
  -2 -11   1  543.72   20.12
  -2  11  -1  620.67   19.72
  -2 -11  -1  559.58   19.87
  -2  11   1  604.13   20.28
  -2 -11   1  612.42   19.80
  -2 -11  -1  603.64   30.52
  -2  11   1  576.72   28.31
   2 -11   1  633.53   30.44
   2 -11  -1  688.67   31.79
  -2  12  -1   83.13    3.89
  -2 -12  -1   77.84    4.04
  -2  12   1   81.78    3.83
   2  12   1   67.44    6.34
  -2 -12   1   78.23    9.85
   2 -12   1   79.05    8.28
   2 -12   1   82.60    9.89
  -2 -12  -1   83.69   10.19
  -2  12  -1   87.45    9.49
  -2  12   1   82.85    9.38
   2 -12   1   69.69    4.25
  -2  12   1   81.14    4.18
   2 -12  -1   71.94    9.29
  -2  13   1  612.64   31.05
   2 -13  -1  588.51   32.38
  -2  13  -1  552.84   29.79
   2 -13   1  650.95   33.32
  -2 -13  -1  649.97   33.98
  -2 -13   1  674.42   34.47
   2 -14   1    1.59    1.57
   2  14   1    0.97    0.64
  -2  14  -1    2.31    2.19
  -2  14   1    2.36    1.13
   2 -14  -1    3.06    2.37
  -2 -14  -1    2.31    2.31
   2  14  -1    0.77    2.24
  -2 -14   1   -1.47    2.61
   2  14   1   -0.93    0.99
  -2 -15  -1   -0.72    1.42
  -2 -15   1    0.10    1.17
   2  15   1    2.46    1.15
  -2  15   1    0.04    1.67
  -2  15  -1   -1.43    2.11
   2 -15  -1    0.96    1.56
   2 -16  -1   -3.32    2.54
   2 -16   1   -1.60    2.44
  -2  16  -1    0.41    1.70
  -2 -16  -1   -0.24    1.77
  -2 -16   1   -1.38    2.53
   2  16   1   -0.90    1.66
  -2  17   1   86.23   11.15
   2  18  -1    8.38    4.16
   2  18   1    4.71    3.38
  -2  18  -1    6.09    3.13
  -2  19   1   61.53   10.10
   2  19  -1   41.71    8.08
  -2  19  -1   46.73    8.76
   2  19   1   39.88    8.13
  -2  20  -1    1.05    2.81
  -2  20   1    1.62    3.63
   2  20  -1    8.36    4.55
   2  20   1    2.98    2.95
   2  21  -1   36.13    8.40
   2  21   1   53.89   10.31
  -2  21  -1   35.81    8.41
  -2  21   1   42.48    8.38
   2  22   1    6.63    5.07
  -2  22  -1    7.13    4.07
  -2  22   1    5.48    3.70
   2  22  -1    4.04    2.53
   2  23  -1    3.84    3.39
   2  23   1   -2.88    2.30
  -2  23  -1    0.63    2.69
   2  24  -1    8.59    4.94
  -2  24   1    9.24    5.68
  -2  25  -1  143.23   18.49
  -2  25   1  170.33   20.06
   2  25  -1  167.69   20.14
   2  25   1  151.28   19.54
  -2  26   1   -0.22    2.48
  -2  26  -1    6.74    3.67
   2  26   1    3.00    2.21
  -2  27  -1   10.86    5.27
   2  27   1   10.92    5.18
  -2  27   1    5.30    3.09
  -2  28  -1    2.27    3.54
  -2   0  -2 1416.92   45.61
   2   0  -2 1422.08   46.12
  -2   0   2 1439.05   46.35
  -2  -1   2  637.81   23.45
  -2  -1  -2  672.47   23.05
   2  -1  -2  673.16   23.62
  -2  -1   2  639.52   22.91
  -2   1  -2  631.18   22.84
   2   1  -2  626.03   23.16
  -2   1   2  623.50   23.38
  -2  -2   2  154.08    8.83
   2   2   2  167.45    7.83
  -2  -2   2  148.83    8.59
  -2   2  -2  158.61    8.25
  -2  -2  -2  163.59    8.41
  -2  -3  -2  121.84    6.91
  -2   3   2  121.85    7.07
   2  -3   2  109.38    6.55
  -2  -3   2  108.32    6.42
   2  -3   2  102.68    5.94
  -2   3  -2  122.46    5.92
   2   3   2  103.37    6.51
  -2  -3   2   93.38    6.37
  -2   3   2  114.18    6.37
  -2  -3   2  105.65    7.24
   2   3   2  115.13    6.57
  -2  -3  -2  110.05    6.42
  -2   4   2 1810.47   55.04
   2   4   2 1955.75   55.68
  -2  -4  -2 1668.36   54.87
  -2  -4   2 1488.84   55.25
  -2   4  -2 1832.96   55.47
  -2  -4   2 1643.89   57.65
   2   4   2 1655.15   56.50
  -2   4   2 1939.24   56.51
  -2  -4   2 1765.41   55.14
  -2  -4  -2 1767.94   57.08
   2   5   2 1351.11   41.36
  -2  -5   2 1126.20   43.91
   2  -5   2 1270.40   41.48
  -2  -5   2 1245.26   40.79
   2   5   2 1247.25   43.64
  -2   5   2 1358.10   42.16
  -2   5   2 1339.74   40.54
  -2  -5  -2 1248.81   40.53
  -2  -5  -2 1128.66   43.42
   2  -5   2 1227.10   42.69
  -2   5  -2 1369.98   42.64
  -2  -5   2 1105.96   41.14
  -2  -6   2   20.25    2.72
  -2  -6  -2   21.31    2.41
  -2  -6   2   19.28    2.41
   2  -6   2   22.21    2.74
  -2   6  -2   20.56    3.07
   2   6   2   23.30    2.76
   2  -6   2   19.97    3.18
  -2  -6   2   19.83    3.51
  -2  -6  -2   18.67    2.37
  -2   6   2   24.19    2.99
   2   6   2   18.42    3.11
  -2   7   2  727.28   29.75
  -2  -7   2  631.09   25.90
  -2   7   2  841.61   27.13
  -2  -7  -2  662.66   29.94
   2   7   2  663.96   29.35
  -2   7  -2  792.06   25.52
  -2  -7  -2  647.35   25.35
  -2  -7   2  642.56   30.17
   2   7   2  764.64   25.87
   2  -7   2  816.28   30.66
   2  -7   2  732.65   26.24
  -2   7   2  798.36   30.77
  -2  -7   2  753.86   25.52
  -2   7   2  755.07   24.98
  -2   7  -2  763.47   29.13
  -2  -8  -2 1177.93   40.97
   2   8   2 1406.38   48.15
  -2  -8   2 1129.00   41.73
   2  -8   2 1424.67   48.35
  -2  -8  -2 1096.79   46.82
   2  -8   2 1243.31   41.78
  -2  -8   2 1130.54   47.40
   2   8   2 1314.18   41.32
  -2   8  -2 1399.57   41.03
  -2   8   2 1319.81   40.33
  -2  -8   2 1271.02   40.80
  -2  -9   2  414.00   15.63
   2  -9   2  386.84   16.45
  -2  -9   2  379.29   16.50
  -2  -9  -2  366.00   21.38
  -2  -9   2  469.46   23.68
   2  -9   2  440.45   22.25
   2   9   2  410.23   16.01
  -2   9   2  403.25   21.05
  -2  -9  -2  397.89   15.80
  -2   9  -2  438.81   15.58
  -2   9   2  416.26   15.11
  -2 -10   2  413.48   22.95
  -2  10   2  394.41   15.57
   2  10   2  355.04   14.48
  -2 -10   2  322.50   15.00
  -2  10   2  360.46   20.38
  -2 -10   2  389.44   14.35
  -2  10  -2  377.51   14.14
  -2  10   2  388.07   13.88
   2 -10   2  345.27   15.06
  -2 -10  -2  357.12   14.46
   2 -10   2  382.91   21.61
  -2  11   2   22.48    2.17
   2  11   2   21.20    2.50
   2 -11   2   20.10    2.62
  -2 -11   2   20.20    4.84
  -2 -11  -2   21.41    2.37
   2 -11   2   20.74    4.70
  -2 -11   2   16.58    2.39
  -2 -11   2   23.13    2.41
  -2  11   2   19.64    2.59
  -2  11  -2   24.88    4.85
  -2  11  -2   22.53    2.26
  -2  11   2   19.67    4.44
  -2  12   2 1059.86   46.18
  -2  12   2 1167.27   35.66
  -2  12  -2 1144.39   46.19
  -2 -12   2 1326.14   51.41
  -2 -12   2 1158.16   36.15
  -2 -12  -2 1098.41   36.39
   2  12   2 1131.05   36.52
  -2 -12  -2 1234.19   50.59
   2 -12   2 1302.05   50.56
  -2  12  -2 1145.06   35.73
   2 -12   2 1042.28   37.22
  -2 -12   2 1016.87   36.96
  -2  12   2 1180.96   37.18
   2  13   2   27.87    2.43
  -2 -13   2   37.45    7.14
  -2  13  -2   41.31    7.22
  -2  13  -2   34.35    2.38
  -2  13   2   27.76    2.59
  -2 -13   2   26.18    2.60
  -2  13   2   26.52    5.37
   2 -13   2   34.24    6.55
   2 -13   2   23.40    2.64
  -2 -13  -2   26.82    2.46
  -2 -13  -2   32.20    6.74
  -2 -13   2   28.94    2.39
  -2 -14  -2 1309.42   56.62
  -2 -14   2 1345.70   56.93
  -2  14   2 1286.65   38.92
  -2  14  -2 1232.40   52.17
   2  14  -2 1226.29   52.90
  -2  14   2 1221.23   52.63
   2  14   2 1230.41   53.36
   2 -14   2 1313.00   55.83
  -2  15  -2   10.28    4.03
   2 -15   2    7.09    3.66
  -2  15   2    8.61    4.00
   2  15  -2    4.57    3.45
  -2 -15  -2    4.27    2.86
  -2 -15   2    5.26    2.65
   2 -15   2   -1.36    2.44
   2 -16   2  398.72   26.92
   2  16  -2  324.70   23.41
   2  16   2  369.62   24.87
  -2  16  -2  345.10   23.47
  -2  17  -2  317.86   22.42
   2  17  -2  296.65   22.12
   2  17   2  334.24   23.62
  -2  17   2  305.00   22.46
   2  18   2  480.83   30.87
  -2  18  -2  443.54   29.01
  -2  18   2  485.49   30.32
   2  18  -2  494.21   30.80
   2  19   2    7.38    3.72
  -2  19   2   10.50    4.08
   2  19  -2    6.04    2.59
  -2  19  -2    7.97    4.20
  -2  20  -2  361.30   26.99
  -2  20   2  371.32   27.33
   2  20  -2  365.01   27.36
   2  21   2   12.61    5.41
  -2  21   2   20.48    6.93
   2  21  -2   22.60    7.36
   2  22   2  562.20   37.54
   2  22  -2  583.94   37.88
  -2  22  -2  571.62   36.97
  -2  22   2  578.87   37.48
   2  23   2    7.90    4.42
  -2  23  -2    5.16    4.59
  -2  23   2    4.42    2.89
   2  24   2  181.15   20.79
   2  24  -2  180.41   20.60
  -2  24   2  186.14   20.93
  -2  24  -2  172.78   19.85
   2  25   2   34.43    9.37
   2  25  -2   35.82    9.65
  -2  25  -2   31.49    9.69
   2  26  -2  306.05   28.87
  -2  26  -2  324.47   28.94
  -2  26   2  315.24   28.75
  -2  27   2   -1.33    3.30
   2  27  -2   11.83    5.74
   2  27   2   10.90    5.74
  -2  27  -2   14.33    5.83
  -2   0  -3    3.09    1.53
   2   0  -3    4.91    1.73
   2  -1  -3 3257.41   99.32
   2   1  -3 3145.58   98.98
  -2  -1  -3 3164.22   99.01
   2  -1   3 3342.35   96.03
  -2   1  -3 3125.81   98.79
   2  -2  -3   57.59    4.95
  -2  -2   3   53.08    4.83
  -2   2  -3   43.50    4.24
  -2   2  -3   56.58    3.60
   2   2  -3   53.32    4.61
   2  -2   3   52.57    3.73
  -2  -2  -3   54.10    4.63
   2   3   3   17.24    2.44
  -2  -3  -3   15.24    2.36
   2  -3  -3   15.16    2.42
   2   3  -3   20.01    2.69
   2   3   3   15.10    2.32
  -2   3  -3   15.67    1.99
  -2  -3   3   16.00    2.70
   2  -3   3   13.67    2.02
  -2  -3   3   13.25    2.27
  -2   3   3   17.58    2.35
  -2   3  -3   18.37    2.49
  -2  -4  -3   16.90    2.54
   2   4   3   19.48    2.94
   2   4   3   21.68    2.78
  -2  -4   3   18.37    2.59
   2  -4   3   21.32    2.78
   2  -4   3   23.39    2.96
  -2   4  -3   23.01    2.79
  -2   4  -3   20.32    2.57
   2  -4  -3   17.91    2.70
   2   4  -3   22.72    2.86
  -2  -4   3   18.13    3.17
  -2   4   3   20.16    2.59
  -2  -5   3  364.69   18.99
   2  -5   3  421.29   16.97
  -2   5  -3  414.82   17.15
  -2   5   3  398.92   15.91
  -2   5  -3  439.96   16.72
  -2  -5   3  397.38   16.26
  -2  -5  -3  373.76   16.42
   2   5   3  440.33   16.80
   2   5   3  385.65   18.08
   2   6   3   69.58    6.77
   2  -6  -3   69.15    5.67
   2  -6   3   59.69    6.03
   2   6  -3   73.33    5.50
  -2   6  -3   76.59    5.36
  -2  -6   3   64.11    4.94
   2   6   3   76.52    5.42
  -2  -6   3   76.01    7.35
   2  -6   3   66.49    5.35
  -2  -6  -3   62.85    5.17
  -2   6  -3   75.67    6.14
  -2   6   3   67.07    4.80
  -2   7   3  574.23   20.47
  -2  -7  -3  510.87   25.01
   2  -7   3  618.06   25.47
  -2   7   3  563.28   22.14
   2   7   3  523.41   24.73
   2  -7   3  539.44   21.55
  -2  -7   3  636.15   27.33
   2   7  -3  598.89   21.80
   2  -7  -3  523.03   22.15
  -2  -7   3  540.34   20.77
  -2   7  -3  561.43   23.61
   2   7   3  573.56   21.39
  -2  -7  -3  533.71   21.22
  -2   7  -3  571.36   21.03
  -2  -8   3  660.84   28.95
  -2  -8  -3  511.36   26.48
  -2   8  -3  624.66   25.69
  -2  -8  -3  551.65   21.94
  -2  -8   3  490.40   22.17
  -2   8   3  637.21   23.25
  -2   8   3  585.37   21.04
  -2  -8   3  589.28   21.67
   2   8   3  543.60   26.32
   2  -8   3  571.11   22.54
   2   8   3  613.30   22.08
   2  -8   3  650.78   27.50
  -2   8  -3  621.70   21.82
  -2   9   3  158.04    9.35
  -2   9   3  165.28    8.15
  -2  -9  -3  153.21    8.67
   2  -9   3  168.66    9.47
  -2  -9  -3  133.75   11.94
   2   9   3  139.21   11.63
  -2  -9   3  162.78    8.56
  -2  -9   3  134.50    8.77
   2  -9   3  183.42   13.02
  -2  -9   3  176.40   13.66
  -2   9  -3  171.59    8.65
  -2   9  -3  176.29   11.87
  -2 -10  -3  332.15   21.29
  -2 -10   3  418.80   23.42
  -2 -10   3  393.50   15.56
  -2  10  -3  397.14   20.52
  -2  10   3  382.76   14.93
  -2  10  -3  382.36   15.20
  -2 -10  -3  359.14   15.54
  -2  10   3  307.14   19.57
   2  10   3  380.47   15.74
  -2 -10   3  330.19   16.10
   2 -10   3  435.50   22.72
  -2  10   3  407.70   16.84
   2 -10   3  382.34   16.55
  -2 -11   3  180.23   15.10
  -2 -11  -3  158.63    8.73
  -2  11   3  168.22    8.03
  -2  11   3  169.78    9.54
   2 -11   3  152.12    9.29
  -2  11  -3  158.33    8.14
  -2 -11  -3  127.10   12.82
   2  11   3  164.73    8.78
  -2 -11   3  163.48    8.45
  -2 -11   3  146.51    9.17
   2 -11   3  180.37   14.32
  -2 -12   3    7.40    1.65
   2 -12   3    5.45    2.42
  -2 -12  -3    6.12    1.54
  -2  12   3    6.74    1.43
  -2  12   3    7.48    1.75
   2 -12   3    5.62    1.55
   2 -12   3    9.87    3.68
  -2 -12  -3    8.03    3.12
  -2  12   3    6.35    3.12
  -2 -12   3    7.77    3.02
   2  12   3    6.33    1.46
  -2  12  -3    7.68    1.53
  -2 -12   3    4.95    1.37
  -2  13   3  490.45   19.38
  -2 -13  -3  615.81   32.78
  -2  13   3  585.55   21.53
   2  13   3  587.40   30.59
   2 -13   3  496.09   21.24
  -2 -13   3  491.24   21.14
  -2  13  -3  599.22   19.82
  -2 -13   3  620.57   32.98
  -2 -13   3  585.23   20.69
   2 -13   3  599.61   27.73
   2  13   3  561.01   20.54
  -2  13   3  576.68   30.09
  -2 -13  -3  540.96   20.62
   2 -13   3  657.14   32.71
   2 -14   3   19.09    5.33
  -2 -14   3   16.75    2.43
  -2 -14   3   25.82    6.12
  -2  14   3   20.71    4.91
  -2 -14  -3   22.23    5.68
  -2  14   3   18.55    2.48
   2  14   3   18.10    5.29
  -2  14  -3   22.41    2.25
  -2 -14  -3   15.43    2.17
   2 -14   3   15.78    2.37
   2  14  -3   21.04    5.19
  -2 -14   3   18.69    2.26
  -2  14   3   22.92    2.31
   2  14   3   16.27    2.18
   2  15   3   79.22    4.73
  -2  15   3   85.16    5.12
  -2 -15  -3   84.19    5.03
   2 -15   3   90.66    9.76
  -2  15  -3   79.91   10.00
  -2 -15  -3   91.22   11.97
   2 -15   3   76.87    5.33
  -2  15  -3   91.54    4.47
   2 -15   3  113.51   13.23
   2  15  -3   87.09   10.74
  -2  15   3   76.57   10.49
  -2 -15   3   70.74    4.93
  -2  15   3   85.91    4.71
  -2 -15   3   83.70    4.73
  -2 -15   3  111.01   13.20
   2  16   3    3.84    2.80
  -2  16  -3    1.53    2.62
   2  16  -3    2.20    2.55
  -2  16   3    0.02    1.38
   2 -16   3    6.66    3.47
  -2  16   3    0.91    2.66
  -2  17   3  410.25   26.50
   2  17   3  427.69   27.43
  -2  17  -3  376.10   24.89
   2 -17   3  409.55   23.49
   2  17  -3  379.72   25.80
  -2  18  -3   17.30    5.75
   2  18   3   15.22    4.78
   2  18  -3   15.53    5.13
   2  19   3  100.06   13.41
   2  19  -3  103.58   13.15
  -2  19   3   91.59   12.60
  -2  19  -3   85.16   11.90
   2  20   3   36.01    8.51
  -2  20  -3   28.78    7.33
   2  20  -3   39.41    8.32
  -2  20   3   40.74    8.25
   2  21  -3   29.39    7.82
  -2  21   3   20.86    6.15
   2  21   3   32.04    7.98
  -2  21  -3   31.54    7.46
   2  22  -3   10.52    4.52
  -2  22   3   16.72    6.36
  -2  22  -3   12.09    5.25
  -2  23  -3   -1.91    2.05
   2  23   3   -1.05    2.55
   2  23  -3   -0.05    1.70
  -2  23   3   -0.79    1.67
   2  24   3    0.91    1.75
  -2  24   3   -3.55    3.99
   2  24  -3   -1.44    2.50
  -2  24  -3    1.63    2.65
   2  25   3   43.78   10.34
   2  25  -3   43.02   10.08
  -2  25   3   36.51    8.95
   2  26  -3   16.94    6.38
  -2  26   3   10.62    5.99
   2  26   3   21.18    7.04
  -2  26  -3   18.77    6.92
   2  27   3   10.06    5.83
   2  27  -3   14.49    4.77
  -2  27  -3   10.08    4.43
  -2  28  -3   22.95    7.84
  -2   0  -4 4130.39  127.09
   2   0  -4 4216.53  127.54
   2   1  -4   87.77    6.55
  -2   1  -4   77.48    6.17
   2  -1  -4   80.64    6.34
  -2  -1  -4   72.33    6.04
  -2  -2   4  409.19   18.62
  -2   2  -4  429.05   17.97
  -2  -2  -4  425.07   18.08
  -2   3   4  417.78   16.38
  -2   3  -4  365.86   16.61
  -2  -3   4  385.20   18.07
  -2  -3   4  386.07   16.36
   2   3  -4  371.01   16.78
   2  -3  -4  381.75   17.16
  -2   3  -4  413.33   15.58
   2  -3   4  366.70   15.83
  -2  -3  -4  375.83   16.77
  -2  -4  -4 3345.38  108.26
  -2  -4   4 3576.92  111.51
   2   4  -4 3161.70  107.92
  -2  -4   4 3585.79  107.82
   2  -4  -4 3508.20  109.17
  -2   4   4 3841.79  107.77
  -2   4  -4 3916.40  107.66
  -2   4  -4 3252.15  107.64
   2  -4   4 3465.85  108.37
   2   5  -4  290.84   14.67
  -2   5   4  341.30   14.40
  -2  -5   4  367.54   18.39
  -2  -5  -4  309.63   14.94
  -2   5  -4  355.02   15.07
   2   5   4  370.77   15.27
  -2  -5   4  326.99   14.64
   2  -5   4  316.26   15.64
  -2   5  -4  299.65   14.47
   2  -5  -4  321.56   15.55
   2   5   4  327.99   16.33
  -2   6  -4   97.05    7.32
   2  -6  -4   91.08    7.25
  -2   6   4   91.03    6.28
  -2  -6   4  115.16    9.64
   2  -6   4   83.08    7.47
   2   6   4   86.34    7.85
  -2  -6   4   94.25    6.66
   2   6   4  110.61    7.18
   2   6  -4   98.71    7.13
  -2   6  -4   99.76    6.80
   2   7  -4  437.93   18.55
  -2   7  -4  444.53   18.10
  -2   7   4  436.99   17.32
   2  -7   4  457.04   21.38
   2  -7  -4  411.46   19.02
  -2  -7   4  406.80   17.68
   2   7   4  471.02   18.53
   2   7   4  423.72   21.03
  -2  -7  -4  395.06   18.07
  -2   8  -4 2930.95   95.28
  -2  -8  -4 2716.67   91.96
  -2  -8   4 3380.75  101.24
  -2  -8   4 2810.36   91.40
   2  -8   4 3325.55   99.02
  -2   8   4 2955.49   90.78
  -2   8  -4 3081.15   91.78
   2  -8   4 2875.96   92.68
   2   8   4 3042.05   91.99
   2   8   4 2774.50   97.12
   2  -9   4   -0.35    1.01
   2  -9  -4    0.48    0.73
   2   9   4    0.79    0.83
  -2  -9  -4   -0.20    0.57
  -2  -9   4    0.05    1.47
  -2   9  -4    1.03    0.93
   2  -9   4   -0.61    1.12
  -2   9  -4    1.23    1.12
   2   9  -4    0.33    0.61
  -2   9   4   -1.19    0.70
  -2  -9   4    0.02    0.41
  -2 -10   4 1150.20   39.97
  -2  10   4 1234.70   41.74
   2 -10   4 1270.24   48.36
  -2  10  -4 1121.22   44.59
  -2 -10   4 1306.03   50.36
   2 -10  -4 1115.67   41.74
  -2  10  -4 1221.47   39.90
   2 -10   4 1103.48   40.95
  -2  10   4 1163.21   38.95
  -2 -10  -4 1093.12   40.24
   2  10   4 1192.99   40.07
  -2  11  -4    8.83    1.85
  -2 -11   4    7.41    1.81
  -2  11   4   11.15    2.22
  -2 -11   4    8.22    2.80
   2  11   4    9.76    1.95
  -2 -11  -4    9.11    2.03
   2 -11   4    6.87    1.77
  -2 -11   4    9.85    2.11
  -2 -12   4 1904.58   72.58
   2  12   4 2319.84   72.08
  -2 -12   4 2291.41   72.37
  -2 -12  -4 2119.18   72.20
   2 -12   4 2414.50   84.25
  -2  12  -4 2251.45   80.00
  -2 -12   4 2603.95   87.17
  -2  12   4 2334.04   71.12
  -2  12  -4 2417.12   71.71
   2 -12   4 2214.27   73.73
  -2 -12   4 2313.38   71.64
  -2  12   4 2331.52   73.81
  -2  13   4    1.27    0.59
  -2 -13  -4    1.11    0.96
   2 -13   4   -0.67    0.93
   2  13   4    1.41    1.02
  -2 -13   4    1.60    1.16
  -2  13  -4    2.81    1.16
   2 -13   4    0.87    1.11
   2  13   4   -0.47    1.59
  -2  13   4    0.60    1.42
  -2 -13   4    0.03    0.58
   2  13  -4   -0.65    2.01
  -2  13   4   -0.02    0.60
  -2 -14   4  944.78   33.75
   2 -14   4 1057.35   46.83
  -2  14  -4  944.34   42.19
  -2 -14  -4  893.60   33.18
  -2  14  -4  990.38   32.25
   2 -14   4  891.70   34.14
  -2  14   4  981.76   44.17
   2  14   4  994.68   44.80
   2 -14   4  993.38   41.17
   2  14  -4  993.89   43.91
  -2  14   4  912.06   32.07
  -2 -14   4  903.97   33.02
   2  14   4  930.42   32.79
   2 -15   4   87.82   11.85
  -2 -15   4   78.53    5.76
  -2  15   4   81.07   10.64
  -2  15   4   82.42    6.22
   2  15   4   77.88    5.64
  -2  15   4   62.68    9.17
  -2 -15  -4   79.98    5.95
   2  15  -4   87.12   10.99
  -2 -15   4   94.18   12.46
   2 -15   4   66.43    5.99
  -2 -15   4   69.23    6.05
  -2  15  -4   92.86   10.74
  -2  15  -4   87.14    5.36
  -2  16  -4  513.59   17.47
   2  16   4  477.28   29.93
   2 -16   4  431.58   19.03
  -2  16   4  479.67   29.44
  -2 -16   4  406.77   18.56
  -2  16  -4  495.12   28.64
  -2  16   4  479.57   18.69
   2  16  -4  488.91   29.46
  -2 -16  -4  461.36   18.45
  -2  16   4  513.20   17.95
   2 -16   4  523.46   32.18
  -2 -16   4  469.68   18.23
   2  16   4  467.78   17.97
   2  17   4   30.23    7.00
   2  17   4   26.23    2.42
  -2 -17  -4   27.35    2.72
  -2  17   4   29.63    6.55
   2  17  -4   26.03    6.72
  -2  17  -4   30.76    6.35
   2 -17   4   22.61    2.75
  -2  17   4   28.50    2.68
  -2 -17   4   20.12    2.43
  -2 -17   4   27.82    2.59
  -2  17  -4   27.20    2.21
  -2  18  -4  209.29   18.48
   2  18   4  232.98   20.54
   2  18  -4  252.70   20.69
  -2  18   4  171.98   16.99
  -2  18   4  218.21   19.73
   2  19   4   26.87    6.80
   2  19  -4   24.82    6.09
  -2  19  -4   20.23    6.01
  -2  19   4   27.80    6.78
   2  20  -4   32.76    7.32
   2  21   4    9.44    4.30
   2  21  -4    9.51    4.04
  -2  21   4    8.66    3.95
   2  21   4   -4.59    2.36
  -2  22  -4  212.86   21.15
   2  22  -4  242.18   22.89
   2  22   4  245.13   23.72
   2  23  -4   23.60    6.71
   2  23   4    6.32    2.99
  -2  23   4   16.72    5.74
  -2  23  -4   14.69    5.15
   2  24  -4   -1.27    2.12
  -2  24  -4   -2.29    2.83
  -2  25  -4   57.36   11.64
   2  25   4   57.16   12.44
  -2  25   4   53.03   11.95
  -2  26   4  265.94   27.45
  -2  26  -4  308.40   28.37
   2  26   4  336.12   30.94
   2  27   4   14.08    6.74
  -2  27   4    8.21    4.63
  -2  27  -4   14.61    6.28
  -2  28  -4   11.73    4.37
   2   0  -5    0.84    0.91
   2  -1  -5  849.10   30.39
   2   1  -5  691.49   28.90
  -2  -2   5    2.87    1.17
   2  -2   5    2.13    1.01
   2   2  -5    1.75    0.90
   2  -2  -5    3.27    1.47
  -2  -3   5   51.19    5.03
   2  -3  -5   54.94    5.59
   2   3  -5   49.72    5.27
   2  -3   5   48.16    5.35
  -2   3  -5   44.09    4.80
   2   3   5   53.90    5.34
  -2  -3  -5   57.71    5.61
   2  -3   5   48.60    4.74
  -2   3   5   52.62    4.85
   2  -4  -5  132.34    9.02
  -2  -4   5  119.26    9.55
   2  -4   5  118.23    8.74
  -2  -4   5  109.59    7.69
  -2  -4  -5  119.35    8.38
  -2   4   5  124.38    7.83
   2   4  -5   88.50    7.47
   2  -4   5  101.83    7.73
   2   4   5  114.76    8.36
  -2   4  -5  100.95    7.59
  -2   4  -5  116.48    7.39
   2  -5   5 1152.44   40.65
  -2   5   5 1027.98   37.92
  -2  -5  -5 1230.39   40.72
   2  -5   5 1020.55   40.11
   2  -5  -5 1316.16   42.01
  -2  -5   5 1135.33   39.18
  -2   5  -5 1141.58   38.90
  -2  -5   5 1264.59   44.17
   2   5   5 1153.26   40.03
   2   5  -5 1000.10   39.11
  -2   5  -5  951.89   38.49
  -2   6  -5   65.32    5.86
   2  -6   5   75.18    7.10
   2   6   5   71.01    5.99
  -2  -6  -5   74.68    6.60
  -2   6   5   65.08    5.44
  -2  -6   5   75.23    8.15
  -2  -6   5   68.28    5.90
   2   6   5   64.85    6.95
   2   6   5   65.04    6.07
  -2   6  -5   56.59    5.56
   2  -6   5   59.87    5.83
  -2  -7   5    3.12    1.48
   2   7  -5    3.03    1.32
  -2   7   5    3.51    1.28
  -2   7  -5    1.07    0.75
  -2   7  -5    2.73    1.00
   2  -7   5    2.25    1.23
  -2  -7  -5    3.43    1.25
   2  -7  -5    2.68    1.25
  -2  -7   5    1.53    0.82
   2   7   5    2.44    1.65
   2  -8  -5  158.70   10.86
   2  -8   5  199.38   13.55
  -2  -8  -5  141.38    9.85
   2   8  -5  159.38   10.28
  -2   8  -5  161.21    9.80
  -2   8   5  173.22    9.67
  -2   8  -5  154.99   10.99
  -2  -8   5  168.88   10.15
  -2  -9   5   34.38    5.94
  -2  -9   5   25.31    3.65
   2  -9   5   33.76    5.66
   2  -9  -5   27.34    4.24
  -2   9   5   28.50    3.55
   2  -9   5   32.30    4.46
  -2   9  -5   24.47    4.40
   2   9  -5   32.45    4.17
  -2   9  -5   26.23    3.62
  -2  -9  -5   27.14    3.98
   2  10   5    2.61    1.33
  -2 -10   5    0.31    1.00
   2 -10   5    1.41    0.54
  -2 -10  -5    0.36    0.65
  -2 -10   5   -0.30    0.86
  -2  10  -5    1.42    0.65
   2 -10   5    0.63    1.50
   2 -10  -5    2.18    1.05
   2  11  -5  165.06   10.40
  -2 -11  -5  159.56   10.54
   2 -11   5  162.30   10.84
  -2  11  -5  168.82   13.04
   2 -11  -5  160.09   11.24
  -2  11   5  159.64    9.36
  -2  11  -5  172.31   10.01
  -2 -11   5  163.17   10.26
  -2 -11   5  172.23   15.32
   2 -11   5  171.80   14.61
   2 -12   5  176.38   15.22
   2  12  -5  153.55   13.67
  -2  12  -5  148.57   12.88
  -2 -12   5  158.71   10.24
   2  12   5  158.05   14.22
   2 -12  -5  133.09   10.58
  -2  12   5  154.38   10.53
  -2  12  -5  163.14    9.52
  -2  12   5  149.51    9.14
   2  12   5  156.07    9.62
   2 -12   5  155.71   10.71
   2  13  -5  755.17   36.47
  -2  13   5  779.95   27.98
  -2 -13   5  767.32   29.50
   2  13   5  745.87   28.65
   2  13   5  735.81   37.16
  -2  13   5  737.24   36.98
  -2 -13   5  813.57   40.34
   2 -13   5  765.34   30.57
  -2  13  -5  785.46   35.64
  -2  13   5  781.92   30.23
  -2 -13  -5  691.65   28.94
  -2  13  -5  818.50   28.44
  -2 -14   5    3.97    1.38
   2 -14   5    2.10    1.33
  -2  14  -5    3.92    1.26
  -2 -14  -5    2.94    1.23
  -2  14   5    7.21    3.38
   2  14   5    2.36    1.09
  -2  14  -5    7.60    2.44
  -2 -14   5    1.51    2.15
   2  14   5    1.52    1.13
  -2  14   5    2.92    1.25
  -2  14   5    2.60    0.92
   2  14  -5    4.46    2.85
  -2 -14   5    1.96    1.11
   2 -14   5    2.66    1.57
  -2 -14   5    1.87    1.09
  -2 -15   5   26.51    3.69
  -2  15   5   17.17    4.92
  -2 -15  -5   25.46    3.75
  -2  15   5   14.43    4.34
  -2  15   5   24.69    3.74
   2  15   5   35.02    7.09
   2 -15   5   19.67    3.65
  -2  15  -5   27.30    3.30
  -2  15  -5   28.40    5.81
   2  15  -5   32.42    6.62
   2  15   5   20.87    3.28
  -2  15   5   27.08    3.41
  -2 -15   5   34.04    7.71
   2 -15   5   29.76    6.83
  -2 -15   5   22.11    3.66
   2 -16   5  223.22   16.58
  -2  16   5  196.71   18.12
  -2  16  -5  198.30   16.93
   2  16   5  189.87   10.59
  -2 -16   5  224.28   12.13
   2  16  -5  197.82   17.61
   2 -16   5  221.83   20.02
   2  16   5  215.54   18.89
  -2 -16   5  155.13   10.97
  -2 -16  -5  182.99   10.94
  -2  16   5  213.02   10.54
  -2  16  -5  207.36   10.23
  -2 -16   5  200.15   11.14
   2 -16   5  161.10   11.25
  -2  17   5  119.27   13.96
   2  17   5  140.98    8.35
   2  17  -5  171.34   16.38
  -2 -17   5  150.56    8.98
  -2  17  -5  168.12    8.43
  -2  17   5  155.93    8.47
  -2 -17   5  117.85    8.77
  -2  17  -5  141.73   14.79
  -2  17   5  157.66   16.20
   2 -17   5  138.62    9.47
  -2  17   5  152.12    9.25
  -2 -17  -5  148.24    9.17
   2  18   5   25.80    6.48
  -2 -18  -5   26.15    3.18
  -2  18   5   30.44    3.33
  -2  18   5   25.62    6.15
  -2  18  -5   20.71    6.02
  -2  18  -5   27.18    2.61
  -2 -18   5   28.94    3.20
   2  18   5   25.33    2.79
   2 -18   5   20.82    3.06
  -2 -18   5   19.30    2.88
  -2  19  -5   38.25    7.52
  -2  19   5   37.10    7.89
   2 -19   5   34.00    3.08
   2  19   5   36.54    8.22
  -2  19   5   31.80    2.50
  -2  20   5   -2.73    1.75
   2  20   5   -1.67    2.63
  -2  20  -5   -1.07    2.29
   2 -20   5   -2.05    1.99
  -2  21  -5    6.87    3.29
   2  21   5    0.81    2.63
   2  22   5   30.80    7.64
  -2  22   5   30.45    7.72
   2  22  -5   44.61    9.47
  -2  22  -5   42.65    9.01
  -2  23   5   17.15    5.84
   2  23   5   30.83    9.95
   2  23  -5   23.98    6.56
  -2  23  -5   19.09    5.78
   2  24   5   -0.10    2.41
  -2  24  -5   -1.12    1.41
   2  24  -5    3.48    4.99
  -2  24   5   -1.68    3.04
  -2  25  -5   48.53   10.77
  -2  25   5   39.12    9.93
   2  25   5   51.20   11.81
   2  25  -5   45.50   10.39
   2  26  -5   24.74    8.21
  -2  26   5   16.90    7.42
  -2  26  -5   12.83    5.64
  -2  27   5   32.83    9.92
   2  27  -5   27.92    8.86
  -2   0  -6  533.99   23.24
   2   0  -6  534.01   23.61
  -2   1  -6  736.40   32.04
   2  -1  -6 1003.50   34.88
  -2  -1  -6  979.50   34.13
   2   1  -6  774.24   32.75
   2   2  -6  196.74   12.58
  -2  -2  -6  269.47   14.16
   2  -2   6  206.94   11.66
  -2  -2   6  255.43   14.36
  -2   2  -6  198.94   12.39
   2  -2  -6  265.70   14.37
   2   3   6    0.10    0.63
   2   3  -6    0.04    0.90
  -2   3   6    2.33    1.34
   2  -3   6    0.62    0.57
  -2  -3   6   -0.66    1.38
  -2  -3   6   -0.20    0.81
  -2   3  -6    2.37    1.59
   2  -3  -6    2.73    1.48
  -2  -3  -6    3.13    1.81
   2  -3   6    1.91    2.18
   2   4   6 3421.79  103.38
   2  -4   6 3162.33  103.49
   2  -4  -6 3803.60  105.87
  -2  -4   6 3538.23  106.54
   2   4  -6 2797.72  102.03
  -2   4   6 3375.31  101.76
   2  -4   6 3021.90  102.29
  -2  -4   6 3173.35  101.97
  -2  -4  -6 3606.22  104.25
  -2   4  -6 2877.11  101.54
   2  -5   6  242.58   14.01
  -2  -5   6  218.08   12.64
  -2   5  -6  219.66   12.07
  -2   5  -6  186.51   11.84
  -2   5   6  209.36   11.84
   2  -5   6  213.53   13.17
  -2  -5  -6  245.48   13.50
   2  -5  -6  263.99   14.71
   2   5   6  222.10   13.04
   2   5  -6  192.14   12.44
   2  -6  -6  389.21   18.87
  -2   6  -6  261.34   15.47
   2   6   6  342.88   17.37
   2  -6   6  398.95   19.51
  -2  -6   6  342.37   16.70
  -2  -6   6  397.78   21.15
   2  -6   6  339.02   17.70
  -2   6   6  336.16   16.03
  -2   6  -6  322.65   16.18
  -2  -6  -6  376.26   17.93
   2   6  -6  294.95   16.54
   2   7   6   27.61    4.21
  -2   7   6   24.50    3.59
   2   7   6   23.48    4.53
   2  -7   6   27.85    4.50
  -2   7  -6   21.30    3.57
  -2   7  -6   25.71    4.04
  -2  -7   6   26.60    3.92
   2  -7   6   35.43    5.22
   2  -7  -6   34.42    4.96
  -2  -7  -6   31.07    4.48
   2   7  -6   22.13    3.68
  -2  -7   6   30.26    5.46
  -2  -8   6 1843.66   61.48
  -2  -8   6 1993.27   69.79
  -2   8   6 1815.82   60.22
  -2  -8  -6 1903.29   62.94
   2   8   6 1966.11   61.52
   2   8   6 1862.13   62.34
   2  -9   6   25.70    4.96
  -2  -9  -6   20.33    3.81
   2   9  -6   18.84    3.49
  -2   9  -6   22.67    4.11
   2  -9  -6   20.68    3.97
  -2  -9   6   25.15    3.88
  -2   9  -6   21.64    3.53
   2  -9   6   23.40    3.74
  -2 -10  -6  298.06   16.38
   2 -10  -6  294.33   17.31
  -2 -10   6  371.42   22.79
  -2  10  -6  296.88   17.77
  -2  10   6  312.43   15.20
  -2 -10   6  323.36   16.44
   2  10  -6  267.06   15.48
  -2  10  -6  273.67   15.10
   2 -10   6  340.93   17.50
  -2  11  -6   -0.50    2.19
  -2  11   6   -0.02    1.10
   2  11  -6    1.53    0.69
   2  11   6    3.15    1.13
  -2 -11  -6    1.53    1.07
   2 -11   6    1.30    1.68
   2 -11  -6    2.15    1.67
   2  11  -6   -0.75    2.44
  -2  11  -6   -0.57    0.93
  -2 -11   6    1.15    1.15
  -2 -12   6 1559.37   62.00
  -2 -12  -6 1227.77   49.62
  -2 -12   6 1465.14   50.60
  -2  12  -6 1484.73   49.29
  -2  12  -6 1457.49   55.09
  -2  12   6 1331.46   56.94
   2  12  -6 1432.80   56.67
   2 -12   6 1433.51   51.82
   2  12   6 1500.26   49.67
   2  12   6 1209.55   55.89
  -2 -13  -6   15.52    3.32
  -2  13  -6   16.53    3.29
   2  13   6   12.36    2.60
   2  13  -6   16.04    3.06
   2 -13   6   16.54    3.61
  -2 -13   6   24.73    6.32
  -2  13   6   17.78    3.03
  -2  13  -6   19.11    4.49
   2  13   6   14.43    4.84
   2  13  -6   10.12    3.50
  -2  13   6   11.34    4.15
   2 -13  -6   17.19    3.60
  -2 -13   6   14.00    2.88
  -2  14   6  443.15   28.05
  -2  14  -6  476.32   26.98
  -2 -14  -6  445.29   22.07
   2  14   6  474.66   29.36
   2  14   6  502.28   21.61
  -2 -14   6  539.73   32.60
   2 -14   6  494.97   30.42
   2  14  -6  501.81   28.50
  -2 -14   6  487.06   22.34
  -2  14   6  489.84   20.87
   2 -14   6  473.56   23.13
  -2  14  -6  498.99   21.16
  -2  15   6   13.95    3.15
   2  15  -6   15.45    4.87
  -2 -15  -6   14.49    3.00
  -2  15  -6   15.06    2.80
  -2 -15   6   14.68    3.02
   2 -15   6   17.28    5.14
   2  15   6   15.11    4.70
  -2  15   6   15.11    2.76
  -2  15   6    5.76    3.51
  -2 -15   6    9.16    2.71
  -2 -16   6  546.41   28.48
  -2  16   6  558.44   35.36
  -2  16   6  742.61   29.78
   2  16  -6  768.88   38.69
  -2 -16   6  718.90   29.27
  -2 -16  -6  673.70   28.85
   2  16   6  706.60   38.88
   2 -16   6  679.02   30.21
  -2  16   6  763.69   27.91
  -2  16  -6  767.79   27.74
  -2  16   6  732.14   38.89
   2  16   6  733.33   28.30
   2 -16   6  823.26   42.46
  -2 -17   6    5.34    1.88
  -2 -17   6    3.72    1.65
   2  17   6    5.78    1.72
   2  17   6    4.15    1.11
  -2  17   6    8.70    3.64
  -2  17   6    6.14    1.59
   2 -17   6    5.56    2.03
  -2 -17  -6    7.29    2.14
   2 -17   6    7.38    2.89
  -2  17   6    6.95    2.13
  -2  17  -6    8.58    2.16
  -2 -18   6  342.42   18.90
  -2 -18  -6  394.43   19.12
   2  18  -6  453.35   29.45
  -2  18   6  466.18   18.50
   2  18   6  473.20   31.10
   2  18   6  392.60   17.78
  -2  18   6  417.91   29.15
   2 -18   6  379.59   19.46
  -2  18  -6  454.46   17.97
   2  19   6   39.95    8.54
   2 -19   6   38.07    4.59
  -2 -19  -6   26.93    3.79
  -2  19   6   27.60    3.45
  -2 -19   6   21.16    3.43
   2  19  -6   29.62    7.71
  -2  19  -6   28.64    3.21
   2  19   6   27.36    3.25
  -2  19   6   33.12    7.85
   2  20   6  294.84   21.92
   2  20  -6  303.92   25.09
   2  20   6  333.67   27.02
  -2  20   6  288.40   12.08
  -2  20   6  322.20   26.24
   2 -20   6  343.29   14.58
   2  20   6  268.90   11.96
  -2 -20   6  360.76   14.30
  -2 -20   6  368.18   14.01
  -2  21   6    6.65    3.63
   2  21  -6    6.45    3.50
  -2  22   6  147.86   18.09
   2  22  -6  134.53   17.22
   2  22   6  136.21   17.62
  -2  23   6   27.36    8.04
   2  23  -6   35.05    8.37
   2  24   6    7.30    3.95
   2  24  -6    4.70    4.14
  -2  24   6    2.42    2.18
   2  25   6    3.06    3.03
  -2  25  -6   -0.85    2.69
   2  25  -6   -4.95    3.46
   2  26   6  231.33   25.70
   2  26  -6  213.61   23.81
  -2  26   6  182.78   22.45
  -2  26  -6  188.95   22.27
  -2  27  -6    0.54    2.65
   2   0  -7    5.52    2.69
  -2   0  -7    4.90    2.45
   2   1  -7 3003.87  104.29
  -2   1  -7 2917.15  103.31
  -2  -1  -7 3625.15  105.56
   2  -1  -7 3628.25  106.47
   2  -2   7  105.83    8.19
   2   2  -7   94.91    8.79
   2  -2  -7  132.13   10.24
  -2   2  -7   96.85    8.56
  -2  -2  -7  129.55    9.67
  -2  -2   7  125.27   10.00
  -2  -3   7  764.12   30.91
  -2   3   7  823.24   31.07
  -2   3  -7  630.57   30.12
   2  -3  -7  877.88   33.65
   2   3  -7  648.91   30.78
   2   3   7  872.30   32.90
  -2  -3  -7  908.21   33.16
   2  -3   7  725.86   31.84
  -2  -3   7  850.77   33.98
   2   4   7 1229.72   44.13
   2  -4   7 1373.16   44.97
  -2   4   7 1195.11   42.34
  -2  -4   7 1131.62   42.48
   2  -4  -7 1296.58   45.48
   2  -4   7 1100.09   43.65
   2   4  -7 1000.11   42.50
  -2  -4  -7 1265.26   44.64
  -2   4  -7  997.98   41.91
  -2  -5   7  220.11   14.96
   2   5   7  197.34   12.78
   2  -5   7  237.70   14.17
  -2  -5   7  193.51   12.25
   2  -5  -7  213.67   13.82
   2  -5   7  190.82   12.99
  -2   5   7  185.47   11.54
  -2   5  -7  152.91   11.30
  -2  -5  -7  219.60   13.54
   2   5  -7  168.16   12.13
  -2  -6   7  166.18   13.41
   2   6  -7  119.20   10.03
   2   6   7  148.49   10.88
   2  -6   7  139.97   11.05
  -2  -6   7  141.85   10.40
  -2   6  -7  129.05    9.98
   2  -6  -7  174.44   12.20
  -2   6  -7  147.90   10.14
  -2  -6  -7  163.07   11.46
  -2   6   7  148.27    9.86
   2  -7   7   38.60    5.52
  -2  -7   7   39.82    6.52
   2   7  -7   30.93    4.77
   2   7   7   35.74    5.13
   2  -7  -7   46.20    6.09
   2  -7   7   33.97    5.49
  -2   7  -7   34.42    4.93
  -2  -8   7  863.18   34.77
   2  -8  -7 1062.48   38.82
  -2   8   7  893.52   33.65
   2   8  -7  888.57   37.73
   2  -8   7  988.56   39.66
   2  -8   7  858.17   36.48
  -2   8  -7  840.68   34.82
  -2   8  -7  742.14   33.41
   2   8  -7  775.35   34.43
   2   8   7  872.72   35.17
  -2  -8  -7 1007.23   36.88
   2  -9   7  106.90    9.28
  -2   9  -7   91.49    8.40
  -2   9   7   98.82    8.15
  -2  -9   7  118.75   12.34
   2   9   7   99.92    8.91
  -2   9  -7   96.97    9.05
  -2  -9  -7  123.63   10.02
   2  -9  -7  133.53   10.98
   2   9   7  112.32    8.73
  -2  -9   7   98.60    8.75
   2  -9   7  104.30    9.83
   2  10  -7   26.67    4.52
   2 -10   7   25.05    5.21
  -2 -10   7   28.05    4.49
  -2  10   7   21.75    3.40
  -2  10  -7   24.42    4.53
   2  10  -7   26.05    5.16
   2 -10  -7   26.17    4.87
  -2  10  -7   23.30    3.98
  -2 -10   7   33.28    6.32
  -2 -10  -7   26.13    4.47
   2  11  -7  684.87   32.36
   2  11  -7  534.80   26.66
  -2 -11   7  773.82   37.11
  -2  11  -7  640.16   29.99
   2  11   7  549.60   31.28
   2 -11  -7  590.58   29.02
  -2  11   7  686.05   26.83
  -2  12   7   -1.65    2.26
  -2 -12  -7   -0.43    1.34
  -2  12   7    0.94    0.66
   2  12  -7    5.35    2.86
   2  12  -7   -0.08    0.60
  -2  12  -7    1.62    2.06
   2 -12   7   -0.47    2.13
  -2 -12   7   -1.48    2.12
   2  12   7    0.74    1.15
   2 -12   7    2.56    1.36
   2 -12  -7    0.71    1.73
  -2  12  -7    1.46    1.08
  -2 -12   7    2.24    1.59
   2 -13   7  904.98   36.64
  -2 -13   7  869.97   35.11
   2  13  -7  937.06   41.05
  -2  13   7  858.57   32.81
  -2 -13  -7  761.87   34.22
   2 -13  -7  798.84   36.12
  -2 -13   7  931.42   45.30
  -2  13  -7  871.98   38.72
  -2  13  -7  702.95   31.91
   2  13   7  760.72   40.28
   2  13   7  950.70   34.40
  -2  13   7  861.54   41.27
  -2  14  -7    3.08    1.22
  -2  14   7    2.26    1.09
  -2 -14  -7    4.07    1.59
  -2  14   7    3.52    1.62
   2  14  -7    2.29    1.06
  -2 -14   7    5.31    2.42
   2 -14  -7    2.04    1.18
   2  14   7    2.97    1.43
   2 -14   7    3.28    2.60
   2 -14   7    3.70    1.88
  -2  14  -7    9.12    3.46
   2  14  -7    3.04    1.25
  -2 -14   7    4.48    1.84
   2 -15   7   86.80    8.92
  -2  15   7   80.85   11.47
   2  15   7   90.34    8.10
  -2  15   7  100.67    9.24
  -2  15  -7   96.22   11.15
   2 -15  -7   88.56    9.50
  -2 -15  -7   77.76    8.05
  -2  15  -7   94.32    7.87
  -2  15   7   96.11    7.96
   2 -15   7  106.83   13.50
  -2 -15   7   95.10    8.84
   2  15   7   84.30   11.68
   2  15  -7  101.63   12.13
  -2 -16   7  140.99   10.93
   2  16   7  139.40   10.30
  -2 -16   7  111.83   10.58
  -2 -16  -7  128.73   10.54
  -2  16   7  136.30   10.85
   2  16   7  105.88   13.60
  -2  16   7  149.71   10.17
  -2  16  -7  145.01   14.35
   2  16  -7  148.03   15.01
  -2  16  -7  148.55   10.00
  -2  16   7  138.11   15.19
   2 -16   7  135.33   11.54
  -2  17   7  161.90   10.41
  -2 -17   7  146.49   11.12
  -2 -17  -7  136.60   11.01
   2  17   7  137.61   16.04
  -2  17   7  143.75   11.25
  -2  17  -7  147.81   10.04
  -2 -17   7  112.46   10.52
   2  17   7  159.12   10.74
  -2  17   7  135.76   15.56
  -2  17  -7  149.35   14.96
   2  17  -7  139.06   15.22
  -2 -17   7  149.83   10.82
   2 -17   7  136.50   11.75
  -2  18   7    3.12    1.60
  -2  18  -7   12.48    4.57
  -2  18  -7    3.59    1.21
  -2 -18   7    1.79    0.63
  -2  18   7    6.82    3.70
   2  18  -7    7.29    3.56
  -2 -18   7    1.57    1.03
  -2 -18   7    6.59    2.17
   2  18   7    2.38    2.94
   2 -18   7    2.54    1.64
   2  18   7    5.83    1.95
  -2  18   7    4.69    1.73
  -2 -18  -7    2.57    1.28
   2 -19   7  131.21   13.99
   2  19   7   87.26   13.52
   2 -19   7  152.24   11.28
  -2 -19  -7  110.93    9.44
  -2  19   7  120.03    8.63
  -2  19  -7  122.44   14.51
  -2 -19   7  126.93   10.04
   2  19  -7  115.38   14.55
   2  19   7  122.01    8.78
  -2  19   7  127.37   16.01
  -2  20   7   79.10   12.91
  -2 -20  -7  118.54    8.87
   2  20  -7   95.51   13.51
  -2 -20   7   97.57    8.38
  -2  20  -7   91.76   12.87
   2  20   7   77.99    6.40
   2 -20   7  108.79    8.71
   2  21   7    4.59    2.76
   2  21  -7    4.86    4.13
  -2  21   7   -0.03    1.24
   2 -21   7    0.24    0.75
   2  21   7   -0.71    2.24
  -2  21  -7    1.87    2.39
   2 -21   7   -4.21    2.50
  -2  22  -7   57.63   10.96
   2  22  -7   61.72   11.30
  -2  22   7   56.90   11.48
   2  23   7   -1.94    3.55
  -2  23  -7    0.40    2.21
  -2  23   7   -1.78    3.17
   2  23  -7   -0.80    1.82
  -2  24   7   25.91    7.76
   2  24  -7   27.30    8.45
  -2  24  -7   30.37    8.15
  -2  25  -7   83.92   13.95
  -2  25   7   98.35   16.31
   2  25  -7  105.34   16.00
   2  25   7   93.11   16.26
   2  26   7   50.71   11.80
  -2  26  -7   43.03   10.36
   2  26  -7   50.82   11.36
  -2  27  -7    9.80    4.89
  -2   0  -8 7264.98  222.64
   2   0  -8 7321.71  223.53
   2  -1  -8  149.57   11.67
  -2   1  -8  137.70   10.96
   2   1  -8  141.81   11.44
  -2  -1  -8  160.22   11.79
   2   2  -8    0.13    0.85
   2  -2   8    0.33    0.76
   2  -2  -8   -0.24    1.06
  -2   2  -8   -0.64    1.00
  -2  -2  -8   -0.68    0.89
   2   3  -8  179.59   13.40
  -2  -3   8  224.87   15.23
   2  -3  -8  243.22   15.42
  -2   3   8  217.39   13.43
  -2  -3  -8  248.55   15.03
   2  -3   8  251.68   14.50
   2   3   8  229.10   14.73
  -2   3  -8  180.66   13.19
  -2   4   8 1332.27   48.35
   2   4   8 1355.60   50.07
   2  -4   8 1484.87   50.78
   2  -4  -8 1514.98   52.56
  -2  -5   8  421.03   22.94
   2   5  -8  313.39   19.23
  -2   5  -8  305.04   18.77
   2  -5  -8  447.26   22.40
  -2  -5  -8  467.15   22.01
   2  -5   8  423.80   21.63
   2   5   8  397.85   20.50
  -2   6   8  229.05   13.73
  -2  -6  -8  241.34   15.16
   2   6  -8  178.56   13.46
  -2   6  -8  186.07   13.38
   2   6   8  223.59   14.45
   2  -6   8  259.45   16.48
   2  -6  -8  254.14   16.06
  -2   7  -8   51.16    6.41
  -2   7  -8   60.18    6.63
   2  -7   8   63.23    7.82
   2   7  -8   57.19    7.26
   2   7   8   48.89    6.32
  -2  -7  -8   72.90    8.04
   2   7  -8   47.26    6.38
  -2  -7   8   68.77    9.08
  -2   7   8   63.23    6.59
   2  -7  -8   76.63    8.54
   2  -8   8 1346.32   49.91
  -2   8  -8  971.04   42.90
   2   8  -8  949.58   43.54
  -2   8  -8 1122.58   44.14
  -2  -8  -8 1318.23   46.94
  -2  -8   8 1358.36   52.65
  -2   8   8 1160.97   43.23
   2   8  -8 1196.67   47.10
   2  -8  -8 1361.47   48.81
   2   8   8 1175.80   45.40
   2  -9  -8   16.72    3.96
  -2  -9  -8   20.60    4.04
  -2   9   8   13.73    3.04
   2   9   8   12.78    3.46
  -2  -9   8   20.77    5.01
   2   9  -8   16.74    3.66
   2  -9   8   17.21    4.16
  -2   9  -8   14.50    3.30
   2   9  -8    9.73    3.12
   2  10   8   81.64    8.21
  -2  10   8   68.90    6.97
   2 -10  -8   88.74    9.47
  -2 -10   8   74.64   10.11
  -2  10  -8   54.38    6.59
   2  10  -8   52.82    6.97
  -2  10  -8   67.77    7.75
   2  10   8   65.63    9.07
   2  11  -8   26.81    4.86
   2 -11   8   33.63    6.52
  -2  11  -8   24.41    5.01
  -2  11   8   28.31    4.32
  -2  11  -8   26.37    4.47
  -2 -11   8   33.58    6.96
   2 -11  -8   29.12    5.41
   2  11   8   25.15    5.35
  -2 -11  -8   23.78    4.50
  -2  12  -8  176.57   12.72
  -2 -12  -8  186.22   13.92
   2 -12   8  242.25   19.34
  -2 -12   8  218.36   19.42
   2  12   8  228.77   14.08
   2  12   8  201.98   17.58
  -2  12  -8  203.56   15.42
   2 -12  -8  192.32   15.22
  -2  12   8  202.86   17.45
  -2  12   8  219.58   13.36
   2  12  -8  232.34   17.25
   2  12  -8  180.56   13.51
  -2  13  -8   13.91    3.15
   2 -13  -8   16.69    4.23
   2  13  -8   13.78    3.46
  -2 -13   8   18.20    5.31
  -2  13   8   17.97    3.44
   2 -13   8   17.27    5.17
  -2  13  -8   22.33    5.14
  -2  13   8   23.07    5.81
   2  13  -8   16.73    4.92
  -2 -13  -8   12.22    3.35
   2  13   8   17.00    4.86
   2 -14   8  300.70   23.34
   2  14   8  248.67   20.59
  -2  14   8  276.80   15.52
   2  14   8  302.17   16.88
  -2  14   8  282.70   21.73
   2  14  -8  269.96   20.38
   2  14  -8  222.71   15.58
  -2  14  -8  272.08   19.26
  -2 -14  -8  240.99   16.44
   2 -14  -8  258.69   18.20
  -2  14  -8  230.00   14.76
  -2  15   8   87.80    7.98
  -2 -15   8   93.05    9.36
  -2  15  -8   75.43    7.65
   2 -15   8  120.72   14.26
  -2  15   8   87.65   11.90
   2  15  -8  105.69   12.40
   2  15  -8   64.20    7.81
   2  15   8   78.78   11.61
  -2  15  -8   85.81   10.64
  -2 -15  -8   73.88    8.44
   2  16   8  300.10   24.83
   2  16   8  355.79   18.76
  -2 -16   8  355.52   20.39
  -2  16  -8  345.39   23.42
  -2  16   8  324.49   24.84
   2 -16  -8  309.21   20.41
  -2  16   8  346.58   18.25
  -2 -16  -8  282.71   18.71
   2  16  -8  349.24   19.29
  -2  16  -8  353.15   18.46
   2  16  -8  339.59   24.44
   2 -17   8    0.60    0.73
  -2  17   8   -0.23    0.93
   2  17  -8    1.68    2.59
  -2 -17  -8    2.19    1.26
  -2  17  -8    0.37    1.02
  -2  17  -8    4.67    3.04
  -2 -17   8    1.38    0.77
  -2  17   8    1.08    2.72
  -2  17   8   -0.42    0.64
  -2 -17   8    0.32    0.77
   2  17   8    0.79    1.04
   2  17   8    0.26    1.29
   2  18   8  343.62   27.82
   2  18   8  442.72   20.72
  -2  18  -8  313.46   18.01
  -2 -18   8  444.96   21.39
   2 -18   8  393.10   22.57
  -2 -18   8  311.11   20.32
  -2  18   8  413.93   19.82
  -2 -18   8  375.12   20.89
  -2 -18  -8  358.16   20.83
  -2  18   8  370.95   20.75
  -2  18   8  396.20   29.37
  -2  18  -8  415.81   27.25
  -2  19   8    4.07    2.15
  -2  19   8    5.58    1.91
  -2 -19   8    6.25    1.91
   2  19   8    1.86    1.93
  -2  19  -8    5.38    2.69
  -2 -19   8    3.72    1.70
  -2 -19  -8    5.62    2.07
   2 -20   8  296.39   17.74
   2 -20   8  265.06   21.32
  -2  20   8  243.04   23.82
   2  20   8  224.98   13.89
  -2  20  -8  231.78   21.31
   2  20  -8  238.34   22.32
   2  20   8  196.30   21.90
  -2 -20   8  333.82   17.20
   2 -21   8   15.58    3.48
  -2  21   8   12.81    6.33
  -2  21  -8   23.49    7.47
   2  21  -8   15.02    5.63
  -2 -21   8   24.28    4.01
   2  22  -8  542.90   37.46
  -2  22   8  520.03   37.88
   2 -22   8  614.21   34.87
   2  22   8  547.73   39.49
  -2  22  -8  542.15   36.14
   2  23   8   87.84   14.77
  -2  23   8   92.26   14.95
   2  23  -8   88.73   14.47
  -2  23  -8   89.34   13.52
   2  24  -8  148.93   19.06
  -2  24  -8  129.56   17.38
   2  24   8  139.83   19.77
  -2  24   8  135.69   18.82
  -2  25   8   59.93   12.37
  -2  25  -8   60.30   12.07
   2  25  -8   34.30    9.42
   2  25   8   38.52   10.17
   2  26  -8  276.18   27.30
  -2  26  -8  233.19   24.64
  -2  27  -8   17.97    7.40
   2   0  -9    2.84    2.04
  -2   0  -9    0.28    0.65
   2  -1  -9  523.33   26.36
  -2  -1  -9  549.20   26.30
   2   1  -9  526.52   26.32
  -2   1  -9  525.92   25.96
   2   2  -9  304.98   19.53
   2  -2   9  407.70   20.05
  -2   2  -9  312.84   19.24
  -2  -2  -9  412.52   21.46
   2  -2  -9  423.19   22.25
  -2  -3   9   83.25    9.15
   2  -3  -9   98.81    9.70
   2  -3   9  101.27    9.06
   2   3   9   86.57    8.74
  -2   3  -9   65.51    7.71
  -2  -3  -9   99.16    9.63
   2   3  -9   76.51    8.43
  -2   3   9   92.01    8.47
   2   4   9    4.78    2.44
   2   4  -9    5.75    2.47
  -2   4   9    2.12    0.71
  -2  -4   9    1.63    1.47
  -2   4  -9    3.44    1.70
  -2  -4  -9    2.47    0.86
   2  -4   9    4.83    1.82
   2  -4  -9    4.38    2.06
   2  -5  -9   12.44    3.41
   2   5   9    8.63    2.82
  -2   5   9    9.93    2.75
  -2  -5   9    4.91    2.57
  -2   5  -9    3.68    1.66
   2  -5   9   12.08    3.35
   2   5  -9    5.96    2.00
  -2  -5  -9   13.31    3.44
  -2   6  -9    2.91    1.61
   2  -6   9    4.79    2.01
  -2   6   9    6.55    1.95
   2  -6  -9   10.37    3.21
   2   6   9   16.66    3.57
   2   6  -9    5.45    2.06
  -2  -6   9   10.73    3.38
  -2  -6  -9    8.87    2.93
  -2   7   9   70.70    7.44
  -2  -7  -9  102.28    9.69
   2   7  -9   60.77    7.68
   2  -7   9   85.17    9.58
  -2   7  -9   59.41    7.28
  -2  -7   9   71.60    9.54
   2   7   9   65.88    7.75
   2  -7  -9   86.08    9.42
   2   8  -9   23.42    4.69
  -2   8   9   20.93    3.96
  -2  -8   9   24.05    5.76
   2  -8   9   20.80    4.75
  -2   8  -9   13.21    3.13
   2  -8  -9   22.12    4.59
   2   8  -9   19.00    4.27
  -2  -8  -9   35.72    5.79
   2   8   9   23.49    4.53
  -2   8  -9   21.58    3.96
   2   9   9   -0.66    1.66
   2   9  -9    0.27    1.47
  -2   9   9    1.69    0.87
   2   9  -9    1.09    0.65
   2  -9  -9    2.53    1.11
  -2   9  -9    3.19    1.56
   2  10   9   60.35    7.54
  -2 -10   9   63.54    9.58
   2 -10  -9   70.18    9.00
  -2  10   9   57.92    6.61
  -2  10  -9   49.88    6.52
  -2 -10  -9   68.63    8.14
  -2  10  -9   60.53    7.50
   2 -10   9   65.86    9.25
   2  10  -9   48.00    6.99
   2  10   9   51.04    8.38
   2  10  -9   59.53    8.15
  -2  11  -9  302.00   19.11
  -2 -11   9  403.94   27.00
   2  11   9  395.58   20.54
  -2  11   9  392.44   20.15
   2  11  -9  361.05   22.81
   2  11   9  374.62   21.05
  -2 -11  -9  405.86   22.40
  -2  11  -9  373.91   21.67
   2  11   9  333.06   23.66
  -2  12  -9   34.23    5.98
   2 -12  -9   40.23    6.84
  -2 -12   9   39.67    8.10
   2 -12   9   36.87    7.27
  -2  12  -9   34.28    5.51
   2  12  -9   28.21    5.24
  -2 -12  -9   34.89    5.97
  -2  12   9   37.06    5.32
   2  12   9   31.14    6.82
   2 -13  -9  385.24   23.85
  -2  13  -9  446.96   24.61
   2  13  -9  345.54   21.22
  -2  13   9  413.07   20.95
  -2 -13  -9  376.05   22.26
   2  13   9  373.99   26.32
   2  13  -9  425.45   25.56
  -2  13  -9  342.03   20.34
  -2  13   9  420.25   27.53
  -2  14   9   30.65    6.54
   2 -14   9   36.79    8.10
   2  14  -9   24.69    4.84
  -2  14   9   29.08    5.00
   2  14  -9   25.52    5.32
  -2  14  -9   31.18    6.11
   2  14   9   27.73    6.78
  -2  14  -9   23.27    4.33
   2 -14  -9   20.21    4.57
  -2 -14  -9   18.93    4.38
   2  15   9   15.20    3.53
   2  15   9    9.21    3.51
  -2  15   9   10.32    3.06
   2  15  -9    6.33    1.96
  -2  15  -9   14.42    4.33
   2 -15  -9   13.46    4.13
  -2 -15  -9   10.49    3.30
   2  15  -9    8.12    2.81
  -2  15   9   11.57    3.21
  -2  15  -9    9.48    2.54
   2  16  -9   35.01    7.11
  -2  16   9   32.22    5.07
   2  16   9   32.03    7.48
  -2  16  -9   34.51    6.90
  -2  16  -9   38.48    5.68
  -2 -16  -9   27.21    5.18
   2  16  -9   26.72    5.21
   2  17   9  167.30   18.57
   2  17  -9  158.96   13.14
  -2  17  -9  152.38   12.13
   2 -17  -9  176.12   15.41
   2  17   9  204.95   13.95
   2  17  -9  184.65   17.64
  -2  17   9  217.17   14.15
  -2 -17  -9  174.92   14.40
  -2  17  -9  193.85   17.41
  -2  17   9  199.49   19.82
  -2  18   9   12.63    4.79
  -2  18   9    8.98    3.21
   2  18   9    7.54    2.63
  -2  18  -9   13.66    3.31
  -2 -18  -9   12.07    3.50
   2  18   9    6.70    1.77
   2  18  -9   13.97    4.58
  -2 -18   9    6.92    2.94
  -2  18   9   12.15    2.92
  -2  19   9   42.46    8.94
   2  19   9   22.65    6.66
   2  19  -9   45.63    9.04
  -2 -19  -9   42.81    6.69
   2  19   9   40.71    5.91
  -2  19   9   45.81    5.98
  -2 -19   9   39.28    6.66
  -2  20   9   29.31    4.86
  -2  20  -9   36.06    8.11
   2  20   9   23.62    7.27
   2  20   9   27.89    4.90
   2  20  -9   27.30    6.97
  -2  20   9   43.74    9.52
   2  21   9   39.09    9.71
  -2  21   9   56.67   11.33
   2 -21   9   66.15   10.39
   2 -21   9   76.31    8.81
  -2  21  -9   55.81    9.79
   2  21  -9   51.08    9.97
  -2  22  -9    6.91    4.77
  -2  22   9   16.06    6.85
   2  23   9   36.20    9.52
  -2  23   9   34.27    9.26
  -2  23  -9   36.76    8.90
   2  23  -9   45.79   10.11
   2  24   9   16.63    6.58
  -2  24  -9   18.32    6.58
   2  24  -9   12.08    5.95
  -2  24   9    3.86    3.27
   2  25   9  183.52   23.03
  -2  25   9  159.46   21.20
   2  25  -9  150.95   19.66
  -2  25  -9  170.00   20.11
  -2  26  -9    3.69    3.42
   2   0 -10 2782.46   96.19
  -2   0 -10 2814.64   95.40
  -2  -1 -10   68.36    8.05
   2   1 -10   64.80    8.25
  -2   1 -10   56.96    7.28
   2  -1 -10   74.92    8.91
  -2  -2 -10  293.22   18.21
  -2   2 -10  236.31   16.58
   2   2 -10  217.42   16.38
   2  -2 -10  293.00   18.60
   2  -2  10  274.40   16.64
   2   3  10   31.01    5.27
  -2   3 -10   24.52    4.69
   2  -3  10   29.44    5.12
   2  -3 -10   27.63    5.28
   2   3 -10   28.11    5.34
  -2  -3  10   29.85    5.31
  -2  -3 -10   30.13    5.36
  -2   3  10   28.16    4.63
  -2   4 -10  475.43   26.67
  -2  -4  10  624.05   31.07
  -2  -4 -10  674.86   30.46
   2  -4 -10  657.24   31.02
   2   4 -10  502.61   27.98
   2   4  10  608.43   29.06
  -2   4  10  614.46   27.93
  -2   5 -10   21.58    4.44
  -2  -5 -10   33.59    5.79
  -2   5  10   23.60    4.41
   2   5 -10   22.02    4.67
   2   5  10   28.47    5.23
  -2  -5  10   26.69    5.63
   2  -5  10   29.10    5.45
   2  -5 -10   31.30    5.86
   2  -6  10   32.20    5.73
   2   6 -10   21.87    4.66
  -2   6  10   32.92    5.01
  -2  -6 -10   32.57    5.59
  -2   6 -10   26.54    5.05
   2  -6 -10   38.62    6.44
   2   6  10   28.80    5.18
  -2  -6  10   32.55    5.98
  -2   7  10   28.26    4.75
   2   7  10   31.09    5.56
   2  -7  10   36.30    6.40
  -2   7 -10   27.83    5.27
   2  -7 -10   28.36    5.70
  -2  -7  10   35.77    6.79
  -2  -7 -10   30.26    5.56
   2   7 -10   26.13    5.11
  -2  -8  10  812.26   39.34
   2  -8 -10  798.63   36.33
   2   8  10  750.71   33.50
  -2   9 -10    2.42    1.05
   2   9 -10    3.58    1.72
   2   9 -10    4.43    2.31
   2  -9  10    5.60    2.94
  -2   9 -10    3.45    1.88
  -2  -9 -10    3.03    1.21
  -2   9  10    3.03    2.39
   2   9  10    4.30    2.07
  -2  -9  10    6.67    3.23
   2  -9 -10    7.28    2.88
   2 -10 -10  161.90   14.52
  -2  10 -10  141.50   12.22
   2  10  10  140.63   12.45
   2 -10  10  153.33   14.91
  -2 -10  10  134.87   15.07
  -2 -10 -10  157.16   13.25
   2  10 -10  154.14   13.70
  -2  10  10  145.63   11.56
  -2  10 -10  111.69   10.87
   2  10 -10  108.27   11.38
  -2  11 -10   33.32    5.75
  -2 -11 -10   37.38    6.28
   2  11  10   41.08    6.57
   2 -11  10   42.82    8.12
   2  11  10   26.47    6.46
   2  11 -10   34.23    6.33
   2  11 -10   24.87    5.08
  -2 -11  10   34.26    7.27
   2 -11 -10   32.92    6.45
  -2  11  10   28.94    4.80
  -2  11 -10   27.83    5.12
   2  12  10  271.03   17.98
   2  12 -10  277.86   20.01
   2  12 -10  195.16   16.22
  -2  12 -10  205.83   15.83
   2 -12  10  293.60   22.53
  -2  12 -10  264.38   18.36
  -2  12  10  248.14   16.22
   2  12  10  302.19   17.91
   2  12  10  245.86   20.83
  -2 -12 -10  303.50   19.51
  -2  13  10   72.70    8.06
   2  13 -10   57.13    8.05
   2 -13  10   87.17   12.10
  -2  13 -10   57.22    7.59
   2 -13 -10   79.75   10.27
  -2 -13 -10   88.56    9.99
   2  13 -10   69.03    9.88
   2  13  10   70.43   10.99
  -2 -14 -10  246.95   17.92
   2  14  10  231.42   21.03
  -2  14 -10  195.19   15.07
   2  14 -10  254.95   19.97
  -2  14 -10  243.88   18.23
  -2  14  10  276.58   16.81
   2  14 -10  208.99   16.35
   2 -14 -10  215.91   18.26
  -2  14  10  273.92   22.63
  -2  15  10    3.95    1.63
   2  15 -10    3.37    2.00
  -2  15 -10    4.49    2.01
  -2  15  10    1.12    1.60
  -2  15 -10    3.41    1.55
   2  15  10    2.83    1.02
   2 -15 -10    5.36    2.78
   2  15  10   -0.13    2.15
  -2 -15 -10    5.18    2.32
   2  16  10  218.61   15.59
  -2  16  10  234.42   21.57
   2  16  10  169.09   18.75
  -2  16  10  211.50   14.79
  -2  16 -10  187.45   16.95
  -2 -16 -10  153.74   14.44
   2 -16 -10  174.71   16.42
   2  16 -10  218.35   18.97
  -2  16 -10  216.51   15.17
   2 -17 -10   -1.08    2.50
   2  17  10   -2.26    3.43
  -2  17  10    1.01    0.83
  -2  17 -10    0.14    1.36
  -2  17 -10    3.07    1.41
  -2 -17 -10    1.57    1.63
   2  17 -10   -1.36    2.54
  -2  18  10  425.76   25.19
   2  18  10  395.62   23.07
  -2  18  10  440.38   23.33
  -2  18 -10  416.01   22.75
   2  18  10  345.19   29.76
  -2 -18 -10  485.51   26.68
  -2  18 -10  408.62   27.87
   2 -18 -10  504.41   29.22
  -2  18  10  413.37   31.21
   2  18 -10  394.90   28.86
   2  19  10   26.83    4.90
   2  19 -10   33.45    7.90
  -2  19  10   35.44    5.60
   2  19  10   21.10    6.74
  -2  19  10   30.84    8.13
  -2  19 -10   36.28    7.64
  -2  20  10  199.57   21.94
  -2  20 -10  203.56   19.70
   2  20  10  183.11   13.88
   2  20  10  145.44   19.10
  -2  20  10  191.63   13.96
   2  20 -10  196.44   20.07
   2  21  10   -3.28    4.80
  -2  21  10   -5.67    2.65
  -2  21 -10    2.21    3.86
   2  21 -10    2.01    2.95
   2 -22  10  709.60   39.48
   2  22 -10  576.82   39.87
   2  22  10  718.77   46.55
  -2  22 -10  616.05   39.63
  -2  22  10  586.22   42.69
   2  23 -10   12.99    6.30
  -2  23  10    1.91    3.05
  -2  23 -10    8.10    4.90
  -2  24  10  237.94   25.97
   2  24  10  232.87   26.59
   2  24 -10  195.80   22.11
  -2  24 -10  227.15   23.12
  -2  25 -10    6.77    4.82
   2  25 -10    0.15    4.22
  -2  26 -10  272.98   26.93
  -2   0 -11    2.90    2.11
   2   0 -11    2.83    1.99
   2  -1 -11 1550.49   59.52
   2   1 -11 1485.09   58.85
  -2   1 -11 1452.20   57.24
  -2  -1 -11 1463.34   57.41
   2  -2  11  279.99   18.12
  -2   2  11  314.70   19.11
   2  -2 -11  306.69   20.47
   2   2 -11  313.63   20.51
  -2  -2  11  316.73   19.49
  -2  -2 -11  338.32   20.59
  -2  -2  11  296.90   19.85
   2   2  11  310.67   20.36
   2  -2  11  348.58   21.34
  -2   2 -11  325.33   20.25
  -2   3 -11   50.31    7.23
   2   3 -11   47.19    7.38
   2  -3  11   65.56    8.06
  -2  -3 -11   54.70    7.71
   2  -3 -11   58.76    8.33
   2  -3  11   52.42    7.90
  -2  -3  11   53.26    7.44
  -2   3  11   60.15    7.45
  -2  -3  11   58.42    8.20
   2   3  11   48.57    7.00
  -2  -4  11  294.74   19.19
   2  -4  11  310.51   20.81
   2   4 -11  303.13   20.48
  -2   4 -11  337.80   20.48
   2   4  11  317.04   20.24
   2  -4 -11  353.58   22.17
  -2   4  11  322.55   19.25
   2  -4  11  304.72   19.73
  -2  -4  11  308.58   21.22
  -2  -4 -11  345.30   21.13
  -2   5 -11  102.10   10.81
  -2   5  11  132.15   11.34
   2  -5 -11  138.17   13.05
   2  -5  11  136.44   12.61
  -2  -5  11  116.64   11.38
   2   5 -11  103.75   11.27
   2   5  11  132.53   12.06
   2  -5  11  130.30   12.61
   2  -6  11  112.69   11.72
   2   6  11  110.82   11.29
   2  -6 -11  118.65   12.14
   2   6 -11   79.63    9.85
   2  -6  11   81.20   10.04
  -2  -6  11  103.68   11.93
   2  -7 -11    2.70    2.49
   2   7 -11    0.08    0.78
   2  -7  11    3.94    2.20
  -2   7 -11    3.85    2.01
  -2  -7 -11    1.73    1.15
  -2  -7  11    1.72    1.39
   2   7  11    5.60    2.19
   2  -8  11  238.95   18.49
   2   8  11  186.37   15.20
   2   8 -11  145.45   14.00
  -2  -8  11  224.78   18.90
  -2   8  11  194.49   14.35
  -2   8 -11  142.80   13.18
   2  -8  11  189.48   16.32
  -2  -8  11  203.01   15.69
   2  -8 -11  228.65   17.91
  -2  -8 -11  196.93   15.52
   2   9  11    0.02    1.90
   2  -9  11    2.69    1.01
   2   9 -11    0.54    0.70
  -2   9 -11   -0.86    1.68
   2  -9 -11    0.77    0.67
   2  -9  11   -2.40    2.81
  -2  -9 -11    0.80    1.24
  -2  -9  11   -0.81    2.47
  -2  -9  11   -0.27    1.46
  -2   9  11   -0.95    1.58
   2 -10 -11  111.32   12.41
  -2 -10  11   97.58   10.73
  -2  10 -11   74.83    9.12
   2 -10  11   98.43   11.67
   2  10 -11   83.26   10.35
  -2  10  11   87.42    9.36
  -2 -10 -11  110.26   11.63
   2 -10  11  110.86   12.95
   2  10  11   99.55   10.59
   2  11  11   65.93   10.49
   2  11 -11   61.74    8.90
  -2  11 -11   56.19    7.86
   2  11  11   75.23    9.28
  -2  11  11   69.18    8.16
   2 -11  11   71.18    9.95
   2 -11  11   96.76   12.45
   2 -11 -11   88.14   11.22
   2  11 -11   73.87    9.82
  -2 -11 -11   90.01   10.45
  -2  11 -11   71.14    8.66
  -2 -11  11   70.30    9.37
   2  12  11    4.48    2.34
   2 -12  11    2.64    1.97
   2 -12  11    3.99    2.23
  -2 -12 -11    6.51    3.01
   2 -12 -11    2.67    1.94
   2  12  11    3.37    2.12
  -2  12 -11    3.01    2.23
   2  12  11    4.56    2.57
   2 -12  11    2.26    2.39
  -2 -12  11    4.39    2.46
   2  12 -11    0.34    1.70
  -2  12  11    2.38    1.24
  -2  12 -11    2.86    2.25
   2 -13 -11  234.46   19.08
   2  13 -11  199.77   17.31
   2  13 -11  152.35   14.58
   2 -13  11  235.21   20.93
   2  13  11  162.14   17.55
  -2  13 -11  159.92   13.93
  -2 -13  11  190.19   16.25
  -2 -13 -11  241.62   17.97
  -2  13  11  182.96   14.26
  -2  13 -11  186.65   15.93
   2  14  11  182.87   14.45
   2  14 -11  129.92   13.43
  -2  14  11  158.20   13.03
  -2 -14 -11  183.45   15.52
  -2 -14  11  155.46   14.72
   2 -14 -11  196.06   17.40
  -2  14 -11  137.12   12.69
  -2  14 -11  147.40   14.34
  -2  14  11  179.13   18.50
   2  14 -11  176.80   16.34
  -2 -15  11    0.21    1.46
   2  15  11    0.35    1.13
   2  15 -11   -1.83    2.34
   2 -15 -11   -0.43    2.02
   2  15  11   -0.48    2.11
  -2 -15 -11   -0.37    1.40
  -2  15 -11    1.34    1.77
   2  15 -11   -2.12    2.48
  -2  15  11   -1.19    2.44
  -2  15 -11   -0.27    0.73
   2 -16 -11   23.76    5.70
   2  16 -11   22.05    4.93
  -2 -16 -11   16.88    4.64
  -2  16 -11   16.96    4.38
  -2 -16  11   18.33    4.72
  -2  16  11   23.22    4.74
  -2  16  11   20.44    6.37
   2  16  11    9.73    3.81
   2  16 -11   15.16    4.90
  -2 -17 -11  358.18   23.21
   2  17  11  303.93   19.90
   2  17  11  261.63   24.89
   2  17 -11  278.68   23.39
   2 -17  11  293.95   22.23
  -2 -17  11  282.51   21.16
  -2  17 -11  312.64   19.89
  -2  17 -11  292.26   22.41
  -2  17  11  307.74   26.50
  -2  17  11  305.41   19.42
  -2  18  11   36.22    6.08
   2  18  11   35.64    5.95
   2 -18  11   34.37    7.12
  -2 -18  11   23.04    5.43
   2  18  11   27.51    7.69
  -2 -18 -11   56.82    8.42
  -2  18  11   32.04    7.73
   2 -18 -11   43.87    7.96
  -2  19 -11   32.41    7.14
  -2  19  11   31.36    5.68
  -2 -19  11   35.24    6.78
   2  19 -11   39.73    8.54
   2 -19  11   27.92    6.46
   2  19  11   25.15    5.09
   2  19  11   29.54    8.29
  -2  19  11   37.06    9.24
  -2  20 -11    5.14    3.05
   2 -20  11    8.32    3.97
  -2  20  11    2.93    1.03
  -2  20  11    7.23    4.14
   2  20  11    9.60    5.85
   2  20 -11    4.45    2.64
  -2  21 -11    1.05    1.27
  -2  21  11    5.94    4.47
   2 -22  11    3.89    3.19
  -2  22 -11    0.69    1.17
   2  22  11   11.81    5.10
  -2  22  11    9.85    6.55
  -2  23  11    4.53    4.33
  -2  23 -11   -0.97    1.31
   2  23  11    8.34    4.22
  -2  24 -11   -1.06    2.06
  -2  24  11   -0.56    2.84
  -2  25 -11   63.23   12.46
  -2  26 -11   26.13    7.90
   2   0 -12  456.82   26.89
   2   0  12  454.65   26.66
  -2   0  12  491.03   25.75
  -2   1  12  114.25   11.12
   2   1 -12  125.20   12.64
   2  -1 -12  124.86   12.72
   2   1  12  115.78   12.20
  -2  -1  12  110.79   11.02
   2  -1  12  115.43   12.26
   2  -2  12    6.08    2.34
   2   2 -12   13.49    4.04
   2  -2 -12   13.65    4.07
   2   2  12    8.47    3.25
  -2   2  12   11.34    3.07
  -2  -2  12   14.13    4.19
   2  -2  12   13.62    3.64
   2  -3 -12  271.25   19.45
   2  -3  12  200.58   15.81
   2   3 -12  257.95   18.83
   2  -3  12  261.13   18.72
  -2  -3  12  221.52   17.52
   2   3  12  237.36   17.80
  -2   4 -12 1429.25   55.65
  -2  -4 -12 1423.89   56.29
   2   4 -12 1414.74   57.02
   2  -4  12 1306.44   54.23
  -2  -4  12 1289.73   56.21
   2  -4  12 1250.90   55.49
   2   4  12 1368.41   55.63
   2  -4 -12 1413.31   57.75
   2   5  12   62.34    8.69
   2  -5  12   43.01    7.45
  -2  -5 -12   52.26    7.98
  -2   5 -12   55.12    7.83
   2   5 -12   66.54    9.18
  -2   5  12   51.35    7.07
  -2  -5  12   47.38    7.60
   2  -5 -12   57.59    8.70
   2  -5  12   49.42    7.93
   2  -6  12   45.55    7.83
  -2  -6 -12   51.23    7.81
  -2  -6  12   56.73    8.79
   2   6  12   45.17    7.44
   2  -6 -12   44.57    7.91
  -2   6 -12   41.64    6.75
  -2  -6  12   46.41    7.17
  -2   6  12   45.20    6.69
   2   6 -12   55.17    8.43
  -2  -7  12  197.19   16.23
   2  -7  12  242.46   18.80
   2  -7  12  218.20   17.99
  -2  -7 -12  232.30   17.59
   2  -7 -12  244.23   19.07
  -2   7 -12  164.58   14.84
   2   7  12  218.07   17.01
   2   7 -12  165.41   15.59
  -2   7  12  221.16   15.84
  -2  -8  12 1572.11   64.75
   2  -8  12 1572.28   62.52
   2  -8  12 1440.10   60.38
  -2  -8 -12 1688.14   61.41
   2   8  12 1485.03   58.61
   2   8 -12 1190.78   56.88
  -2   8 -12 1106.50   54.54
  -2   8  12 1502.96   56.48
  -2  -8  12 1474.87   58.73
   2  -8 -12 1717.76   63.97
   2  -9  12    3.17    1.48
  -2  -9 -12    7.22    3.15
   2  -9  12    7.09    3.22
  -2   9  12    2.40    1.72
   2   9  12    7.05    2.88
  -2   9 -12    3.34    2.24
   2   9 -12    3.14    2.26
  -2  -9  12    2.06    1.19
   2  -9 -12    9.45    3.67
  -2  10  12  335.22   20.64
   2 -10 -12  384.26   25.54
  -2 -10 -12  382.60   23.90
   2  10  12  355.35   22.67
  -2  10 -12  266.21   20.04
  -2 -10  12  338.70   22.80
   2 -10  12  321.61   23.69
   2  10 -12  285.15   21.59
   2 -10  12  407.00   26.99
   2  11  12  173.12   15.46
  -2 -11 -12  214.23   17.24
  -2  11 -12  138.26   13.54
   2  11 -12  138.25   14.46
  -2  11  12  153.32   13.54
   2 -11 -12  229.22   19.08
   2 -11  12  179.38   17.25
  -2 -11  12  182.63   15.98
   2 -11  12  200.17   18.70
  -2  12 -12  536.40   29.28
  -2  12  12  525.26   27.80
  -2 -12 -12  645.86   32.86
  -2 -12  12  513.22   30.29
   2 -12 -12  637.67   34.80
   2  12 -12  457.72   29.15
   2 -12  12  546.58   32.95
   2  12  12  471.25   32.64
   2 -12  12  572.48   32.08
  -2  12 -12  485.00   28.40
   2  12  12  528.48   29.91
   2 -12  12  589.98   35.64
  -2  13 -12    0.13    1.92
   2  13  12   -4.29    3.25
  -2 -13  12    1.72    1.36
   2  13  12    1.87    2.30
   2  13 -12   -1.85    2.48
   2  13  12    2.81    2.36
  -2 -13 -12    1.06    1.09
  -2  13 -12    2.65    2.07
  -2  13  12    1.93    1.31
   2  13 -12    3.01    1.56
  -2 -14  12  204.27   18.13
  -2 -14 -12  266.92   20.11
   2 -14 -12  243.00   20.79
  -2  14 -12  208.82   17.74
   2  14 -12  236.15   18.84
  -2  14 -12  253.52   18.21
  -2  14  12  207.59   16.18
   2 -14  12  217.66   19.04
   2  14  12  187.91   20.10
   2  14 -12  196.24   18.35
  -2  15  12    2.42    1.85
  -2  15  12    3.71    2.82
  -2 -15  12    0.24    1.25
  -2  15 -12    0.20    1.93
   2 -15 -12    3.31    2.44
   2  15 -12    2.95    2.26
  -2 -15 -12    3.58    2.13
  -2  15 -12    2.67    2.36
   2  15 -12    2.60    1.16
   2 -15  12   -0.24    2.73
   2  16 -12  178.53   16.38
   2  16 -12  150.51   16.52
  -2 -16  12  164.57   16.20
   2 -16  12  165.04   16.82
   2 -16 -12  212.66   19.63
  -2  16  12  173.04   14.73
  -2 -16 -12  200.68   17.53
  -2  16 -12  166.70   16.42
  -2  16 -12  175.65   15.28
   2  16  12  144.18   18.01
  -2  16  12  180.11   19.76
  -2 -17  12   -1.24    1.46
  -2  17  12   -2.80    3.15
   2 -17  12   -1.89    2.17
   2  17  12    0.68    0.76
   2 -17 -12    2.76    2.75
   2  17 -12   -1.28    1.89
  -2  17 -12   -1.31    2.32
  -2  17 -12    0.02    1.12
  -2 -17 -12    0.99    0.98
  -2  17  12    0.10    1.47
   2  17 -12   -1.60    1.51
   2  17  12   -1.51    2.01
  -2  18 -12  104.49   13.38
  -2 -18  12  112.28   13.10
   2  18  12   79.09   13.92
   2  18 -12   92.60   13.36
  -2  18  12  108.01   11.31
   2  18  12  115.34   12.17
   2  19 -12   -1.56    1.49
  -2 -19  12    1.20    1.54
   2  19  12    0.36    1.59
  -2  19 -12    3.23    1.87
  -2  19  12    0.86    2.53
  -2  19  12    2.32    1.84
   2 -19  12   -0.43    1.70
   2  19  12    4.23    2.75
  -2  20  12  130.88   17.95
   2 -20  12  128.57   14.88
   2  20 -12  104.90   14.94
   2  20  12   93.13   15.96
  -2 -20  12  142.64   14.89
  -2  21  12   -2.47    2.85
   2  21  12   -2.49    3.40
   2  21 -12    7.03    5.07
  -2  22 -12  228.76   22.32
   2  22  12  236.40   26.49
   2  22 -12  231.56   23.62
  -2  22  12  234.07   26.04
   2  23  12    1.70    1.55
  -2  23  12    1.65    2.82
  -2  23 -12   -0.03    2.64
   2  23 -12    4.18    4.44
  -2  24 -12   -5.26    4.51
  -2  25 -12   45.61   10.29
   2   0  13    4.88    2.88
  -2   0 -13    1.95    2.06
   2   0 -13    1.82    2.08
  -2   0  13    0.88    1.71
  -2   1  13  512.12   27.77
   2   1 -13  501.44   29.63
  -2  -1  13  527.89   28.27
   2  -1 -13  510.42   29.93
   2  -1  13  537.30   30.01
  -2   1 -13  482.19   28.10
  -2  -1 -13  500.71   28.40
   2   1  13  496.10   28.76
  -2  -2  13  126.04   12.94
   2  -2  13  110.32   11.48
   2  -2  13  132.69   13.22
   2   2 -13  137.87   13.93
  -2  -2  13  126.40   12.59
  -2   2  13  129.76   12.40
  -2  -2 -13  133.98   13.22
   2  -2 -13  131.28   13.66
   2   2  13  112.80   12.29
  -2   2 -13  124.08   12.60
   2  -3  13    1.20    1.32
   2  -3 -13    0.97    1.83
  -2  -3 -13   -0.39    1.84
   2   3 -13   -2.07    2.40
  -2   3  13    2.59    1.94
  -2  -3  13    1.32    2.67
  -2  -3  13    3.72    2.21
   2   3  13   -0.81    1.95
  -2   3 -13    3.48    2.70
   2  -3  13   -0.25    1.61
  -2   4  13  151.46   13.44
  -2   4 -13  157.61   14.29
   2  -4 -13  153.58   15.23
   2   4 -13  153.42   14.93
  -2  -4  13  136.83   13.38
  -2  -4 -13  171.87   15.11
  -2  -4  13  151.94   15.07
   2   4  13  146.20   14.12
   2  -4  13  135.11   14.01
   2   5 -13   97.17   11.65
   2  -5  13   90.07   11.43
   2   5  13   83.80   10.40
   2  -5  13   87.33   10.85
  -2  -5  13   78.68    9.89
   2  -5 -13   95.47   11.77
  -2   5 -13   95.49   11.04
  -2  -5 -13   98.47   11.23
  -2   5  13   74.83    9.29
   2   6 -13    1.46    1.37
  -2  -6  13    0.74    1.26
   2  -6  13    1.31    1.73
   2  -6  13    2.31    1.75
  -2   6 -13   -1.45    2.37
  -2   6  13   -0.41    1.50
   2   6  13   -3.09    3.20
   2  -7  13   13.43    4.65
  -2   7 -13   17.07    4.55
   2   7 -13    8.15    3.58
   2   7  13   12.14    4.08
  -2   7  13    9.00    3.13
  -2  -7  13    2.85    1.01
   2  -7  13   11.18    4.13
  -2   8  13  172.31   14.52
  -2  -8  13  178.38   15.83
   2  -8  13  181.59   17.33
   2  -8  13  183.55   17.24
   2   8  13  174.36   15.71
   2  -9  13    0.63    1.63
   2   9  13   -0.14    1.99
  -2   9  13    0.26    1.22
  -2  -9  13   -0.09    1.39
  -2 -10  13   70.55   10.21
  -2  10  13   71.92    9.23
   2 -10  13   66.36   10.32
   2  10  13   77.82   10.04
   2 -10  13   73.72   11.34
   2 -11  13  482.49   32.12
  -2 -11  13  528.05   30.90
  -2  11  13  527.06   28.53
   2  11  13  533.33   30.47
   2  12  13  174.67   15.91
   2  12  13  164.52   18.62
  -2  12  13  170.71   14.53
  -2 -12  13  191.64   17.24
   2 -12  13  164.25   17.59
  -2  13  13  130.97   12.96
   2 -13  13  145.75   15.68
   2  13  13  124.38   16.30
   2  13  13  163.50   14.63
  -2 -13  13  134.51   14.68
   2  13  13  131.91   13.83
  -2  14 -13   89.13   11.20
   2  14  13   75.07   12.90
  -2  15 -13   12.45    4.27
  -2  15  13   23.78    7.17
   2  15  13   22.85    6.99
  -2 -15  13   18.02    5.19
  -2  15  13   15.46    4.12
   2  15 -13   15.47    5.03
   2  16 -13   92.98   14.70
  -2  16 -13   81.38   11.27
  -2  16  13   77.23   13.23
  -2  16  13   66.62    9.04
  -2 -16  13   73.22   11.18
   2  16  13   69.47   12.61
  -2 -17  13  266.87   22.28
  -2  17  13  292.43   20.42
   2  17 -13  272.47   23.38
   2  17  13  233.72   24.77
  -2  17 -13  262.42   21.75
  -2  17  13  314.03   27.89
   2  18  13   23.99    5.52
  -2  18 -13   11.22    4.29
  -2  18  13   23.97    8.11
   2 -18  13   14.25    4.62
   2  18  13   12.71    5.14
  -2 -18  13   16.42    5.23
  -2  18  13   18.73    4.84
   2  18 -13   21.85    6.04
   2 -19  13   12.23    5.17
   2  19  13    9.28    5.11
  -2  19  13    9.44    3.28
  -2  19  13   15.93    6.63
   2  19  13   15.09    4.37
  -2 -19  13    6.92    2.69
   2  19 -13    8.40    4.14
  -2  19 -13   10.11    4.28
  -2  20 -13   13.34    4.44
  -2 -20  13   27.97    6.77
   2  20 -13   18.50    6.70
  -2  20  13   16.40    6.60
   2 -20  13   22.77    6.47
   2  20  13   26.40    8.32
  -2  21 -13   -1.46    2.64
   2  21  13   -4.56    4.70
  -2  21  13   -6.20    5.12
   2  21 -13   -0.92    1.82
   2  22  13    9.06    4.54
  -2  22  13    5.30    4.63
   2  22 -13   11.52    5.37
  -2  22 -13    5.53    1.72
   2  23  13   -3.18    3.39
   2  23 -13   -0.21    1.98
  -2  23 -13    0.22    2.08
  -2  24 -13    2.01    2.65
  -2  25 -13    2.79    3.20
  -2   0  14    3.51    1.85
   2   0  14    9.42    3.42
   2   1  14   16.74    4.68
  -2   1  14   10.15    3.70
  -2  -1  14   13.65    4.40
   2  -1  14    9.63    3.55
   2  -2  14   12.35    3.70
   2  -2  14   18.04    5.06
  -2  -2  14   11.03    3.56
  -2   2  14   14.06    4.52
   2   2  14   14.99    4.70
   2  -3  14   28.47    6.41
   2  -3  14   13.15    3.79
   2   3  14   25.40    5.82
  -2   3  14   19.54    4.75
  -2  -3  14   29.40    6.25
  -2   4  14  648.67   32.84
  -2  -4  14  602.03   33.09
   2  -4  14  600.76   35.02
   2  -4  14  638.76   33.83
   2   4  14  721.61   36.10
  -2   5  14   12.83    3.95
   2  -5  14    5.29    2.20
   2  -5  14    6.46    2.63
   2   5  14    6.11    2.92
  -2  -5  14    8.11    3.84
   2   6  14  257.35   19.81
  -2   6  14  233.20   17.89
   2  -6  14  218.34   19.94
   2  -6  14  267.31   20.80
  -2  -6  14  236.98   19.07
  -2  -7  14   80.76   10.69
  -2   7  14   83.00    9.87
   2  -7  14   85.52   11.60
   2   7  14   93.61   11.60
   2  -7  14   84.95   11.78
  -2  -8  14 1114.30   53.12
   2  -8  14 1227.05   57.03
   2  -8  14 1329.26   58.13
  -2   8  14 1203.46   51.83
   2   8  14 1309.07   55.28
  -2   9  14    8.45    3.66
   2   9  14    5.34    3.37
   2  -9  14    4.14    3.39
   2  -9  14    3.21    2.20
  -2  -9  14    7.99    3.45
  -2  10  14  793.84   39.10
   2 -10  14  804.07   44.14
   2  10  14  872.37   42.40
  -2 -10  14  814.02   42.10
   2 -11  14    0.23    2.60
  -2  11  14    3.23    2.60
  -2 -11  14    0.78    2.39
   2  12  14  611.68   33.88
   2 -12  14  534.95   35.60
  -2 -12  14  575.04   34.60
  -2  12  14  560.15   31.05
   2  13  14   26.19    7.51
   2 -13  14   27.67    6.96
   2  13  14   22.16    5.45
   2  13  14   27.01    5.70
  -2  13  14   14.88    4.27
   2  14  14  156.57   19.05
  -2 -14  14  153.97   16.67
  -2  14  14  158.45   14.94
  -2  15  14    3.35    3.82
   2  15  14    4.52    2.05
  -2  15  14    0.18    1.44
   2  15  14    3.21    2.21
  -2 -15  14    0.63    2.12
   2  16  14  487.96   28.89
  -2  16  14  419.55   26.58
  -2 -16  14  430.26   29.99
   2  17  14    1.44    1.18
   2  17  14    1.34    2.75
  -2  17 -14   -3.16    3.35
  -2 -17  14    0.37    1.82
  -2  17  14    0.31    3.21
  -2  17  14    5.08    3.06
   2  17 -14   -3.49    3.73
   2 -18  14  104.87   14.46
   2  18  14  119.62   13.41
   2  18  14   94.46   16.06
  -2  18  14  110.44   17.13
  -2 -18  14  112.36   14.49
   2  18 -14  112.92   15.27
  -2  18 -14  112.06   14.37
  -2  18  14  109.56   12.49
   2  19 -14   37.05    8.66
   2  19  14   35.84    9.90
  -2  19 -14   33.88    7.75
  -2 -19  14   35.56    7.95
  -2  19  14   40.87    7.60
  -2  20 -14  114.27   15.23
   2  20  14  135.70   20.38
  -2 -20  14  143.10   16.57
   2 -20  14  161.34   18.12
  -2  20  14  130.94   19.09
   2  20 -14  117.01   16.32
  -2  21  14   -2.98    6.05
  -2  21 -14   -2.67    2.71
   2  21  14   -1.06    1.78
   2  22  14  130.60   20.67
   2  22 -14  148.86   19.11
  -2  22 -14  153.52   18.43
  -2  23 -14   -2.18    2.86
  -2  24 -14   -2.15    2.92
  -2   0  15    1.10    1.47
   2   0  15    7.07    3.98
  -2  -1  15  221.04   17.96
  -2   1  15  225.31   18.16
   2  -1  15  213.98   19.03
   2   1  15  227.79   19.29
  -2   2  15  144.20   14.35
  -2  -2  15  157.21   15.31
   2  -2  15  187.95   17.37
   2  -2  15  149.57   14.51
   2   2  15  156.68   15.65
   2   3  15   21.25    5.61
   2  -3  15   14.96    4.16
   2  -3  15   16.62    5.35
  -2  -3  15   18.54    4.86
  -2   3  15   17.06    4.53
  -2  -4  15  239.41   19.61
  -2   4  15  267.36   19.90
   2  -4  15  270.95   20.77
   2  -4  15  242.52   20.82
   2   4  15  291.48   22.10
  -2   5  15  172.96   15.63
  -2  -5  15  153.05   15.67
   2   5  15  192.42   17.20
   2  -5  15  165.68   16.20
   2  -5  15  130.45   15.22
   2  -6  15  108.40   12.95
   2   6  15   83.08   11.17
  -2   6  15   86.95   10.88
   2  -6  15   79.34   11.48
  -2  -6  15   78.66   10.98
   2  -7  15    0.70    1.82
   2   7  15   -0.48    2.41
  -2  -7  15    2.99    2.44
  -2   7  15    1.18    1.58
   2  -8  15   49.95    9.50
  -2   8  15   69.69    9.85
   2   8  15   60.27    9.61
  -2  -8  15   53.77    9.24
  -2   9  15  220.37   18.08
   2   9  15  240.94   20.19
  -2  -9  15  215.29   19.51
   2  -9  15  211.12   20.69
  -2 -10  15   55.91    9.56
   2  10  15   48.59    8.45
  -2  10  15   67.41    9.55
   2 -10  15   45.49    9.34
   2  11  15   28.15    6.65
  -2 -11  15   23.76    6.45
   2 -11  15   29.72    7.84
  -2  11  15   23.88    5.96
   2 -12  15   20.92    5.95
   2  12  15   25.40    5.96
  -2  12  15   34.57    6.90
   2 -13  15  109.80   14.69
   2  13  15  109.16   12.99
   2  13  15  106.94   15.57
   2  13  15  103.63   13.39
  -2 -13  15  101.17   14.01
   2  14  15   10.80    5.28
  -2 -14  15   10.45    4.06
  -2  14  15   10.10    2.58
   2 -15  15    5.31    3.45
  -2 -15  15    1.17    1.87
  -2  15  15    5.59    2.84
   2  15  15    7.91    3.57
   2  15  15    8.00    4.94
   2  16  15   99.50   12.62
  -2  16  15  106.24   16.39
   2 -16  15   93.81   14.01
   2  16  15   75.05   14.08
  -2 -16  15   77.69   12.37
  -2  16  15   91.87   11.78
  -2  17  15  142.39   19.84
   2  17  15  105.09   17.03
   2  17  15  161.99   16.43
  -2  17  15  134.74   14.50
   2 -17  15  144.07   17.96
  -2 -17  15  147.74   17.52
   2  18  15   -0.36    0.94
   2 -18  15    5.40    4.34
  -2  18  15   -0.35    1.13
  -2 -18  15   -2.19    2.24
  -2  18  15    5.86    4.83
   2  18  15    0.22    1.95
  -2  19  15   32.65    6.88
   2  19  15   23.27    5.85
  -2  19  15   25.77    8.39
  -2 -19  15   18.92    6.17
   2  19  15   15.28    6.92
   2  20  15  126.87   19.51
  -2  20  15  125.61   19.42
   2 -20  15  155.11   18.58
  -2  20 -15  115.82   15.51
   2  21 -15   11.65    5.18
  -2  21 -15    6.90    2.19
  -2  22 -15    7.90    3.68
  -2  23 -15   22.23    7.10
   2   0  16  678.13   38.49
  -2   0  16  672.13   36.35
  -2  -1  16  358.00   24.67
   2   1  16  310.00   24.19
   2  -1  16  367.95   26.30
  -2   1  16  318.37   23.33
   2   2  16    1.27    1.36
  -2  -2  16    4.56    2.85
   2  -2  16   -3.06    2.67
  -2   2  16   -3.48    3.32
  -2   3  16   36.24    6.92
  -2  -3  16   33.61    7.25
   2   3  16   28.75    6.81
   2  -3  16   46.28    8.68
   2   4  16  736.36   39.65
  -2  -4  16  661.23   37.33
   2  -4  16  654.50   39.34
  -2   4  16  724.92   37.49
   2   5  16    6.49    4.01
  -2  -5  16    9.28    4.51
   2  -5  16    4.35    3.75
  -2   5  16   14.33    4.73
   2   6  16   52.24    9.25
  -2  -6  16   35.54    7.39
   2  -6  16   44.68    9.23
  -2   6  16   46.77    8.20
   2  -7  16  198.33   20.01
  -2  -7  16  195.16   18.90
   2   7  16  219.88   19.57
  -2   7  16  184.88   17.06
   2  -8  16  398.67   30.81
  -2   8  16  490.18   29.56
  -2  -8  16  465.34   30.81
   2   8  16  488.56   31.54
   2  -9  16    3.58    2.72
   2   9  16    8.20    4.27
  -2   9  16   14.37    5.05
  -2  -9  16   12.57    5.16
  -2 -10  16  160.23   17.40
   2  10  16  169.88   17.58
  -2  10  16  173.50   16.56
   2 -10  16  147.64   17.76
   2 -11  16    5.47    2.68
  -2  11  16    7.23    2.77
   2  11  16    3.92    2.23
   2  12  16  368.00   27.46
   2 -12  16  361.16   30.03
  -2 -12  16  363.91   28.48
   2  13  16    4.36    2.68
  -2  13  16   16.43    4.80
   2  13  16   19.08    6.04
  -2 -13  16    5.84    3.36
   2 -13  16   15.31    5.83
   2  13  16   20.55    5.69
  -2 -14  16   76.18   12.23
   2  14  16   57.73   12.26
  -2  14  16   88.82   11.72
   2  15  16   -1.09    2.51
  -2 -15  16   -3.95    3.69
   2 -15  16    1.45    2.42
   2  15  16   -4.25    4.56
  -2  15  16   -3.64    2.48
   2  16  16  101.46   13.30
   2 -16  16   91.56   14.71
  -2  16  16   91.23   12.17
   2  16  16   80.55   14.77
  -2  16  16  119.72   18.10
  -2 -16  16   84.36   13.72
  -2  17  16   23.98    6.55
  -2 -17  16   16.54    5.98
   2  17  16   23.63    6.51
   2  17  16   20.83    7.83
   2 -17  16   37.67    9.37
  -2  17  16   30.64    9.43
   2 -18  16  114.89   16.37
   2  18  16   89.98   16.57
  -2 -18  16   99.30   14.85
  -2  18  16  121.41   18.99
  -2  18  16   88.60   12.32
   2  19  16   76.64   15.62
  -2  19  16   78.12   15.52
   2 -19  16   81.16   14.03
  -2 -19  16  112.96   15.94
   2  20  16   80.50   16.14
   2   0  17    7.20    4.26
  -2   0  17    6.41    4.09
  -2   1  17  100.28   12.77
  -2  -1  17  104.53   13.33
   2   1  17   86.62   12.42
   2  -1  17   98.53   13.65
   2  -2  17  122.67   15.30
  -2   2  17  128.29   14.50
  -2  -2  17  149.48   15.75
   2   2  17  112.94   14.34
   2   3  17   73.18   11.57
   2  -3  17  101.94   13.68
  -2  -3  17   87.35   12.09
  -2   3  17   83.52   11.71
   2   4  17   52.83    9.93
  -2  -4  17   46.00    8.83
   2  -4  17   53.07    9.80
  -2   4  17   54.70    9.33
   2   5  17   47.48    9.32
  -2   5  17   34.89    7.13
  -2  -5  17   43.17    8.74
   2  -5  17   43.08    9.35
   2   6  17  116.33   14.20
   2  -6  17   85.90   12.91
  -2  -6  17   83.12   12.19
  -2   6  17  112.40   13.08
  -2   7  17    5.71    2.41
   2   7  17    5.90    3.20
   2  -7  17   -1.82    3.95
  -2  -7  17    0.39    1.73
  -2   8  17   17.71    5.28
  -2  -8  17   20.25    6.02
   2  -8  17   15.22    5.42
   2   8  17   26.54    6.46
   2  -9  17    3.10    2.68
  -2  -9  17    0.31    1.14
  -2   9  17    0.20    1.68
   2   9  17   -1.54    3.36
   2 -10  17   73.26   12.71
   2  10  17   83.43   12.38
   2  11  17   -4.36    3.56
  -2 -11  17    2.65    1.91
   2 -11  17    0.53    2.05
  -2  11  17    0.46    1.65
   2  12  17   10.55    4.15
   2 -12  17    6.52    3.76
   2  12  17    6.85    2.62
  -2 -12  17   10.07    5.24
  -2  12  17    6.36    3.54
   2 -12  17    3.99    1.89
   2  13  17  153.96   17.40
   2  13  17  141.84   15.87
   2  13  17  135.78   19.31
  -2 -13  17  129.11   17.14
  -2  13  17  146.57   16.12
   2  14  17    2.79    1.98
  -2 -14  17    2.97    1.88
  -2  14  17    1.31    2.34
   2  15  17   14.23    4.90
  -2 -15  17    5.40    2.91
  -2  15  17    7.25    4.05
   2  15  17    5.29    4.26
   2  16  17  111.43   14.40
   2 -16  17  111.42   16.64
  -2  16  17  113.68   14.16
  -2  16  17  136.43   20.02
   2  16  17   94.04   16.55
  -2 -16  17  102.70   15.75
   2 -17  17  114.68   17.09
  -2  17  17  139.07   20.68
  -2  17  17  119.32   14.64
  -2 -17  17  101.00   15.41
  -2  18  17   11.29    3.63
  -2 -18  17    7.39    3.16
   2 -18  17   12.89    5.32
  -2  18  17   16.94    7.15
   2  18  17    8.39    5.19
   2 -19  17   23.46    7.92
   2  19  17   10.86    4.84
  -2 -19  17   24.71    6.58
  -2   0  18  781.65   42.59
   2   0  18  790.88   44.77
  -2   1  18    0.81    1.99
   2  -1  18    2.67    3.07
   2   1  18   -1.48    2.32
  -2  -1  18    1.82    1.58
   2   2  18   16.26    5.46
  -2   2  18   10.48    4.30
   2  -2  18   11.72    4.52
  -2  -2  18   14.82    5.14
   2   3  18    3.54    2.63
  -2   3  18    2.91    2.40
   2  -3  18    0.04    2.85
  -2  -3  18    1.08    2.67
   2   4  18  643.37   38.69
  -2  -4  18  577.09   36.54
   2  -4  18  561.06   37.71
  -2   4  18  622.77   36.17
   2   5  18   45.55    8.96
   2  -5  18   50.44   10.18
  -2  -5  18   44.68    9.19
  -2   5  18   48.32    8.76
   2   6  18   -2.64    1.87
  -2  -6  18   -1.58    2.23
   2  -6  18   -4.49    4.38
  -2   6  18    3.01    2.66
   2  -7  18   10.00    4.69
  -2   7  18   21.67    5.95
  -2  -7  18   13.93    5.18
   2  -8  18  289.33   26.95
   2   8  18  326.98   26.57
  -2   8  18  333.92   25.22
   2  -9  18    1.25    3.67
   2   9  18   -0.62    3.16
   2 -10  18   -2.90    4.64
   2  10  18    1.46    1.97
  -2  10  18   -0.79    1.72
  -2 -10  18    1.67    2.79
  -2  11  18    1.63    1.75
   2 -11  18   -0.63    2.76
   2  11  18    6.22    4.61
  -2 -11  18   -2.75    3.61
   2 -12  18   43.96   10.32
   2  12  18   46.50    9.22
   2  12  18   34.40    8.79
  -2  12  18   40.07    8.31
   2 -12  18   27.60    8.33
  -2 -12  18   34.45    9.10
   2  13  18   -2.76    3.67
  -2 -13  18    0.61    1.80
  -2  13  18    0.79    2.79
  -2  14  18   60.70   10.48
   2  14  18   68.43   13.87
  -2 -14  18   56.67   11.32
  -2  15  18   -1.69    3.15
   2  15  18    6.36    4.27
  -2 -15  18    4.91    3.67
   2  15  18    7.40    5.52
  -2  16  18  124.68   19.73
  -2 -16  18   91.34   15.40
   2 -16  18  113.60   17.46
  -2  16  18  115.00   14.71
   2  16  18   84.76   16.28
   2  16  18  126.46   15.83
  -2 -17  18    1.16    1.84
  -2  17  18    6.62    3.67
   2  17  18    5.51    3.62
   2  18  18  125.59   20.99
  -2  18  18  120.51   15.56
  -2 -18  18  165.62   20.75
   2 -18  18  169.66   21.57
   2 -19  18   54.62   12.07
   2   0  19    1.09    2.81
  -2   0  19    8.40    3.85
   2  -1  19  191.82   20.64
   2   1  19  202.86   21.04
  -2  -1  19  198.62   19.97
  -2   1  19  204.88   20.14
  -2   2  19   52.01    9.60
  -2  -2  19   54.51   10.06
   2   2  19   55.50   10.55
   2  -2  19   73.54   11.95
   2   3  19   44.25    9.22
   2  -3  19   30.84    8.24
  -2   3  19   36.81    8.12
  -2  -3  19   34.26    8.35
  -2  -4  19   30.75    7.82
  -2   4  19   37.63    8.31
   2  -4  19   46.63   10.37
   2   4  19   54.02   10.73
   2  -5  19    2.32    2.65
  -2   5  19    4.65    3.85
  -2  -5  19    1.11    1.21
   2   5  19    2.66    2.05
   2   6  19  162.44   18.59
   2  -6  19  141.83   18.78
   2   7  19    0.86    2.74
   2  -7  19    3.67    2.46
   2  -8  19   48.07   10.85
  -2   8  19   63.09   10.93
  -2  -8  19   58.97   11.67
   2   8  19   60.56   11.37
   2   9  19   -2.53    3.43
  -2   9  19    2.78    1.97
  -2  -9  19    2.83    2.76
  -2  10  19   79.02   11.99
   2  10  19   65.24   11.73
   2 -10  19   59.97   12.52
  -2 -10  19   61.21   11.83
   2 -11  19    6.91    4.39
   2  11  19    6.02    2.59
   2  11  19    0.72    2.66
   2 -11  19   10.73    4.95
  -2  11  19    5.61    2.90
  -2 -11  19    4.53    2.93
   2 -12  19   32.69    9.04
  -2  12  19   25.30    7.25
   2  12  19   17.28    5.78
  -2 -12  19   24.98    8.12
   2  12  19   32.76    8.30
  -2  13  19  116.90   15.26
  -2 -13  19  112.08   16.70
   2  14  19   64.44   14.07
  -2 -14  19   46.14   10.72
  -2  14  19   66.17   11.26
   2 -14  19   70.27   13.90
  -2  15  19   16.51    5.60
   2  15  19   21.36    8.15
  -2 -15  19   16.03    6.89
   2  16  19    6.35    4.57
  -2 -16  19    9.53    6.01
  -2  16  19    5.56    3.29
   2  16  19    9.90    3.91
   2  17  19   96.11   14.68
  -2 -17  19  112.11   17.19
   2 -17  19  112.81   18.20
  -2  17  19   88.68   13.49
  -2 -18  19   81.82   14.78
   2 -18  19   56.19   12.79
   2   0  20  336.54   28.79
   2  -1  20   -5.06    4.98
   2   1  20    5.23    2.14
   2   2  20   -1.84    3.39
   2  -2  20   -1.45    2.02
   2   3  20   14.02    5.60
   2  -3  20   12.38    4.47
   2  -4  20  480.42   36.49
   2   4  20  424.21   33.10
  -2  -5  20   36.52    8.96
   2  -5  20   36.38    9.35
   2   5  20   28.89    8.24
  -2   5  20   25.86    7.09
  -2   6  20   52.90   10.39
   2   6  20   57.83   11.28
   2  -6  20   58.77   12.07
  -2  -6  20   62.34   11.65
   2   7  20   72.80   12.59
  -2  -7  20   64.21   12.47
   2  -7  20   81.83   14.69
  -2   7  20   69.13   11.46
   2   8  20  173.07   20.07
   2  -8  20  158.67   21.01
  -2  -8  20  162.42   20.30
  -2   8  20  214.51   20.93
   2  -9  20   -3.03    4.17
   2   9  20   -0.56    2.09
  -2  -9  20   -2.21    1.05
  -2   9  20    0.71    3.54
   2 -10  20   11.77    6.58
   2  10  20    0.07    3.88
  -2  10  20    5.35    3.88
  -2 -10  20    7.77    4.20
   2 -10  20    6.51    3.56
   2 -11  20   66.20   13.28
   2  11  20   54.86   10.45
  -2 -11  20   37.38    9.90
   2  11  20   46.81   10.27
   2 -11  20   44.30   11.09
  -2  11  20   49.93   10.00
  -2  12  20   44.22    9.16
  -2 -12  20   41.03   10.47
  -2  13  20    2.02    2.28
  -2 -13  20   -0.17    3.17
   2  14  20   61.10   11.56
   2 -14  20   53.39   12.23
  -2  14  20   56.32   10.68
   2  14  20   53.12   12.97
  -2 -14  20   55.90   12.47
   2  15  20   -1.84    3.42
   2 -15  20   -5.41    4.87
  -2  15  20    0.09    1.50
  -2 -15  20    2.70    2.65
  -2  16  20  121.78   16.44
  -2 -16  20  172.86   22.28
   2  17  20    2.44    2.35
  -2  17  20   -1.18    2.21
  -2 -17  20   -3.79    4.50
  -2 -18  20   68.64   13.93
   2 -18  20   66.10   14.18
  -2   0  21   -1.13    1.29
   2   0  21   -2.10    3.39
  -2   1  21  144.83   18.13
  -2  -1  21  151.45   18.62
   2  -1  21  158.32   19.93
   2   1  21  178.74   21.18
   2  -2  21   30.08    8.00
  -2  -2  21   28.45    7.75
   2   2  21   25.10    7.61
  -2   2  21   37.75    8.99
  -2   3  21    4.71    2.50
   2  -3  21    6.92    3.07
  -2  -3  21    6.88    5.10
   2   3  21    0.29    2.14
   2  -4  21  120.28   17.75
   2   4  21  107.54   16.02
  -2   4  21  100.38   14.62
  -2  -4  21  106.22   15.92
   2  -5  21    3.34    2.44
   2   5  21   16.65    5.91
  -2   5  21    7.65    4.90
  -2  -5  21   20.92    7.77
   2  -6  21  174.98   21.99
  -2   6  21  132.28   16.93
  -2  -6  21  171.23   20.68
   2   6  21  137.88   18.16
   2   7  21   12.93    5.17
   2  -7  21   16.77    6.60
  -2  -7  21   15.23    5.83
  -2   7  21   18.59    6.55
  -2   8  21  151.31   18.40
   2  -8  21  181.02   23.39
   2   8  21  180.97   22.52
  -2  -8  21  183.98   21.84
  -2   9  21   17.54    6.57
   2  -9  21    6.42    3.18
   2  -9  21    8.12    4.48
   2   9  21    2.98    1.64
  -2  -9  21    5.84    4.42
   2  10  21   33.02    8.89
   2 -10  21   37.44   10.25
   2  10  21   47.06   10.15
  -2 -10  21   23.94    7.80
  -2  10  21   46.04    9.79
   2 -10  21   18.44    7.34
  -2 -11  21   94.07   16.25
  -2  11  21  101.04   15.03
  -2  12  21   56.37   11.10
  -2 -12  21   64.07   13.56
   2 -13  21  163.16   22.34
  -2 -13  21  148.63   21.03
  -2  13  21  138.14   17.82
  -2 -14  21  142.98   20.40
  -2  14  21  102.97   15.38
   2  15  21   -3.62    4.37
   2 -15  21   -1.72    4.20
  -2 -15  21    2.81    3.15
  -2  15  21   -6.87    5.02
  -2 -16  21   -4.00    3.68
   2 -16  21   -2.11    3.35
  -2  16  21   -2.29    3.50
   2   0  22   78.41   14.01
  -2   0  22   69.23   12.96
   2  -1  22   13.67    5.67
  -2  -1  22   23.92    7.54
   2   1  22   29.92    8.90
  -2   1  22   18.07    6.34
   2   2  22    3.58    2.30
   2  -2  22    1.55    2.27
  -2   2  22    4.23    3.39
  -2  -2  22    2.78    2.16
  -2  -3  22   -3.03    2.79
  -2   3  22    6.91    3.67
   2  -3  22   -4.43    4.22
   2   3  22    6.58    4.12
   2   4  22   76.52   13.92
  -2  -4  22   57.85   12.36
   2  -4  22   67.08   13.61
  -2   4  22   60.47   11.66
   2  -5  22   22.57    7.54
  -2  -5  22   15.00    5.46
   2   5  22   21.04    7.05
  -2   5  22   23.32    7.05
   2   6  22   92.71   15.49
   2  -6  22  109.26   18.17
  -2  -6  22  114.77   17.37
  -2   6  22   96.10   15.28
   2  -7  22   82.69   15.45
  -2   7  22   60.59   11.76
  -2  -7  22   71.94   14.07
   2   7  22   62.03   12.31
   2   8  22  209.24   23.82
   2  -8  22  233.42   27.14
   2  -8  22  307.11   29.48
  -2   8  22  206.21   22.59
  -2  -8  22  236.07   26.04
   2   8  22  273.87   25.65
  -2  -9  22   -1.34    2.86
   2  -9  22    7.42    5.21
   2   9  22   -0.01    1.53
   2  -9  22    7.73    5.62
   2   9  22    9.23    4.67
  -2   9  22    5.19    3.76
  -2 -10  22  330.02   31.80
  -2  10  22  263.58   25.85
  -3   0   0    0.53    0.36
  -3   0   0   -0.08    0.59
  -3  -1   0  355.72   16.63
  -3   1   0  372.34   16.72
   3   1   0  371.33   14.00
  -3  -2   0   -0.31    0.53
  -3   2   0    0.21    0.57
   3   2   0    0.11    0.40
   3   3   0 1415.19   44.75
  -3  -3   0 1178.54   44.24
   3   3   0 1244.79   43.01
  -3  -3   0 1437.55   43.87
   3  -3   0 1280.04   44.37
  -3   3   0 1383.59   45.10
  -3   4   0    0.49    0.73
  -3   4   0    1.08    1.18
   3   4   0   -0.25    0.84
   3   4   0    1.99    1.42
   3  -4   0    1.97    1.09
  -3  -4   0    2.81    1.41
  -3  -5   0 2904.51   97.31
  -3   5   0 3140.30   95.92
   3  -5   0 2990.43   96.15
   3   5   0 3369.29   96.23
  -3  -5   0 2901.24   95.68
   3   5   0 2945.09   96.88
  -3   5   0 3440.34   96.77
  -3   6   0    0.40    0.58
  -3   6   0   -0.12    0.72
   3   6   0    0.78    0.38
  -3  -6   0   -1.13    0.97
   3  -6   0   -1.06    1.13
  -3  -6   0    1.04    0.95
  -3   7   0 2897.41   86.68
   3  -7   0 2745.71   83.84
  -3   7   0 2923.65   83.77
  -3  -7   0 2508.35   83.05
  -3  -7   0 2405.48   87.15
   3   7   0 2465.58   86.64
  -3   8   0    0.58    1.05
   3   8   0    2.74    1.90
  -3  -8   0   -0.19    0.48
  -3   8   0   -0.71    0.74
   3  -8   0    0.39    1.57
   3  -8   0   -0.66    0.88
   3   8   0   -0.49    0.61
   3  -9   0   46.96    6.26
  -3   9   0   43.09    4.10
  -3  -9   0   32.04    5.53
  -3  -9   0   39.59    4.09
  -3   9   0   56.08    6.48
   3   9   0   52.71    4.41
   3  10   0   -0.20    0.59
  -3 -10   0   -1.01    1.71
   3 -10   0    0.50    0.40
   3 -10   0   -1.01    1.64
  -3  10   0   -0.46    0.97
   3 -10   0   -0.68    0.67
   3 -11   0   92.06    6.40
  -3 -11   0   86.76   10.20
  -3  11   0  111.73   10.21
   3 -11   0  116.99   11.20
  -3  11   0  108.26    6.43
   3  11   0  102.88    6.24
  -3 -12   0   -1.31    2.12
  -3 -12   0   -0.02    0.26
   3 -12   0   -0.10    1.80
  -3  12   0   -0.20    0.51
  -3  12   0   -0.62    0.78
  -3  13   0   30.64    2.71
  -3  13   0   27.79    5.42
  -3 -13   0   26.47    2.66
  -3 -13   0   27.39    2.76
  -3  13   0   28.85    2.52
  -3 -13   0   29.27    6.28
   3 -13   0   19.31    4.80
  -3 -14   0   -2.27    2.49
   3 -14   0   -2.05    2.24
  -3  14   0    0.19    1.17
  -3 -14   0    0.10    0.32
   3  14   0   -0.48    1.08
  -3  14   0   -0.34    0.46
  -3 -14   0   -0.01    0.27
  -3 -15   0  288.69   22.76
  -3  15   0  271.10   19.79
   3  15   0  279.83   20.83
   3 -15   0  295.74   22.12
   3  16   0   -3.46    2.99
  -3  16   0    0.86    1.69
   3 -16   0   -0.63    1.28
   3  17   0    9.54    3.91
  -3  18   0   16.37    5.99
  -3  19   0  928.59   46.77
  -3  20   0    4.37    3.22
   3  20   0    3.82    4.06
   3  21   0   24.54    6.71
  -3  21   0   24.99    6.56
  -3  22   0   12.17    5.45
   3  22   0    3.53    3.17
   3  23   0  262.97   24.92
  -3  23   0  284.10   25.43
   3  24   0    0.77    3.22
  -3  24   0    2.92    3.13
   3  25   0    1.61    2.64
  -3  25   0    6.58    4.80
   3  26   0    4.04    3.41
  -3  26   0   13.14    6.33
   3  27   0  255.59   26.77
  -3  28   0    1.00    1.51
  -3   0   1    0.08    0.50
  -3   0   1    0.20    0.71
  -3   0  -1    0.35    0.73
   3   1  -1  333.83   13.12
   3   1   1  348.90   11.79
  -3   1  -1  301.20   14.43
  -3   1   1  309.64   15.05
  -3  -1  -1  316.44   14.65
  -3  -1   1  308.14   14.90
  -3  -2  -1 3748.39  102.80
  -3   2  -1 3226.26  104.89
   3   2  -1 3373.29  103.53
   3   2   1 3334.60  102.28
  -3  -2   1 3834.15  104.50
  -3  -2  -1 3190.57  104.90
  -3   2   1 3254.03  105.60
  -3  -2   1 3234.44  105.59
  -3   3   1  351.68   15.26
  -3  -3   1  276.59   14.20
   3  -3   1  282.74   13.83
   3  -3  -1  301.19   14.38
   3   3  -1  339.50   14.69
  -3   3  -1  317.14   12.10
   3   3  -1  294.65   13.61
  -3   3  -1  339.46   14.51
  -3  -3  -1  283.50   13.89
   3   3   1  282.32   12.81
  -3  -3   1  269.35   13.49
   3   3   1  343.50   14.45
  -3  -3  -1  343.69   13.72
  -3   4  -1   49.98    4.60
  -3   4   1   50.67    4.89
  -3  -4   1   41.05    4.50
   3  -4   1   43.23    3.89
  -3  -4   1   41.70    4.51
  -3  -4  -1   40.34    4.26
   3   4   1   42.91    4.23
   3   4  -1   47.11    4.73
  -3   4  -1   49.65    4.04
   3  -4  -1   43.96    4.39
   3   4  -1   46.86    4.56
   3  -4  -1   51.53    5.34
   3  -4   1   45.43    4.53
   3  -5  -1   10.06    2.35
   3   5  -1    6.96    1.84
   3  -5  -1    9.38    1.92
  -3   5   1    8.27    1.90
  -3  -5   1    7.67    1.74
  -3  -5  -1    6.51    1.62
   3   5   1    8.29    2.39
  -3   5  -1    7.91    1.74
  -3  -5   1    8.88    2.26
   3   5  -1    9.59    1.91
  -3   5  -1    6.26    1.53
   3  -5   1    6.83    1.68
   3  -5   1   10.51    2.15
  -3  -5  -1    7.40    2.06
   3   5   1    7.53    1.80
   3  -6   1 3550.82  117.04
  -3   6  -1 3887.30  116.85
  -3   6   1 4191.85  117.11
   3  -6  -1 3717.76  115.90
   3   6  -1 4071.05  116.03
  -3  -6   1 3529.13  116.25
  -3  -6  -1 3527.73  118.48
   3   6  -1 3620.38  118.25
   3  -6   1 3752.93  116.21
  -3   6  -1 4095.12  115.92
  -3  -6   1 3414.55  118.65
   3   6   1 3726.83  118.12
  -3  -6  -1 3390.87  115.41
  -3   6   1 4010.18  120.08
   3   6   1 3991.70  116.16
  -3   6   1 4073.68  118.11
  -3   7  -1  142.34    9.19
  -3  -7  -1  109.80    9.53
   3  -7   1  143.42   10.04
  -3  -7   1  115.01    7.99
   3  -7  -1  117.24    7.76
   3   7   1  131.24    8.01
   3   7   1  125.86    9.57
  -3  -7   1  110.95    9.57
  -3   7  -1  135.22    7.82
   3   7  -1  130.47    7.86
  -3  -7  -1  108.50    7.42
   3  -7   1  122.39    8.10
  -3   7   1  141.17    8.55
   3  -8   1 1874.16   62.97
  -3   8   1 1874.71   67.64
  -3   8   1 1978.85   66.67
  -3   8  -1 1996.58   66.09
  -3  -8  -1 1789.33   67.63
   3  -8   1 2001.03   67.51
   3   8  -1 2127.17   62.31
  -3  -8   1 1674.62   67.25
   3  -8  -1 1879.71   62.23
   3  -8   1 2163.99   68.38
   3   8   1 2101.84   62.75
  -3  -8  -1 1870.24   61.83
  -3  -8   1 1799.73   62.91
  -3   8   1 2196.11   63.86
   3   8   1 1819.26   66.65
   3  -9   1   32.09    3.70
  -3   9  -1   35.08    3.45
  -3   9   1   37.02    3.96
  -3   9  -1   34.61    4.84
  -3   9   1   34.36    4.90
  -3  -9   1   30.29    3.81
  -3  -9   1   27.08    5.09
   3   9   1   34.03    3.63
  -3   9   1   30.63    3.17
  -3  -9  -1   33.00    3.44
   3  -9   1   44.52    6.04
   3   9   1   38.17    5.74
  -3  -9  -1   26.18    4.81
  -3 -10   1  417.14   24.52
  -3 -10   1  425.52   19.03
   3 -10   1  457.95   19.56
  -3  10   1  528.82   24.74
  -3 -10  -1  356.40   23.35
  -3 -10  -1  471.50   18.40
   3 -10   1  593.47   26.84
   3  10   1  514.47   19.20
  -3  10   1  512.65   19.59
  -3 -10   1  488.40   18.83
  -3 -11   1    7.95    1.62
  -3  11  -1    9.30    1.61
  -3  11   1    7.63    2.43
  -3 -11   1    6.64    1.64
  -3  11  -1    9.21    2.81
   3 -11   1   12.14    3.76
  -3 -11  -1    5.46    2.23
   3 -11   1    7.36    1.90
  -3  11   1   11.46    1.87
  -3  11   1   10.62    1.60
   3 -11   1    7.52    2.46
  -3 -12  -1  679.86   24.85
   3  12   1  730.14   25.10
  -3  12   1  672.68   32.44
  -3 -12   1  766.73   36.60
  -3  12   1  735.26   25.33
   3 -12   1  843.34   36.57
  -3 -12   1  656.28   25.14
  -3 -12  -1  608.31   33.87
   3 -12   1  661.93   25.72
  -3 -12   1  727.92   24.91
  -3  12  -1  658.53   31.92
  -3 -13  -1   16.14    4.31
  -3 -13   1   16.56    4.76
   3 -13   1   19.29    4.78
   3 -13   1   12.33    3.77
  -3 -13   1   14.67    1.96
  -3  13   1   14.38    3.77
  -3  13   1   14.24    1.80
  -3 -13  -1   12.28    1.92
  -3 -13   1   10.42    1.89
   3  13   1   16.46    2.12
   3 -13   1   11.89    2.02
  -3  13   1   13.43    1.99
  -3  13  -1   14.25    1.85
  -3  14  -1    9.53    1.40
  -3  14   1    9.09    1.27
  -3  14  -1    8.63    3.39
  -3 -14   1    8.03    1.38
  -3 -14  -1    7.66    3.35
  -3 -14   1    7.33    1.30
  -3  14   1    9.42    1.47
   3 -14   1    9.23    3.38
   3  14  -1    9.80    2.95
  -3  14   1   10.01    3.51
  -3 -14   1    2.33    1.79
   3 -14   1    7.84    1.46
   3 -15   1   38.52    7.49
  -3  15  -1   30.63    2.12
  -3 -15  -1   29.02    2.37
  -3  15  -1   37.27    6.81
   3  15   1   31.80    6.41
  -3 -15  -1   30.38    2.34
  -3  15   1   33.81    2.22
  -3  15  -1   31.36    2.16
  -3 -15  -1   28.33    6.58
   3  15  -1   30.49    6.32
  -3 -15   1   31.48    7.38
   3  15   1   26.76    4.10
  -3  16   1   43.94    7.94
  -3  16  -1   38.89    7.09
   3 -16   1   37.55    7.50
   3  16  -1   40.73    7.38
   3  16   1   39.27    7.27
  -3  17  -1   56.45    9.13
   3  17   1   47.65    8.65
   3  17  -1   62.55    9.72
  -3  18   1  414.26   27.63
   3  18   1  430.32   28.86
   3  18  -1  428.75   28.79
  -3  19  -1   81.89   11.88
   3  19  -1   76.62   12.07
   3  19   1   79.12   12.03
   3  20   1  872.16   46.82
   3  20  -1  799.43   45.05
  -3  20   1  880.93   45.93
  -3  20  -1  842.76   44.72
   3  21  -1    4.97    4.69
  -3  21  -1    7.48    4.86
   3  21   1    8.27    4.66
  -3  21   1    7.70    4.72
   3  22  -1  385.22   29.93
  -3  22   1  379.73   29.16
  -3  22  -1  402.84   29.65
  -3  23  -1   19.77    7.67
   3  23   1   16.14    7.16
  -3  23   1   19.63    8.18
   3  23  -1   21.32    7.95
  -3  24  -1  787.07   46.74
   3  24   1  755.59   47.38
  -3  25   1    3.14    3.04
   3  25   1    5.07    4.07
   3  26   1   20.54    7.36
  -3  26  -1   16.65    6.52
  -3  26   1   13.48    5.21
   3  26  -1   13.03    6.12
  -3  27  -1   32.03    9.07
   3  27  -1   30.23    8.93
  -3  27   1   33.22    8.98
   3  27   1   43.25   10.78
  -3  28  -1   40.52    9.84
  -3  28   1   40.61    9.94
  -3   0  -2 3508.35  109.78
  -3   0   2 3439.35  110.58
  -3   0   2 3756.68  109.09
  -3   1  -2 1082.93   38.21
  -3   1   2 1071.63   39.07
  -3  -1   2 1098.14   39.31
  -3  -1   2 1104.22   37.48
  -3  -1  -2 1113.42   38.50
   3   1   2 1155.14   34.60
  -3   2  -2  298.35   13.86
  -3   2   2  293.43   14.49
  -3  -2   2  304.35   14.70
   3   2   2  312.61   11.97
  -3  -2  -2  296.88   13.94
  -3  -2   2  287.35   13.61
   3   2  -2  301.32   13.47
  -3  -3   2  834.82   32.15
   3   3   2  940.69   32.13
   3  -3   2  855.21   28.59
   3   3   2  853.02   30.13
   3  -3  -2  824.62   31.65
   3  -3   2  858.43   31.78
  -3   3  -2  973.85   28.61
  -3  -3  -2  999.67   31.10
  -3   3   2  836.75   32.11
  -3  -3  -2  824.27   31.12
  -3  -3   2  838.53   31.83
  -3   3  -2  846.25   31.09
  -3  -4  -2  417.33   17.13
   3   4  -2  407.26   17.08
  -3  -4   2  385.35   16.65
  -3  -4   2  344.60   17.02
  -3   4   2  399.24   16.42
   3   4   2  395.46   16.99
   3  -4  -2  362.85   16.67
  -3  -4  -2  358.89   16.36
   3  -4   2  365.44   16.79
  -3   4  -2  418.83   16.77
  -3   4   2  431.74   18.05
   3  -4   2  363.82   15.32
  -3   5  -2  360.59   14.94
   3   5   2  315.81   15.44
  -3   5  -2  335.78   14.30
  -3  -5   2  320.52   14.72
   3   5   2  345.78   14.99
   3  -5   2  309.29   14.96
   3  -5   2  382.62   15.61
  -3  -5  -2  296.55   15.54
  -3  -5  -2  305.93   14.45
  -3  -5   2  294.86   15.23
  -3   5   2  327.80   14.47
  -3   6   2  113.02    6.90
   3  -6   2   97.57    7.61
  -3   6  -2  108.92    7.45
  -3  -6  -2  106.31    8.51
  -3  -6   2   96.82    8.60
   3  -6   2  101.77    7.43
   3   6   2  104.82    7.22
  -3   6  -2  112.88    7.10
   3   6   2   97.85    8.03
  -3  -6   2   99.85    6.95
   3   7   2 2584.53   85.93
  -3  -7  -2 2450.02   86.25
  -3  -7   2 2434.38   82.90
   3   7   2 2778.15   82.42
  -3   7  -2 2894.75   84.71
  -3   7   2 2837.94   87.94
  -3   7  -2 2928.85   82.17
   3  -7   2 2396.77   84.46
  -3  -7   2 2461.63   86.92
   3  -7   2 2531.64   82.68
  -3  -7  -2 2474.97   81.55
  -3   7   2 2647.13   85.54
  -3   8  -2    2.71    1.07
  -3   8   2   -0.29    1.14
  -3  -8   2    1.14    1.40
   3  -8   2   -0.11    0.89
  -3  -8   2    0.91    0.52
  -3  -8   2   -0.07    0.80
  -3  -8  -2    0.29    1.20
  -3   8   2   -0.36    1.07
  -3   8   2    1.38    0.80
   3  -8   2   -0.44    0.75
  -3   8  -2    3.34    2.11
   3   8   2    0.03    0.87
  -3  -8  -2    1.02    0.71
  -3   9   2   69.92    6.11
  -3   9   2   67.97    4.90
   3  -9   2   77.28    8.07
   3   9   2   71.26    5.56
  -3  -9   2   57.74    7.56
   3   9   2   64.48    7.37
  -3   9  -2   77.82    7.37
  -3  -9  -2   66.74    5.19
  -3  -9  -2   56.67    7.31
   3  -9   2   61.33    5.70
  -3  -9   2   70.87    5.43
  -3  -9   2   56.27    5.62
  -3 -10   2  125.12    8.77
  -3  10  -2  159.20    8.08
   3 -10   2  135.62   11.36
  -3  10  -2  156.59   11.62
  -3 -10  -2  126.99   11.97
  -3  10   2  145.87    9.27
   3 -10   2  167.71   12.91
  -3 -10   2  166.16   13.75
   3 -10   2  130.89    8.96
  -3  10   2  145.68    7.73
   3  10   2  144.74    8.58
  -3 -10  -2  137.35    8.38
  -3  10   2  135.64   11.32
   3 -11   2  436.41   23.52
  -3  11   2  408.62   17.54
  -3 -11   2  398.32   16.14
  -3  11   2  381.21   21.82
  -3 -11   2  439.93   24.91
  -3  11  -2  398.55   21.38
  -3  11   2  380.59   15.24
  -3  11  -2  407.10   15.97
   3  11   2  408.06   16.79
   3 -11   2  383.52   21.25
  -3 -11  -2  371.27   16.17
  -3 -11  -2  328.19   22.33
  -3 -11   2  350.06   17.08
   3 -11   2  368.35   17.22
  -3  12   2   41.40    3.51
   3  12   2   41.97    4.12
   3 -12   2   37.74    4.23
  -3 -12   2   36.69    4.22
  -3 -12  -2   29.74    6.22
  -3 -12   2   45.00    7.64
  -3  12   2   50.75    7.84
   3 -12   2   49.19    7.32
  -3  12   2   42.75    4.42
  -3  12  -2   41.65    6.32
  -3 -12   2   41.39    3.88
  -3  12  -2   41.79    3.65
  -3 -12  -2   39.99    3.96
  -3 -13   2   15.12    2.31
  -3  13   2   13.63    2.28
  -3  13   2    9.58    2.97
  -3 -13   2   17.12    4.71
   3 -13   2    9.75    1.97
  -3 -13  -2   12.10    3.80
   3 -13   2   14.22    4.10
  -3  13   2   13.93    1.95
   3  13   2   10.44    1.88
  -3 -13   2   12.56    2.30
   3  13   2   10.25    3.50
  -3  13  -2   15.56    2.06
  -3  14   2   75.77    5.50
   3  14   2   68.30    6.88
  -3  14  -2   89.80    5.17
  -3 -14  -2   79.28    5.39
   3  14   2   93.54   11.05
   3 -14   2  100.03   11.75
  -3  14   2   92.23   10.66
  -3 -14   2   69.43    5.49
  -3  14   2   91.94    5.15
   3  14  -2   91.83   10.92
  -3 -14   2   91.27    5.51
   3  14   2   85.43    5.56
  -3 -14   2  103.38   12.52
   3 -15   2  521.88   30.42
  -3 -15   2  407.56   16.97
  -3 -15   2  465.57   16.83
  -3  15   2  506.07   16.63
   3  15  -2  455.60   27.76
  -3  15   2  450.47   27.09
  -3 -15   2  509.53   31.15
   3  15   2  475.09   28.39
   3 -15   2  422.55   17.77
   3  15   2  455.25   16.73
  -3  15  -2  473.27   27.09
  -3  15  -2  499.32   16.52
  -3  15   2  462.83   17.15
  -3 -15  -2  455.61   17.10
   3  16  -2  127.90   13.65
   3  16   2  123.20   13.51
  -3  16   2  120.15    5.43
  -3  16  -2  112.28   12.46
   3 -16   2  125.16   12.58
  -3  16   2  122.36    5.35
  -3 -16  -2  111.56    5.45
  -3  16   2  129.18   13.50
   3  17   2    6.64    2.81
   3  17  -2    4.99    2.35
   3  17   2    4.06    1.72
  -3  17  -2    4.01    2.08
   3  18  -2   29.11    6.97
  -3  18   2   44.37    8.15
   3  18   2   25.01    4.72
  -3  18  -2   34.27    7.41
  -3  19  -2  240.01   20.96
   3  19   2  293.63   23.81
  -3  19   2  253.02   21.45
  -3  20   2    3.31    3.07
   3  20   2    2.04    2.67
  -3  20  -2    7.53    4.40
  -3  21  -2  167.26   17.90
   3  21  -2  157.06   17.71
  -3  21   2  158.91   17.59
   3  21   2  181.76   19.44
   3  22  -2   44.04    9.53
   3  22   2   37.77    9.10
  -3  22   2   46.86    9.84
  -3  23  -2   75.85   12.54
   3  23   2   83.79   14.06
   3  23  -2   78.24   12.88
  -3  23   2   67.44   11.83
   3  24   2   12.75    5.70
   3  24  -2   15.91    6.31
  -3  24   2   16.32    6.51
  -3  24  -2   16.47    6.70
   3  25  -2   19.39    7.50
  -3  25   2   19.29    6.99
  -3  25  -2   20.05    7.12
   3  26  -2   -2.50    2.86
  -3  26  -2    7.07    4.64
  -3  27  -2  189.82   22.14
   3  27   2  177.32   22.50
   3  27  -2  194.96   23.15
  -3  27   2  189.73   22.73
  -3  28  -2    3.87    5.09
  -3   1   3   24.54    3.55
  -3  -1   3   23.63    3.59
   3   2   3 2076.89   66.23
  -3  -2   3 1934.55   69.43
   3  -2   3 2162.82   64.64
  -3   2  -3 1975.76   68.29
  -3  -2  -3 2109.70   68.76
  -3  -2   3 2057.09   69.08
  -3   2   3 1892.20   69.12
   3   3   3  613.10   23.03
   3  -3   3  603.64   21.54
  -3   3  -3  665.89   21.31
  -3  -3   3  550.71   24.49
  -3  -3   3  613.98   24.16
   3   3   3  703.33   25.15
  -3   3  -3  607.98   24.03
  -3   3   3  578.70   24.76
  -3   3   3  653.93   24.02
   3  -3   3  641.64   24.76
  -3  -3   3  597.24   25.10
   3   4   3    3.68    1.48
  -3   4   3    2.12    1.02
   3  -4   3    2.35    0.72
  -3   4   3    2.46    0.94
  -3   4  -3    4.23    1.31
  -3  -4   3    2.12    1.27
  -3  -4  -3    3.46    1.25
  -3   4  -3    2.28    0.99
  -3  -4   3    3.16    1.34
  -3  -4   3    2.10    1.20
  -3   5   3  279.82   14.45
   3   5   3  292.26   14.70
  -3  -5   3  291.31   13.77
  -3   5  -3  304.26   13.12
  -3  -5  -3  264.69   14.34
  -3  -5   3  254.31   13.99
  -3   5   3  287.17   13.34
   3   6   3 3177.05  103.58
  -3  -6   3 2936.02  101.94
   3  -6   3 3233.29  102.21
  -3   6   3 3561.07  103.47
  -3  -6   3 2965.52  104.84
  -3   6  -3 3566.74  101.76
  -3  -6   3 3159.00  101.02
  -3  -6  -3 3127.28  103.92
   3   6   3 3494.91  101.94
  -3   6   3 3346.85  100.52
  -3   7  -3   28.17    3.34
  -3   7   3   31.15    3.99
  -3  -7   3   24.43    3.65
   3  -7   3   23.33    3.70
   3   7   3   25.40    3.43
   3  -7   3   25.33    3.67
  -3  -7   3   22.42    4.23
  -3  -7  -3   24.74    4.44
   3   7   3   20.46    3.66
  -3   7  -3   26.96    3.89
  -3   7  -3   24.36    3.31
  -3   7   3   21.53    2.89
  -3  -7  -3   18.61    3.01
   3   8   3  155.65    9.45
  -3   8   3  171.87   10.46
   3  -8   3  192.26   12.32
  -3   8  -3  159.49    9.10
   3  -8   3  161.81   10.06
  -3  -8   3  145.46    9.00
  -3   8   3  169.74   12.51
  -3  -8  -3  140.17   11.64
   3   8   3  144.35   11.13
  -3   8   3  155.49    8.62
  -3  -8  -3  140.22    9.09
  -3  -8   3  132.98    9.56
  -3   8   3  148.11   11.28
  -3   9   3  862.94   35.01
   3   9   3  729.54   33.77
  -3  -9   3  788.43   29.35
  -3  -9   3  863.03   37.26
  -3  -9   3  726.30   30.62
   3   9   3  817.24   29.81
   3  -9   3  765.87   30.57
  -3   9   3  813.24   28.50
  -3  -9  -3  693.63   34.20
  -3   9   3  891.39   31.88
  -3   9  -3  835.89   32.95
  -3  -9  -3  730.10   29.38
  -3   9  -3  859.68   29.44
   3  -9   3  959.72   36.09
  -3 -10  -3  704.69   35.54
  -3 -10   3  805.00   29.35
   3 -10   3  907.80   36.84
   3  10   3  805.79   29.89
  -3  10   3  793.90   28.23
   3 -10   3  759.95   30.77
  -3 -10  -3  780.71   29.52
  -3 -10   3  728.75   30.73
  -3  10   3  820.00   35.33
  -3  10  -3  858.70   34.12
  -3  10  -3  873.11   29.40
  -3 -11  -3  309.68   21.27
  -3  11   3  336.11   20.54
   3 -11   3  413.92   22.87
   3  11   3  330.16   15.76
  -3 -11   3  402.97   23.92
   3 -11   3  309.22   16.36
  -3  11  -3  357.51   19.94
  -3 -11   3  363.29   15.75
  -3  11   3  360.98   14.77
  -3 -11  -3  344.20   15.86
  -3  11  -3  376.90   15.46
   3 -12   3  590.24   25.78
   3 -12   3  672.75   33.08
  -3 -12   3  557.51   25.58
  -3  12   3  688.51   26.30
  -3  12   3  673.17   32.35
   3  12   3  630.73   24.65
  -3 -12  -3  595.53   33.12
  -3  12   3  671.49   23.39
  -3  12  -3  676.09   24.26
  -3 -12  -3  614.50   24.57
  -3 -12   3  687.99   24.62
  -3  12  -3  678.53   31.04
  -3 -13   3  171.27   15.91
  -3 -13  -3  147.20    9.02
   3 -13   3  188.93   15.97
   3  13   3  151.43    9.11
  -3  13  -3  162.06   13.47
  -3 -13   3  134.73    9.61
  -3 -13  -3  187.08   16.50
   3 -13   3  146.92   10.00
  -3  13   3  157.57    8.25
  -3  13   3  161.06   14.25
   3 -13   3  179.22   14.04
  -3  13   3  159.44    9.98
  -3  13  -3  169.86    8.83
  -3 -13   3  172.55    9.27
  -3 -14   3  249.37   13.67
   3 -14   3  305.43   21.73
  -3 -14   3  284.68   12.84
  -3  14   3  271.00   19.89
  -3 -14  -3  324.52   23.09
  -3 -14   3  302.59   22.72
   3  14   3  305.95   21.11
  -3  14  -3  308.09   19.81
  -3  14   3  280.74   13.95
   3 -14   3  265.16   14.17
  -3  14   3  293.31   12.18
   3  14   3  278.03   13.11
   3  14  -3  297.87   20.65
  -3 -14  -3  261.36   12.96
  -3  14  -3  300.06   12.52
  -3  15   3    4.11    1.25
  -3 -15   3    2.57    1.17
   3 -15   3    8.80    4.18
  -3 -15  -3    1.57    0.85
   3 -15   3    3.05    1.31
  -3 -15  -3    6.83    3.42
  -3  15   3    4.82    3.12
   3  15   3    1.71    0.69
  -3  15  -3    3.98    2.67
  -3  15   3   -0.24    1.20
   3  15  -3    1.62    2.63
  -3  15  -3    2.79    0.95
  -3  15   3    1.77    0.87
  -3 -15   3    2.82    1.04
  -3  16   3  138.43   14.84
  -3 -16   3  151.20    8.71
  -3  16   3  195.54   16.85
  -3  16  -3  206.50    8.31
   3  16   3  192.79   17.28
   3  16  -3  191.36   17.25
   3 -16   3  165.41    9.39
  -3 -16   3  171.71    8.47
   3  16   3  135.18   11.49
  -3 -16  -3  171.78    8.78
   3 -16   3  191.46   17.90
  -3  16   3  170.67    8.79
  -3  16   3  189.74    8.35
  -3 -17  -3    3.54    0.78
  -3  17  -3    3.23    0.63
   3  17   3    3.57    2.51
   3  17  -3    2.31    3.39
  -3  17   3    3.24    0.89
  -3  17   3    4.08    0.79
   3 -17   3    2.22    0.84
  -3  18  -3  710.73   37.76
  -3  18   3  648.28   37.51
   3  18   3  745.33   40.51
   3  18  -3  684.93   38.58
  -3  19  -3   13.61    5.29
   3  19   3   13.44    5.15
   3  19  -3   11.99    5.41
   3  20   3  164.86   18.00
  -3  20   3  141.35   16.58
   3  20  -3  150.65   16.90
  -3  20  -3  162.38   17.04
  -3  21  -3   54.32    9.85
   3  21  -3   48.56   10.43
  -3  22   3  144.38   17.52
   3  22   3  152.51   18.46
  -3  22  -3  170.53   18.38
   3  22  -3  136.70   17.10
   3  23   3    6.54    4.16
   3  23  -3    9.47    5.41
  -3  23  -3    1.15    1.27
  -3  24  -3  467.23   34.16
   3  24   3  482.22   35.76
   3  24  -3  471.68   35.27
  -3  24   3  410.81   32.83
   3  25   3    2.10    4.11
  -3  25   3    1.48    2.90
  -3  25  -3    0.09    2.04
   3  25  -3    1.19    1.32
   3  26   3   27.60    8.69
  -3  26   3   16.35    6.89
   3  26  -3   14.27    6.54
  -3  27  -3   19.96    7.13
  -3  28  -3  229.87   25.08
  -3   0  -4   32.57    4.02
  -3   1  -4  996.89   36.72
  -3  -1  -4 1037.91   37.23
  -3   2  -4  419.95   19.67
  -3  -2   4  447.56   20.33
  -3  -2  -4  475.45   20.39
   3  -2   4  483.43   17.19
  -3   3   4  928.78   32.27
  -3   3  -4  780.22   31.99
   3  -3   4  906.32   30.07
   3   3   4  874.71   31.26
   3   3  -4  788.64   32.40
  -3  -3   4  837.16   33.59
  -3   3  -4  992.77   29.48
  -3  -3  -4  754.25   32.01
  -3  -3   4  920.19   32.65
   3  -3  -4  872.39   33.55
  -3  -4  -4   91.81    7.14
   3  -4   4   79.35    6.86
  -3  -4   4   77.14    6.29
   3  -4   4   76.28    5.74
   3   4   4   86.90    6.87
  -3   4  -4   68.49    6.21
   3   4  -4   66.28    6.35
  -3   4   4   86.03    6.49
  -3   4  -4   83.17    5.36
   3   4   4   75.93    6.30
   3  -4  -4   89.26    7.54
  -3   5   4  642.86   24.53
   3  -5   4  606.08   24.64
   3  -5   4  654.48   26.27
  -3  -5  -4  729.01   26.49
   3  -5  -4  728.73   27.61
  -3  -5   4  643.74   25.14
   3   5   4  688.47   25.86
  -3   5  -4  637.51   23.80
  -3  -5   4  596.51   27.68
   3   5  -4  562.07   25.24
  -3   5  -4  577.01   24.72
   3   5   4  596.51   25.65
   3  -6   4   69.56    6.46
   3  -6  -4   62.13    6.40
  -3   6   4   62.53    6.33
   3   6   4   70.47    6.12
   3  -6   4   61.14    6.09
  -3   6   4   67.36    5.61
  -3  -6   4   75.44    6.18
  -3   6  -4   57.54    5.52
   3   6  -4   61.48    6.03
   3   6   4   64.63    6.59
  -3  -6  -4   59.73    5.78
  -3  -7   4 1460.62   52.19
   3   7   4 1221.92   48.35
   3  -7   4 1422.51   47.50
   3  -7   4 1247.67   47.43
  -3   7   4 1346.13   44.76
  -3   7   4 1241.40   46.94
  -3   7  -4 1462.95   47.13
  -3  -7   4 1363.97   45.77
   3   7   4 1441.79   46.54
  -3  -7  -4 1226.45   45.70
  -3   7  -4 1235.65   45.14
   3   8   4   89.35    6.95
   3  -8   4   84.22    7.27
  -3   8   4   83.12    7.42
   3  -8   4   92.88    8.57
  -3  -8   4   80.68    6.62
  -3  -8   4   66.05    6.69
  -3  -8   4   89.68    9.33
  -3   8  -4   88.44    7.50
  -3  -8  -4   74.79    6.62
  -3   8   4   78.55    6.05
   3   8   4   80.02    8.35
  -3   8  -4   85.44    6.68
  -3  -9   4    5.78    2.44
  -3  -9   4    4.19    1.62
  -3   9   4    5.54    1.87
   3   9   4    6.91    1.84
   3  -9   4    5.08    1.54
  -3   9   4    7.27    1.69
  -3  -9  -4    7.68    1.93
  -3  -9   4    6.27    1.47
  -3   9  -4    8.31    2.03
  -3 -10  -4   16.35    2.91
  -3  10  -4   17.10    3.56
   3  10   4   12.87    2.59
   3 -10   4   17.44    3.23
  -3 -10   4   16.74    4.37
  -3  10   4   18.69    2.71
   3 -10   4   17.63    3.76
  -3  10   4   14.58    3.07
  -3  10   4   15.88    3.76
  -3 -10   4   19.59    3.10
  -3 -10   4   13.37    3.04
  -3  10  -4   17.92    2.81
  -3 -11   4  653.07   30.53
  -3 -11   4  889.60   39.93
  -3 -11   4  784.68   26.11
  -3  11   4  726.02   35.15
   3 -11   4  865.30   37.57
   3 -11   4  786.93   31.60
  -3  11  -4  821.96   34.51
  -3 -11   4  799.67   29.87
  -3  11   4  822.46   28.58
  -3 -11  -4  709.99   29.76
  -3  11   4  839.34   31.94
  -3  11  -4  816.55   29.52
   3  11   4  798.18   30.07
  -3 -12  -4  100.62   11.72
  -3 -12   4  121.11   12.87
   3 -12   4  117.88   12.09
   3  12   4  111.34    8.10
   3 -12   4  111.55    8.90
  -3 -12   4  123.33    8.21
  -3  12  -4  127.32   11.28
  -3  12   4  114.89    7.21
  -3  12  -4  112.94    7.52
  -3 -12  -4  110.59    8.16
  -3 -12   4   97.11    8.60
   3  12   4  101.77   11.08
  -3 -13   4  860.67   30.84
   3 -13   4  771.47   32.08
   3  13   4  808.98   30.54
   3 -13   4  930.03   41.46
  -3  13   4  845.14   32.45
  -3 -13  -4  753.45   30.61
  -3 -13   4  897.53   43.09
  -3  13  -4  837.92   37.17
  -3  13  -4  852.06   29.86
  -3 -13  -4  915.11   42.59
  -3  13   4  792.62   38.07
  -3  13   4  833.04   29.11
  -3 -13   4  685.54   31.58
  -3 -14  -4   13.12    4.84
  -3  14   4    6.65    3.04
   3  14   4    7.00    3.55
  -3 -14   4    8.37    3.60
   3  14   4    4.36    1.43
   3 -14   4    7.16    3.11
  -3 -14   4    5.58    2.01
   3 -14   4    5.58    1.81
  -3  14  -4    7.90    1.64
  -3 -14  -4    9.39    2.24
  -3  14   4    7.77    2.27
  -3  14  -4   10.38    3.64
  -3 -14   4    8.98    2.09
   3 -14   4    4.89    2.61
   3  15   4  740.40   28.36
  -3  15   4  754.32   38.62
   3  15   4  834.18   40.49
  -3  15   4  800.98   27.48
   3 -15   4  867.61   41.92
  -3 -15   4  637.41   29.03
  -3  15  -4  832.87   27.69
  -3 -15  -4  713.23   28.40
  -3  15   4  776.52   29.61
   3 -15   4  797.01   37.16
  -3  15  -4  763.43   37.17
   3 -15   4  701.36   29.82
  -3 -15   4  767.29   28.53
   3  16   4    9.66    2.00
   3 -16   4    7.53    2.05
  -3  16  -4   11.15    1.91
  -3 -16   4    5.40    1.71
  -3  16   4   10.03    2.81
  -3  16   4   11.26    2.49
   3 -16   4   10.90    4.12
  -3 -16   4    8.38    1.67
  -3  16   4    8.86    1.80
  -3  16  -4    5.68    1.90
  -3 -16  -4    9.26    1.96
   3  17   4   22.72    2.76
   3 -17   4   19.56    3.02
  -3  17   4   14.45    4.10
  -3  17   4   20.00    2.72
  -3  17  -4   23.74    2.50
   3  17   4   20.25    5.30
  -3  17  -4   24.48    5.91
  -3 -17  -4   20.64    2.82
  -3 -17   4   21.42    2.78
  -3  17   4   22.52    2.60
  -3 -17   4   17.81    2.85
  -3  17   4   16.89    5.04
  -3 -18   4    0.45    0.45
  -3 -18  -4    0.65    0.51
  -3  18   4    2.57    2.35
  -3 -18   4    0.31    0.29
  -3  18  -4    0.50    1.54
   3  18   4    0.59    0.62
   3  18  -4    3.23    2.03
  -3  18  -4    0.67    0.24
  -3  18   4    1.02    0.74
  -3  18   4    0.72    0.55
   3 -19   4  136.83   14.28
   3  19   4  141.18   16.34
   3  19  -4  135.85   15.76
  -3  19   4  124.86   14.67
  -3  19  -4  137.50   15.08
   3  20   4    6.39    2.74
  -3  20   4    8.08    4.40
  -3  20  -4    4.32    1.16
   3  21   4   10.51    4.64
  -3  21  -4   14.48    4.98
  -3  21   4    7.09    3.91
   3  22   4   -7.38    3.98
  -3  22   4   -4.21    4.03
  -3  23  -4   -0.41    1.96
  -3  24  -4   12.33    5.63
  -3  24   4   18.30    5.87
   3  24   4   11.31    5.71
   3  25   4   38.56   10.23
  -3  25  -4   31.02    8.61
  -3  26   4    5.47    2.94
   3  26   4   10.10    6.48
  -3  26  -4    0.76    1.47
   3  26  -4    4.08    5.19
  -3  27  -4  138.82   18.90
   3  27  -4  144.73   20.10
   3  27   4  147.89   20.72
  -3  27   4  141.51   19.61
  -3  28  -4   10.76    5.49
  -3   0  -5    1.76    1.33
   3   0  -5    3.25    1.72
  -3  -1  -5 1030.64   36.18
   3  -1  -5 1077.77   37.33
   3   1  -5  866.14   35.34
  -3   1  -5  839.22   34.50
   3  -2  -5  240.29   13.56
   3  -2   5  188.44    9.59
  -3   2  -5  177.92   11.39
   3   2  -5  193.66   12.21
  -3  -2   5  182.53   12.10
  -3  -2  -5  240.04   12.85
   3   3   5   -0.19    0.77
  -3   3  -5    0.37    0.60
  -3  -3   5   -0.50    0.59
   3  -3   5    0.81    0.61
  -3   3   5    1.49    1.39
   3  -3  -5    0.58    0.56
   3  -3   5   -0.39    0.99
  -3  -3  -5    0.01    0.47
   3   3  -5    1.32    0.92
  -3   4  -5   17.76    3.17
  -3   4   5   23.50    3.39
  -3  -4   5   20.31    3.33
   3  -4   5   23.24    3.19
   3   4   5   30.04    4.01
   3   4  -5   22.06    3.63
  -3  -4   5   23.80    4.20
  -3   4  -5   26.02    3.04
   3  -4  -5   29.63    4.38
  -3  -4  -5   28.96    4.10
   3  -5  -5   36.12    5.05
  -3  -5  -5   36.51    4.69
   3   5   5   31.97    4.40
  -3   5   5   35.41    4.11
   3   5   5   37.45    4.75
  -3   5  -5   28.58    3.96
  -3  -5   5   32.65    4.21
   3  -5   5   32.19    4.33
   3  -5   5   37.34    4.87
  -3  -5   5   37.32    5.48
  -3   5  -5   34.70    3.88
   3   5  -5   27.02    4.11
  -3  -6   5 3959.03  115.31
   3   6   5 3759.44  109.29
   3  -6   5 3510.95  109.63
  -3  -6   5 3487.08  108.13
   3  -6   5 3115.39  108.60
  -3   6   5 3430.87  106.96
   3   6   5 3334.41  110.26
  -3   6  -5 2984.25  107.20
  -3   6  -5 3515.66  107.22
  -3  -6  -5 3789.34  110.17
  -3  -7   5   90.77    7.24
   3  -7   5   87.33    7.96
   3   7  -5   71.59    6.95
   3   7   5   81.86    8.12
  -3  -7  -5   98.57    7.91
  -3   7   5   83.86    6.53
  -3   7  -5   70.93    6.53
  -3   7  -5   86.18    7.14
  -3  -7   5   90.96    9.51
   3  -8  -5  241.74   14.82
  -3   8  -5  193.96   12.14
   3   8   5  244.24   13.45
   3  -8   5  272.58   15.93
  -3  -8   5  281.01   18.05
  -3  -8   5  239.88   13.01
   3  -8   5  251.18   14.32
  -3  -8  -5  219.68   13.17
   3   8   5  235.78   15.54
  -3   8  -5  237.78   13.77
  -3   8   5  233.54   12.12
   3   8  -5  197.58   12.82
   3   9   5   18.15    3.15
  -3  -9   5   17.82    4.23
   3  -9   5   17.59    3.41
   3  -9   5   15.14    3.73
  -3  -9   5   17.78    3.20
  -3   9   5   17.47    2.80
   3   9  -5   13.91    2.87
  -3   9   5   14.21    3.12
   3  -9  -5   13.50    3.28
  -3  -9  -5   14.48    2.92
  -3   9  -5   16.46    2.87
   3 -10   5 1144.60   43.47
   3  10   5 1140.78   41.69
  -3  10  -5 1171.68   44.62
   3 -10   5 1255.79   48.34
  -3  10   5 1101.08   39.80
  -3 -10   5 1317.64   51.61
  -3  10  -5 1180.43   41.28
  -3 -10  -5 1021.37   41.35
  -3 -10   5 1173.21   41.58
  -3  10   5 1197.19   43.90
  -3 -11  -5  111.96    8.90
  -3  11   5  115.57   11.65
  -3 -11   5  126.13   13.03
   3 -11   5  138.15   12.72
  -3  11   5  125.66    8.25
  -3 -11   5  111.44    9.56
  -3  11   5  128.07    9.99
  -3 -11   5  125.78    9.03
  -3  11  -5  129.18   10.94
  -3  11  -5  128.34    8.73
  -3  12   5  638.01   27.81
  -3  12   5  641.87   24.54
   3  12   5  554.14   31.29
  -3  12  -5  679.72   30.80
   3 -12   5  727.84   34.33
   3  12   5  650.73   26.29
   3 -12   5  611.40   27.86
  -3 -12   5  543.34   26.84
  -3 -12  -5  576.07   25.98
  -3  12  -5  667.49   25.56
  -3 -12   5  662.06   26.31
   3  12  -5  640.78   32.34
  -3  12   5  613.31   32.13
  -3 -12   5  680.57   35.45
   3 -13   5    4.55    1.58
  -3 -13   5    5.32    1.96
   3  13  -5   10.66    4.07
  -3 -13   5    3.95    2.55
  -3  13   5    6.48    1.77
  -3 -13   5    9.45    1.68
  -3  13  -5    9.30    3.33
  -3  13   5    8.13    3.36
  -3  13   5    9.17    1.93
   3  13   5    4.39    2.55
  -3  14   5  497.76   29.10
  -3 -14   5  552.26   32.82
  -3  14   5  535.75   20.93
  -3  14  -5  494.72   27.34
   3  14   5  503.22   22.00
   3 -14   5  500.75   23.81
   3 -14   5  608.85   32.46
  -3 -14   5  387.96   22.31
   3  14  -5  501.66   29.06
  -3  14   5  515.85   23.59
  -3 -14  -5  451.07   21.94
  -3  14  -5  549.08   21.63
  -3 -14   5  540.44   22.55
   3  14   5  444.92   28.31
  -3  15   5    2.49    1.14
   3 -15   5    2.87    1.53
  -3  15   5    3.76    1.44
   3  15   5    3.73    1.54
  -3 -15  -5    2.86    1.31
  -3  15  -5    4.98    2.80
  -3  15   5    5.54    2.45
   3  15  -5    4.93    3.02
  -3 -15   5    0.99    0.88
   3 -15   5    0.44    1.33
  -3  16   5   42.33    7.80
  -3  16   5   32.46    4.63
  -3 -16  -5   31.82    4.21
  -3 -16   5   39.89    4.57
   3  16   5   30.99    7.03
  -3  16  -5   41.91    4.28
   3  16   5   35.20    4.27
  -3  16  -5   36.93    7.05
  -3  16   5   37.83    4.07
   3  16  -5   43.84    7.73
  -3 -16   5   29.14    4.53
  -3  16   5   22.18    5.53
   3 -16   5   46.25    8.82
   3 -16   5   32.42    4.70
  -3  17   5   16.97    5.35
  -3  17   5   15.50    2.45
  -3 -17   5   14.23    2.99
   3  17   5   19.57    6.48
  -3  17  -5   22.69    5.78
  -3  17  -5   18.74    2.78
   3 -17   5   16.51    3.20
   3  17  -5   24.35    6.23
  -3 -17  -5   16.78    2.88
   3  17   5   18.64    3.04
  -3  17   5   17.46    3.22
  -3 -17   5   19.00    3.06
  -3  18   5  831.30   30.95
  -3 -18   5  678.54   30.64
  -3  18   5  944.44   30.18
  -3  18  -5  914.81   29.39
  -3 -18  -5  797.89   30.63
   3  18   5  802.33   29.84
  -3 -18   5  827.63   30.34
  -3  18   5  827.61   43.86
  -3  18  -5  924.22   43.92
   3 -18   5  749.72   31.63
   3  18  -5  914.55   45.44
  -3  19   5    0.92    0.68
   3  19   5    0.22    0.35
   3  19   5    1.98    3.19
   3 -19   5    2.26    1.02
  -3  19   5   -0.06    1.51
   3  19  -5   -0.57    1.42
  -3  19  -5    0.50    0.38
  -3  19   5    2.01    0.92
  -3  19  -5    3.42    2.83
  -3 -19   5   -0.41    0.81
  -3 -19  -5   -0.33    0.73
  -3  20  -5   81.94   11.69
   3  20  -5   76.84   12.30
  -3  20   5   70.02   11.98
  -3  21   5   -0.90    2.45
   3  21   5    7.39    3.99
   3  21  -5    1.92    2.06
   3 -21   5    2.85    1.92
  -3  21  -5    6.30    3.39
   3  22  -5  131.02   17.04
  -3  22  -5  137.93   16.40
   3  22   5  119.26   16.72
  -3  23   5   14.56    6.71
  -3  23  -5   20.20    6.50
   3  23  -5   32.60    8.81
   3  23   5   19.09    6.51
   3  24  -5  452.00   34.49
   3  24   5  428.51   34.73
  -3  24  -5  421.04   32.42
   3  25  -5    2.82    3.41
  -3  25   5    2.23    1.81
   3  25   5    4.29    3.71
  -3  25  -5    4.60    3.29
   3  26  -5   31.39    8.55
  -3  26  -5   32.45    8.70
   3  26   5   56.25   12.46
  -3  27   5    4.43    4.48
  -3  27  -5    0.29    2.66
   3   0  -6  117.51    9.63
  -3   0  -6  117.41    9.14
   3  -1  -6  991.91   36.22
   3   1  -6  792.65   34.02
  -3  -1  -6  967.50   34.96
  -3   1  -6  752.89   32.78
   3  -2   6   81.74    6.25
  -3  -2   6   87.38    8.18
   3  -2  -6  104.31    8.93
   3   2  -6   85.22    7.95
  -3  -2  -6  100.45    8.37
  -3   2  -6   73.47    7.14
   3   3  -6 2557.55   96.14
   3  -3   6 3040.86   96.97
  -3   3  -6 2488.71   94.85
  -3  -3  -6 3293.17   97.86
  -3  -3   6 3038.80   95.73
  -3   3   6 3116.79   95.42
   3   3   6 3442.82   97.58
   3  -3  -6 3446.46   99.59
   3  -3   6 2756.63   93.52
  -3  -3   6 3326.76   99.78
   3  -4   6  349.78   17.74
   3  -4  -6  440.62   21.36
   3   4   6  434.77   19.69
  -3   4   6  415.79   18.69
   3   4  -6  351.32   19.13
  -3  -4  -6  432.91   20.05
  -3  -4   6  377.65   18.62
  -3  -4   6  428.33   21.67
  -3   4  -6  360.65   18.65
   3  -5  -6  161.39   11.90
   3  -5   6  152.55   11.05
  -3   5  -6  146.95    9.02
   3  -5   6  146.25   10.25
   3   5  -6  133.39   10.38
  -3  -5   6  142.10   10.12
  -3   5   6  141.91    9.64
  -3  -5   6  178.94   13.09
  -3  -5  -6  174.23   11.36
  -3   5  -6  128.00    9.74
   3  -6  -6  386.14   19.37
  -3  -6   6  355.70   20.36
   3   6   6  302.78   17.63
   3  -6   6  284.69   16.54
  -3   6   6  334.88   15.87
   3   6  -6  281.26   16.57
  -3  -6   6  313.55   16.27
   3  -7  -6  797.05   31.66
   3   7   6  769.33   29.20
   3   7  -6  562.65   27.64
  -3   7  -6  554.02   26.63
  -3   7   6  680.05   26.85
  -3   7  -6  658.60   27.07
   3   7   6  635.94   29.99
  -3  -7   6  804.90   34.53
  -3  -7   6  673.28   27.82
  -3  -7  -6  752.40   29.62
  -3  -8   6   27.67    5.51
   3  -8   6   17.37    3.37
   3   8  -6   17.13    3.34
  -3   8  -6   16.80    3.35
  -3  -8  -6   22.14    3.82
  -3  -8   6   14.41    2.83
   3  -8  -6   18.85    3.83
  -3   8  -6   13.42    2.88
   3   8   6   17.86    3.29
   3  -8   6   14.45    3.46
  -3   8   6   15.99    2.89
   3  -9   6  129.03   10.36
  -3   9   6  119.93    8.53
  -3   9  -6  127.79    9.95
   3  -9   6  138.65   11.80
  -3  -9  -6  103.69    8.98
  -3  -9   6  143.02   13.31
  -3  -9   6  123.02    9.36
   3   9   6  128.75    9.52
  -3   9  -6   97.50    8.32
  -3  10   6   10.72    2.39
   3  10   6   15.20    3.07
   3 -10  -6   14.14    3.54
   3 -10   6   17.02    4.36
   3  10  -6   12.20    3.07
  -3 -10   6   14.01    3.07
  -3  10  -6   12.38    3.01
  -3  10  -6   10.95    2.58
  -3 -10   6   18.29    4.67
   3 -10   6   16.19    3.69
  -3 -10  -6   13.11    3.01
   3 -11   6 1266.04   45.56
   3  11   6 1243.80   43.33
  -3  11   6  948.31   42.94
  -3  11  -6 1251.97   46.31
   3  11  -6  989.61   42.23
   3  11  -6 1216.10   48.86
  -3  11   6 1143.53   40.82
  -3 -11   6 1289.66   43.57
   3 -11   6 1381.53   51.39
   3 -11  -6 1117.08   45.45
  -3 -11  -6 1072.92   42.82
  -3  11  -6  994.37   40.96
  -3 -11   6 1372.56   54.04
   3 -12   6   27.92    5.94
   3  12   6   27.92    4.24
  -3  12   6   17.48    3.63
  -3  12   6   21.77    3.33
  -3 -12   6   27.23    6.30
   3  12  -6   31.14    5.94
   3  12   6   19.32    5.07
   3 -12   6   24.75    4.70
  -3  12  -6   30.74    5.59
  -3  12  -6   17.55    3.34
  -3 -12   6   22.10    3.90
  -3  12   6   23.08    5.06
  -3  13   6  414.71   25.68
  -3  13   6  415.72   21.39
  -3  13  -6  394.88   19.04
  -3 -13   6  461.89   28.90
  -3 -13   6  317.58   19.80
   3 -13   6  463.50   27.35
  -3 -13  -6  369.30   19.69
  -3  13   6  416.04   18.50
   3  13   6  379.85   25.04
   3  13  -6  414.03   25.24
  -3 -13   6  426.59   20.54
   3  14   6   29.59    6.76
   3 -14   6   32.69    6.77
  -3 -14   6   20.97    4.25
   3  14   6   31.94    4.68
  -3  14   6   31.66    4.90
   3  14  -6   23.88    5.98
  -3 -14  -6   22.16    4.18
  -3  14   6   37.76    4.43
  -3 -14   6   35.55    7.45
   3 -14   6   29.78    5.02
  -3  14  -6   26.90    3.85
  -3 -14   6   39.53    5.12
  -3 -15  -6  459.17   23.00
  -3  15   6  552.22   32.40
   3 -15   6  534.61   32.11
   3  15   6  467.09   30.11
   3 -15   6  530.56   25.64
  -3  15  -6  539.27   22.37
   3  15  -6  509.60   30.07
  -3 -15   6  528.51   23.63
  -3  15   6  523.71   24.86
  -3  15   6  555.13   22.30
  -3  15   6  531.31   31.01
   3 -16   6    1.15    0.79
   3  16   6    1.12    0.83
  -3  16  -6    2.83    1.22
   3 -16   6   -1.79    3.19
   3  16   6    5.15    2.73
  -3  16   6    1.28    1.13
  -3 -16  -6    1.94    1.13
  -3  16   6    1.53    1.04
   3  16  -6    0.85    1.50
  -3 -16   6    0.25    1.03
  -3 -16   6    0.25    0.65
  -3 -17   6   81.13    8.48
  -3  17  -6  111.75   12.84
   3  17   6  103.25    8.39
   3  17  -6  109.38   13.45
  -3 -17   6  103.86    8.70
   3 -17   6  131.54   13.71
  -3  17  -6  121.66    8.24
  -3 -17  -6  105.93    8.85
   3 -17   6   97.61    9.44
  -3  17   6  121.46    8.36
  -3  17   6  125.85   14.54
  -3  18   6   87.58   12.71
   3  18   6   69.48    6.44
  -3 -18  -6   73.79    7.13
   3 -18   6   73.45    7.66
  -3  18   6   81.28    6.54
   3  18   6   72.46   11.65
  -3  18   6   69.31    7.07
   3  18  -6   80.15   11.68
  -3 -18   6   61.68    6.95
  -3 -18   6   76.19    7.15
  -3  18  -6   82.54    6.42
  -3  18  -6   89.56   11.84
   3 -18   6   84.91   11.10
  -3  19  -6  196.05   10.15
  -3  19   6  187.73   10.32
  -3  19   6  202.37   19.78
  -3 -19   6  140.39   10.79
   3  19   6  149.22   17.49
  -3  19   6  173.18   10.96
   3  19  -6  204.13   19.46
  -3 -19  -6  166.49   10.91
  -3  19  -6  194.72   18.15
   3  19   6  166.65   10.25
  -3 -19   6  224.74   11.94
   3 -19   6  226.74   13.42
  -3 -20   6   -0.49    0.71
   3 -20   6   -0.79    1.06
   3  20   6   -0.42    0.83
  -3  20   6    1.34    2.28
   3  20   6    2.23    2.03
   3 -20   6   -0.36    1.44
   3  20  -6    2.56    3.58
  -3  20  -6   -2.54    2.75
   3  21  -6    3.63    3.85
   3  21   6    6.03    3.62
  -3  21   6   12.69    5.99
   3 -22   6   89.62   12.28
  -3  22   6   87.19   13.76
   3  22  -6   87.00   13.86
   3  23  -6    0.89    3.93
   3  23   6    0.89    1.91
   3  24  -6   39.09    9.47
   3  24   6   39.59   10.17
  -3  24   6   27.69    8.42
  -3  25   6    3.92    3.22
   3  25   6    8.81    5.15
   3  25  -6    9.39    4.23
  -3  26  -6   -0.83    2.46
  -3  26   6   -4.75    3.97
   3  26  -6    2.68    3.78
  -3  27  -6  176.48   21.54
   3   0  -7   -0.17    0.88
  -3   0  -7   -0.30    0.64
   3   1  -7   76.89    8.08
  -3   1  -7   76.78    7.75
  -3  -1  -7   95.68    8.58
  -3  -2  -7 2542.71   73.98
  -3   2  -7 1791.55   70.12
  -3  -2   7 2454.92   74.94
   3  -2   7 1948.49   68.46
   3   3   7  392.44   19.31
   3  -3   7  368.61   19.00
   3  -3   7  342.99   19.41
  -3  -3   7  331.89   17.72
   3   3   7  395.98   20.04
  -3  -3   7  384.38   20.52
  -3   3  -7  292.80   17.42
   3  -3   7  327.66   16.76
  -3   3   7  372.46   18.02
  -3  -3  -7  391.29   19.69
   3   4  -7    8.97    2.68
  -3  -4   7   12.08    3.01
  -3  -4   7   11.94    3.01
  -3   4   7   15.38    3.13
  -3  -4  -7   14.07    3.26
   3  -4  -7   12.32    2.86
   3  -4   7   12.27    2.73
  -3   4  -7   13.35    3.17
  -3  -5   7   84.88    7.80
   3   5  -7   77.36    8.09
  -3  -5   7   95.20    9.62
   3  -5  -7   97.87    9.22
  -3   5  -7   75.69    7.56
  -3  -5  -7   82.56    8.15
  -3   5   7   81.67    7.19
   3  -5   7   77.15    7.56
   3  -6   7  895.61   36.12
   3  -6  -7 1017.27   38.61
   3   6  -7  745.94   34.61
   3   6   7  946.97   35.33
   3  -6   7  808.25   35.15
  -3  -6  -7  962.76   36.40
  -3  -6   7  984.58   40.24
  -3  -6   7  870.53   34.56
  -3   6  -7  826.58   32.59
  -3   6  -7  745.63   33.56
  -3   6   7  886.26   33.69
   3  -7   7   39.49    5.74
   3  -7  -7   40.29    6.22
  -3   7  -7   32.67    4.46
  -3  -7   7   37.78    6.44
  -3  -7  -7   35.94    5.33
  -3   7  -7   26.80    4.42
  -3   7   7   33.16    4.54
  -3  -7   7   35.84    5.03
   3   7  -7   27.68    4.57
   3   8  -7  449.77   24.49
   3  -8   7  673.10   29.45
   3  -8  -7  629.27   28.75
  -3   8   7  560.99   24.10
  -3  -8   7  561.67   25.15
  -3   8  -7  552.40   24.58
  -3   8  -7  421.35   23.12
   3   8   7  624.78   26.24
  -3  -8  -7  627.52   26.80
   3   9   7  402.06   19.50
   3  -9   7  373.70   21.80
  -3  -9  -7  389.33   19.78
  -3   9  -7  338.12   18.40
  -3  -9   7  390.61   24.14
  -3   9  -7  278.07   16.85
   3  -9  -7  435.95   22.41
  -3   9   7  337.06   17.09
  -3  -9   7  340.57   18.42
   3   9  -7  272.05   17.74
   3  10   7 1541.68   51.44
   3 -10   7 1427.22   52.83
   3 -10  -7 1324.76   53.17
  -3 -10   7 1598.95   60.71
  -3  10  -7 1155.05   48.39
  -3 -10   7 1437.55   50.77
   3  10  -7 1414.92   54.88
  -3 -10  -7 1217.98   50.09
  -3  10   7 1422.93   48.61
  -3  11   7   39.28    4.81
  -3 -11   7   37.72    7.45
   3  11   7   38.48    5.33
   3  11   7   25.70    5.35
   3  11  -7   38.47    6.44
  -3  11  -7   42.84    6.25
   3  11  -7   24.07    4.44
   3 -11   7   42.83    7.11
   3 -12  -7  259.75   18.25
  -3  12   7  289.07   15.44
  -3 -12   7  342.61   24.40
   3  12  -7  299.70   20.26
  -3  12   7  302.04   21.09
  -3 -12  -7  277.06   16.92
   3  12  -7  231.69   15.81
  -3  12  -7  295.69   18.56
   3  12   7  272.36   20.67
  -3  12  -7  245.30   15.24
  -3 -12   7  299.24   16.90
   3 -12   7  321.25   19.01
   3  12   7  314.71   17.09
   3 -13  -7  146.05   12.85
   3  13   7  165.42   15.77
   3 -13   7  177.42   13.47
  -3 -13   7  178.99   17.62
  -3 -13  -7  136.78   11.39
  -3  13   7  167.45   10.85
  -3  13  -7  123.31   10.01
  -3  13   7  120.40   11.36
   3  13  -7  162.77   14.92
  -3 -13   7  156.62   11.82
   3  13   7  155.10   11.34
  -3  13   7  162.41   15.36
  -3  13  -7  174.88   14.15
  -3  14  -7  128.11   12.38
   3  14   7  132.51   10.39
   3 -14   7  133.58   11.68
   3 -14   7  147.33   15.05
  -3  14   7  147.40   10.03
  -3 -14   7   98.41   10.26
  -3  14   7  113.89   13.23
   3  14  -7  138.11   13.98
  -3  14   7  102.90   10.24
   3  14   7  115.60   13.42
  -3  15  -7    4.39    1.84
  -3 -15   7    2.37    1.50
   3 -15   7    5.58    3.12
  -3  15   7    6.86    2.78
   3  15   7    4.12    2.39
   3 -15   7    1.20    1.06
  -3 -15  -7    1.22    0.76
   3  15   7    2.00    1.30
  -3 -15   7    5.44    2.06
  -3  15   7    5.49    1.83
  -3  15  -7   -0.12    1.78
  -3  16   7   54.57    5.87
  -3 -16   7   43.65    6.57
  -3 -16   7   53.51    6.61
  -3  16   7   57.27    7.15
  -3  16   7   42.83    8.19
   3  16   7   43.26    8.60
  -3 -16  -7   49.42    6.41
   3 -16   7   62.02   10.10
   3  16   7   60.69    6.74
   3 -16   7   54.02    7.39
  -3  16  -7   60.28    8.93
   3  16  -7   54.61    8.93
  -3  16  -7   61.94    6.34
  -3 -17   7   17.73    3.87
   3 -17   7   13.69    3.57
  -3  17   7   17.87    4.02
  -3  17   7   21.78    5.52
  -3  17  -7   15.86    4.67
  -3 -17   7    9.90    3.03
   3  17   7   16.98    3.48
   3  17   7   17.72    5.73
  -3  17  -7   17.66    3.16
  -3 -17   7   15.54    2.72
   3  17  -7   12.30    4.50
  -3 -17  -7   14.62    3.35
  -3  17   7   17.29    3.22
  -3  18  -7  374.47   25.61
  -3  18   7  386.11   18.13
   3  18   7  349.93   27.42
   3 -18   7  311.70   19.74
  -3 -18   7  347.41   18.99
  -3  18   7  340.86   26.68
  -3 -18  -7  321.52   18.72
  -3 -18   7  280.42   18.81
   3  18  -7  363.41   26.69
   3  18   7  360.81   18.46
  -3  18  -7  391.66   17.98
  -3 -18   7  401.50   17.17
  -3 -19   7    6.81    2.27
   3  19   7    0.15    2.04
  -3  19  -7    3.28    1.44
   3 -19   7    5.10    2.11
  -3  19   7    6.83    1.98
   3  19   7    1.52    0.61
   3 -19   7    6.14    2.71
  -3  19  -7    4.83    3.29
   3  19  -7    9.01    4.67
  -3  19   7    1.40    1.22
  -3  19   7    3.79    4.72
  -3 -19  -7    5.93    2.13
   3 -20   7  352.25   18.80
   3  20   7  274.11   15.02
   3  20   7  265.28   25.26
   3  20  -7  303.35   25.59
  -3  20  -7  310.50   24.53
  -3  20   7  306.75   26.60
  -3  20   7  310.29   15.37
  -3  21   7  127.56   17.01
  -3  21  -7  139.22   16.54
   3 -21   7  179.21   11.71
   3  21  -7  126.63   16.59
  -3  22   7  288.12   26.94
   3  22   7  267.02   26.53
  -3  22  -7  325.65   26.45
   3  22  -7  321.75   27.65
  -3  23   7   23.17    7.12
   3  23  -7   28.25    8.17
  -3  23  -7   30.04    8.05
   3 -23   7   26.61    6.65
   3  24   7  561.90   41.52
   3  24  -7  565.25   39.35
  -3  24   7  522.67   38.99
  -3  24  -7  527.48   37.04
   3  25  -7   11.40    5.64
  -3  25  -7   15.25    5.66
  -3  25   7   21.27    7.48
   3  25   7   15.79    7.12
  -3  26   7   -0.94    1.46
   3  26   7   -2.23    4.51
  -3  26  -7    2.60    3.58
   3  26  -7    0.80    3.32
  -3  27  -7   12.29    6.23
   3   0  -8  443.94   23.70
  -3   0  -8  477.78   23.24
   3   1  -8  127.22   11.02
  -3   1  -8  126.86   10.53
  -3  -1  -8  127.11   10.69
   3  -1  -8  142.91   11.73
  -3   2  -8  212.43   14.33
   3  -2   8  206.07   12.84
   3   2  -8  211.31   15.16
  -3  -2   8  248.15   16.01
   3  -2  -8  279.22   17.23
  -3  -2  -8  257.02   15.65
   3   3   8  949.38   38.15
  -3  -3  -8 1002.86   38.21
  -3   3  -8  719.34   34.85
   3  -3  -8 1043.16   40.16
  -3   3   8  916.75   35.65
   3   3  -8  798.82   36.94
  -3  -3   8  960.08   39.15
  -3  -4  -8  780.41   31.44
   3  -4  -8  774.32   32.93
   3  -4   8  630.05   28.52
   3   4  -8  558.74   29.39
  -3   4   8  744.17   29.41
   3   4   8  738.37   31.78
  -3   4  -8  569.57   28.61
   3   5   8  107.88    9.19
  -3  -5   8  101.67   10.58
   3   5   8   95.89    9.27
   3  -5   8   81.33    8.30
  -3   5   8   93.19    8.08
  -3  -5  -8   91.33    9.06
  -3   5  -8   64.77    7.38
   3  -6  -8    4.71    2.13
  -3  -6  -8    6.67    2.33
   3   6  -8    5.12    2.16
  -3   6   8    7.77    2.31
   3   6   8    8.16    2.66
  -3   6  -8    5.47    1.86
  -3   7   8    2.83    1.77
  -3   7  -8    4.32    2.04
   3   7  -8    5.43    2.42
   3  -7   8    3.35    1.92
   3  -7  -8    6.58    2.88
  -3  -7  -8    4.97    1.93
  -3  -7   8   -0.49    1.75
  -3   7  -8    3.20    1.49
   3   8   8   99.28    9.14
   3  -8  -8  105.33   10.60
  -3   8  -8   91.63    8.40
  -3  -8  -8  105.20    9.69
   3  -8   8  113.63   10.77
  -3   8  -8   78.18    8.19
  -3   8   8   81.72    7.63
   3   8  -8   75.70    8.44
  -3  -8   8  106.66   11.81
  -3   9   8  193.44   12.20
   3   9  -8  148.02   12.55
   3   9   8  203.99   13.65
  -3   9  -8  171.76   12.34
   3  -9  -8  219.66   15.89
   3  -9   8  205.97   15.75
  -3   9  -8  148.40   11.92
  -3  -9  -8  200.89   14.12
   3   9  -8  179.74   14.57
  -3 -10  -8   31.98    5.41
   3  10   8   20.85    5.17
   3  10  -8   20.91    4.37
   3 -10   8   29.60    5.81
  -3 -10   8   25.47    5.95
   3 -10  -8   36.33    6.18
  -3  10  -8   24.04    4.58
   3  10  -8   20.31    4.48
   3  11  -8   75.69    8.65
  -3  11  -8   81.23    8.42
   3 -11  -8  107.51   11.10
  -3  11   8   99.04    8.45
   3  11   8  105.49   11.90
  -3 -11  -8  109.38   10.13
  -3  11  -8   91.85    9.70
   3  11  -8   77.48    9.72
   3  12   8   71.80    7.71
   3  12   8   59.99    9.01
   3 -12   8   69.86    9.86
  -3 -12   8   60.28    9.79
  -3  12  -8   63.67    8.05
  -3  12   8   70.34    7.07
  -3  12  -8   52.89    6.57
  -3 -12  -8   48.58    6.74
   3 -13  -8   84.37   10.23
  -3  13   8   83.95   11.06
   3  13   8   71.52   10.27
   3  13   8   90.97    8.68
   3  13  -8   62.74    7.83
   3  13  -8   78.17   10.06
  -3 -13  -8   70.50    8.30
  -3  13   8   84.99    7.88
  -3  13  -8   63.40    7.23
   3  14  -8    9.78    3.10
  -3  14  -8   11.15    3.06
  -3  14   8   15.03    4.63
   3  14   8   16.90    3.67
  -3  14  -8   17.46    4.48
   3 -14   8   22.22    5.87
  -3  14   8    7.33    2.84
   3 -14  -8   13.93    4.11
  -3 -14  -8   11.73    3.29
   3  14   8   16.46    4.98
  -3  14   8   13.04    3.04
   3  14  -8   11.45    4.13
   3  15  -8  907.48   42.80
   3  15   8  767.61   42.64
   3  15   8  913.27   36.00
  -3  15   8  902.88   34.24
  -3  15  -8  932.88   41.12
  -3 -15  -8  748.07   35.12
  -3  15  -8  655.65   32.29
   3 -15   8 1043.86   47.77
  -3  15   8  732.90   35.94
  -3  15   8  872.50   43.56
  -3 -16  -8    6.98    2.68
   3  16   8    2.49    2.22
  -3  16  -8   12.33    2.92
  -3  16   8   10.31    3.28
   3  16  -8   10.26    3.43
  -3  16   8   10.41    2.55
  -3  16  -8   10.00    3.55
  -3 -16   8    6.54    2.60
  -3 -17   8   60.92    6.22
   3  17   8   61.93    7.13
   3  17   8   56.35   10.20
  -3  17   8   52.25    9.64
  -3 -17   8   60.42    7.67
  -3 -17  -8   53.31    7.21
  -3  17  -8   61.67    9.13
  -3  17  -8   57.77    6.63
  -3 -17   8   42.63    6.85
   3  17  -8   62.00   10.24
  -3  17   8   54.67    7.41
  -3  17   8   54.57    6.27
  -3 -18   8   86.95    9.91
  -3 -18   8  112.69   10.60
   3  18   8   93.11   13.96
   3  18   8  123.01   10.28
  -3 -18  -8   96.10    9.91
  -3  18   8  107.87   10.49
  -3  18   8  122.58   15.44
   3  18  -8  127.11   15.15
  -3  18  -8  102.29   12.78
  -3  18  -8  109.62    9.27
  -3  18   8  125.19    9.79
  -3  19  -8  164.38   17.05
   3  19   8  151.57   18.53
  -3  19   8  201.48   12.83
   3  19  -8  165.83   18.22
   3 -19   8  210.05   15.79
  -3  19   8  190.12   20.07
   3  19   8  163.15   12.45
  -3 -19  -8  231.95   15.25
  -3 -19   8  196.34   15.26
  -3 -19   8  231.57   15.22
  -3  20   8    7.99    2.34
   3  20   8    5.21    1.72
   3 -20   8    5.98    2.84
  -3 -20   8   10.73    3.17
  -3  20   8    7.96    4.10
  -3  20  -8   17.17    5.85
  -3  21   8   55.45   11.40
   3  21   8   36.13    9.42
   3 -21   8   75.59    8.20
  -3  21  -8   49.35    9.75
  -3  22   8   34.63    9.58
  -3  22  -8   39.84    8.91
  -3  23  -8  276.12   25.07
   3  23   8  310.45   29.29
  -3  23   8  272.12   26.78
  -3  24  -8    3.05    2.79
  -3  24   8    3.16    4.55
   3  25   8   26.32    8.68
  -3  25  -8   16.69    6.07
  -3  26  -8   -0.59    3.62
  -3  27  -8  230.29   24.79
  -3   0  -9   -0.25    1.50
   3   0  -9   -1.24    1.59
   3   1  -9  106.17   10.46
  -3  -1  -9  104.10    9.80
   3  -1  -9   97.75   10.13
  -3   1  -9   96.27    9.43
   3  -2  -9 3064.96   89.17
   3  -2   9 2082.42   79.81
  -3  -2   9 2739.84   86.87
   3   2  -9 2322.04   84.58
  -3  -2  -9 2775.29   85.52
  -3   2  -9 2149.09   82.01
  -3   3   9  155.26   11.46
   3  -3  -9  163.24   13.57
  -3   3  -9  122.38   10.94
   3   3  -9  129.81   11.98
  -3  -3  -9  161.42   12.57
   3   3   9  169.08   13.17
   3  -3   9  122.75   10.31
  -3  -3   9  157.75   13.17
   3  -4  -9   21.10    4.81
   3  -4   9   16.32    3.63
  -3  -4  -9   16.86    3.90
  -3   4   9   18.38    3.72
   3   4   9   18.85    4.05
  -3   4  -9   16.68    4.02
   3   4  -9   19.28    4.27
  -3  -4   9   22.58    5.15
  -3  -5  -9   22.95    4.61
   3  -5  -9   24.70    5.29
  -3   5   9   20.14    4.04
   3   5  -9   13.30    3.60
  -3   5  -9   14.37    3.68
   3  -5   9   13.97    3.43
  -3  -5   9   14.32    3.88
   3   5   9   21.94    4.70
   3   6   9 1712.85   60.42
   3   6   9 1712.94   59.14
  -3  -6  -9 1791.86   60.87
   3   6  -9 1328.88   58.06
  -3   6  -9 1213.36   55.67
   3  -6   9 1617.22   59.61
  -3  -6   9 1708.25   63.90
  -3   6   9 1574.95   56.36
   3  -6  -9 1869.52   63.69
   3   7   9   -0.42    1.08
   3   7   9   -0.70    1.04
  -3   7   9    2.09    1.17
  -3   7  -9    1.59    1.66
  -3  -7  -9    2.88    1.73
  -3  -7   9   -0.87    1.49
   3  -7   9    0.01    1.16
  -3  -8   9  246.71   19.44
   3  -8  -9  280.07   19.08
   3   8  -9  202.90   15.89
   3  -8   9  304.50   19.32
  -3   8  -9  247.22   15.20
   3   8  -9  259.47   17.85
  -3  -9  -9   33.34    5.70
  -3   9  -9   22.09    4.48
  -3  -9   9   30.39    6.65
   3   9   9   22.53    5.16
  -3   9   9   23.65    4.26
   3   9   9   29.94    4.87
   3  -9   9   34.19    6.69
   3   9  -9   22.69    4.66
   3  -9  -9   29.13    5.70
   3   9  -9   21.28    4.85
  -3   9  -9   25.35    4.59
  -3 -10  -9  355.25   20.34
   3 -10  -9  345.97   21.78
  -3  10   9  297.35   16.99
  -3  10  -9  244.18   16.78
   3  10   9  267.18   20.22
  -3 -10   9  343.36   24.27
  -3  10  -9  305.84   18.17
   3  10  -9  314.11   20.62
   3  10  -9  239.37   17.74
   3  11  -9   64.90    8.49
   3 -11   9   96.66   11.61
   3  11   9   75.46   10.36
  -3  11   9   86.82    8.38
   3  11  -9   84.28   10.08
   3 -11  -9   96.03   11.02
  -3 -11   9   89.09   11.96
  -3 -11  -9   94.35    9.84
  -3  11  -9   65.94    7.87
  -3  11  -9   80.60    8.70
   3  12  -9  266.64   19.75
  -3 -12  -9  287.34   18.21
  -3  12  -9  260.01   17.31
   3  12   9  247.46   19.97
   3 -12  -9  310.26   20.75
  -3  12  -9  198.81   14.88
   3  12  -9  213.89   16.43
  -3  12   9  272.04   16.03
   3  13   9    8.51    2.71
  -3 -13  -9    5.46    2.01
  -3  13  -9    4.02    2.03
  -3  13  -9    8.78    3.12
   3  13   9    4.26    1.48
  -3  14   9    2.54    1.19
   3  14  -9    3.95    1.97
   3  14   9    2.33    2.00
   3 -14   9    6.12    2.89
  -3  14  -9   10.00    2.90
   3 -14  -9    5.76    2.76
  -3  14   9    4.66    1.90
  -3 -14  -9    7.77    2.90
  -3  14  -9    2.61    1.28
  -3  15   9   69.20    7.53
  -3  15   9   75.21   11.39
  -3  15  -9   60.64    7.29
   3  15   9   74.78    8.53
   3 -15   9   98.45   13.26
  -3  15  -9   68.23    9.42
   3 -15  -9   61.62    9.14
   3  15  -9   56.86    7.95
   3  15  -9   73.44   10.36
  -3 -15  -9   64.14    8.40
   3  15   9   71.91   11.26
   3  16   9   97.14   13.64
  -3 -16  -9   94.37   10.38
   3  16  -9  120.88   13.82
  -3  16   9  100.22   13.37
  -3  16  -9  120.93   10.39
  -3  16  -9  100.38   11.94
  -3  16   9  119.21   10.19
  -3  16   9  120.22   11.88
   3  16   9  110.31   10.40
   3  17   9   -1.89    2.56
  -3  17   9    2.97    2.05
  -3  17   9    0.45    1.19
  -3 -17   9    0.44    1.20
  -3  17  -9    2.34    1.85
  -3 -17  -9   -0.29    1.17
  -3  17  -9    1.06    1.79
   3  17  -9   -1.48    2.76
  -3  17   9    0.26    2.61
  -3 -18   9  135.30   13.65
  -3  18   9  125.89   16.14
   3  18   9  136.53   11.84
  -3  18   9  139.87   12.79
   3  18   9  114.09   15.90
  -3  18   9  144.57   11.34
   3  18  -9  141.64   15.99
  -3 -18  -9  164.89   13.84
  -3  18  -9  135.69   11.08
  -3  19  -9   12.28    4.17
  -3  19   9   14.53    5.96
  -3 -19   9   17.64    4.77
   3  19  -9   15.19    5.36
  -3 -19  -9   22.40    4.99
   3  19   9   10.89    5.21
  -3  19   9   23.71    4.45
  -3  20  -9  413.64   29.08
   3  20  -9  417.40   30.68
   3  20   9  374.75   21.14
  -3  20   9  423.51   32.41
  -3  20   9  461.51   21.91
   3  21  -9    4.44    3.52
  -3  21   9    3.32    2.74
  -3  21  -9   11.10    5.15
  -3  22   9  259.76   26.02
   3  22   9  274.52   27.34
   3  22  -9  249.36   24.37
  -3  22  -9  260.06   23.44
  -3  23   9   59.79   13.16
   3  23  -9   44.38   11.25
  -3  23  -9   51.12   10.58
   3  23   9   43.86   10.79
  -3  24   9  500.24   39.03
   3  24   9  534.82   41.25
  -3  24  -9  514.72   36.15
   3  24  -9  519.67   38.00
  -3  25   9    4.87    3.93
  -3  25  -9    5.71    2.51
   3  25   9   10.01    5.68
   3  25  -9   17.16    7.05
  -3  26  -9    6.28    4.01
  -3  27  -9   13.09    5.75
  -3   0 -10  566.64   28.26
   3   0 -10  556.35   29.43
   3  -1 -10  987.97   42.56
   3   1 -10  954.50   42.11
  -3  -1 -10  948.55   40.57
  -3   1 -10  922.08   40.23
   3  -2  10   18.88    3.89
  -3  -2  10   29.61    5.42
   3  -2 -10   31.39    6.02
  -3   2 -10   27.70    5.19
   3   2 -10   25.57    5.26
  -3  -2 -10   25.96    4.85
   3   3 -10  610.93   32.25
   3  -3  10  567.47   29.20
   3  -3 -10  846.84   36.57
   3   3  10  734.67   33.55
  -3   3 -10  559.74   30.06
  -3   3  10  747.31   31.32
  -3  -3 -10  796.83   33.93
  -3  -3  10  731.63   34.21
   3  -4 -10    4.78    2.57
   3   4 -10    0.26    0.82
  -3   4  10    1.07    1.45
  -3  -4  10    2.86    1.21
   3   4  10    1.13    0.83
   3  -4  10   -0.51    1.19
  -3   4 -10   -1.60    1.30
  -3  -4 -10   -0.22    0.55
   3   5 -10  611.38   32.96
  -3  -5  10  713.34   35.60
   3   5  10  729.08   34.22
  -3   5  10  710.00   31.40
   3   6 -10  246.44   18.86
  -3  -6  10  345.62   22.96
   3  -6 -10  374.95   23.09
   3  -6  10  463.55   23.68
  -3  -6 -10  357.11   21.04
  -3   6 -10  245.19   17.96
   3   6  10  370.66   21.55
  -3   7  10  120.49   10.45
   3   7  10  135.05   12.27
   3  -7  10  127.75   13.08
   3  -7  10  136.99   12.82
  -3  -7  10  123.79   11.33
   3   7 -10   98.71   10.89
  -3  -7 -10  146.24   12.66
   3  -7  10  128.94   12.07
   3  -7 -10  143.20   13.65
  -3  -7  10  111.04   12.79
  -3   7 -10   97.56   10.36
   3   8  10   66.51    8.15
   3  -8  10   73.17    9.28
   3  -8  10   59.29    8.14
  -3   8 -10   51.98    7.16
  -3   8  10   59.19    7.01
   3   8  10   56.83    7.51
  -3  -8  10   60.89    9.47
  -3  -8 -10   58.17    8.00
  -3  -8  10   53.39    7.29
  -3  -9  10  121.98   13.96
   3  -9 -10  133.72   13.25
  -3   9 -10   89.53    9.93
  -3  -9  10  112.28   11.01
   3   9 -10   96.71   10.82
  -3   9 -10  111.48   10.05
  -3   9  10  116.06   10.13
  -3  -9 -10  129.05   12.00
   3   9  10   99.30   11.87
   3 -10  10   87.51   10.27
   3 -10  10   97.93   11.62
   3 -10 -10   95.91   11.26
   3  10  10   93.58    9.49
  -3  10 -10   82.90    8.87
   3  10 -10   62.14    8.66
  -3  10 -10   62.10    8.00
  -3  10  10   80.06    8.29
   3  10  10   76.88   10.57
  -3 -10 -10   91.86   10.06
  -3 -10  10   84.98    9.53
   3  10 -10   88.65   10.56
   3  11 -10   18.39    4.86
   3 -11  10   24.56    5.55
  -3  11 -10   22.18    4.69
  -3  11  10   26.97    4.68
  -3 -11 -10   24.79    5.07
   3 -11  10   33.96    6.45
   3  11  10   21.31    5.41
   3 -11 -10   34.60    6.82
  -3 -11  10   27.70    5.31
   3  11 -10   23.22    4.97
  -3  11 -10   31.05    5.49
   3  12  10   15.74    5.09
   3 -12 -10   28.88    6.38
   3  12 -10   15.69    4.37
  -3 -12 -10   18.86    4.61
   3 -12  10   14.61    4.34
   3  12 -10   19.65    5.23
   3 -12  10   18.33    4.91
  -3  12 -10   17.00    4.06
  -3  12 -10   18.18    4.36
  -3 -13  10   30.81    5.82
   3  13 -10   24.11    5.40
   3 -13 -10   39.01    7.19
  -3  13 -10   23.89    4.71
  -3 -13 -10   29.84    5.82
   3  13 -10   19.52    4.77
  -3  13  10   34.60    5.46
   3  13  10   19.35    5.73
  -3 -14 -10   13.44    4.10
   3  14  10    7.82    3.73
  -3  14  10    9.72    3.60
   3 -14  10   16.09    5.92
  -3  14 -10    7.52    2.49
   3  14  10    9.90    2.84
  -3  14  10   12.90    3.26
   3 -14  10   11.33    3.88
   3  14 -10   14.66    4.73
  -3 -14  10   17.48    4.43
  -3  15  10  226.55   21.15
   3 -15  10  244.30   19.31
   3  15  10  203.95   20.27
  -3 -15 -10  202.12   16.78
   3 -15 -10  197.20   18.22
   3  15 -10  254.03   20.66
  -3  15 -10  248.44   16.71
   3  15 -10  237.93   17.77
  -3  15 -10  238.72   18.47
  -3 -15  10  243.71   17.87
  -3  15  10  261.16   16.67
  -3  16  10   85.27   12.66
   3 -16 -10   79.66   10.93
   3  16  10   93.36    9.83
   3  16  10   90.27   13.31
  -3  16  10  100.97    9.68
   3  16 -10  108.95   11.39
   3 -16  10   92.86   11.54
  -3 -16 -10   69.93    9.32
  -3  16 -10   81.23   10.87
  -3  16 -10  103.70    9.98
   3  17  10   -1.55    2.33
  -3  17  10   -4.07    3.79
   3  17  10   -1.03    3.60
   3  17 -10    2.68    2.31
  -3  17  10   -0.50    1.76
  -3 -17 -10    0.24    1.22
  -3  17 -10    4.28    2.18
  -3  17  10   -0.72    2.06
   3 -17  10   -0.59    1.13
  -3  17 -10   -0.33    2.25
  -3  18 -10   11.79    3.82
   3  18  10    5.11    2.67
  -3 -18 -10    9.30    3.00
  -3  18  10    8.48    2.92
  -3  18  10    8.84    4.67
  -3 -18  10   15.05    4.47
  -3  19  10  133.39   17.14
  -3  19 -10  124.40   14.77
   3  19  10  127.15   11.94
   3  19  10  114.41   16.47
   3  19 -10  133.26   16.05
  -3  19  10  140.89   11.69
   3  20  10   57.05   11.82
  -3  20 -10   63.27   10.64
  -3  20  10   57.81    7.39
   3  20 -10   53.63   10.63
  -3  20  10   63.84   11.95
  -3  21 -10   71.20   11.80
   3  21  10   69.36   13.31
  -3  21  10   76.54   13.48
   3  21 -10   89.32   13.61
   3 -22  10   -1.45    1.32
  -3  22  10    6.24    5.38
  -3  22 -10    5.41    3.32
   3  22 -10   -0.63    1.78
  -3  23  10  300.46   29.16
  -3  23 -10  284.04   25.61
   3  23  10  279.21   29.03
   3  23 -10  289.53   26.86
   3  24  10   10.13    5.39
  -3  24  10    9.90    4.47
   3  24 -10   10.72    4.99
  -3  24 -10    9.58    5.99
  -3  25 -10    2.05    2.44
   3  25 -10   -2.60    2.88
  -3  26 -10   13.49    5.52
   3   0 -11   -0.29    1.36
  -3   0 -11   -0.50    2.14
  -3   1 -11    1.33    1.69
   3  -1  11   -0.03    1.51
   3   1  11   -0.65    2.41
   3   1 -11    4.43    2.47
   3  -1 -11    4.64    2.70
  -3  -1 -11    0.63    1.54
   3   2  11  741.47   35.42
   3   2 -11  719.22   35.80
  -3  -2 -11  770.29   35.32
  -3   2 -11  678.03   33.96
   3  -2  11  787.74   36.75
   3  -2  11  725.78   32.64
  -3  -2  11  682.87   34.75
   3  -2 -11  753.94   36.57
   3   3  11  297.98   20.50
  -3  -3 -11  324.80   20.66
   3   3 -11  336.00   21.82
   3  -3 -11  316.44   21.51
  -3   3 -11  325.14   20.38
  -3   3  11  301.65   18.57
  -3  -3  11  292.73   20.51
   3  -3  11  367.89   22.97
   3  -3  11  302.71   19.07
  -3  -3  11  341.14   20.15
   3   4  11    0.03    1.27
  -3  -4 -11    1.79    1.28
   3   4 -11    4.61    2.13
  -3  -4  11   -0.18    1.54
  -3   4 -11    0.08    1.61
  -3   4  11    3.57    1.32
  -3  -4  11    1.27    1.34
   3  -4  11    1.26    2.27
   3  -4  11    4.65    1.77
   3  -4 -11   -0.77    1.09
   3  -5  11  388.20   23.94
   3  -5 -11  417.28   25.04
  -3   5  11  358.20   20.39
   3   5  11  377.35   23.24
  -3   5 -11  287.86   19.90
   3  -5  11  381.18   22.45
   3   5 -11  285.92   21.08
  -3  -5 -11  418.43   23.60
  -3  -5  11  322.60   20.64
   3   6 -11 1656.64   73.25
   3  -6  11 2171.04   76.20
  -3   6 -11 1583.67   70.57
  -3  -6  11 2138.82   78.82
  -3  -6  11 2069.61   73.59
  -3  -6 -11 2266.44   76.08
   3  -6  11 2018.65   77.27
   3   6  11 2184.95   76.16
  -3   6  11 2003.37   71.46
   3  -6 -11 2255.93   79.07
   3   7  11   17.91    4.86
   3  -7  11   17.64    4.77
  -3   7 -11   13.10    3.91
  -3  -7 -11   13.27    4.16
  -3   7  11   13.91    3.73
   3  -7 -11   19.14    5.06
  -3  -7  11   16.32    4.47
   3   7 -11    9.67    3.44
   3  -7  11   16.78    5.44
   3   8  11  121.59   12.23
   3   8  11  132.82   11.99
   3   8 -11   98.28   11.67
  -3   8  11  127.01   11.19
  -3  -8  11  125.01   12.01
  -3  -8 -11  132.35   12.69
   3  -8  11  126.28   12.60
   3  -8 -11  140.22   14.16
   3  -8  11  140.24   13.68
  -3  -8  11  134.93   14.76
  -3   8 -11  100.00   10.81
   3  -8  11  108.75   12.48
  -3   9  11  427.85   23.48
  -3  -9  11  501.54   30.88
  -3  -9  11  438.35   25.33
  -3  -9 -11  529.74   27.52
   3  -9  11  491.34   28.58
   3   9 -11  367.10   24.77
   3   9  11  484.51   26.71
   3   9  11  489.05   25.67
  -3   9 -11  353.66   23.14
   3  10  11  168.06   16.63
  -3 -10  11  162.11   14.38
   3 -10 -11  198.67   17.41
   3 -10  11  175.21   16.49
  -3  10  11  171.47   13.46
  -3  10 -11  130.95   12.75
   3  11 -11   -0.18    0.91
  -3  11 -11   -0.20    0.95
  -3 -11  11   -1.98    2.00
   3  11  11   -1.63    2.95
   3  11  11    2.79    1.93
   3 -11  11   -1.10    2.21
   3 -11 -11   -0.55    1.41
  -3  11 -11    0.08    1.20
  -3 -11 -11    0.45    1.92
   3  11 -11   -0.16    1.67
  -3  12 -11  708.70   34.73
   3  12  11  810.47   36.65
   3 -12  11  841.05   40.40
  -3 -12 -11  870.33   38.44
  -3  12  11  731.34   33.60
   3 -12 -11  884.56   42.01
   3 -12  11  897.50   43.63
  -3 -12  11  799.93   37.37
  -3  12 -11  577.81   32.70
   3  12  11  672.58   39.72
   3  12 -11  597.08   34.88
   3  12 -11  765.51   38.45
   3 -13  11  286.29   21.71
   3  13 -11  195.56   17.51
  -3  13 -11  204.23   16.39
   3 -13  11  315.39   24.30
   3  13 -11  270.63   21.11
  -3  13 -11  257.11   18.51
  -3 -13 -11  315.23   20.95
   3  13  11  282.17   19.33
   3 -13 -11  326.26   23.44
  -3 -13  11  264.41   19.49
  -3  13  11  270.35   17.59
   3  14  11  115.45   14.90
   3  14 -11  142.98   15.15
   3 -14 -11  173.03   16.92
   3 -14  11  139.75   14.82
  -3 -14 -11  159.17   14.80
  -3 -14  11  142.96   13.91
  -3  14 -11  139.60   13.65
  -3  14 -11  147.30   13.09
  -3  14  11  134.38   12.04
   3  14 -11  143.25   14.14
  -3  15  11    1.99    2.94
  -3 -15  11    1.25    1.88
   3  15  11   -3.38    3.49
  -3  15 -11   -1.04    1.63
  -3 -15 -11    0.95    1.51
  -3  15 -11    2.09    2.00
  -3  15  11   -0.23    1.09
   3  15  11   -1.07    1.41
   3 -15  11   -0.90    1.88
   3  15 -11    0.89    1.60
   3  16  11  105.45   14.97
  -3  16  11  134.62   16.73
  -3 -16 -11  163.53   15.00
   3 -16  11  137.62   15.00
   3  16 -11  136.69   13.88
  -3  16 -11  140.72   12.67
  -3  16  11  132.25   12.01
   3  16  11  141.53   13.12
   3 -16 -11  169.40   16.81
   3  16 -11  145.42   16.24
  -3 -16  11  119.26   12.87
  -3  17 -11   -0.84    0.92
  -3  17 -11   -2.14    1.96
   3  17  11   -2.33    3.25
   3 -17  11    0.04    2.33
   3  17  11   -1.54    1.94
   3 -17 -11   -0.04    0.86
   3  17 -11   -2.23    3.16
  -3 -17 -11    1.85    2.03
  -3  17  11   -1.38    3.06
  -3  17  11   -5.23    3.01
   3  17 -11   -1.15    1.73
  -3  17  11   -1.61    1.37
  -3 -18 -11  202.61   17.19
  -3  18  11  179.74   14.22
   3 -18  11  154.85   16.24
   3  18  11  172.31   14.84
   3  18  11  129.96   17.71
   3  18 -11  177.80   18.64
  -3 -18  11  165.71   15.58
   3  19  11   17.67    6.37
  -3 -19  11   34.64    7.01
  -3  19 -11   29.97    6.93
  -3  19  11   35.58    8.81
  -3  19  11   38.53    6.29
   3 -20  11  291.04   22.41
  -3  20 -11  235.90   21.51
  -3 -20  11  341.94   23.71
   3  20  11  177.29   22.11
  -3  20  11  253.81   25.26
  -3  20  11  242.60   17.12
   3  21  11   -2.88    3.53
  -3  21  11   -2.25    2.59
   3  21 -11   -0.22    2.23
  -3  21 -11   -0.12    1.11
   3  22  11  128.66   18.94
   3  22 -11  128.73   17.37
  -3  22  11  107.75   17.01
  -3  22 -11  142.22   17.21
  -3  23 -11   -0.26    1.45
   3  23 -11    5.46    5.30
  -3  23  11   10.54    5.78
   3  24  11  465.84   39.55
  -3  24 -11  421.55   32.91
  -3  25 -11    2.91    3.57
  -3  26 -11    6.50    4.54
   3   0  12   19.94    4.65
   3   0 -12   25.13    5.56
  -3   0 -12   20.54    4.78
  -3   0  12   14.40    3.83
   3  -1 -12    3.91    2.55
  -3  -1 -12    2.88    1.02
  -3   1 -12   -0.21    1.26
   3   1 -12    4.28    2.40
   3  -1  12   -1.03    2.91
  -3  -1  12    4.14    2.01
  -3   1  12    1.56    0.97
   3   1  12    3.54    1.42
   3  -2  12  212.17   17.34
   3  -2 -12  205.11   17.45
  -3  -2  12  182.41   15.99
  -3   2  12  220.39   15.70
  -3  -2  12  206.88   15.77
  -3  -2 -12  209.26   16.43
   3   2 -12  198.47   17.02
  -3   2 -12  210.92   16.40
   3   2  12  208.33   17.06
   3  -2  12  194.01   14.69
   3   3  12  412.86   25.18
   3  -3 -12  446.89   26.99
   3  -3  12  454.53   26.81
  -3  -3  12  371.78   24.42
  -3  -3 -12  432.50   25.08
   3   3 -12  439.30   26.56
  -3   3  12  385.89   22.86
  -3  -3  12  412.72   23.97
  -3   3 -12  387.64   23.74
   3  -3  12  344.03   21.82
   3   4 -12   62.01    9.00
   3   4  12   47.20    7.77
  -3   4 -12   57.41    8.32
   3  -4 -12   59.27    9.02
  -3   4  12   60.10    7.95
  -3  -4 -12   61.40    8.60
  -3  -4  12   60.12    8.96
   3  -4  12   59.13    8.88
  -3  -4  12   50.00    7.17
   3  -5  12   74.94   10.35
   3   5 -12   96.81   11.62
   3  -5 -12   90.19   11.34
  -3  -5 -12  104.69   11.27
   3   5  12  101.25   11.22
  -3   5  12   89.10    9.82
   3  -5  12   87.08   10.47
  -3   5 -12   89.33   10.18
  -3  -5  12   78.81    9.66
   3   6  12  200.83   16.55
   3  -6  12  187.53   15.94
   3  -6 -12  197.39   17.65
  -3  -6  12  203.54   17.95
  -3   6  12  184.17   14.39
   3   6 -12  181.84   16.46
  -3   6 -12  203.99   16.00
  -3  -6  12  157.12   14.34
  -3  -6 -12  190.48   15.99
   3  -6  12  163.75   15.87
   3   7  12  378.01   24.21
   3  -7  12  337.78   24.37
  -3  -7  12  332.30   22.20
  -3   7 -12  362.03   22.86
   3   7 -12  388.82   25.29
   3  -7 -12  392.80   26.08
   3  -7  12  358.67   23.90
  -3  -7 -12  402.08   24.37
  -3   7  12  359.95   21.64
   3  -8  12    0.18    1.61
   3  -8 -12    4.86    2.63
  -3  -8 -12    4.66    2.86
   3   8  12    0.63    1.53
  -3   8  12    5.11    2.21
  -3  -8  12    3.34    2.11
  -3   8 -12    0.66    1.32
   3   8 -12    1.64    0.84
   3   9  12    4.07    2.41
   3  -9  12    0.68    1.52
   3  -9  12    2.27    1.37
   3   9  12    5.30    2.65
   3  -9  12    4.06    2.68
  -3 -10  12   82.90   10.38
  -3 -10 -12  106.78   11.65
  -3  10 -12   74.51    9.57
   3 -10 -12   94.77   12.14
   3  10 -12   81.41   10.88
  -3  10  12   89.86    9.69
   3  11  12  212.76   19.97
   3 -11 -12  267.51   21.68
  -3 -11 -12  266.35   19.61
   3 -11  12  261.13   21.54
   3  11 -12  226.67   18.96
   3 -11  12  239.49   19.58
  -3  11 -12  224.71   17.34
  -3 -11  12  202.99   17.48
  -3  11  12  204.64   15.92
   3  12  12  218.37   21.09
   3  12 -12  248.03   19.95
  -3  12 -12  275.11   19.28
  -3  12  12  238.29   17.13
   3 -12 -12  304.99   23.42
  -3 -12  12  221.87   18.58
  -3 -12 -12  278.89   20.33
  -3  13 -12    5.17    2.87
   3  13 -12    7.20    2.24
   3  13 -12   16.75    4.67
  -3 -13 -12   11.91    4.40
  -3 -13  12    6.13    2.96
  -3  13 -12    7.40    2.80
   3 -13 -12    3.24    2.51
   3  13  12    8.70    3.81
  -3  13  12   10.12    3.41
  -3  14 -12    4.30    2.74
   3  14  12    3.20    1.63
   3  14 -12    3.66    2.57
  -3 -14  12    3.09    1.93
   3  14 -12    9.15    4.05
  -3 -14 -12    3.66    2.45
  -3  14  12    3.71    2.21
   3 -14 -12    4.54    2.66
  -3  14 -12    4.57    2.22
   3  14  12    3.52    2.33
   3  15  12  453.96   34.44
  -3  15  12  597.67   38.28
  -3  15 -12  579.32   30.63
   3  15 -12  543.79   33.88
   3 -15  12  574.29   34.68
  -3  15 -12  510.31   30.54
   3  15  12  590.76   31.48
  -3  15  12  529.82   28.76
  -3 -15 -12  648.36   34.00
  -3 -15  12  524.03   31.64
   3 -15 -12  712.87   38.71
   3  16 -12   50.53    8.42
  -3  16  12   49.24   10.21
  -3 -16  12   46.38    8.20
  -3 -16 -12   58.27    9.06
   3  16 -12   36.57    8.08
   3  16  12   26.32    7.17
  -3  16 -12   44.24    7.43
   3  16  12   36.82    6.97
  -3  16  12   43.97    7.04
  -3  16 -12   34.50    7.16
  -3 -17 -12   -2.89    2.54
   3  17  12    0.28    2.27
  -3  17  12   -6.83    5.36
   3 -17  12   -1.32    2.26
   3 -17 -12   -3.68    2.56
   3  17  12   -1.01    1.54
  -3 -17  12    1.08    1.84
  -3  17 -12   -0.72    1.72
   3  17 -12   -2.30    1.25
  -3  18  12   16.98    5.82
   3  18  12    9.60    4.48
   3 -18  12   14.86    4.81
   3  18  12   18.70    5.16
  -3 -18  12   19.14    5.11
  -3  18 -12   14.77    4.67
  -3  18  12   14.96    4.22
   3  18 -12    9.64    3.49
   3  19  12  211.40   24.05
   3  19  12  251.78   19.11
  -3  19  12  276.58   26.27
   3 -19  12  239.86   21.59
  -3  19 -12  253.02   21.65
   3  19 -12  229.87   22.44
  -3  19  12  243.99   17.92
  -3 -19  12  231.49   19.75
  -3  20  12   30.14    9.18
   3  20  12   27.27    8.05
   3  20 -12   30.67    7.80
   3 -20  12   37.17    8.16
  -3 -20  12   50.42    8.63
   3  21 -12   10.86    3.45
   3  21  12    8.63    3.86
   3  22  12    0.27    3.53
   3  22 -12    3.01    3.13
  -3  22  12    3.07    3.07
  -3  22 -12   -0.97    2.22
  -3  23  12   28.93    8.55
   3  23  12   30.66    9.66
  -3  23 -12   19.31    6.02
   3  23 -12   22.63    7.21
  -3  24 -12   -0.40    2.42
   3   0  13   -2.18    2.61
  -3   0  13    1.90    1.71
   3   1  13   45.05    7.69
   3  -1  13   57.95    8.94
  -3  -1  13   49.19    7.48
  -3   1  13   50.76    7.64
  -3  -2  13   99.88   10.99
  -3   2  13   93.40   10.48
   3   2  13   92.23   11.27
   3  -2  13   98.14   11.87
   3  -2  13   85.69    9.78
  -3  -2  13   87.08   10.96
   3  -3  13  108.60   12.64
   3  -3  13   94.37   10.64
  -3   3  13  100.13   10.65
  -3  -3  13  105.94   12.26
  -3  -3  13  123.76   12.35
   3   3  13  105.77   12.01
   3   4  13   -1.88    2.56
  -3  -4  13   -0.59    2.40
  -3   4  13    0.97    1.16
   3  -4  13   -3.38    3.48
  -3  -5  13   55.78    8.23
   3  -5  13   35.79    7.19
   3   5  13   43.88    7.49
   3  -5  13   41.90    7.39
  -3   5  13   47.66    7.20
   3  -6  13  816.82   39.31
   3  -6  13  712.18   39.69
  -3  -6  13  718.52   37.30
   3   6  13  820.80   39.96
  -3   6  13  777.65   36.42
   3  -7  13    4.79    2.79
   3  -7  13   -0.02    1.84
   3   7  13    3.63    2.29
   3   8  13  331.20   22.97
   3  -8  13  285.20   23.19
   3  -8  13  358.86   24.72
  -3  -8  13  292.36   21.29
   3   9  13   71.78    9.71
   3  -9  13   60.93    9.70
   3  -9  13   66.40   10.62
   3  -9  13   77.91   11.01
  -3   9  13   64.40    8.65
  -3  -9  13   58.76    8.98
   3   9  13   63.21    9.32
  -3  10  13 1109.21   48.30
  -3 -10  13 1106.96   51.42
   3 -11  13   52.84    9.58
  -3 -11  13   42.59    7.90
   3  11  13   28.82    7.43
  -3  11  13   41.27    6.69
   3  12  13  383.60   29.56
   3  12  13  464.14   27.20
  -3  12  13  428.78   24.96
  -3 -12  13  424.31   27.63
   3  13  13  192.15   16.84
  -3  13  13  183.97   15.22
  -3 -13  13  168.39   16.43
   3 -13  13  193.58   18.85
   3  13  13  169.45   18.96
   3  14  13  228.83   22.94
  -3 -14  13  265.70   21.18
   3 -14  13  267.83   22.96
  -3  14  13  245.55   18.28
  -3  15 -13    6.60    3.24
   3  15 -13    6.58    3.64
   3  15  13    8.76    5.19
  -3  15  13    8.50    3.45
  -3 -15  13   10.40    3.76
   3 -15  13    7.85    3.99
   3 -16  13    3.68    1.56
   3  16  13    3.11    2.40
  -3  16  13    6.90    3.14
  -3  16  13    9.05    3.80
  -3  16 -13    9.69    3.55
   3  16 -13    1.81    1.70
   3  16  13    5.49    2.15
   3  17 -13   -1.50    3.39
  -3  17 -13    0.99    1.48
  -3  17  13    3.42    1.70
   3 -17  13    0.19    2.23
  -3  17  13    4.19    2.46
   3  17  13    4.46    2.17
  -3 -17  13    7.33    3.96
   3  18  13  216.87   18.34
  -3  18  13  248.76   25.19
   3 -18  13  205.38   20.68
   3  18 -13  223.39   21.56
  -3  18  13  247.13   18.39
  -3 -18  13  209.42   19.54
  -3  18 -13  217.98   19.76
   3  18  13  209.68   23.76
   3  19  13    4.67    2.60
   3  19  13   12.29    3.89
   3 -19  13   12.69    5.08
  -3  19  13    7.90    3.34
  -3 -19  13    8.54    3.28
   3  19 -13    6.73    3.96
  -3  19 -13    6.09    3.20
  -3  20  13  108.81   16.78
   3  20  13   76.93   14.57
   3  20 -13  115.44   15.85
  -3 -20  13  138.51   15.03
  -3  20 -13   97.31   13.41
   3  21  13   -5.82    5.32
  -3  21 -13    1.27    1.36
  -3  21  13   -3.47    2.33
   3  21 -13    1.64    1.47
   3  22  13   58.62   12.76
  -3  22  13   46.49   11.38
  -3  22 -13   72.46   11.83
   3  22 -13   64.17   12.07
  -3  23 -13    4.85    2.87
   3  23  13    1.85    2.53
   3  23 -13    0.12    2.99
  -3  24 -13  233.75   23.78
  -3  25 -13   15.77    6.09
   3   0  14   64.03    9.47
  -3   0  14   53.96    8.31
   3   1  14   -2.39    2.31
   3  -1  14   -0.90    0.96
  -3   1  14   -0.48    1.23
  -3  -1  14    1.61    1.14
   3  -2  14   63.51    9.50
  -3   2  14   53.91    8.07
   3   2  14   66.30    9.84
  -3  -2  14   70.25    9.42
   3  -2  14   57.82    8.17
   3  -3  14  450.73   28.94
  -3   3  14  427.18   25.40
   3  -3  14  394.40   24.84
  -3  -3  14  441.18   26.53
   3   3  14  412.26   27.17
   3   4  14  106.39   12.63
   3  -4  14  106.09   13.13
   3  -5  14   23.50    6.52
   3   5  14   38.30    7.40
   3  -5  14   31.70    6.63
   3  -6  14    5.85    3.29
  -3  -6  14    9.67    3.31
  -3   6  14    7.24    2.99
   3   6  14    8.59    3.53
   3  -6  14   12.16    4.21
   3   7  14  376.32   25.76
   3  -7  14  333.79   25.66
   3  -7  14  386.71   26.04
  -3   7  14  353.99   22.87
  -3  -7  14  335.12   23.75
   3   8  14    8.29    2.66
  -3   8  14   17.74    4.69
   3  -8  14    9.05    3.51
  -3  -8  14    9.34    3.45
   3  -8  14    9.67    4.01
   3   9  14    0.47    1.43
   3  -9  14   -2.42    2.60
   3   9  14   -0.42    1.20
  -3  -9  14   -2.89    3.19
   3  -9  14   -3.13    3.81
  -3   9  14   -3.41    3.38
   3 -10  14    3.48    4.08
   3  10  14   -3.69    3.95
  -3 -10  14    2.46    2.66
   3  10  14    2.87    2.20
  -3  10  14    0.44    1.02
  -3  11  14  548.33   29.79
  -3 -11  14  524.84   32.36
   3 -12  14   16.63    4.95
   3  12  14   13.82    5.20
  -3 -12  14   13.44    4.42
   3  12  14   10.11    4.15
  -3  12  14    9.07    3.26
   3  13  14   32.23    8.52
   3 -13  14   31.71    7.84
  -3 -13  14   27.73    6.59
  -3  13  14   30.73    6.18
   3  14  14   31.92    8.20
  -3  14  14   40.28    6.91
  -3 -14  14   42.06    8.24
  -3 -15  14  380.53   27.39
  -3  15  14  358.27   23.66
   3 -16  14   32.29    8.10
   3  16  14   21.84    5.68
  -3  16  14   28.79    8.53
   3  16  14   29.40    8.44
  -3 -16  14   24.40    6.60
  -3  17 -14   -3.94    3.29
   3  17  14    1.93    3.11
  -3  17  14   -1.79    1.95
  -3  17  14    0.65    1.18
   3  18 -14   42.46    9.12
   3 -18  14   41.80    9.32
  -3  18  14   44.28    7.76
  -3  18 -14   38.63    8.01
   3  18  14   38.38   10.45
   3  18  14   38.94    7.76
  -3 -18  14   36.68    8.07
  -3  18  14   42.18   10.18
   3 -19  14   86.92   13.59
  -3  19  14   82.92   14.86
   3  19  14   82.87   15.36
   3  19  14   94.17   11.99
  -3  19  14   93.43   11.38
  -3 -19  14   85.99   12.67
  -3  19 -14   89.93   12.77
   3  19 -14   95.04   14.17
   3  20 -14    4.24    4.07
   3  20  14    0.07    2.37
   3 -20  14   -1.33    3.12
  -3 -20  14   -1.04    1.81
  -3  20  14    1.85    3.18
  -3  20 -14   -1.93    1.16
   3  21 -14   10.36    4.18
  -3  21  14    6.40    4.33
   3  21  14    1.05    1.62
  -3  21 -14   15.29    5.42
   3  22 -14   43.67   10.34
   3  22  14   39.60   11.42
  -3  22 -14   31.86    8.35
  -3  23 -14    0.08    2.69
  -3  24 -14   43.28    9.78
   3   0  15   -1.26    1.37
  -3   0  15    3.08    1.91
   3   1  15  117.07   13.86
   3  -1  15  112.41   11.95
   3  -1  15  119.67   14.27
  -3   1  15  110.81   12.42
  -3  -1  15  110.51   12.55
   3   2  15  123.72   14.41
  -3  -2  15  141.33   14.31
   3  -2  15  141.20   15.55
  -3   2  15  118.03   12.89
   3  -2  15  119.90   12.73
   3   3  15   33.90    7.42
  -3  -3  15   40.50    7.29
   3  -3  15   37.18    8.17
  -3   3  15   35.35    6.51
   3  -3  15   39.16    7.01
   3  -4  15    7.43    3.02
  -3   4  15    6.99    2.61
  -3  -4  15    9.02    3.21
   3   4  15    3.88    1.96
   3   5  15   58.18    9.31
  -3   5  15   63.76    9.23
   3  -5  15   48.79    9.61
   3  -5  15   73.26   10.51
  -3  -5  15   49.87    8.48
   3   6  15  577.44   33.71
  -3   6  15  551.35   30.28
   3  -6  15  496.72   33.36
  -3  -6  15  484.17   30.83
   3   7  15   44.39    8.77
   3  -7  15   56.81   10.27
  -3   7  15   56.43    8.55
   3  -7  15   73.22   10.77
  -3  -7  15   51.62    8.80
   3  -8  15  283.44   24.56
  -3   8  15  279.23   20.76
   3  -8  15  325.40   24.76
   3   8  15  316.40   23.96
  -3  -8  15  275.84   22.09
   3   9  15   74.23   10.56
   3   9  15   72.85   10.81
   3  -9  15   73.20   11.20
  -3   9  15   54.12    8.70
  -3  -9  15   58.50    9.71
   3  -9  15   58.70   11.08
   3  10  15  878.45   42.57
  -3  10  15  752.71   39.05
  -3 -10  15  766.02   42.04
   3  10  15  848.61   43.76
  -3 -11  15    5.16    3.39
  -3  11  15    1.59    3.02
   3  12  15  100.17   12.27
   3 -12  15   87.73   13.07
  -3 -12  15   84.36   12.08
  -3  12  15   84.84   10.79
   3  12  15   76.01   13.15
  -3  13  15   31.21    6.23
  -3 -13  15   22.34    6.38
   3  13  15   29.69    7.93
   3  14  15  159.53   19.92
  -3  14  15  181.32   16.45
  -3 -14  15  157.65   17.32
   3  15  15    0.06    1.73
   3  15  15    1.43    1.05
   3  16  15   38.85    7.69
   3 -16  15   39.51    8.98
  -3  16  15   36.66    9.21
  -3 -16  15   38.07    8.48
   3  16  15   42.66   10.11
  -3  16  15   41.32    7.47
   3  17  15    4.50    4.17
   3 -17  15    3.32    1.40
   3  17  15    8.54    3.71
  -3 -17  15    4.56    3.61
  -3  17  15    9.52    4.00
  -3  17  15   13.49    6.47
   3  18  15  110.38   17.84
   3  18  15  154.54   16.28
  -3 -18  15  138.19   16.79
   3 -18  15  132.33   17.76
  -3  18  15  143.81   20.26
  -3  18  15  148.67   15.17
  -3  19  15   14.09    4.72
   3 -19  15    3.76    3.50
   3  19  15    5.36    3.89
  -3 -19  15    9.90    4.63
  -3  19  15    0.24    4.04
   3  20  15   53.85   12.72
  -3  21 -15   23.46    7.26
   3  21  15   45.25   11.95
  -3  22 -15   90.74   13.91
  -3  23 -15   17.13    6.63
  -3  24 -15  138.92   18.14
   3   0  16  272.92   23.22
  -3   0  16  269.44   20.95
   3   1  16  466.38   31.18
   3  -1  16  435.01   26.92
   3  -1  16  476.08   31.83
  -3   1  16  463.05   28.47
  -3  -1  16  444.46   28.31
   3  -2  16  208.18   19.97
  -3  -2  16  212.16   18.59
  -3   2  16  198.05   17.77
   3   2  16  226.99   20.50
   3  -2  16  174.51   16.18
   3   3  16  116.34   14.45
   3  -3  16  158.83   17.17
  -3  -3  16  151.74   15.39
  -3   3  16  150.82   14.79
   3  -3  16  134.76   14.26
   3   4  16  145.70   16.12
   3  -4  16  135.46   16.31
  -3   4  16  149.37   14.77
   3  -4  16  156.25   15.42
  -3  -4  16  135.32   14.68
   3   5  16   52.43    9.47
   3  -5  16   43.03    8.80
  -3   5  16   48.05    8.01
  -3  -5  16   44.60    8.45
   3   6  16   -1.82    2.56
  -3   6  16    4.40    3.11
  -3  -6  16   -1.21    0.98
   3  -6  16   -0.44    1.61
   3   7  16   88.46   12.41
   3  -7  16   75.25   12.19
  -3  -7  16   66.91   10.50
  -3   7  16   83.89   10.97
   3  -8  16   79.25   12.86
   3   8  16   89.21   12.61
  -3  -8  16   72.27   11.33
  -3   8  16   83.12   10.91
  -3   9  16   17.53    4.81
   3   9  16   23.44    5.84
   3   9  16   15.95    5.29
   3  -9  16   23.08    6.60
  -3  -9  16   17.37    5.79
   3  -9  16   20.25    6.24
  -3  10  16   20.89    5.63
  -3 -10  16   13.74    5.61
  -3  11  16  178.93   16.52
  -3 -11  16  160.69   17.88
   3 -12  16   -0.18    1.76
   3  12  16    2.10    1.82
  -3  12  16   -0.87    2.64
   3  12  16    2.28    1.98
  -3 -12  16   -2.38    3.08
   3  13  16   44.33   10.15
  -3  13  16   49.79    8.59
  -3 -13  16   42.94    9.00
   3  14  16  100.32   13.59
   3  14  16   82.58   14.55
  -3  14  16   97.61   12.32
   3  15  16  179.92   18.31
   3 -15  16  144.32   18.58
  -3 -15  16  131.87   16.69
   3  15  16  119.41   18.07
  -3  15  16  132.50   14.62
   3  16  16   13.27    6.24
   3  16  16   13.75    5.00
   3 -16  16   20.50    7.34
  -3 -16  16   10.21    4.29
  -3  16  16   15.87    4.85
   3  17  16   16.92    7.27
  -3 -17  16   18.55    6.12
   3  17  16   12.62    5.01
  -3  17  16   16.78    6.23
   3 -17  16   10.15    4.22
  -3  17  16   13.30    4.60
   3  18  16  121.07   19.58
  -3  18  16  179.24   23.02
   3 -18  16  159.75   19.90
  -3  18  16  177.96   17.18
  -3 -18  16  149.55   18.20
   3  19  16   84.62   16.84
  -3 -19  16   93.15   14.02
   3 -19  16  110.19   16.86
  -3  19  16   95.28   16.80
   3  20  16    4.81    4.48
   3   0  17    3.29    2.96
  -3   0  17    7.40    3.93
   3  -1  17   30.01    8.15
   3   1  17   28.67    7.73
  -3   1  17   24.03    5.85
  -3  -1  17   24.49    5.94
   3  -2  17  623.20   38.50
   3   2  17  600.97   37.30
  -3   2  17  551.78   33.51
  -3  -2  17  602.62   35.15
   3  -3  17   71.64   12.09
  -3   3  17   67.73   10.30
   3   3  17   67.28   11.13
  -3  -3  17   62.35   10.31
   3   4  17   -2.78    3.43
   3  -4  17   -3.31    3.70
  -3  -4  17   -0.35    2.11
  -3   4  17   -0.59    2.33
  -3  -5  17    4.17    2.35
  -3   5  17    5.96    2.70
   3  -5  17    7.15    3.10
   3   5  17    6.03    2.90
   3   6  17  541.76   34.89
   3  -6  17  481.51   34.76
  -3  -6  17  450.40   31.41
  -3   6  17  527.74   31.50
  -3   7  17  158.67   16.04
   3  -7  17  134.54   17.53
   3   7  17  154.27   17.39
  -3  -7  17  153.74   17.25
   3   8  17    0.39    1.59
   3   8  17   -1.93    3.62
   3  -8  17    1.66    2.63
  -3   8  17    3.69    2.71
  -3  -8  17    2.79    3.19
   3  -9  17   10.71    5.40
  -3  -9  17   10.56    4.68
  -3   9  17   11.31    4.42
   3   9  17    8.83    3.94
   3  -9  17    7.83    3.49
   3   9  17   13.10    6.05
  -3  10  17  189.72   17.55
  -3 -10  17  146.74   17.50
  -3  11  17    9.51    3.75
  -3 -11  17    3.52    2.87
   3 -12  17   75.54   13.31
  -3 -12  17   71.68   11.98
   3  12  17   67.92   11.24
   3  12  17   54.80   11.94
  -3  12  17   74.65   11.04
   3  13  17   -0.88    2.92
   3  14  17    7.92    3.74
   3  14  17   10.02    3.91
  -3  14  17   12.13    4.20
  -3 -14  17   14.07    5.66
   3 -15  17    8.42    5.08
   3  15  17    7.74    3.86
   3  15  17   11.00    4.89
  -3  15  17   10.88    4.25
  -3 -15  17    7.85    4.21
   3 -16  17  117.55   17.27
  -3 -16  17  113.83   16.14
  -3  16  17  108.78   13.64
   3  17  17   30.30    7.32
  -3  17  17   30.03    9.38
   3  17  17   25.14    8.44
   3 -17  17   20.45    7.16
  -3  17  17   36.01    8.01
  -3 -17  17   28.89    7.85
  -3  18  17  100.08   13.38
   3  18  17  101.22   17.76
  -3 -18  17  109.36   16.23
  -3  18  17  131.55   20.18
  -3 -19  17    1.36    3.43
   3 -19  17   -6.70    5.32
   3   0  18  505.39   35.01
  -3   0  18  499.62   32.31
   3  -1  18  737.88   43.36
  -3  -1  18  667.12   38.81
  -3   1  18  658.01   38.33
   3   1  18  646.02   40.94
   3   2  18   27.83    7.92
   3  -2  18   23.16    6.98
  -3  -2  18   28.16    7.15
  -3   2  18   24.28    6.90
   3   3  18  159.41   18.33
   3  -3  18  133.72   17.19
  -3   3  18  157.33   16.48
  -3  -3  18  135.30   16.05
   3   4  18   30.65    7.27
  -3   4  18   28.84    6.58
   3  -4  18   27.68    7.86
  -3  -4  18   32.49    7.32
   3   5  18   67.50   11.44
   3  -5  18   65.65   12.18
  -3  -5  18   69.59   11.30
  -3   5  18   76.69   11.37
   3  -6  18    6.34    4.16
  -3   6  18   18.28    5.52
   3   6  18   10.28    3.88
  -3  -6  18   11.21    4.71
   3  -7  18    1.31    1.69
   3  -7  18    2.24    3.61
   3   7  18    0.61    3.63
  -3   7  18    2.70    2.74
  -3  -7  18    4.46    2.55
   3  -8  18   40.05    9.33
   3   8  18   43.97    9.08
   3   8  18   60.92   10.32
  -3   8  18   46.72    8.84
  -3  -8  18   41.84    8.99
   3  -8  18   49.23   10.32
   3   9  18   92.79   13.12
  -3  -9  18   67.70   11.61
   3   9  18   75.29   12.19
  -3   9  18   76.77   11.54
  -3 -10  18   10.43    5.23
  -3  10  18    8.65    2.58
  -3  11  18    7.09    3.74
  -3 -11  18    0.60    1.23
   3  12  18  125.14   15.59
   3  12  18   99.62   16.85
   3 -12  18  114.38   17.02
   3 -13  18    3.25    2.74
   3  13  18    2.75    2.83
  -3 -13  18    6.62    4.06
  -3  13  18    3.33    3.17
  -3 -14  18   41.77    9.64
   3  14  18   54.27   12.76
  -3  14  18   44.43    8.81
   3 -15  18  107.19   17.09
  -3 -15  18  111.73   16.51
   3  15  18  122.89   16.19
   3  15  18  106.00   17.60
  -3  15  18  111.69   14.48
   3 -16  18    3.24    2.76
  -3  16  18    8.00    3.37
  -3 -16  18    8.55    4.50
  -3 -17  18   28.15    8.11
   3  17  18   31.15    7.82
   3  17  18   20.62    7.74
   3 -17  18   29.76    9.01
  -3  17  18   26.58    6.72
   3  18  18   48.17   12.20
  -3  18  18   50.03    9.66
  -3 -18  18   57.51   11.50
   3 -19  18  129.48   19.06
   3   0  19   -2.11    4.12
  -3   0  19    1.83    3.07
   3  -1  19    1.12    2.95
  -3   1  19    6.39    3.93
   3   1  19    2.18    1.69
   3   2  19  467.89   34.78
   3  -2  19  494.55   36.12
  -3   2  19  451.95   31.44
  -3  -2  19  503.08   33.30
   3   3  19    9.98    4.94
   3  -3  19    8.48    3.84
  -3  -3  19    9.24    4.31
  -3   3  19    8.85    4.37
   3   4  19    5.03    4.04
   3  -4  19    8.28    4.23
  -3   4  19   12.18    5.20
  -3  -4  19    7.43    3.80
   3  -5  19   27.69    8.47
  -3   5  19   40.45    8.68
   3   5  19   38.62    9.11
  -3  -5  19   34.98    8.47
   3   6  19  549.49   36.88
   3  -6  19  496.54   35.94
   3  -6  19  472.54   36.94
  -3  -6  19  453.45   33.62
  -3   6  19  533.13   33.86
   3   7  19    6.67    4.92
   3  -7  19    4.23    3.91
   3  -7  19   -1.10    2.72
  -3  -7  19    0.54    1.67
   3   7  19   -3.07    2.32
  -3   7  19    0.01    2.72
  -3  -8  19   30.38    7.89
   3  -8  19   28.55    8.61
  -3   8  19   29.99    7.05
   3   8  19   40.20    9.30
   3  -8  19   41.17    9.87
   3   8  19   33.00    8.47
  -3   9  19  200.77   19.71
  -3  -9  19  177.21   20.51
  -3  10  19   62.15   10.47
   3 -11  19    1.84    1.33
   3  11  19    4.87    3.02
  -3 -11  19    2.09    2.49
  -3  12  19   93.22   13.27
  -3 -12  19   87.95   14.62
  -3 -13  19   92.90   15.24
   3  13  19   77.54   15.26
  -3  13  19  102.45   14.05
   3 -13  19   99.58   16.64
   3  13  19  110.76   15.44
   3  14  19   10.36    5.33
  -3  14  19    3.74    2.41
  -3 -14  19   11.60    5.53
   3  15  19    3.99    2.72
   3  15  19    8.65    5.66
  -3  15  19   -1.40    2.61
  -3 -15  19    1.28    2.53
  -3  16  19   50.38    9.88
   3  16  19   62.10   11.54
  -3 -16  19   31.98    8.38
   3  16  19   22.40    8.76
   3 -16  19   46.50   11.48
  -3  17  19    3.34    2.63
  -3 -17  19   12.25    5.66
   3  17  19    2.63    2.47
   3 -17  19   10.41    5.00
   3  17  19    5.31    4.27
  -3 -18  19  102.24   16.23
   3   0  20   14.51    5.20
  -3   0  20   14.78    4.74
   3   1  20   65.85   12.24
   3  -1  20   83.24   14.17
  -3   1  20   64.99   11.09
  -3  -1  20   63.87   11.36
   3   2  20   57.94   11.04
   3  -2  20   59.19   11.93
  -3  -2  20   75.90   12.68
  -3   2  20   61.19   11.19
   3   3  20   79.23   13.50
  -3  -3  20   94.37   14.13
   3  -3  20   77.27   13.61
  -3   3  20   86.12   12.94
   3  -4  20   54.89   11.34
   3   4  20   67.00   12.68
  -3   4  20   54.39   10.42
  -3  -4  20   82.76   13.12
   3   5  20   11.81    5.74
   3  -5  20   12.81    5.88
   3   5  20    7.27    4.31
   3  -5  20    5.60    4.02
  -3   5  20   11.94    4.73
  -3  -5  20    9.88    5.09
   3   6  20  149.32   17.79
   3  -6  20  176.70   20.55
   3   6  20  129.58   17.59
   3  -6  20  149.87   20.20
  -3   6  20  109.62   15.06
  -3  -6  20  150.89   18.74
   3   7  20   24.41    8.01
   3  -7  20   32.60    9.30
   3  -7  20   57.83   12.03
   3   7  20   38.70    8.75
  -3   7  20   40.67    9.07
  -3  -7  20   42.67    9.94
  -3   8  20   34.01    8.11
  -3 -10  20   39.86    9.91
  -3  10  20   43.19    9.26
   3  11  20   57.08   11.29
   3 -11  20   51.41   12.00
  -3  11  20   50.79    9.80
  -3 -11  20   50.78   11.39
  -3 -12  20  127.25   18.36
  -3  12  20  147.04   17.35
   3 -13  20   -2.49    2.69
   3  13  20    0.62    2.96
   3  13  20    3.23    2.79
  -3  13  20    2.19    2.84
  -3 -13  20    3.26    2.97
   3 -14  20    2.44    2.88
   3  14  20    2.24    2.81
  -3  14  20    2.32    3.93
  -3 -14  20   -4.80    5.33
   3  15  20  240.40   24.37
  -3  15  20  194.05   21.06
   3  15  20  240.09   28.98
  -3 -15  20  203.16   24.02
  -3 -16  20   51.35   12.17
  -3  16  20   36.46    8.67
   3  16  20   48.62   10.90
   3 -16  20   56.30   12.96
  -3 -17  20   -0.14    1.45
   3  17  20   -2.79    2.55
   3 -17  20   -2.03    1.79
  -3  17  20    3.70    3.42
  -3 -18  20    6.90    2.22
   3   0  21   -1.99    3.53
  -3   0  21   -3.93    3.94
   3   1  21   32.52    8.39
   3  -1  21   30.49    8.00
   3  -1  21   18.58    6.46
  -3  -1  21   20.07    5.62
  -3   1  21   26.50    7.68
   3   1  21   19.66    6.48
   3   2  21   95.98   14.68
   3  -2  21   91.75   14.32
   3   2  21   90.02   15.09
  -3  -2  21   77.96   12.96
  -3   2  21   88.44   13.62
   3  -2  21  101.03   16.02
   3   3  21   25.47    7.66
   3  -3  21   26.53    7.98
   3  -3  21   17.18    6.34
   3   3  21   10.65    5.77
  -3   3  21   27.32    7.68
  -3  -3  21   26.93    8.24
   3   4  21    4.11    3.88
   3  -4  21    1.50    1.96
   3   4  21   -1.38    2.78
   3  -4  21   -6.71    6.31
  -3   4  21    2.04    1.42
  -3  -4  21   -0.77    3.47
   3   5  21   77.56   13.14
   3  -5  21   64.23   13.17
   3  -5  21   63.59   13.21
   3   5  21   54.62   11.73
  -3   5  21   61.88   11.52
   3   6  21  336.51   28.83
   3  -6  21  399.33   33.00
   3   6  21  298.21   28.81
  -3  -7  21   10.93    5.68
  -3   8  21   86.62   13.89
  -3  -8  21  119.05   17.54
  -3   9  21  190.05   20.43
  -3  -9  21  153.67   20.67
  -3  10  21  221.25   22.20
   3 -10  21  200.20   24.51
   3  10  21  229.64   23.44
  -3 -10  21  167.71   21.75
  -3 -11  21    2.16    2.43
  -3  11  21    4.67    4.08
   3  12  21  216.73   23.11
   3 -12  21  202.30   25.56
  -3  12  21  178.75   19.94
  -3  13  21   41.66    9.51
   3  13  21   53.50   13.57
  -3 -13  21   55.27   12.12
   3 -14  21  104.41   18.41
   3  14  21   86.22   17.06
  -3  14  21   67.70   12.22
  -3 -14  21   98.85   16.67
   3  14  21   74.88   13.66
  -3  15  21   28.03    7.81
  -3 -15  21   48.27   11.81
  -3 -16  21   -2.65    4.50
   3 -16  21   -7.95    5.09
   3   0  22   15.38    6.44
   3   0  22    4.26    2.16
   3   1  22   52.65   11.44
   3  -1  22   62.24   12.44
   3   1  22   56.99   12.26
   3  -1  22   52.21   11.70
   3   2  22   34.65    8.83
   3  -2  22   40.92    9.88
   3   2  22   24.70    7.96
   3  -2  22   19.77    6.93
   3  -3  22   96.87   16.57
   3   3  22   93.40   14.89
   3  -3  22  114.60   17.22
   3   3  22   96.05   16.42
  -3  -3  22  135.53   18.21
   3   4  22  116.46   16.74
   3  -4  22  129.30   18.55
   3   4  22  101.99   16.33
  -3   4  22   95.07   14.62
  -3  -4  22  118.67   17.39
  -3  -5  22    2.78    3.32
  -3   5  22   -1.69    2.08
  -3  -6  22   37.37    9.22
  -3   6  22   23.99    7.31
  -3   7  22   74.91   13.20
  -3  -7  22  114.55   17.49
  -3   8  22   25.87    7.78
  -3  -8  22   40.15   10.13
   3   9  22    0.79    1.40
  -3   9  22    2.79    3.97
   3  12  22   35.14   11.25
  -4   0   0   10.79    2.68
  -4   0   0   15.88    1.83
  -4   1   0    0.89    0.87
  -4  -1   0   -0.07    0.39
  -4  -1   0    1.56    0.82
   4   1   0    0.40    0.39
  -4  -2   0  177.05    8.71
  -4   2   0  146.81   10.29
  -4  -2   0  160.60   10.59
   4   2   0  162.59    8.34
  -4   3   0    1.11    1.28
  -4  -3   0    0.88    1.77
   4   3   0    1.41    1.35
  -4  -3   0    0.00    0.42
   4  -3   0   -0.78    0.90
   4   3   0   -0.22    0.54
  -4  -4   0 4432.16  138.84
   4  -4   0 4560.45  139.98
  -4  -4   0 4430.64  137.23
   4  -4   0 4475.37  138.86
  -4   4   0 4212.10  138.50
   4   4   0 4868.16  138.97
   4   4   0 4524.60  137.01
  -4   5   0    0.12    0.60
   4  -5   0    1.92    1.54
  -4  -5   0   -0.82    1.01
   4  -5   0   -0.19    0.67
   4   5   0    2.65    1.56
  -4   5   0    0.43    0.93
   4   5   0    2.63    1.24
  -4  -5   0    0.74    1.05
  -4  -6   0    2.68    1.33
   4   6   0    0.28    0.74
   4   6   0    1.62    0.83
   4  -6   0    1.02    0.75
  -4   6   0    2.08    0.68
  -4  -6   0    0.26    0.76
  -4   7   0   -0.16    0.63
  -4  -7   0   -2.47    1.93
  -4   7   0   -0.70    0.65
   4   7   0   -0.27    0.63
   4  -7   0    0.97    1.23
  -4  -7   0   -0.10    0.46
   4   7   0   -1.59    1.42
  -4  -8   0 1364.04   49.44
  -4   8   0 1463.33   51.14
  -4  -8   0 1264.70   52.66
   4   8   0 1485.79   52.97
  -4   8   0 1582.36   50.12
  -4   9   0   -1.24    1.39
  -4  -9   0    0.68    1.24
  -4  -9   0   -0.48    1.01
  -4   9   0   -0.31    1.00
   4  -9   0    0.32    0.57
  -4 -10   0 1298.97   49.00
   4  10   0 1572.89   49.57
  -4 -10   0 1234.54   54.58
  -4  10   0 1555.32   49.69
  -4  10   0 1469.45   53.55
   4 -11   0    0.34    0.49
  -4  11   0   -1.16    1.13
  -4 -11   0    0.13    0.47
   4  11   0    0.32    0.58
  -4 -11   0    1.41    1.42
  -4  11   0    0.31    0.59
   4 -11   0   -0.07    1.06
   4  12   0    8.75    1.92
  -4 -12   0    4.75    2.41
  -4  12   0    7.25    2.38
  -4  12   0    9.84    2.07
   4 -12   0   12.18    2.53
  -4 -12   0    8.46    1.99
   4 -13   0   -0.42    0.87
   4 -13   0    1.82    2.23
  -4 -13   0   -0.47    1.08
  -4  13   0   -1.59    1.18
  -4  14   0   -0.67    1.71
  -4  14   0    0.85    0.58
  -4 -14   0    1.18    0.90
  -4  14   0    0.48    0.38
  -4 -14   0    1.53    0.74
  -4  15   0   -0.17    0.45
  -4  15   0   -1.69    2.67
   4  15   0    1.86    1.89
  -4 -15   0   -0.64    0.68
  -4  15   0   -0.24    0.66
  -4 -15   0   -0.42    0.66
  -4 -16   0  132.98    7.15
   4  16   0  137.21   14.57
  -4  16   0  143.00    6.78
  -4  16   0  160.70   14.63
  -4 -16   0  126.40    7.07
  -4  17   0   -0.66    0.50
  -4  17   0   -0.27    1.58
   4  17   0   -0.69    1.53
  -4 -17   0    0.37    0.19
  -4  17   0    0.20    0.23
   4  18   0  135.04   15.41
  -4  19   0    2.89    3.09
   4  19   0    2.75    3.45
  -4  20   0  381.61   27.67
   4  20   0  379.89   28.78
   4  21   0    5.43    5.28
  -4  21   0    3.42    3.92
   4  22   0  544.15   36.94
  -4  23   0    1.94    2.85
   4  23   0    1.84    2.92
   4  24   0   60.68   11.54
  -4  24   0   54.90   10.84
   4  25   0   -5.32    2.99
  -4  25   0    5.81    4.51
  -4  26   0  158.18   19.73
  -4  27   0    3.37    2.86
   4  27   0    1.82    3.19
  -4   0   1   -0.03    0.53
  -4   0  -1   -0.04    0.77
  -4   1   1   75.42    7.10
  -4  -1  -1   97.61    4.88
  -4   1  -1   88.18    7.30
   4   1   1   81.19    4.58
  -4  -1   1   98.73    6.01
  -4  -1  -1   77.56    6.90
  -4  -1   1   75.92    7.14
  -4  -2  -1   41.47    4.87
  -4   2   1   36.73    4.69
  -4  -2   1   34.85    4.76
   4   2  -1   43.43    4.05
  -4   2  -1   36.15    4.52
  -4  -2   1   48.59    4.44
  -4   3  -1  840.05   33.67
   4   3  -1  875.90   32.17
  -4   3  -1  970.57   29.80
   4   3   1  966.29   34.51
  -4   3   1  831.21   34.29
   4  -3  -1 1009.33   35.42
  -4  -3  -1  838.15   33.84
   4   3   1  860.14   31.14
  -4  -3  -1 1013.64   32.10
  -4  -3   1  844.06   34.35
   4  -3   1  870.72   34.13
   4  -4   1   24.83    3.81
   4   4   1   27.66    3.78
   4   4  -1   23.19    3.49
   4   4  -1   24.52    3.35
  -4   4   1   19.96    3.54
   4   4   1   25.02    3.28
  -4   4  -1   22.60    3.49
   4  -4  -1   23.39    3.71
  -4  -4  -1   21.41    3.35
  -4   4  -1   26.76    2.91
  -4  -4   1   19.44    3.56
  -4  -5  -1  601.78   26.31
  -4  -5  -1  647.82   26.85
  -4   5  -1  620.32   26.34
  -4  -5   1  647.22   27.31
   4   5  -1  669.53   27.13
   4   5   1  733.79   27.42
  -4   5  -1  706.19   25.04
   4   5  -1  745.83   27.51
  -4   5   1  642.83   27.32
   4   5   1  675.31   26.49
  -4  -5   1  641.34   27.42
   4  -5   1  671.74   27.24
   4  -6   1   10.23    2.53
   4   6  -1   14.33    2.65
  -4   6  -1    9.29    2.20
   4  -6  -1    7.05    1.88
  -4   6   1   11.94    2.59
  -4  -6   1    9.13    2.29
  -4  -6  -1   10.76    2.52
  -4  -6  -1    9.63    2.31
  -4   6   1    9.30    2.14
  -4  -6   1    8.64    2.37
   4   6   1   10.68    2.42
   4   6  -1   11.62    2.87
   4   6   1   11.42    2.33
  -4   6  -1    8.01    2.00
   4  -7  -1  761.90   31.18
   4  -7  -1  663.67   27.25
   4   7  -1  729.06   27.23
   4   7   1  672.75   28.61
  -4   7  -1  688.62   27.20
  -4  -7  -1  629.83   28.91
   4  -7   1  659.68   27.66
  -4  -7   1  638.23   27.51
  -4   7  -1  751.85   27.58
   4   7   1  713.50   27.33
  -4   7   1  660.65   27.64
  -4  -7  -1  623.38   26.86
   4   7  -1  626.56   28.60
   4  -7   1  630.44   27.57
  -4   7   1  763.24   28.78
  -4  -8  -1   17.41    3.73
  -4  -8   1   15.97    3.11
   4   8  -1   18.05    3.02
  -4   8  -1   16.95    3.23
   4   8   1   20.13    4.24
   4  -8   1   17.77    3.05
   4   8   1   16.82    2.85
  -4  -8  -1   16.49    2.96
  -4   8  -1   19.10    3.16
   4   8  -1   16.29    3.65
   4  -8  -1   14.24    2.70
   4  -8   1   25.97    4.33
  -4  -8   1   11.62    3.01
  -4   8   1   16.32    3.19
  -4   9   1 2254.33   73.34
   4  -9   1 2036.83   70.13
   4   9   1 2070.65   73.83
  -4   9  -1 2363.07   69.80
  -4   9  -1 2214.17   72.50
   4  -9  -1 1932.76   69.26
  -4  -9  -1 1747.15   73.37
   4   9  -1 2147.33   69.11
  -4  -9  -1 1916.76   68.81
  -4  -9   1 1916.24   69.96
   4  -9   1 2465.49   75.71
   4   9   1 2180.59   69.46
  -4   9   1 2397.46   71.24
   4  -9   1 2437.89   76.64
  -4  10  -1    5.75    1.91
   4  10   1    5.78    1.63
  -4 -10  -1    6.03    1.67
  -4  10  -1    7.40    1.90
  -4  10   1    7.06    2.11
   4  10  -1    7.49    1.75
  -4 -10   1    6.99    1.92
  -4 -10  -1    5.22    2.39
   4 -10   1    5.40    1.87
   4 -10   1    7.82    2.77
  -4  10   1    1.60    1.19
   4 -10  -1    3.97    1.26
  -4  11  -1    4.42    1.76
   4 -11   1    4.52    2.07
  -4  11   1    8.51    1.68
  -4  11   1   11.25    3.07
  -4  11   1    6.01    1.42
  -4 -11   1    6.61    3.01
  -4 -11  -1    7.15    1.69
  -4 -11  -1    6.65    2.64
   4 -11   1    8.21    2.12
   4  11   1    4.42    1.32
  -4  11  -1    6.70    1.52
  -4 -11   1    6.62    1.72
   4  12  -1   13.20    4.06
   4 -12   1    6.72    2.55
  -4  12   1   11.73    3.23
  -4 -12  -1    5.34    2.77
  -4  12   1    7.64    1.77
   4  12   1    7.94    1.98
  -4 -12   1    5.50    1.43
  -4 -12   1    5.74    1.74
   4  13   1 1316.41   44.11
  -4 -13  -1 1488.65   58.58
  -4 -13   1 1351.43   57.11
  -4  13  -1 1299.41   51.86
  -4 -13   1 1130.46   44.20
  -4  13   1 1315.01   44.56
   4  13  -1 1493.72   55.86
  -4  13   1 1303.59   42.81
   4 -13   1 1512.22   56.80
   4  13   1 1097.52   51.88
  -4  13   1 1326.52   52.73
  -4 -13   1 1305.16   44.34
   4 -14   1    4.62    2.19
  -4 -14  -1    3.65    2.26
  -4 -14   1    8.94    4.19
  -4  14   1    0.61    1.08
  -4 -14   1    3.84    1.43
  -4  14   1    3.15    1.01
   4 -14   1    2.85    1.16
   4  14  -1    6.00    2.84
  -4  14   1    2.73    0.90
  -4 -14   1    3.63    1.15
   4  14   1    4.17    1.20
   4 -14   1    2.89    1.41
   4  14   1    6.45    2.81
  -4  15  -1  191.93    9.29
   4  15   1  154.97   10.12
  -4 -15  -1  218.07   19.18
  -4 -15   1  180.44   17.70
   4 -15   1  223.97   18.63
  -4 -15   1  167.50    9.57
   4  15   1  231.70   18.39
  -4  15   1  185.78   15.97
  -4  15   1  189.87    8.85
  -4  15  -1  192.72   16.05
   4 -15   1  173.01   10.06
   4  15  -1  208.88   17.38
  -4 -15   1  189.40    9.61
   4  15   1  201.96    9.67
  -4 -15  -1  180.32    9.62
   4 -16   1   91.33   11.89
  -4 -16   1   67.92    4.89
  -4  16   1   78.62    5.00
  -4  16   1   75.25   10.26
  -4  16   1   74.82    4.53
  -4  16  -1   67.66    9.59
   4  16   1   83.36   11.31
   4  16  -1   76.88   10.61
  -4 -16   1   77.38    5.03
  -4 -16  -1   64.37    4.84
  -4 -16  -1   64.93    4.97
  -4  16  -1   78.28    4.85
  -4  17  -1  631.94   19.66
  -4  17   1  601.32   33.68
   4  17  -1  602.37   34.61
  -4  17  -1  584.02   32.80
  -4  17  -1  617.84   19.57
   4  17   1  620.35   35.37
  -4 -17  -1  555.95   20.11
  -4 -17   1  574.82   19.67
  -4 -17  -1  535.52   19.76
  -4  17   1  628.46   19.72
  -4 -17   1  533.55   19.61
   4  18   1   28.47    6.90
  -4  18  -1   21.47    5.50
   4  18  -1   26.64    6.44
   4  19  -1   51.73    9.61
  -4  19   1   44.56    8.42
  -4  19  -1   49.83    8.83
   4  19   1   51.50    9.53
  -4  20  -1   20.37    6.39
   4  20  -1   16.49    6.23
  -4  21   1  490.89   33.00
   4  21  -1  505.67   34.31
  -4  21  -1  466.86   32.23
   4  21   1  550.74   35.99
  -4  22   1   20.64    6.97
  -4  22  -1   12.97    5.71
   4  22   1   10.23    5.03
   4  23  -1   54.96   10.89
  -4  23   1   25.51    7.52
  -4  23  -1   37.49    8.93
   4  23   1   43.45    9.84
   4  24  -1    3.87    1.69
   4  24   1    4.59    4.18
  -4  24   1   10.74    6.22
  -4  24  -1    3.93    4.29
   4  25   1  340.55   30.43
   4  25  -1  333.53   30.14
  -4  25  -1  319.24   28.24
  -4  25   1  328.21   28.90
   4  26   1    9.79    5.38
   4  26  -1   13.33    4.99
  -4  26   1   12.72    5.73
  -4  27   1    4.61    2.12
   4  27   1   15.39    6.24
  -4  27  -1   14.13    5.93
   4  27  -1   20.99    7.81
  -4  28  -1   11.21    6.10
  -4   0  -2 1120.40   41.09
  -4   0   2 1176.33   42.41
   4   1   2   45.94    2.99
  -4  -1  -2   45.75    5.15
  -4   1   2   49.43    5.64
  -4  -1   2   46.42    5.56
  -4  -1  -2   56.88    3.30
  -4   1  -2   44.88    5.08
  -4  -1   2   57.53    4.95
  -4   2   2   42.27    5.11
  -4   2  -2   38.38    4.70
  -4  -2  -2   41.40    4.86
   4   2   2   38.63    3.32
  -4  -2  -2   56.22    3.91
  -4  -2   2   38.09    5.00
  -4  -2   2   48.74    4.73
   4   2  -2   44.13    4.33
  -4   3   2   44.09    5.44
  -4  -3  -2   39.61    4.81
  -4  -3   2   45.02    3.60
  -4   3  -2   48.82    3.14
  -4  -3  -2   29.77    3.52
  -4   3  -2   39.69    4.72
   4  -3   2   39.18    4.66
   4   3  -2   45.55    4.76
   4   3   2   45.37    4.85
   4   3   2   43.24    3.91
   4   3  -2   52.12    5.54
   4  -3  -2   49.04    5.41
  -4  -3   2   41.50    4.77
  -4  -3   2   38.50    5.06
   4   4   2 2138.60   70.02
   4  -4   2 2122.76   72.27
  -4   4  -2 1945.59   71.15
  -4  -4  -2 2140.28   72.06
   4  -4   2 2145.11   68.19
   4  -4  -2 2216.88   72.69
  -4  -4  -2 2113.26   70.55
  -4   4  -2 2429.19   68.13
   4   4  -2 2208.38   71.94
   4   4  -2 2423.86   72.97
   4   4   2 2353.53   72.53
  -4   5   2  162.70   11.23
   4   5  -2  168.43   11.04
   4  -5   2  159.87    9.29
   4  -5  -2  181.36   11.30
   4   5   2  176.25   10.64
  -4  -5   2  165.08   11.40
   4  -5   2  175.59   11.15
   4   5  -2  194.87   11.31
  -4  -5  -2  179.46   11.00
  -4   5  -2  194.88    9.48
   4   5   2  193.75   11.17
   4  -6   2  145.98    9.54
  -4   6  -2  177.84    9.66
   4  -6  -2  161.11   10.42
  -4   6   2  152.82   10.79
  -4  -6   2  136.87   10.90
  -4  -6  -2  151.08   10.77
   4  -6   2  155.22   10.47
  -4  -6  -2  152.81   10.02
   4   6   2  157.03   10.49
   4   6  -2  185.43   10.63
   4   6  -2  168.97   11.33
   4   6   2  165.71   10.22
  -4  -6   2  136.00   10.25
  -4   6  -2  152.53    9.78
   4   7  -2   42.80    4.94
  -4  -7  -2   34.73    5.19
  -4   7  -2   47.16    5.09
  -4   7  -2   43.70    4.68
   4   7   2   42.52    5.46
   4  -7   2   41.93    5.07
  -4  -7   2   37.75    5.01
   4   7  -2   36.35    5.32
   4   7   2   39.13    4.54
  -4   7   2   47.08    5.49
  -4  -7  -2   38.87    4.67
  -4   8   2 1872.36   59.50
  -4  -8   2 1654.05   61.72
  -4  -8  -2 1752.73   60.09
  -4   8  -2 1999.57   60.84
  -4  -8   2 1479.41   63.82
  -4   8   2 2061.14   63.19
   4   8   2 1729.30   63.55
   4   8   2 1887.63   61.00
   4  -8   2 1842.89   61.91
  -4  -8  -2 1723.16   64.49
  -4   8   2 1803.94   63.12
  -4  -8   2 1867.68   61.06
  -4   9   2  154.98   13.50
  -4   9   2  207.20   13.84
  -4  -9  -2  196.61   14.72
  -4   9   2  229.12   13.24
  -4  -9   2  186.88   12.38
   4   9   2  199.64   14.27
  -4  -9   2  225.32   12.22
   4   9   2  213.29   12.09
  -4   9  -2  216.88   13.35
  -4   9  -2  223.85   11.76
   4  -9   2  190.94   12.40
  -4   9   2  220.39   11.19
  -4  10   2  672.31   24.97
  -4  10   2  669.31   30.23
  -4  10  -2  745.16   26.24
  -4 -10  -2  586.79   31.09
   4 -10   2  638.16   27.41
  -4  10  -2  668.64   29.35
  -4 -10   2  598.71   31.58
  -4  10   2  737.42   28.23
  -4 -10   2  563.19   26.77
   4  10   2  664.58   26.56
  -4 -10  -2  634.66   25.69
   4 -11   2   28.76    4.38
  -4 -11  -2   29.01    3.76
   4 -11   2   31.53    5.63
  -4  11   2   36.01    5.80
  -4 -11  -2   25.33    5.32
  -4 -11   2   32.36    3.99
  -4  11   2   35.73    4.72
  -4  11  -2   34.26    5.33
   4  11   2   28.95    3.90
  -4  11   2   31.26    3.53
  -4 -11   2   27.82    4.20
   4 -11   2   30.15    5.71
   4  12   2   73.29    6.40
  -4  12   2   66.63    8.31
   4 -12   2   77.33    9.41
  -4 -12   2   77.61   10.15
  -4  12  -2   78.83    8.68
  -4  12   2   73.38    6.90
  -4  12   2   67.05    5.37
   4 -12   2   74.57    7.07
  -4 -12   2   74.08    6.25
  -4 -12  -2   67.70    9.39
  -4 -12   2   69.29    6.78
  -4  13   2   14.72    2.21
  -4 -13  -2    9.89    2.06
  -4  13  -2   13.70    2.32
   4  13   2   13.15    3.62
   4  13   2   12.84    2.37
  -4 -13   2   12.26    3.48
  -4  13   2   10.55    2.79
  -4 -13   2   10.32    2.21
  -4  13  -2   10.41    3.43
   4 -13   2   16.42    4.46
   4 -13   2    9.82    2.37
   4  13  -2   16.29    4.37
  -4  13   2   11.78    2.49
  -4 -13  -2   17.58    4.87
  -4 -13   2   11.10    2.63
  -4 -14  -2  180.90   16.97
   4 -14   2  157.18   10.58
  -4  14  -2  169.40   14.37
   4  14   2  152.06   14.66
   4 -14   2  188.58   15.58
  -4  14   2  170.48    8.79
  -4  14   2  171.60   10.17
   4  14  -2  181.58   15.64
  -4 -14   2  176.35    9.72
  -4 -14  -2  155.65    9.57
   4 -14   2  204.71   16.95
  -4 -14   2  141.14    9.74
  -4  14   2  171.34   14.94
  -4  14  -2  174.23    9.32
  -4  15   2    2.19    1.60
   4  15  -2    4.04    2.85
   4  15   2    1.96    0.87
  -4  15   2    2.14    0.89
  -4 -15  -2    3.84    2.50
  -4 -15   2    1.41    0.62
  -4 -15   2    2.90    1.15
   4 -15   2    1.98    1.34
  -4 -15   2   -0.74    2.61
  -4  15   2    0.77    0.43
  -4 -15  -2    1.86    0.91
  -4  15  -2    2.23    0.79
   4 -16   2  265.06   19.81
  -4  16   2  263.07   19.87
   4 -16   2  302.18   22.71
   4  16   2  254.24   11.61
  -4  16   2  262.52   11.01
  -4  16  -2  272.37   11.42
   4  16   2  191.47   12.93
  -4  16  -2  293.74   20.42
   4  16   2  267.87   21.18
   4  16  -2  278.71   21.25
  -4 -16   2  262.72   11.78
  -4 -16  -2  233.38   11.67
   4 -16   2  222.09   12.36
  -4  17   2   50.73    8.60
  -4  17   2   49.26    3.83
   4  17  -2   63.86    9.89
   4 -17   2   43.42    4.17
  -4  17  -2   46.70    8.19
  -4 -17   2   49.15    3.83
  -4  17   2   49.12    3.51
  -4 -17   2   45.10    3.76
   4 -17   2   58.05    9.99
  -4 -17  -2   45.93    3.91
  -4  17  -2   53.79    3.66
   4  17   2   58.30    9.35
   4  18  -2  135.40   15.07
   4  18   2  141.54   15.70
  -4  18   2  125.29    5.42
  -4  18  -2  114.26   13.26
  -4  19  -2   17.61    4.87
  -4  19   2   21.77    6.40
   4  19  -2   22.54    6.61
   4  19   2   31.92    8.12
  -4  20  -2  256.60   21.99
   4  20  -2  251.40   22.57
   4  20   2  263.39   23.41
   4  21   2   87.38   13.43
  -4  21  -2   89.71   13.05
   4  21  -2   86.23   13.18
  -4  21   2   82.90   12.89
   4  22   2  441.48   32.48
  -4  22  -2  365.48   28.37
   4  22  -2  392.01   30.45
  -4  23   2   44.98    9.64
   4  23  -2   52.96   10.88
   4  24  -2   19.67    6.23
   4  24   2   27.96    8.42
  -4  24  -2   18.00    5.64
  -4  24   2   20.45    6.32
   4  25   2   81.72   14.64
  -4  25   2   70.93   13.02
   4  25  -2   69.09   13.21
  -4  25  -2   69.09   12.46
   4  26  -2  125.75   18.28
   4  26   2  150.86   20.20
  -4  26  -2  155.44   19.32
   4  27   2   16.90    6.91
  -4  27   2   10.43    4.67
   4  27  -2   24.78    8.28
  -4  27  -2   14.30    5.85
  -4  28  -2    7.98    4.73
  -4   0  -3    3.55    1.69
  -4   0   3    2.18    1.74
  -4   1  -3 1882.03   63.82
  -4  -1   3 1850.81   65.32
   4   1   3 1980.78   58.31
  -4   1   3 1829.04   65.11
  -4  -1  -3 2065.16   64.53
  -4  -1   3 1812.08   62.70
  -4   2   3  801.70   30.26
  -4   2   3  687.47   30.15
  -4  -2  -3  789.19   29.86
   4   2   3  757.62   25.68
  -4  -2   3  741.30   29.29
  -4  -2   3  759.45   30.95
  -4   2  -3  732.75   29.34
   4   3  -3    5.05    1.48
  -4  -3  -3    7.71    1.61
   4   3   3    4.98    1.29
  -4  -3  -3    5.31    1.63
  -4   3  -3    7.45    2.03
   4  -3   3    6.68    1.15
  -4   3  -3    5.69    0.97
  -4   3   3    5.69    1.72
  -4  -3   3    6.48    1.87
  -4  -3   3    5.15    1.74
  -4   3   3    6.49    1.93
  -4  -4   3    8.25    2.61
  -4   4   3    3.68    1.37
  -4  -4  -3    2.64    1.12
  -4   4  -3    5.75    1.81
  -4  -4   3    4.61    1.72
   4  -4   3    4.63    1.15
  -4  -4  -3    5.47    1.64
   4   4   3    5.12    1.76
   4  -4   3    8.48    2.52
  -4   4   3    5.91    1.87
   4   4   3    8.41    2.07
  -4  -4   3    7.00    1.74
   4   4  -3    4.97    1.63
  -4   4  -3    7.41    1.34
  -4  -5   3 1993.25   64.19
  -4  -5  -3 2113.13   62.63
   4  -5   3 1675.25   58.60
   4   5   3 1736.49   60.68
  -4  -5   3 1613.23   62.81
   4  -5   3 1887.94   62.69
  -4   5  -3 2021.56   58.49
   4   5   3 1878.52   61.90
   4   5  -3 1809.85   62.44
  -4  -5  -3 1762.25   61.32
  -4   5   3 1701.37   62.54
   4  -6   3   16.50    3.21
  -4   6  -3   13.69    2.56
   4  -6   3   14.12    2.62
  -4  -6   3   22.29    4.08
  -4  -6  -3   15.14    3.16
  -4  -6   3   13.03    3.06
   4   6   3   15.05    2.99
  -4  -6  -3   15.24    2.82
   4   6   3   18.99    3.40
   4   6  -3   17.13    3.37
  -4   6   3   12.12    2.80
  -4  -6   3   15.76    1.57
   4  -7   3  508.82   23.31
  -4   7   3  495.30   24.10
  -4   7  -3  590.88   23.02
   4   7   3  594.28   23.92
   4  -7   3  567.89   24.64
  -4  -7   3  488.64   25.86
  -4  -7  -3  521.52   25.20
  -4  -7   3  580.11   23.65
  -4   7   3  551.47   22.41
   4   7   3  566.64   25.14
  -4  -8  -3  213.37   14.84
   4  -8   3  218.40   13.96
  -4   8   3  221.25   12.03
   4   8   3  212.05   14.31
  -4  -8   3  248.79   13.19
  -4   8  -3  247.18   13.54
  -4  -8   3  203.87   15.21
   4   8   3  227.84   12.96
   4  -8   3  233.48   13.82
  -4   8   3  253.36   14.58
  -4  -9  -3 1706.63   58.00
   4  -9   3 1987.10   63.83
  -4  -9   3 1767.67   58.86
  -4  -9  -3 1588.75   63.24
  -4   9  -3 1874.75   61.36
  -4   9   3 1707.68   62.41
  -4  -9   3 1466.09   63.34
   4   9   3 1736.02   58.77
   4  -9   3 1738.21   60.30
  -4   9   3 1779.53   57.22
  -4 -10   3    1.09    0.61
  -4 -10  -3    2.29    1.24
  -4  10   3    1.10    1.27
   4 -10   3    2.79    1.58
  -4 -10  -3    3.36    2.17
  -4 -10  -3    0.40    1.14
  -4 -10   3    0.99    1.11
  -4  10  -3    1.85    1.57
  -4  10   3    1.66    0.51
   4  10   3    1.93    0.98
   4 -10   3    0.87    1.08
  -4 -10   3    1.57    0.99
  -4 -11  -3  582.41   25.20
  -4  11  -3  626.37   24.91
  -4 -11  -3  543.42   30.77
  -4 -11   3  697.52   34.23
  -4  11   3  632.06   23.90
  -4 -11   3  520.90   26.01
  -4  11  -3  633.97   28.70
   4  11   3  608.15   25.27
   4 -11   3  611.96   26.85
  -4  11   3  657.75   27.54
   4 -11   3  721.98   32.08
  -4 -11   3  652.34   25.60
  -4 -12  -3    8.15    3.38
  -4  12   3    4.40    1.98
  -4 -12   3    6.34    3.31
   4 -12   3    5.51    1.95
  -4  12  -3    9.10    3.49
  -4  12   3    6.06    1.84
  -4 -12   3    6.18    2.21
  -4 -12  -3    4.94    1.52
  -4  12  -3    6.29    1.56
  -4  12   3    7.51    1.79
   4 -12   3    4.57    2.37
   4  12   3    7.68    2.07
  -4 -12   3    7.98    2.10
  -4  13   3  718.91   26.47
  -4  13   3  767.72   30.14
  -4 -13   3  627.71   29.33
  -4 -13   3  807.69   39.53
  -4 -13   3  743.55   28.23
  -4  13   3  592.43   34.47
   4 -13   3  709.81   30.19
  -4  13  -3  764.55   34.39
   4  13   3  716.18   28.36
  -4 -13  -3  687.47   28.02
  -4  13  -3  788.82   27.71
  -4 -13  -3  639.96   36.33
   4 -13   3  790.56   37.14
   4  13  -3  802.06   37.24
  -4  13   3  716.91   34.95
   4 -14   3   24.03    5.71
  -4 -14  -3   15.90    4.84
   4  14   3   17.08    3.07
  -4  14   3   21.98    3.62
  -4 -14   3   17.15    3.29
   4  14   3   22.71    5.54
  -4  14  -3   19.27    4.65
  -4  14  -3   23.50    3.16
  -4  14   3   21.28    2.79
  -4 -14  -3   17.12    2.99
   4  14  -3   27.77    6.19
  -4  14   3   17.65    4.23
  -4 -14   3   22.45    3.24
   4 -14   3   19.14    3.63
  -4 -15  -3   68.15   10.58
   4 -15   3   46.81    5.62
   4  15   3   55.97    5.32
  -4  15   3   56.83    8.64
  -4 -15   3   47.78    5.59
   4  15   3   47.72    8.28
  -4  15  -3   58.89    8.31
  -4 -15   3   59.60    5.41
  -4  15   3   52.68    4.45
  -4  15   3   57.02    5.69
   4  15  -3   43.15    7.87
  -4  15   3   46.36    8.18
  -4 -15  -3   56.18    5.42
  -4  15  -3   59.24    4.95
   4 -15   3   58.06    9.28
   4  16  -3   42.18    7.82
  -4 -16  -3   44.70    4.52
   4 -16   3   48.64    8.07
  -4  16   3   46.55    8.21
   4  16   3   38.75    7.79
   4 -16   3   37.16    4.74
   4  16   3   44.75    4.50
  -4  16  -3   48.31    7.63
  -4 -16   3   46.93    4.47
  -4  16   3   40.37    4.44
  -4  16   3   48.08    4.11
  -4 -16   3   36.20    4.52
  -4  16  -3   49.45    4.30
   4  17   3  156.95   12.59
   4 -17   3  271.93   22.32
  -4  17   3  245.89   10.54
   4  17   3  203.77   19.18
  -4 -17   3  187.79   10.96
  -4  17   3  218.62   11.11
  -4  17  -3  244.25   10.48
  -4 -17   3  225.52   10.94
  -4  17  -3  222.13   18.35
  -4 -17  -3  215.70   11.20
  -4  17   3  225.21   19.08
   4  17  -3  223.61   19.56
   4  18   3   -0.77    2.27
  -4  18   3    3.33    0.95
  -4  18   3    0.13    1.49
  -4  18   3    3.19    0.93
   4  18   3    3.02    1.50
  -4 -18  -3    3.83    1.11
   4 -18   3    1.74    0.81
   4 -18   3    1.06    1.18
   4  18  -3    5.53    3.70
   4  18   3    2.19    0.53
  -4  18  -3    4.34    0.87
  -4 -18   3    2.25    1.02
  -4  19   3   -0.15    0.19
  -4  19   3   -2.87    2.96
   4  19  -3   -2.97    3.34
   4  20   3   -1.55    2.90
  -4  20   3    0.32    1.11
  -4  20  -3    2.61    2.69
   4  21   3  163.41   18.92
  -4  21   3  198.35   20.04
  -4  21  -3  187.10   19.01
   4  21  -3  209.88   21.02
  -4  22  -3   -4.70    3.63
   4  22   3    3.36    3.15
   4  22  -3   -0.68    2.37
  -4  23  -3   58.13   10.86
   4  23   3   70.88   12.85
  -4  23   3   63.74   11.48
   4  23  -3   72.23   12.71
  -4  24  -3   -1.91    3.19
   4  24   3   -3.54    4.02
   4  24  -3   -0.18    1.50
  -4  25   3   78.75   13.24
  -4  25  -3  100.04   14.82
  -4  26   3   11.12    5.90
  -4  26  -3    5.62    4.27
   4  26   3    9.77    6.20
  -4  27   3  211.75   24.14
   4  27   3  231.39   25.91
  -4  28  -3   14.80    6.51
  -4   0   4  144.15   10.74
  -4  -1   4   99.66    8.61
  -4   1   4   88.55    8.13
   4  -1   4   87.46    4.36
   4   2   4  147.12    7.90
   4  -2   4  153.31    6.65
  -4   2   4  119.15    9.91
  -4  -2   4  166.57   11.52
  -4  -2   4  130.91    9.80
  -4   3  -4  171.98   11.04
   4   3   4  167.34    9.63
[truncated: 958,752 more chars]
