# Supplementary material for: Tetramethylphosphinane as a new secondary phosphine synthon
Source: Commun Chem. 2023 Apr 29;6:85. doi: 10.1038/s42004-023-00876-8 (PMC10148838; doi:10.1038/s42004-023-00876-8)
Supplement: Supplementary file 8 — Supplementary Data 7 [file 42004_2023_876_MOESM8_ESM.cif]

data_exp_141_j156_cu
_audit_creation_date               2021-04-30
_audit_creation_method
;
Olex2 1.2
(compiled 2018.05.18 svn.r3508 for OlexSys, GUI svn.r5497)
;
_shelx_SHELXL_version_number       '2018/3'
_audit_contact_author_address      ?
_audit_contact_author_email        ?
_audit_contact_author_name         ''
_audit_contact_author_phone        ?
_publ_contact_author_id_orcid      ?
_publ_section_references
;
Dolomanov, O.V., Bourhis, L.J., Gildea, R.J, Howard, J.A.K. & Puschmann, H.
 (2009), J. Appl. Cryst. 42, 339-341.

Sheldrick, G.M. (2015). Acta Cryst. A71, 3-8.

Sheldrick, G.M. (2015). Acta Cryst. C71, 3-8.
;
_chemical_name_common              ?
_chemical_name_systematic          ?
_chemical_formula_moiety           '2(C26 H44 Cl N O P2 Ru), C H2 Cl2'
_chemical_formula_sum              'C53 H90 Cl4 N2 O2 P4 Ru2'
_chemical_formula_weight           1255.08
_chemical_melting_point            ?
_chemical_oxdiff_formula           'C24 H40 N1 Cl1 P2 Ru1'
_chemical_oxdiff_usercomment       James
loop_
  _atom_type_symbol
  _atom_type_description
  _atom_type_scat_dispersion_real
  _atom_type_scat_dispersion_imag
  _atom_type_scat_source
 'C' 'C' 0.0181 0.0091 'International Tables Vol C Tables 4.2.6.8 and 6.1.1.4'
 'H' 'H' 0.0000 0.0000 'International Tables Vol C Tables 4.2.6.8 and 6.1.1.4'
 'Cl' 'Cl' 0.3639 0.7018 'International Tables Vol C Tables 4.2.6.8 and 6.1.1.4'
 'N' 'N' 0.0311 0.0180 'International Tables Vol C Tables 4.2.6.8 and 6.1.1.4'
 'O' 'O' 0.0492 0.0322 'International Tables Vol C Tables 4.2.6.8 and 6.1.1.4'
 'P' 'P' 0.2955 0.4335 'International Tables Vol C Tables 4.2.6.8 and 6.1.1.4'
 'Ru' 'Ru' 0.0552 3.2960 'International Tables Vol C Tables 4.2.6.8 and 6.1.1.4'

_shelx_space_group_comment
;
The symmetry employed for this shelxl refinement is uniquely defined
by the following loop, which should always be used as a source of
symmetry information in preference to the above space-group names.
They are only intended as comments.
;
_space_group_crystal_system        'monoclinic'
_space_group_IT_number             14
_space_group_name_H-M_alt          'P 1 21/n 1'
_space_group_name_Hall             '-P 2yn'
loop_
  _space_group_symop_operation_xyz
 'x, y, z'
 '-x+1/2, y+1/2, -z+1/2'
 '-x, -y, -z'
 'x-1/2, -y-1/2, z-1/2'

_cell_length_a                     14.68140(10)
_cell_length_b                     12.07460(10)
_cell_length_c                     33.9685(2)
_cell_angle_alpha                  90
_cell_angle_beta                   91.8770(10)
_cell_angle_gamma                  90
_cell_volume                       6018.43(7)
_cell_formula_units_Z              4
_cell_measurement_reflns_used      52789
_cell_measurement_temperature      293(2)
_cell_measurement_theta_max        72.0510
_cell_measurement_theta_min        2.9810
_shelx_estimated_absorpt_T_max     ?
_shelx_estimated_absorpt_T_min     ?
_exptl_absorpt_coefficient_mu      6.996
_exptl_absorpt_correction_T_max    1.000
_exptl_absorpt_correction_T_min    0.309
_exptl_absorpt_correction_type     gaussian
_exptl_absorpt_process_details
;
CrysAlisPro 1.171.40.67a (Rigaku Oxford Diffraction, 2019)
Numerical absorption correction based on gaussian integration over
			a multifaceted crystal model
Empirical absorption correction using spherical harmonics,
 implemented in SCALE3 ABSPACK scaling algorithm.
;
_exptl_absorpt_special_details     ?
_exptl_crystal_colour              yellow
_exptl_crystal_colour_primary      yellow
_exptl_crystal_density_diffrn      1.385
_exptl_crystal_density_meas        ?
_exptl_crystal_density_method      ?
_exptl_crystal_description         plate
_exptl_crystal_F_000               2616
loop_
  _exptl_crystal_face_index_h
  _exptl_crystal_face_index_k
  _exptl_crystal_face_index_l
  _exptl_crystal_face_perp_dist
 -9 -2 3 0.1889
 0 -8 4 0.3048
 9 2 -3 0.2637
 0 8 -4 0.1802
 0 0 22 0.0571
 1 0 -22 0.0325

_exptl_crystal_size_max            0.591
_exptl_crystal_size_mid            0.475
_exptl_crystal_size_min            0.103
loop_
  _exptl_oxdiff_crystal_face_indexfrac_h
  _exptl_oxdiff_crystal_face_indexfrac_k
  _exptl_oxdiff_crystal_face_indexfrac_l
  _exptl_oxdiff_crystal_face_x
  _exptl_oxdiff_crystal_face_y
  _exptl_oxdiff_crystal_face_z
 -9.2739 -1.5397 3.3279 -0.2485 -0.3270 0.9118
 0.0820 -7.7277 3.6516 -0.5943 -0.7751 -0.2145
 9.2715 1.5484 -3.3314 0.2491 0.3278 -0.9113
 -0.4407 7.7240 -3.5494 0.5890 0.7681 0.2513
 -0.1473 -0.1876 22.0412 0.6491 -0.7586 0.0574
 0.6167 0.0999 -22.0376 -0.6464 0.7553 -0.1078

_exptl_transmission_factor_max     ?
_exptl_transmission_factor_min     ?
_diffrn_reflns_av_R_equivalents    0.0641
_diffrn_reflns_av_unetI/netI       0.0298
_diffrn_reflns_Laue_measured_fraction_full  1.000
_diffrn_reflns_Laue_measured_fraction_max  0.994
_diffrn_reflns_limit_h_max         16
_diffrn_reflns_limit_h_min         -17
_diffrn_reflns_limit_k_max         14
_diffrn_reflns_limit_k_min         -14
_diffrn_reflns_limit_l_max         41
_diffrn_reflns_limit_l_min         -41
_diffrn_reflns_number              80388
_diffrn_reflns_point_group_measured_fraction_full  1.000
_diffrn_reflns_point_group_measured_fraction_max  0.994
_diffrn_reflns_theta_full          67.684
_diffrn_reflns_theta_max           72.067
_diffrn_reflns_theta_min           2.603
_diffrn_ambient_temperature        293(2)
_diffrn_detector                   'CCD plate'
_diffrn_detector_area_resol_mean   5.2945
_diffrn_detector_type              AtlasS2
_diffrn_measured_fraction_theta_full  1.000
_diffrn_measured_fraction_theta_max  0.994
_diffrn_measurement_details
;
List of Runs (angles in degrees, time in seconds):

  # Type    Start    End  Width  t~exp~   \w     \q     \k     \f   Frames
--------------------------------------------------------------------------
  1  \w      3.00  29.00   1.00    1.00    --   36.28  38.00-120.00   26
  2  \w    -34.00  74.00   1.00    1.00    --   36.28 -38.00  30.00  108
  3  \w     69.00 121.00   1.00    1.00    --   36.28  57.00-180.00   52
  4  \w     70.00 119.00   1.00    1.00    --   36.28  57.00  90.00   49
  5  \w     12.00  83.00   1.00    1.00    --   36.28 -99.00 150.00   71
  6  \w     -3.00  41.00   1.00    1.00    --   36.28  77.00 150.00   44
  7  \w      0.00  47.00   1.00    1.00    --   36.28  38.00  60.00   47
  8  \w      6.00  42.00   1.00    1.00    --   36.28  77.00 -60.00   36
  9  \w     -9.00  16.00   1.00    1.00    --   36.28  93.00 -79.03   25
 10  \w      2.00  40.00   1.00    1.00    --   36.28  77.00  30.00   38
 11  \w     11.00  60.00   1.00    1.00    --   36.28  38.00 150.00   49
 12  \w      1.00  31.00   1.00    1.00    --   36.28  57.00 -60.00   30
 13  \w      7.00  41.00   1.00    1.00    --   36.28  77.00-150.00   34
 14  \w     63.00  97.00   1.00    1.00    --   36.28-125.00  30.00   34
 15  \w     65.00 117.00   1.00    1.00    --   36.28  38.00 150.00   52
 16  \w     55.00 120.00   1.00    1.00    --   36.28  38.00  60.00   65
 17  \w     33.00  65.00   1.00    1.00    --   36.28  38.00-120.00   32
 18  \w      4.00  47.00   1.00    1.00    --   36.28  57.00  90.00   43
 19  \w      1.00  45.00   1.00    1.00    --   36.28  57.00-180.00   44
 20  \w    -20.00  75.00   1.00    1.00    --   36.28 -77.00 -30.00   95
 21  \w    -48.00  73.00   1.00    1.00    --   36.28 -38.00-180.00  121
 22  \w     44.00 121.00   1.00    1.00    --   36.28  57.00 -60.00   77
 23  \w     76.00 120.00   1.00    1.00    --   36.28  38.00-120.00   44
 24  \w     72.00  97.00   1.00    4.94    --  108.57  61.00   0.00   25
 25  \w     72.00  98.00   1.00    4.94    --  108.57  61.00  60.00   26
 26  \w     72.00 178.00   1.00    4.94    --  108.57  61.00 120.00  106
 27  \w     72.00 178.00   1.00    4.94    --  108.57  61.00 -30.00  106
 28  \w    116.00 178.00   1.00    4.94    --  108.57  61.00  30.00   62
 29  \w    116.00 177.00   1.00    4.94    --  108.57  61.00  60.00   61
 30  \w     72.00 174.00   1.00    4.94    --  108.57  61.00  90.00  102
 31  \w    105.00 176.00   1.00    4.94    --  108.57 111.00-180.00   71
 32  \w     72.00  99.00   1.00    4.94    --  108.57  61.00  30.00   27
 33  \w     72.00  98.00   1.00    4.94    --  108.57  61.00-180.00   26
 34  \w     95.00 144.00   1.00    4.94    --  108.57 -77.00-150.00   49
 35  \w     22.00 107.00   1.00    4.94    --  108.57 -94.00 120.00   85
 36  \w     72.00 178.00   1.00    4.94    --  108.57  61.00 -90.00  106
 37  \w     18.00 107.00   1.00    4.94    --  108.57 -94.00-180.00   89
 38  \w     73.00 104.00   1.00    4.94    --  108.57  45.00  90.00   31
 39  \w     40.00  70.00   1.00    4.94    --  108.57 -77.00-150.00   30
 40  \w     73.00  99.00   1.00    4.94    --  108.57  45.00 -60.00   26
 41  \w     74.00 103.00   1.00    4.94    --  108.57  45.00 -90.00   29
 42  \w     76.00 163.00   1.00    4.94    --  108.57  45.00-120.00   87
 43  \w     48.00 102.00   1.00    4.94    --  108.57 -94.00 -90.00   54
 44  \w     73.00 137.00   1.00    4.94    --  108.57  45.00 -30.00   64
 45  \w     74.00 102.00   1.00    4.94    --  108.57  45.00 150.00   28
 46  \w     76.00 102.00   1.00    4.94    --  108.57  45.00  30.00   26
 47  \w    153.00 178.00   1.00    4.94    --  108.57  45.00-150.00   25
 48  \w     72.00  97.00   1.00    4.94    --  108.57  61.00 -60.00   25
 49  \w     73.00 133.00   1.00    4.94    --  108.57  45.00-150.00   60
 50  \w    153.00 178.00   1.00    4.94    --  108.57  61.00-120.00   25
 51  \w     73.00 104.00   1.00    4.94    --  108.57  45.00  60.00   31
 52  \w     43.00 108.00   1.00    4.94    --  108.57-111.00 120.00   65
 53  \w     72.00  98.00   1.00    4.94    --  108.57  61.00-120.00   26
 54  \w     72.00  97.00   1.00    4.94    --  108.57  61.00 150.00   25
 55  \w    116.00 176.00   1.00    4.94    --  108.57  61.00   0.00   60
 56  \w     74.00 141.00   1.00    4.94    --  108.57  45.00-180.00   67
 57  \w     72.00  98.00   1.00    4.94    --  108.57  61.00-150.00   26
 58  \w     33.00 121.00   1.00    4.94    --  108.57-136.00  71.65   88
;
_diffrn_measurement_device         'four-circle diffractometer'
_diffrn_measurement_device_type    'SuperNova, Dual, Cu at home/near, AtlasS2'
_diffrn_measurement_method         '\w scans'
_diffrn_orient_matrix_type        
 'CrysAlisPro convention (1999,Acta A55,543-557)'
_diffrn_orient_matrix_UB_11        0.0225047000
_diffrn_orient_matrix_UB_12        0.0914939000
_diffrn_orient_matrix_UB_13        0.0303763000
_diffrn_orient_matrix_UB_21        0.0091572000
_diffrn_orient_matrix_UB_22        0.0845074000
_diffrn_orient_matrix_UB_23        -0.0336359000
_diffrn_orient_matrix_UB_31        -0.1021416000
_diffrn_orient_matrix_UB_32        0.0277001000
_diffrn_orient_matrix_UB_33        0.0021581000
_diffrn_radiation_monochromator    mirror
_diffrn_radiation_probe            x-ray
_diffrn_radiation_type             CuK\a
_diffrn_radiation_wavelength       1.54184
_diffrn_source                     'micro-focus sealed X-ray tube'
_diffrn_source_type                'SuperNova (Cu) X-ray Source'
_reflns_Friedel_coverage           0.000
_reflns_Friedel_fraction_full      .
_reflns_Friedel_fraction_max       .
_reflns_number_gt                  11259
_reflns_number_total               11763
_reflns_odcompleteness_completeness  99.99
_reflns_odcompleteness_iscentric   1
_reflns_odcompleteness_theta       67.29
_reflns_special_details
;
 Reflections were merged by SHELXL according to the crystal
 class for the calculation of statistics and refinement.
 
 _reflns_Friedel_fraction is defined as the number of unique
 Friedel pairs measured divided by the number that would be
 possible theoretically, ignoring centric projections and
 systematic absences.
;
_reflns_threshold_expression       'I > 2\s(I)'
_computing_cell_refinement         'CrysAlisPro 1.171.40.67a (Rigaku OD, 2019)'
_computing_data_collection         'CrysAlisPro 1.171.40.67a (Rigaku OD, 2019)'
_computing_data_reduction          'CrysAlisPro 1.171.40.67a (Rigaku OD, 2019)'
_computing_molecular_graphics      'Olex2 (Dolomanov et al., 2009)'
_computing_publication_material    'Olex2 (Dolomanov et al., 2009)'
_computing_structure_refinement    'ShelXL (Sheldrick, 2015)'
_computing_structure_solution      'ShelXT (Sheldrick, 2015)'
_refine_diff_density_max           1.282
_refine_diff_density_min           -1.190
_refine_diff_density_rms           0.095
_refine_ls_extinction_coef         0.000049(17)
_refine_ls_extinction_expression  
 'Fc^*^=kFc[1+0.001xFc^2^\l^3^/sin(2\q)]^-1/4^'
_refine_ls_extinction_method       'SHELXL-2018/3 (Sheldrick 2018)'
_refine_ls_goodness_of_fit_ref     1.045
_refine_ls_hydrogen_treatment      mixed
_refine_ls_matrix_type             full
_refine_ls_number_parameters       638
_refine_ls_number_reflns           11763
_refine_ls_number_restraints       0
_refine_ls_R_factor_all            0.0452
_refine_ls_R_factor_gt             0.0438
_refine_ls_restrained_S_all        1.045
_refine_ls_shift/su_max            0.002
_refine_ls_shift/su_mean           0.000
_refine_ls_structure_factor_coef   Fsqd
_refine_ls_weighting_details      
 'w=1/[\s^2^(Fo^2^)+(0.0741P)^2^+7.1758P] where P=(Fo^2^+2Fc^2^)/3'
_refine_ls_weighting_scheme        calc
_refine_ls_wR_factor_gt            0.1216
_refine_ls_wR_factor_ref           0.1230
_refine_special_details            ?
_olex2_refinement_description
;
1. Fixed Uiso
 At 1.2 times of:
  All C(H) groups, All C(H,H) groups
 At 1.5 times of:
  All C(H,H,H) groups
2. Others
 Fixed Sof: C51A(0.5) H51A(0.5) H51B(0.5) C51B(0.5) H51C(0.5) H51D(0.5)
3.a Secondary CH2 refined with riding coordinates:
 C6(H6A,H6B), C16(H16A,H16B), C43(H43A,H43B), C41(H41A,H41B), C20(H20A,H20B),
 C31(H31A,H31B), C8(H8A,H8B), C10(H10A,H10B), C44(H44A,H44B), C45(H45A,H45B),
 C18(H18A,H18B), C19(H19A,H19B), C33(H33A,H33B), C9(H9A,H9B), C34(H34A,H34B),
 C35(H35A,H35B), C51A(H51A,H51B), C51B(H51C,H51D)
3.b Aromatic/amide H refined with riding coordinates:
 C27(H27), C4(H4), C29(H29), C2(H2), C28(H28), C3(H3)
3.c Idealised Me refined as rotating group:
 C22(H22A,H22B,H22C), C15(H15A,H15B,H15C), C23(H23A,H23B,H23C), C49(H49A,H49B,
 H49C), C14(H14A,H14B,H14C), C12(H12A,H12B,H12C), C50(H50A,H50B,H50C), C13(H13A,
 H13B,H13C), C47(H47A,H47B,H47C), C25(H25A,H25B,H25C), C24(H24A,H24B,H24C),
 C39(H39A,H39B,H39C), C40(H40A,H40B,H40C), C48(H48A,H48B,H48C), C37(H37A,H37B,
 H37C), C38(H38A,H38B,H38C)
;
_atom_sites_solution_hydrogens     mixed
_atom_sites_solution_primary       dual
_atom_sites_solution_secondary     ?
loop_
  _atom_site_label
  _atom_site_type_symbol
  _atom_site_fract_x
  _atom_site_fract_y
  _atom_site_fract_z
  _atom_site_U_iso_or_equiv
  _atom_site_adp_type
  _atom_site_occupancy
  _atom_site_site_symmetry_order
  _atom_site_calc_flag
  _atom_site_refinement_flags_posn
  _atom_site_refinement_flags_adp
  _atom_site_refinement_flags_occupancy
  _atom_site_disorder_assembly
  _atom_site_disorder_group
 Ru1 Ru 0.24137(2) 0.44049(2) 0.57898(2) 0.02863(8) Uani 1 1 d . . . . .
 Ru2 Ru 0.74959(2) 0.08471(2) 0.64818(2) 0.03137(8) Uani 1 1 d . . . . .
 P3 P 0.64959(5) 0.18847(7) 0.60772(2) 0.03424(17) Uani 1 1 d . . . . .
 P2 P 0.27264(6) 0.60228(6) 0.61422(2) 0.03381(17) Uani 1 1 d . . . . .
 Cl1 Cl 0.33065(6) 0.32694(7) 0.63027(3) 0.0479(2) Uani 1 1 d . . . . .
 P1 P 0.15896(5) 0.29572(7) 0.54982(2) 0.03303(17) Uani 1 1 d . . . . .
 Cl2 Cl 0.79324(7) 0.24783(9) 0.69244(3) 0.0550(2) Uani 1 1 d . . . . .
 P4 P 0.80223(7) -0.05508(8) 0.69077(2) 0.0428(2) Uani 1 1 d . . . . .
 N1 N 0.12871(18) 0.4386(2) 0.61804(8) 0.0322(5) Uani 1 1 d . . . . .
 N2 N 0.62770(19) 0.0673(2) 0.68240(8) 0.0345(6) Uani 1 1 d . . . . .
 O1 O 0.3895(2) 0.4635(3) 0.52123(9) 0.0665(8) Uani 1 1 d . . . . .
 O2 O 0.9054(2) 0.0840(3) 0.59435(11) 0.0777(10) Uani 1 1 d . . . . .
 C26 C 0.5505(2) 0.1216(3) 0.67110(9) 0.0402(7) Uani 1 1 d . . . . .
 C21 C 0.1739(3) 0.1484(3) 0.56595(12) 0.0458(8) Uani 1 1 d . . . . .
 C7 C 0.2086(3) 0.7293(3) 0.59767(10) 0.0440(8) Uani 1 1 d . . . . .
 C42 C 0.5896(3) 0.1103(4) 0.56649(10) 0.0464(8) Uani 1 1 d . . . . .
 C1 C 0.0522(2) 0.3812(3) 0.60871(10) 0.0398(7) Uani 1 1 d . . . . .
 C52 C 0.3338(3) 0.4518(3) 0.54374(10) 0.0410(7) Uani 1 1 d . . . . .
 C5 C 0.1345(2) 0.4958(3) 0.65238(9) 0.0377(7) Uani 1 1 d . . . . .
 C11 C 0.3888(3) 0.6547(3) 0.62966(12) 0.0507(9) Uani 1 1 d . . . . .
 C27 C 0.4663(3) 0.0923(4) 0.68565(11) 0.0540(10) Uani 1 1 d . . . . .
 H27 H 0.413924 0.130612 0.677680 0.065 Uiso 1 1 calc R . . . .
 C22 C 0.2746(3) 0.1151(3) 0.56124(15) 0.0585(10) Uani 1 1 d . . . . .
 H22A H 0.290497 0.123909 0.534232 0.088 Uiso 1 1 calc GR . . . .
 H22B H 0.282892 0.039151 0.568929 0.088 Uiso 1 1 calc GR . . . .
 H22C H 0.312981 0.161529 0.577640 0.088 Uiso 1 1 calc GR . . . .
 C15 C 0.1060(3) 0.7071(3) 0.59785(13) 0.0533(9) Uani 1 1 d . . . . .
 H15A H 0.091811 0.643511 0.581812 0.080 Uiso 1 1 calc GR . . . .
 H15B H 0.073737 0.770375 0.587498 0.080 Uiso 1 1 calc GR . . . .
 H15C H 0.088129 0.693387 0.624340 0.080 Uiso 1 1 calc GR . . . .
 C53 C 0.8470(3) 0.0859(3) 0.61568(11) 0.0470(8) Uani 1 1 d . . . . .
 C23 C 0.1521(3) 0.1422(3) 0.60991(13) 0.0544(9) Uani 1 1 d . . . . .
 H23A H 0.186768 0.197342 0.624199 0.082 Uiso 1 1 calc GR . . . .
 H23B H 0.167582 0.070114 0.619940 0.082 Uiso 1 1 calc GR . . . .
 H23C H 0.088217 0.155475 0.613000 0.082 Uiso 1 1 calc GR . . . .
 C30 C 0.6236(3) -0.0114(3) 0.71034(10) 0.0455(8) Uani 1 1 d . . . . .
 C46 C 0.6753(3) 0.3288(3) 0.58610(12) 0.0539(9) Uani 1 1 d . . . . .
 C6 C 0.2194(3) 0.5621(3) 0.66055(10) 0.0419(8) Uani 1 1 d . . . . .
 H6A H 0.262150 0.518595 0.676482 0.050 Uiso 1 1 calc R . . . .
 H6B H 0.204432 0.628083 0.675289 0.050 Uiso 1 1 calc R . . . .
 C16 C 0.0451(2) 0.3305(3) 0.56806(11) 0.0424(7) Uani 1 1 d . . . . .
 H16A H 0.015014 0.382136 0.550046 0.051 Uiso 1 1 calc R . . . .
 H16B H 0.008264 0.263842 0.568880 0.051 Uiso 1 1 calc R . . . .
 C4 C 0.0636(3) 0.4938(4) 0.67835(10) 0.0533(9) Uani 1 1 d . . . . .
 H4 H 0.067567 0.534651 0.701555 0.064 Uiso 1 1 calc R . . . .
 C29 C 0.5400(3) -0.0458(4) 0.72452(11) 0.0558(10) Uani 1 1 d . . . . .
 H29 H 0.537601 -0.103775 0.742463 0.067 Uiso 1 1 calc R . . . .
 C2 C -0.0185(3) 0.3741(4) 0.63448(12) 0.0557(10) Uani 1 1 d . . . . .
 H2 H -0.069438 0.331212 0.628111 0.067 Uiso 1 1 calc R . . . .
 C43 C 0.5244(3) 0.1871(4) 0.54228(12) 0.0621(11) Uani 1 1 d . . . . .
 H43A H 0.498960 0.145153 0.520193 0.075 Uiso 1 1 calc R . . . .
 H43B H 0.474343 0.207619 0.558731 0.075 Uiso 1 1 calc R . . . .
 C41 C 0.5597(2) 0.2159(3) 0.64286(10) 0.0458(8) Uani 1 1 d . . . . .
 H41A H 0.574174 0.283110 0.657412 0.055 Uiso 1 1 calc R . . . .
 H41B H 0.502204 0.227229 0.628568 0.055 Uiso 1 1 calc R . . . .
 C49 C 0.6600(3) 0.0579(4) 0.53960(12) 0.0620(11) Uani 1 1 d . . . . .
 H49A H 0.696575 0.115137 0.528499 0.093 Uiso 1 1 calc GR . . . .
 H49B H 0.628953 0.017674 0.518803 0.093 Uiso 1 1 calc GR . . . .
 H49C H 0.698351 0.008256 0.554714 0.093 Uiso 1 1 calc GR . . . .
 C17 C 0.1418(3) 0.2894(4) 0.49475(11) 0.0540(10) Uani 1 1 d . . . . .
 C20 C 0.1100(3) 0.0704(3) 0.54266(16) 0.0610(12) Uani 1 1 d . . . . .
 H20A H 0.123996 -0.005152 0.550506 0.073 Uiso 1 1 calc R . . . .
 H20B H 0.047929 0.085562 0.550015 0.073 Uiso 1 1 calc R . . . .
 C28 C 0.4616(3) 0.0062(4) 0.71194(12) 0.0600(11) Uani 1 1 d . . . . .
 H28 H 0.405560 -0.016518 0.721082 0.072 Uiso 1 1 calc R . . . .
 C14 C 0.2328(3) 0.7586(3) 0.55555(12) 0.0588(10) Uani 1 1 d . . . . .
 H14A H 0.294823 0.783606 0.555215 0.088 Uiso 1 1 calc GR . . . .
 H14B H 0.193089 0.816391 0.545851 0.088 Uiso 1 1 calc GR . . . .
 H14C H 0.225577 0.694385 0.539092 0.088 Uiso 1 1 calc GR . . . .
 C32 C 0.7987(4) -0.2010(4) 0.67097(12) 0.0603(11) Uani 1 1 d . . . . .
 C12 C 0.4459(3) 0.6703(5) 0.59280(15) 0.0735(14) Uani 1 1 d . . . . .
 H12A H 0.451657 0.600645 0.579510 0.110 Uiso 1 1 calc GR . . . .
 H12B H 0.505325 0.697399 0.600508 0.110 Uiso 1 1 calc GR . . . .
 H12C H 0.416261 0.722724 0.575400 0.110 Uiso 1 1 calc GR . . . .
 C31 C 0.7124(3) -0.0539(4) 0.72714(11) 0.0574(11) Uani 1 1 d . . . . .
 H31A H 0.703749 -0.128569 0.736904 0.069 Uiso 1 1 calc R . . . .
 H31B H 0.731668 -0.007826 0.749267 0.069 Uiso 1 1 calc R . . . .
 C8 C 0.2285(3) 0.8266(3) 0.62584(14) 0.0613(11) Uani 1 1 d . . . . .
 H8A H 0.196260 0.891262 0.615739 0.074 Uiso 1 1 calc R . . . .
 H8B H 0.203711 0.808808 0.651205 0.074 Uiso 1 1 calc R . . . .
 C3 C -0.0131(3) 0.4309(4) 0.66963(13) 0.0603(11) Uani 1 1 d . . . . .
 H3 H -0.060210 0.426907 0.687212 0.072 Uiso 1 1 calc R . . . .
 C10 C 0.3821(4) 0.7642(4) 0.65282(15) 0.0687(13) Uani 1 1 d . . . . .
 H10A H 0.354101 0.748690 0.677706 0.082 Uiso 1 1 calc R . . . .
 H10B H 0.443309 0.790881 0.658726 0.082 Uiso 1 1 calc R . . . .
 C50 C 0.5336(3) 0.0166(4) 0.58357(14) 0.0643(11) Uani 1 1 d . . . . .
 H50A H 0.572233 -0.029084 0.600108 0.096 Uiso 1 1 calc GR . . . .
 H50B H 0.507389 -0.027213 0.562518 0.096 Uiso 1 1 calc GR . . . .
 H50C H 0.485793 0.047217 0.598857 0.096 Uiso 1 1 calc GR . . . .
 C44 C 0.5664(3) 0.2926(5) 0.52643(12) 0.0698(13) Uani 1 1 d . . . . .
 H44A H 0.619145 0.274001 0.511278 0.084 Uiso 1 1 calc R . . . .
 H44B H 0.522484 0.329752 0.509045 0.084 Uiso 1 1 calc R . . . .
 C45 C 0.5946(4) 0.3688(4) 0.55957(14) 0.0690(13) Uani 1 1 d . . . . .
 H45A H 0.542546 0.380462 0.575930 0.083 Uiso 1 1 calc R . . . .
 H45B H 0.610533 0.439976 0.548442 0.083 Uiso 1 1 calc R . . . .
 C13 C 0.4388(3) 0.5705(4) 0.65577(17) 0.0721(14) Uani 1 1 d . . . . .
 H13A H 0.405745 0.559372 0.679373 0.108 Uiso 1 1 calc GR . . . .
 H13B H 0.498803 0.597462 0.662507 0.108 Uiso 1 1 calc GR . . . .
 H13C H 0.443306 0.501547 0.641903 0.108 Uiso 1 1 calc GR . . . .
 C18 C 0.0813(3) 0.1884(4) 0.48280(13) 0.0647(12) Uani 1 1 d . . . . .
 H18A H 0.020560 0.200890 0.492256 0.078 Uiso 1 1 calc R . . . .
 H18B H 0.076556 0.185086 0.454278 0.078 Uiso 1 1 calc R . . . .
 C19 C 0.1143(3) 0.0781(4) 0.49785(16) 0.0682(14) Uani 1 1 d . . . . .
 H19A H 0.176715 0.066740 0.490161 0.082 Uiso 1 1 calc R . . . .
 H19B H 0.077214 0.019833 0.485928 0.082 Uiso 1 1 calc R . . . .
 C47 C 0.6911(5) 0.4142(4) 0.61934(17) 0.0799(16) Uani 1 1 d . . . . .
 H47A H 0.635263 0.425683 0.632721 0.120 Uiso 1 1 calc GR . . . .
 H47B H 0.710879 0.482972 0.608330 0.120 Uiso 1 1 calc GR . . . .
 H47C H 0.736935 0.387062 0.637697 0.120 Uiso 1 1 calc GR . . . .
 C25 C 0.2356(3) 0.2802(5) 0.47615(13) 0.0773(16) Uani 1 1 d . . . . .
 H25A H 0.266755 0.349912 0.478505 0.116 Uiso 1 1 calc GR . . . .
 H25B H 0.227716 0.261092 0.448820 0.116 Uiso 1 1 calc GR . . . .
 H25C H 0.270895 0.223892 0.489521 0.116 Uiso 1 1 calc GR . . . .
 C24 C 0.0948(4) 0.3952(5) 0.47934(13) 0.0747(14) Uani 1 1 d . . . . .
 H24A H 0.033475 0.397702 0.488276 0.112 Uiso 1 1 calc GR . . . .
 H24B H 0.093864 0.395337 0.451070 0.112 Uiso 1 1 calc GR . . . .
 H24C H 0.127710 0.458853 0.489051 0.112 Uiso 1 1 calc GR . . . .
 C33 C 0.8362(4) -0.2839(4) 0.70207(16) 0.0825(17) Uani 1 1 d . . . . .
 H33A H 0.793451 -0.287829 0.723204 0.099 Uiso 1 1 calc R . . . .
 H33B H 0.838316 -0.356641 0.690009 0.099 Uiso 1 1 calc R . . . .
 C36 C 0.9108(4) -0.0466(5) 0.72140(15) 0.0736(14) Uani 1 1 d . . . . .
 C9 C 0.3283(4) 0.8565(4) 0.63215(17) 0.0762(15) Uani 1 1 d . . . . .
 H9A H 0.333123 0.923492 0.647846 0.091 Uiso 1 1 calc R . . . .
 H9B H 0.354549 0.871460 0.606862 0.091 Uiso 1 1 calc R . . . .
 C39 C 0.7010(4) -0.2319(4) 0.66011(18) 0.0833(16) Uani 1 1 d . . . . .
 H39A H 0.667308 -0.240586 0.683665 0.125 Uiso 1 1 calc GR . . . .
 H39B H 0.700075 -0.300307 0.645673 0.125 Uiso 1 1 calc GR . . . .
 H39C H 0.673746 -0.174523 0.644124 0.125 Uiso 1 1 calc GR . . . .
 C34 C 0.9298(5) -0.2581(5) 0.71992(17) 0.095(2) Uani 1 1 d . . . . .
 H34A H 0.949982 -0.319568 0.736376 0.114 Uiso 1 1 calc R . . . .
 H34B H 0.972643 -0.249853 0.698982 0.114 Uiso 1 1 calc R . . . .
 C35 C 0.9297(4) -0.1541(6) 0.74420(16) 0.0892(19) Uani 1 1 d . . . . .
 H35A H 0.988498 -0.147419 0.757851 0.107 Uiso 1 1 calc R . . . .
 H35B H 0.884075 -0.161730 0.764042 0.107 Uiso 1 1 calc R . . . .
 C40 C 0.8553(4) -0.2070(5) 0.63362(13) 0.0792(16) Uani 1 1 d . . . . .
 H40A H 0.832046 -0.154489 0.614609 0.119 Uiso 1 1 calc GR . . . .
 H40B H 0.851303 -0.280283 0.622707 0.119 Uiso 1 1 calc GR . . . .
 H40C H 0.917804 -0.190065 0.640269 0.119 Uiso 1 1 calc GR . . . .
 C48 C 0.7626(3) 0.3179(5) 0.56285(16) 0.0742(14) Uani 1 1 d . . . . .
 H48A H 0.812655 0.299328 0.580535 0.111 Uiso 1 1 calc GR . . . .
 H48B H 0.775054 0.386840 0.550030 0.111 Uiso 1 1 calc GR . . . .
 H48C H 0.754844 0.260595 0.543430 0.111 Uiso 1 1 calc GR . . . .
 C37 C 0.9060(5) 0.0487(6) 0.7508(2) 0.111(3) Uani 1 1 d . . . . .
 H37A H 0.884295 0.114152 0.737456 0.166 Uiso 1 1 calc GR . . . .
 H37B H 0.965619 0.062453 0.762230 0.166 Uiso 1 1 calc GR . . . .
 H37C H 0.865108 0.029540 0.771193 0.166 Uiso 1 1 calc GR . . . .
 C38 C 0.9878(4) -0.0189(7) 0.6929(2) 0.109(2) Uani 1 1 d . . . . .
 H38A H 0.990321 -0.075070 0.672970 0.164 Uiso 1 1 calc GR . . . .
 H38B H 1.045082 -0.015925 0.707336 0.164 Uiso 1 1 calc GR . . . .
 H38C H 0.975772 0.051593 0.680714 0.164 Uiso 1 1 calc GR . . . .
 C51A C 0.2210(8) 0.2623(8) 0.7173(2) 0.069(3) Uani 0.5 1 d . . P A 1
 H51A H 0.158242 0.286482 0.714074 0.083 Uiso 0.5 1 calc R . P A 1
 H51B H 0.250216 0.273054 0.692407 0.083 Uiso 0.5 1 calc R . P A 1
 Cl3 Cl 0.2227(2) 0.1255(3) 0.72871(10) 0.1735(12) Uani 1 1 d . . . . .
 Cl4 Cl 0.2748(3) 0.3425(3) 0.75236(9) 0.1967(16) Uani 1 1 d . . . . .
 H H 0.728(5) 0.003(7) 0.633(2) 0.14(3) Uiso 1 1 d . . . . .
 HA H 0.183(3) 0.504(4) 0.5498(12) 0.053(12) Uiso 1 1 d . . . . .
 C51B C 0.1356(8) 0.2224(12) 0.7295(4) 0.091(4) Uani 0.5 1 d . . P A 2
 H51C H 0.090299 0.209996 0.749211 0.110 Uiso 0.5 1 calc R . P A 2
 H51D H 0.108374 0.241578 0.704009 0.110 Uiso 0.5 1 calc R . P A 2

loop_
  _atom_site_aniso_label
  _atom_site_aniso_U_11
  _atom_site_aniso_U_22
  _atom_site_aniso_U_33
  _atom_site_aniso_U_23
  _atom_site_aniso_U_13
  _atom_site_aniso_U_12
 Ru1 0.03144(14) 0.02948(13) 0.02486(12) -0.00084(7) -0.00049(9) 0.00007(8)
 Ru2 0.02983(14) 0.03995(14) 0.02444(13) 0.00061(8) 0.00265(9) 0.00118(9)
 P3 0.0322(4) 0.0432(4) 0.0274(3) 0.0042(3) 0.0029(3) 0.0036(3)
 P2 0.0411(4) 0.0318(4) 0.0281(3) -0.0021(3) -0.0051(3) -0.0029(3)
 Cl1 0.0484(5) 0.0483(5) 0.0464(4) 0.0089(3) -0.0094(4) 0.0063(4)
 P1 0.0326(4) 0.0350(4) 0.0315(4) -0.0077(3) 0.0013(3) -0.0012(3)
 Cl2 0.0633(6) 0.0574(5) 0.0442(4) -0.0125(4) 0.0021(4) -0.0112(4)
 P4 0.0489(5) 0.0517(5) 0.0277(4) 0.0033(3) -0.0008(3) 0.0131(4)
 N1 0.0312(13) 0.0374(14) 0.0281(12) -0.0024(10) 0.0031(10) 0.0015(10)
 N2 0.0333(14) 0.0438(15) 0.0268(12) 0.0013(10) 0.0064(10) -0.0014(11)
 O1 0.0595(18) 0.085(2) 0.0567(17) 0.0020(16) 0.0241(15) -0.0093(16)
 O2 0.0498(18) 0.114(3) 0.071(2) 0.0002(19) 0.0323(17) -0.0007(17)
 C26 0.0347(17) 0.058(2) 0.0286(14) -0.0049(14) 0.0054(12) 0.0000(14)
 C21 0.0441(19) 0.0319(16) 0.061(2) -0.0073(15) 0.0028(16) -0.0002(14)
 C7 0.061(2) 0.0319(16) 0.0383(17) -0.0003(13) -0.0067(15) 0.0037(15)
 C42 0.0409(19) 0.067(2) 0.0311(16) -0.0026(15) -0.0025(14) 0.0012(17)
 C1 0.0353(17) 0.0435(18) 0.0406(17) -0.0037(14) 0.0031(13) 0.0029(14)
 C52 0.047(2) 0.0385(17) 0.0369(17) 0.0023(13) -0.0020(15) -0.0020(14)
 C5 0.0460(18) 0.0395(17) 0.0275(14) -0.0001(12) -0.0004(12) 0.0018(14)
 C11 0.049(2) 0.053(2) 0.049(2) -0.0088(16) -0.0100(16) -0.0119(17)
 C27 0.0375(19) 0.086(3) 0.0386(18) -0.0063(18) 0.0080(15) -0.0039(18)
 C22 0.050(2) 0.047(2) 0.079(3) -0.012(2) 0.006(2) 0.0097(17)
 C15 0.057(2) 0.046(2) 0.057(2) -0.0007(17) -0.0094(18) 0.0134(17)
 C53 0.043(2) 0.056(2) 0.0415(19) -0.0014(15) 0.0005(16) 0.0009(16)
 C23 0.060(2) 0.0383(19) 0.065(2) 0.0063(17) 0.0071(19) -0.0020(17)
 C30 0.060(2) 0.049(2) 0.0283(15) -0.0004(14) 0.0117(14) -0.0016(17)
 C46 0.066(2) 0.050(2) 0.0457(19) 0.0155(16) 0.0006(18) -0.0013(18)
 C6 0.057(2) 0.0431(18) 0.0249(14) -0.0053(12) -0.0048(14) 0.0004(15)
 C16 0.0327(16) 0.0480(19) 0.0464(18) -0.0120(15) -0.0017(13) 0.0006(14)
 C4 0.066(3) 0.063(2) 0.0313(16) -0.0077(16) 0.0105(16) 0.0038(19)
 C29 0.077(3) 0.056(2) 0.0363(18) -0.0010(16) 0.0207(19) -0.017(2)
 C2 0.040(2) 0.074(3) 0.054(2) -0.010(2) 0.0091(16) -0.0077(18)
 C43 0.046(2) 0.099(3) 0.0409(19) 0.001(2) -0.0090(16) 0.012(2)
 C41 0.0411(18) 0.060(2) 0.0365(16) 0.0043(15) 0.0064(14) 0.0171(16)
 C49 0.064(3) 0.081(3) 0.041(2) -0.0148(19) 0.0014(19) 0.013(2)
 C17 0.057(2) 0.070(3) 0.0343(17) -0.0136(17) -0.0002(16) -0.0075(19)
 C20 0.053(2) 0.039(2) 0.091(3) -0.023(2) 0.008(2) -0.0080(17)
 C28 0.049(2) 0.088(3) 0.045(2) -0.010(2) 0.0183(17) -0.023(2)
 C14 0.085(3) 0.047(2) 0.044(2) 0.0079(16) -0.003(2) 0.005(2)
 C32 0.089(3) 0.049(2) 0.044(2) 0.0052(17) 0.008(2) 0.018(2)
 C12 0.059(3) 0.089(4) 0.072(3) -0.009(3) 0.003(2) -0.027(3)
 C31 0.079(3) 0.062(2) 0.0309(17) 0.0116(16) 0.0078(18) 0.020(2)
 C8 0.087(3) 0.0343(19) 0.062(2) -0.0106(17) -0.008(2) 0.0041(19)
 C3 0.052(2) 0.084(3) 0.047(2) -0.008(2) 0.0197(18) -0.004(2)
 C10 0.075(3) 0.063(3) 0.068(3) -0.022(2) -0.014(2) -0.020(2)
 C50 0.057(2) 0.077(3) 0.058(2) -0.005(2) -0.011(2) -0.019(2)
 C44 0.069(3) 0.099(4) 0.041(2) 0.022(2) -0.0015(19) 0.027(3)
 C45 0.082(3) 0.069(3) 0.056(2) 0.024(2) -0.001(2) 0.017(2)
 C13 0.056(3) 0.079(3) 0.080(3) -0.006(2) -0.032(2) -0.008(2)
 C18 0.051(2) 0.094(3) 0.049(2) -0.031(2) -0.0022(18) -0.012(2)
 C19 0.055(2) 0.066(3) 0.085(3) -0.045(2) 0.014(2) -0.014(2)
 C47 0.113(5) 0.046(2) 0.080(3) 0.009(2) -0.007(3) -0.009(3)
 C25 0.069(3) 0.120(4) 0.045(2) -0.032(3) 0.016(2) -0.031(3)
 C24 0.095(4) 0.087(3) 0.040(2) 0.000(2) -0.021(2) -0.003(3)
 C33 0.119(5) 0.062(3) 0.068(3) 0.019(2) 0.014(3) 0.034(3)
 C36 0.069(3) 0.092(4) 0.058(3) 0.008(2) -0.024(2) 0.018(3)
 C9 0.098(4) 0.045(2) 0.084(3) -0.018(2) -0.017(3) -0.015(2)
 C39 0.108(4) 0.053(3) 0.088(4) -0.004(3) -0.003(3) -0.007(3)
 C34 0.115(5) 0.102(4) 0.067(3) 0.030(3) 0.007(3) 0.063(4)
 C35 0.088(4) 0.119(5) 0.059(3) 0.022(3) -0.017(3) 0.037(4)
 C40 0.116(4) 0.077(3) 0.045(2) -0.004(2) 0.015(3) 0.036(3)
 C48 0.064(3) 0.085(3) 0.074(3) 0.033(3) 0.013(2) -0.013(2)
 C37 0.125(6) 0.120(5) 0.082(4) -0.021(4) -0.065(4) 0.021(4)
 C38 0.055(3) 0.146(6) 0.125(6) 0.039(5) -0.033(3) -0.009(4)
 C51A 0.093(7) 0.077(6) 0.039(4) 0.018(4) 0.015(4) 0.006(5)
 Cl3 0.190(3) 0.171(3) 0.160(2) 0.040(2) 0.010(2) -0.012(2)
 Cl4 0.247(4) 0.224(4) 0.1200(19) -0.011(2) 0.033(2) -0.089(3)
 C51B 0.062(6) 0.127(11) 0.084(8) -0.009(7) 0.006(6) -0.017(7)

_geom_special_details
;
 All esds (except the esd in the dihedral angle between two l.s. planes)
 are estimated using the full covariance matrix.  The cell esds are taken
 into account individually in the estimation of esds in distances, angles
 and torsion angles; correlations between esds in cell parameters are only
 used when they are defined by crystal symmetry.  An approximate (isotropic)
 treatment of cell esds is used for estimating esds involving l.s. planes.
;
loop_
  _geom_bond_atom_site_label_1
  _geom_bond_atom_site_label_2
  _geom_bond_distance
  _geom_bond_site_symmetry_2
  _geom_bond_publ_flag
 Ru1 P2 2.3289(8) . ?
 Ru1 Cl1 2.5463(8) . ?
 Ru1 P1 2.3285(8) . ?
 Ru1 N1 2.154(3) . ?
 Ru1 C52 1.843(4) . ?
 Ru2 P3 2.3412(8) . ?
 Ru2 Cl2 2.5471(9) . ?
 Ru2 P4 2.3379(9) . ?
 Ru2 N2 2.176(3) . ?
 Ru2 C53 1.836(4) . ?
 P3 C42 1.884(4) . ?
 P3 C46 1.890(4) . ?
 P3 C41 1.838(3) . ?
 P2 C7 1.875(4) . ?
 P2 C11 1.878(4) . ?
 P2 C6 1.845(4) . ?
 P1 C21 1.873(4) . ?
 P1 C16 1.850(3) . ?
 P1 C17 1.881(4) . ?
 P4 C32 1.887(4) . ?
 P4 C31 1.837(4) . ?
 P4 C36 1.878(5) . ?
 N1 C1 1.349(4) . ?
 N1 C5 1.356(4) . ?
 N2 C26 1.353(5) . ?
 N2 C30 1.346(4) . ?
 O1 C52 1.146(5) . ?
 O2 C53 1.140(5) . ?
 C26 C27 1.392(5) . ?
 C26 C41 1.498(5) . ?
 C21 C22 1.545(5) . ?
 C21 C23 1.539(6) . ?
 C21 C20 1.531(5) . ?
 C7 C15 1.530(6) . ?
 C7 C14 1.527(5) . ?
 C7 C8 1.537(5) . ?
 C42 C43 1.549(5) . ?
 C42 C49 1.538(5) . ?
 C42 C50 1.524(6) . ?
 C1 C16 1.511(5) . ?
 C1 C2 1.381(5) . ?
 C5 C6 1.499(5) . ?
 C5 C4 1.387(5) . ?
 C11 C12 1.541(6) . ?
 C11 C10 1.543(6) . ?
 C11 C13 1.522(6) . ?
 C27 C28 1.374(7) . ?
 C30 C29 1.397(6) . ?
 C30 C31 1.496(6) . ?
 C46 C45 1.542(6) . ?
 C46 C47 1.541(7) . ?
 C46 C48 1.534(6) . ?
 C4 C3 1.382(6) . ?
 C29 C28 1.367(7) . ?
 C2 C3 1.377(6) . ?
 C43 C44 1.521(7) . ?
 C17 C18 1.554(6) . ?
 C17 C25 1.538(6) . ?
 C17 C24 1.536(7) . ?
 C20 C19 1.529(7) . ?
 C32 C33 1.543(6) . ?
 C32 C39 1.516(8) . ?
 C32 C40 1.541(6) . ?
 C8 C9 1.518(7) . ?
 C10 C9 1.524(7) . ?
 C44 C45 1.502(7) . ?
 C18 C19 1.502(8) . ?
 C33 C34 1.516(9) . ?
 C36 C35 1.531(7) . ?
 C36 C37 1.527(8) . ?
 C36 C38 1.549(9) . ?
 C34 C35 1.503(9) . ?
 C51A Cl3 1.696(10) . ?
 C51A Cl4 1.707(11) . ?
 Cl3 C51B 1.734(14) . ?
 Cl4 C51B 2.604(12) . ?

loop_
  _geom_angle_atom_site_label_1
  _geom_angle_atom_site_label_2
  _geom_angle_atom_site_label_3
  _geom_angle
  _geom_angle_site_symmetry_1
  _geom_angle_site_symmetry_3
  _geom_angle_publ_flag
 P2 Ru1 Cl1 90.67(3) . . ?
 P1 Ru1 P2 159.92(3) . . ?
 P1 Ru1 Cl1 97.79(3) . . ?
 N1 Ru1 P2 80.49(7) . . ?
 N1 Ru1 Cl1 87.78(7) . . ?
 N1 Ru1 P1 81.68(7) . . ?
 C52 Ru1 P2 97.74(11) . . ?
 C52 Ru1 Cl1 96.37(11) . . ?
 C52 Ru1 P1 99.36(11) . . ?
 C52 Ru1 N1 175.52(13) . . ?
 P3 Ru2 Cl2 94.21(3) . . ?
 P4 Ru2 P3 159.68(4) . . ?
 P4 Ru2 Cl2 96.97(3) . . ?
 N2 Ru2 P3 81.62(8) . . ?
 N2 Ru2 Cl2 87.40(8) . . ?
 N2 Ru2 P4 82.00(8) . . ?
 C53 Ru2 P3 97.41(12) . . ?
 C53 Ru2 Cl2 99.37(13) . . ?
 C53 Ru2 P4 97.44(13) . . ?
 C53 Ru2 N2 173.22(14) . . ?
 C42 P3 Ru2 115.93(13) . . ?
 C42 P3 C46 104.77(18) . . ?
 C46 P3 Ru2 125.36(14) . . ?
 C41 P3 Ru2 99.50(11) . . ?
 C41 P3 C42 104.18(18) . . ?
 C41 P3 C46 104.32(19) . . ?
 C7 P2 Ru1 116.32(11) . . ?
 C7 P2 C11 104.46(18) . . ?
 C11 P2 Ru1 126.03(14) . . ?
 C6 P2 Ru1 97.81(11) . . ?
 C6 P2 C7 104.40(17) . . ?
 C6 P2 C11 104.89(18) . . ?
 C21 P1 Ru1 122.32(12) . . ?
 C21 P1 C17 105.23(19) . . ?
 C16 P1 Ru1 98.63(11) . . ?
 C16 P1 C21 102.47(17) . . ?
 C16 P1 C17 104.43(18) . . ?
 C17 P1 Ru1 120.30(14) . . ?
 C32 P4 Ru2 116.69(13) . . ?
 C31 P4 Ru2 100.41(13) . . ?
 C31 P4 C32 103.6(2) . . ?
 C31 P4 C36 104.0(2) . . ?
 C36 P4 Ru2 124.13(19) . . ?
 C36 P4 C32 105.1(2) . . ?
 C1 N1 Ru1 120.7(2) . . ?
 C1 N1 C5 119.5(3) . . ?
 C5 N1 Ru1 119.8(2) . . ?
 C26 N2 Ru2 119.8(2) . . ?
 C30 N2 Ru2 120.1(2) . . ?
 C30 N2 C26 119.1(3) . . ?
 N2 C26 C27 121.4(4) . . ?
 N2 C26 C41 117.2(3) . . ?
 C27 C26 C41 121.3(3) . . ?
 C22 C21 P1 108.7(3) . . ?
 C23 C21 P1 107.7(2) . . ?
 C23 C21 C22 108.6(4) . . ?
 C20 C21 P1 111.7(3) . . ?
 C20 C21 C22 111.0(3) . . ?
 C20 C21 C23 109.1(3) . . ?
 C15 C7 P2 109.8(3) . . ?
 C15 C7 C8 107.3(3) . . ?
 C14 C7 P2 110.0(3) . . ?
 C14 C7 C15 107.6(3) . . ?
 C14 C7 C8 111.1(3) . . ?
 C8 C7 P2 110.8(3) . . ?
 C43 C42 P3 111.1(3) . . ?
 C49 C42 P3 109.9(3) . . ?
 C49 C42 C43 110.3(3) . . ?
 C50 C42 P3 109.5(3) . . ?
 C50 C42 C43 108.4(3) . . ?
 C50 C42 C49 107.6(4) . . ?
 N1 C1 C16 117.1(3) . . ?
 N1 C1 C2 121.3(3) . . ?
 C2 C1 C16 121.6(3) . . ?
 O1 C52 Ru1 176.8(3) . . ?
 N1 C5 C6 117.4(3) . . ?
 N1 C5 C4 120.7(3) . . ?
 C4 C5 C6 121.9(3) . . ?
 C12 C11 P2 109.1(3) . . ?
 C12 C11 C10 110.8(4) . . ?
 C10 C11 P2 111.0(3) . . ?
 C13 C11 P2 110.7(3) . . ?
 C13 C11 C12 106.9(4) . . ?
 C13 C11 C10 108.2(4) . . ?
 C28 C27 C26 119.2(4) . . ?
 O2 C53 Ru2 177.0(4) . . ?
 N2 C30 C29 120.8(4) . . ?
 N2 C30 C31 116.9(3) . . ?
 C29 C30 C31 122.1(4) . . ?
 C45 C46 P3 110.4(3) . . ?
 C47 C46 P3 110.0(3) . . ?
 C47 C46 C45 108.2(4) . . ?
 C48 C46 P3 107.7(3) . . ?
 C48 C46 C45 111.4(4) . . ?
 C48 C46 C47 109.1(4) . . ?
 C5 C6 P2 110.8(2) . . ?
 C1 C16 P1 111.2(2) . . ?
 C3 C4 C5 119.8(3) . . ?
 C28 C29 C30 119.8(4) . . ?
 C3 C2 C1 119.7(4) . . ?
 C44 C43 C42 116.0(4) . . ?
 C26 C41 P3 111.1(2) . . ?
 C18 C17 P1 110.4(3) . . ?
 C25 C17 P1 108.6(3) . . ?
 C25 C17 C18 110.4(4) . . ?
 C24 C17 P1 110.4(3) . . ?
 C24 C17 C18 108.5(4) . . ?
 C24 C17 C25 108.5(4) . . ?
 C19 C20 C21 115.6(4) . . ?
 C29 C28 C27 119.4(4) . . ?
 C33 C32 P4 110.9(3) . . ?
 C39 C32 P4 109.4(3) . . ?
 C39 C32 C33 108.7(4) . . ?
 C39 C32 C40 108.6(4) . . ?
 C40 C32 P4 109.2(3) . . ?
 C40 C32 C33 110.1(4) . . ?
 C30 C31 P4 112.4(2) . . ?
 C9 C8 C7 115.6(4) . . ?
 C2 C3 C4 118.9(4) . . ?
 C9 C10 C11 115.6(4) . . ?
 C45 C44 C43 110.7(4) . . ?
 C44 C45 C46 115.7(4) . . ?
 C19 C18 C17 115.6(4) . . ?
 C18 C19 C20 111.7(3) . . ?
 C34 C33 C32 116.0(5) . . ?
 C35 C36 P4 111.7(4) . . ?
 C35 C36 C38 112.1(5) . . ?
 C37 C36 P4 110.3(4) . . ?
 C37 C36 C35 108.6(5) . . ?
 C37 C36 C38 107.2(6) . . ?
 C38 C36 P4 106.8(3) . . ?
 C8 C9 C10 112.0(4) . . ?
 C35 C34 C33 112.0(5) . . ?
 C34 C35 C36 115.7(4) . . ?
 Cl3 C51A Cl4 113.0(5) . . ?
 Cl3 C51B Cl4 78.9(4) . . ?

_shelx_res_file
;
TITL exp_141_j156_cu_a.res in P2(1)/n
    exp_141_j156_cu.res
    created by SHELXL-2018/3 at 10:24:45 on 27-Apr-2021
REM Old TITL exp_141_J156_Cu in P2(1)/n
REM SHELXT solution in P2(1)/n: R1 0.106, Rweak 0.009, Alpha 0.058
REM <I/s> 1.315 for 594 systematic absences, Orientation as input
REM Formula found by SHELXT: C49 N10 P3 Cl3 Ru2
CELL 1.54184 14.6814 12.0746 33.9685 90 91.877 90
ZERR 4 0.0001 0.0001 0.0002 0 0.001 0
LATT 1
SYMM 0.5-X,0.5+Y,0.5-Z
SFAC C H Cl N O P Ru
UNIT 212 360 16 8 8 16 8

L.S. 15
PLAN  10
CONN 2 C51B
CONN 2 Cl4
BIND Cl4 C51B
BOND
list 4
fmap 2 53
acta
REM <olex2.extras>
REM <HklSrc "%.\\exp_141_J156_Cu.hkl">
REM </olex2.extras>

WGHT    0.074100    7.175800
EXTI    0.000049
FVAR       0.17135
RU1   7    0.241370    0.440492    0.578981    11.00000    0.03144    0.02948 =
         0.02486   -0.00084   -0.00049    0.00007
RU2   7    0.749590    0.084705    0.648177    11.00000    0.02983    0.03995 =
         0.02444    0.00061    0.00265    0.00118
P3    6    0.649589    0.188473    0.607725    11.00000    0.03222    0.04318 =
         0.02745    0.00421    0.00288    0.00355
P2    6    0.272635    0.602279    0.614221    11.00000    0.04108    0.03181 =
         0.02814   -0.00214   -0.00512   -0.00291
CL1   3    0.330650    0.326940    0.630270    11.00000    0.04837    0.04833 =
         0.04643    0.00885   -0.00943    0.00629
P1    6    0.158955    0.295725    0.549823    11.00000    0.03261    0.03501 =
         0.03149   -0.00766    0.00125   -0.00116
CL2   3    0.793238    0.247828    0.692442    11.00000    0.06326    0.05743 =
         0.04420   -0.01247    0.00207   -0.01124
P4    6    0.802231   -0.055080    0.690765    11.00000    0.04889    0.05173 =
         0.02765    0.00328   -0.00078    0.01311
N1    4    0.128710    0.438593    0.618043    11.00000    0.03115    0.03739 =
         0.02810   -0.00239    0.00313    0.00148
N2    4    0.627696    0.067342    0.682397    11.00000    0.03327    0.04380 =
         0.02681    0.00129    0.00637   -0.00143
O1    5    0.389471    0.463471    0.521233    11.00000    0.05954    0.08481 =
         0.05665    0.00200    0.02407   -0.00930
O2    5    0.905384    0.083975    0.594351    11.00000    0.04980    0.11449 =
         0.07094    0.00024    0.03232   -0.00071
C26   1    0.550542    0.121583    0.671102    11.00000    0.03470    0.05770 =
         0.02863   -0.00486    0.00545   -0.00002
C21   1    0.173901    0.148366    0.565950    11.00000    0.04414    0.03193 =
         0.06149   -0.00734    0.00283   -0.00022
C7    1    0.208636    0.729260    0.597670    11.00000    0.06110    0.03188 =
         0.03834   -0.00029   -0.00669    0.00372
C42   1    0.589563    0.110275    0.566494    11.00000    0.04091    0.06699 =
         0.03115   -0.00263   -0.00247    0.00119
C1    1    0.052157    0.381212    0.608705    11.00000    0.03534    0.04354 =
         0.04065   -0.00373    0.00314    0.00294
C52   1    0.333764    0.451814    0.543742    11.00000    0.04725    0.03851 =
         0.03690    0.00228   -0.00198   -0.00196
C5    1    0.134522    0.495845    0.652376    11.00000    0.04603    0.03948 =
         0.02750   -0.00012   -0.00040    0.00185
C11   1    0.388836    0.654727    0.629658    11.00000    0.04905    0.05292 =
         0.04934   -0.00882   -0.00998   -0.01194
C27   1    0.466315    0.092337    0.685651    11.00000    0.03750    0.08622 =
         0.03861   -0.00635    0.00801   -0.00385
AFIX  43
H27   2    0.413924    0.130612    0.677680    11.00000   -1.20000
AFIX   0

C22   1    0.274605    0.115087    0.561242    11.00000    0.05016    0.04651 =
         0.07901   -0.01203    0.00568    0.00972
AFIX 137
H22A  2    0.290497    0.123909    0.534232    11.00000   -1.50000
H22B  2    0.282892    0.039151    0.568929    11.00000   -1.50000
H22C  2    0.312981    0.161529    0.577640    11.00000   -1.50000
AFIX   0
C15   1    0.106016    0.707065    0.597846    11.00000    0.05664    0.04578 =
         0.05685   -0.00072   -0.00937    0.01344
AFIX 137
H15A  2    0.091811    0.643511    0.581812    11.00000   -1.50000
H15B  2    0.073737    0.770375    0.587498    11.00000   -1.50000
H15C  2    0.088129    0.693387    0.624340    11.00000   -1.50000
AFIX   0

C53   1    0.847048    0.085908    0.615684    11.00000    0.04290    0.05644 =
         0.04153   -0.00138    0.00046    0.00086
C23   1    0.152063    0.142249    0.609908    11.00000    0.06024    0.03826 =
         0.06489    0.00633    0.00706   -0.00205
AFIX 137
H23A  2    0.186768    0.197342    0.624199    11.00000   -1.50000
H23B  2    0.167582    0.070114    0.619940    11.00000   -1.50000
H23C  2    0.088217    0.155475    0.613000    11.00000   -1.50000
AFIX   0

C30   1    0.623616   -0.011424    0.710336    11.00000    0.06040    0.04856 =
         0.02830   -0.00042    0.01167   -0.00156
C46   1    0.675282    0.328832    0.586102    11.00000    0.06598    0.05003 =
         0.04568    0.01554    0.00058   -0.00134
C6    1    0.219370    0.562090    0.660550    11.00000    0.05732    0.04313 =
         0.02492   -0.00530   -0.00476    0.00041
AFIX  23
H6A   2    0.262150    0.518595    0.676482    11.00000   -1.20000
H6B   2    0.204432    0.628083    0.675289    11.00000   -1.20000
AFIX   0
C16   1    0.045072    0.330464    0.568064    11.00000    0.03273    0.04802 =
         0.04638   -0.01196   -0.00171    0.00061
AFIX  23
H16A  2    0.015014    0.382136    0.550046    11.00000   -1.20000
H16B  2    0.008264    0.263842    0.568880    11.00000   -1.20000
AFIX   0
C4    1    0.063567    0.493802    0.678352    11.00000    0.06601    0.06306 =
         0.03127   -0.00774    0.01046    0.00377
AFIX  43
H4    2    0.067567    0.534651    0.701555    11.00000   -1.20000
AFIX   0

C29   1    0.539961   -0.045755    0.724519    11.00000    0.07658    0.05577 =
         0.03635   -0.00101    0.02068   -0.01736
AFIX  43
H29   2    0.537601   -0.103775    0.742463    11.00000   -1.20000
AFIX   0

C2    1   -0.018461    0.374132    0.634480    11.00000    0.03996    0.07399 =
         0.05368   -0.01015    0.00915   -0.00774
AFIX  43
H2    2   -0.069438    0.331212    0.628111    11.00000   -1.20000
AFIX   0

C43   1    0.524417    0.187097    0.542284    11.00000    0.04615    0.09867 =
         0.04090    0.00141   -0.00900    0.01204
AFIX  23
H43A  2    0.498960    0.145153    0.520193    11.00000   -1.20000
H43B  2    0.474343    0.207619    0.558731    11.00000   -1.20000
AFIX   0
C41   1    0.559739    0.215910    0.642857    11.00000    0.04110    0.06022 =
         0.03648    0.00435    0.00637    0.01711
AFIX  23
H41A  2    0.574174    0.283110    0.657412    11.00000   -1.20000
H41B  2    0.502204    0.227229    0.628568    11.00000   -1.20000
AFIX   0
C49   1    0.659974    0.057918    0.539602    11.00000    0.06388    0.08086 =
         0.04123   -0.01477    0.00136    0.01335
AFIX 137
H49A  2    0.696575    0.115137    0.528499    11.00000   -1.50000
H49B  2    0.628953    0.017674    0.518803    11.00000   -1.50000
H49C  2    0.698351    0.008256    0.554714    11.00000   -1.50000
AFIX   0

C17   1    0.141798    0.289366    0.494752    11.00000    0.05736    0.07030 =
         0.03430   -0.01359   -0.00017   -0.00752
C20   1    0.109978    0.070351    0.542662    11.00000    0.05337    0.03911 =
         0.09094   -0.02315    0.00801   -0.00803
AFIX  23
H20A  2    0.123996   -0.005152    0.550506    11.00000   -1.20000
H20B  2    0.047929    0.085562    0.550015    11.00000   -1.20000
AFIX   0

C28   1    0.461575    0.006214    0.711936    11.00000    0.04878    0.08754 =
         0.04486   -0.00994    0.01832   -0.02309
AFIX  43
H28   2    0.405560   -0.016518    0.721082    11.00000   -1.20000
AFIX   0

C14   1    0.232772    0.758638    0.555546    11.00000    0.08472    0.04679 =
         0.04445    0.00791   -0.00288    0.00535
AFIX 137
H14A  2    0.294823    0.783606    0.555215    11.00000   -1.50000
H14B  2    0.193089    0.816391    0.545851    11.00000   -1.50000
H14C  2    0.225577    0.694385    0.539092    11.00000   -1.50000
AFIX   0

C32   1    0.798702   -0.201047    0.670965    11.00000    0.08861    0.04854 =
         0.04417    0.00519    0.00761    0.01780
C12   1    0.445897    0.670346    0.592796    11.00000    0.05927    0.08907 =
         0.07225   -0.00944    0.00297   -0.02677
AFIX 137
H12A  2    0.451657    0.600645    0.579510    11.00000   -1.50000
H12B  2    0.505325    0.697399    0.600508    11.00000   -1.50000
H12C  2    0.416261    0.722724    0.575400    11.00000   -1.50000
AFIX   0

C31   1    0.712366   -0.053929    0.727145    11.00000    0.07949    0.06217 =
         0.03085    0.01163    0.00784    0.01993
AFIX  23
H31A  2    0.703749   -0.128569    0.736904    11.00000   -1.20000
H31B  2    0.731668   -0.007826    0.749267    11.00000   -1.20000
AFIX   0

C8    1    0.228461    0.826563    0.625840    11.00000    0.08687    0.03430 =
         0.06208   -0.01060   -0.00798    0.00409
AFIX  23
H8A   2    0.196260    0.891262    0.615739    11.00000   -1.20000
H8B   2    0.203711    0.808808    0.651205    11.00000   -1.20000
AFIX   0
C3    1   -0.013071    0.430869    0.669632    11.00000    0.05206    0.08353 =
         0.04652   -0.00837    0.01974   -0.00396
AFIX  43
H3    2   -0.060210    0.426907    0.687212    11.00000   -1.20000
AFIX   0
C10   1    0.382057    0.764200    0.652819    11.00000    0.07454    0.06260 =
         0.06782   -0.02233   -0.01363   -0.01999
AFIX  23
H10A  2    0.354101    0.748690    0.677706    11.00000   -1.20000
H10B  2    0.443309    0.790881    0.658726    11.00000   -1.20000
AFIX   0

C50   1    0.533564    0.016637    0.583574    11.00000    0.05671    0.07731 =
         0.05813   -0.00521   -0.01066   -0.01876
AFIX 137
H50A  2    0.572233   -0.029084    0.600108    11.00000   -1.50000
H50B  2    0.507389   -0.027213    0.562518    11.00000   -1.50000
H50C  2    0.485793    0.047217    0.598857    11.00000   -1.50000
AFIX   0
C44   1    0.566400    0.292578    0.526428    11.00000    0.06902    0.09950 =
         0.04075    0.02155   -0.00146    0.02654
AFIX  23
H44A  2    0.619145    0.274001    0.511278    11.00000   -1.20000
H44B  2    0.522484    0.329752    0.509045    11.00000   -1.20000
AFIX   0
C45   1    0.594618    0.368843    0.559567    11.00000    0.08162    0.06884 =
         0.05631    0.02449   -0.00121    0.01746
AFIX  23
H45A  2    0.542546    0.380462    0.575930    11.00000   -1.20000
H45B  2    0.610533    0.439976    0.548442    11.00000   -1.20000
AFIX   0

C13   1    0.438782    0.570503    0.655771    11.00000    0.05570    0.07860 =
         0.07978   -0.00627   -0.03207   -0.00849
AFIX 137
H13A  2    0.405745    0.559372    0.679373    11.00000   -1.50000
H13B  2    0.498803    0.597462    0.662507    11.00000   -1.50000
H13C  2    0.443306    0.501547    0.641903    11.00000   -1.50000
AFIX   0
C18   1    0.081340    0.188403    0.482802    11.00000    0.05149    0.09384 =
         0.04865   -0.03096   -0.00224   -0.01187
AFIX  23
H18A  2    0.020560    0.200890    0.492256    11.00000   -1.20000
H18B  2    0.076556    0.185086    0.454278    11.00000   -1.20000
AFIX   0
C19   1    0.114347    0.078054    0.497848    11.00000    0.05496    0.06572 =
         0.08481   -0.04539    0.01366   -0.01426
AFIX  23
H19A  2    0.176715    0.066740    0.490161    11.00000   -1.20000
H19B  2    0.077214    0.019833    0.485928    11.00000   -1.20000
AFIX   0

C47   1    0.691078    0.414179    0.619345    11.00000    0.11338    0.04607 =
         0.07952    0.00935   -0.00680   -0.00885
AFIX 137
H47A  2    0.635263    0.425683    0.632721    11.00000   -1.50000
H47B  2    0.710879    0.482972    0.608330    11.00000   -1.50000
H47C  2    0.736935    0.387062    0.637697    11.00000   -1.50000
AFIX   0

C25   1    0.235603    0.280205    0.476152    11.00000    0.06859    0.11969 =
         0.04462   -0.03166    0.01642   -0.03134
AFIX 137
H25A  2    0.266755    0.349912    0.478505    11.00000   -1.50000
H25B  2    0.227716    0.261092    0.448820    11.00000   -1.50000
H25C  2    0.270895    0.223892    0.489521    11.00000   -1.50000
AFIX   0
C24   1    0.094804    0.395246    0.479342    11.00000    0.09549    0.08731 =
         0.03960   -0.00018   -0.02150   -0.00308
AFIX 137
H24A  2    0.033475    0.397702    0.488276    11.00000   -1.50000
H24B  2    0.093864    0.395337    0.451070    11.00000   -1.50000
H24C  2    0.127710    0.458853    0.489051    11.00000   -1.50000
AFIX   0

C33   1    0.836181   -0.283905    0.702066    11.00000    0.11905    0.06150 =
         0.06764    0.01861    0.01438    0.03387
AFIX  23
H33A  2    0.793451   -0.287829    0.723204    11.00000   -1.20000
H33B  2    0.838316   -0.356641    0.690009    11.00000   -1.20000
AFIX   0
C36   1    0.910845   -0.046625    0.721398    11.00000    0.06921    0.09214 =
         0.05763    0.00839   -0.02398    0.01774

C9    1    0.328288    0.856510    0.632151    11.00000    0.09834    0.04494 =
         0.08406   -0.01795   -0.01677   -0.01497
AFIX  23
H9A   2    0.333123    0.923492    0.647846    11.00000   -1.20000
H9B   2    0.354549    0.871460    0.606862    11.00000   -1.20000
AFIX   0

C39   1    0.701001   -0.231949    0.660112    11.00000    0.10817    0.05344 =
         0.08780   -0.00375   -0.00282   -0.00732
AFIX 137
H39A  2    0.667308   -0.240586    0.683665    11.00000   -1.50000
H39B  2    0.700075   -0.300307    0.645673    11.00000   -1.50000
H39C  2    0.673746   -0.174523    0.644124    11.00000   -1.50000
AFIX   0
C34   1    0.929780   -0.258081    0.719917    11.00000    0.11507    0.10206 =
         0.06716    0.02964    0.00733    0.06270
AFIX  23
H34A  2    0.949982   -0.319568    0.736376    11.00000   -1.20000
H34B  2    0.972643   -0.249853    0.698982    11.00000   -1.20000
AFIX   0
C35   1    0.929685   -0.154070    0.744197    11.00000    0.08840    0.11869 =
         0.05910    0.02208   -0.01748    0.03675
AFIX  23
H35A  2    0.988498   -0.147419    0.757851    11.00000   -1.20000
H35B  2    0.884075   -0.161730    0.764042    11.00000   -1.20000
AFIX   0
C40   1    0.855297   -0.207035    0.633618    11.00000    0.11636    0.07656 =
         0.04547   -0.00358    0.01505    0.03616
AFIX 137
H40A  2    0.832046   -0.154489    0.614609    11.00000   -1.50000
H40B  2    0.851303   -0.280283    0.622707    11.00000   -1.50000
H40C  2    0.917804   -0.190065    0.640269    11.00000   -1.50000
AFIX   0
C48   1    0.762626    0.317874    0.562850    11.00000    0.06368    0.08540 =
         0.07407    0.03301    0.01274   -0.01270
AFIX 137
H48A  2    0.812655    0.299328    0.580535    11.00000   -1.50000
H48B  2    0.775054    0.386840    0.550030    11.00000   -1.50000
H48C  2    0.754844    0.260595    0.543430    11.00000   -1.50000
AFIX   0
C37   1    0.906018    0.048736    0.750800    11.00000    0.12501    0.12042 =
         0.08239   -0.02063   -0.06513    0.02107
AFIX 137
H37A  2    0.884295    0.114152    0.737456    11.00000   -1.50000
H37B  2    0.965619    0.062453    0.762230    11.00000   -1.50000
H37C  2    0.865108    0.029540    0.771193    11.00000   -1.50000
AFIX   0
C38   1    0.987820   -0.018869    0.692896    11.00000    0.05486    0.14611 =
         0.12461    0.03899   -0.03256   -0.00865
AFIX 137
H38A  2    0.990321   -0.075070    0.672970    11.00000   -1.50000
H38B  2    1.045082   -0.015925    0.707336    11.00000   -1.50000
H38C  2    0.975772    0.051593    0.680714    11.00000   -1.50000
AFIX   0

PART 1
C51A  1    0.221049    0.262328    0.717335    10.50000    0.09257    0.07676 =
         0.03893    0.01782    0.01469    0.00618
AFIX  23
H51A  2    0.158242    0.286482    0.714074    10.50000   -1.20000
H51B  2    0.250216    0.273054    0.692407    10.50000   -1.20000
AFIX   0
PART 0
CL3   3    0.222718    0.125538    0.728711    11.00000    0.19029    0.17065 =
         0.15981    0.03989    0.00977   -0.01196
CL4   3    0.274830    0.342487    0.752360    11.00000    0.24745    0.22433 =
         0.11995   -0.01091    0.03297   -0.08858

H     2    0.727955    0.002558    0.633348    11.00000    0.13577
HA    2    0.183336    0.504160    0.549805    11.00000    0.05293
PART 2
C51B  1    0.135565    0.222390    0.729513    10.50000    0.06220    0.12738 =
         0.08446   -0.00851    0.00640   -0.01735
AFIX  23
H51C  2    0.090299    0.209996    0.749211    10.50000   -1.20000
H51D  2    0.108374    0.241578    0.704009    10.50000   -1.20000
AFIX   0
HKLF 4


REM  exp_141_j156_cu_a.res in P2(1)/n
REM wR2 = 0.1230, GooF = S = 1.045, Restrained GooF = 1.045 for all data
REM R1 = 0.0438 for 11259 Fo > 4sig(Fo) and 0.0452 for all 11763 data
REM 638 parameters refined using 0 restraints

END

WGHT      0.0741      7.1862

REM Highest difference peak  1.282,  deepest hole -1.190,  1-sigma level  0.095
Q1    1   0.2380  0.4404  0.5418  11.00000  0.05    1.28
Q2    1   0.7710  0.0817  0.6791  11.00000  0.05    1.20
Q3    1   0.2424  0.4395  0.6184  11.00000  0.05    1.19
Q4    1   0.7269  0.0822  0.6196  11.00000  0.05    1.13
Q5    1   0.2759  0.3800  0.7570  11.00000  0.05    0.76
Q6    1   0.3248  0.2660  0.7515  11.00000  0.05    0.68
Q7    1   0.2643  0.2755  0.7162  11.00000  0.05    0.66
Q8    1   0.2399  0.5167  0.5787  11.00000  0.05    0.60
Q9    1   0.2194  0.3335  0.7362  11.00000  0.05    0.55
Q10   1   0.1428  0.2963  0.5196  11.00000  0.05    0.53
;
_shelx_res_checksum                14033
_shelx_hkl_file
;
   0   0  -2   21.64    1.96
   0   0  -3    0.54    0.53
   0   0   3   -0.03    0.35
   0   0  -4 3201.12   31.36
   0   0   4 3091.92   31.63
   0   0   5    0.28    0.61
   0   0  -5    0.45    0.52
   0   0   5    0.61    0.69
   0   0   5    0.60    0.41
   0   0  -6  403.36   12.55
   0   0   6  486.50   14.75
   0   0   6  488.84   15.07
   0   0   6  400.06   12.71
   0   0   7    0.31    0.63
   0   0   7   -0.23    0.51
   0   0  -7    0.35    0.28
   0   0  -8   25.55    3.40
   0   0   8   28.55    3.73
   0   0   8   26.14    3.40
   0   0   9    0.40    0.86
   0   0   9    0.69    0.49
   0   0  -9    1.02    0.78
   0   0  10  531.69   16.72
   0   0  10  535.12   15.74
   0   0 -11   -0.03    0.37
   0   0  11    0.45    0.59
   0   0  11   -0.06    0.73
   0   0 -11    1.61    1.31
   0   0  12   17.07    3.10
   0   0 -12   14.83    2.72
   0   0  12   18.41    3.26
   0   0  12   15.31    2.72
   0   0 -12   13.65    2.97
   0   0  13    0.50    0.68
   0   0  13    0.27    0.55
   0   0  13   -0.28    0.83
   0   0 -13    0.47    0.67
   0   0 -13    0.15    0.83
   0   0  14  268.69   11.69
   0   0  14  267.83   12.76
   0   0  14  242.19   12.00
   0   0 -14  246.15   12.84
   0   0  15    0.79    0.78
   0   0  15   -0.14    0.82
   0   0  15   -0.13    0.55
   0   0 -15    0.10    0.70
   0   0 -15    0.04    0.73
   0   0  16   71.87    6.93
   0   0  16   67.63    6.54
   0   0  16   80.90    6.56
   0   0 -16   59.37    5.82
   0   0 -16   67.46    6.98
   0   0  17    0.43    0.82
   0   0 -17    0.77    0.94
   0   0  17    1.10    1.16
   0   0  17    1.72    1.16
   0   0 -17   -0.55    1.48
   0   0  18  313.07   14.92
   0   0  18  343.98   15.75
   0   0 -18  325.24   15.95
   0   0 -19   -0.45    1.00
   0   0  19   -0.09    1.11
   0   0  19   -0.33    0.97
   0   0 -19    1.89    1.22
   0   0  20   15.64    3.37
   0   0 -20   15.82    3.32
   0   0  20   19.70    4.06
   0   0 -20   19.79    4.15
   0   0 -21    0.44    0.90
   0   0  21    2.01    0.80
   0   0 -21    0.02    0.65
   0   0  22    5.56    2.45
   0   0 -22    2.27    1.31
   0   0  23    1.46    1.15
   0   0 -23    3.20    1.70
   0   0  24  109.07   10.48
   0   0 -24  109.69   11.05
   0   0  25    2.08    1.71
   0   0 -25    1.18    1.77
   0   0  26  619.60   26.47
   0   0  26  572.38   26.42
   0   0 -26  595.66   27.31
   0   0  27    1.18    0.53
   0   0 -27    0.56    0.53
   0   0  27    0.84    0.37
   0   0  27    0.87    0.52
   0   0 -27    2.47    0.78
   0   0 -27    1.84    0.89
   0   0 -28   47.47    3.37
   0   0  28   52.37    3.81
   0   0  28   55.13    3.79
   0   0  28   48.73    3.44
   0   0 -28   51.40    3.76
   0   0 -28   47.71    3.51
   0   0  29    0.48    0.53
   0   0 -29    0.56    0.59
   0   0  29    0.72    0.63
   0   0 -29   -0.30    0.60
   0   0  29    0.46    0.46
   0   0 -29    1.65    0.85
   0   0  30  649.70   13.89
   0   0  30  678.36   13.72
   0   0 -30  679.10   13.02
   0   0  30  638.19   12.97
   0   0 -30  664.94   13.94
   0   0 -30  658.37   13.37
   0   0  31    1.31    0.87
   0   0  31    2.38    0.96
   0   0  31    0.38    0.54
   0   0 -31    0.99    0.72
   0   0 -31    1.11    0.81
   0   0  32   95.89    5.26
   0   0  32   98.74    5.45
   0   0 -32   98.93    5.44
   0   0  32   99.61    5.10
   0   0 -32   99.96    5.26
   0   0  33    0.15    0.60
   0   0  33   -0.17    0.65
   0   0 -33   -0.36    0.81
   0   0 -33   -0.41    0.55
   0   0  34    2.94    0.81
   0   0  34    2.27    0.81
   0   0 -34    3.40    0.98
   0   0 -34    3.89    1.05
   0   0  35   -0.67    0.81
   0   0  35   -0.09    0.98
   0   0 -35    0.42    0.58
   0   0 -35    0.54    0.54
   0   0  36   41.15    3.31
   0   0  36   41.35    3.33
   0   0 -36   45.32    3.49
   0   0 -36   46.86    3.40
   0   0  37   -0.20    0.42
   0   0  37    0.65    0.72
   0   0 -37    0.03    0.56
   0   0 -37   -0.39    0.63
   0   0  38   18.27    2.03
   0   0  38   16.77    1.96
   0   0 -38   18.10    2.05
   0   0 -38   19.80    2.04
   0   0  39    0.09    0.27
   0   0  39   -0.37    0.56
   0   0 -39   -0.34    0.45
   0   0 -39    0.14    0.23
   0   0  40   69.32    3.53
   0   0  40   65.10    3.29
   0   0 -40   71.40    3.47
   0   0  41    0.08    0.26
   0   0  41   -0.06    0.22
   0  -1   0    0.42    0.21
   0   1   0    0.26    0.14
   0  -1   1  114.64    3.14
   0   1   1  115.36    3.14
   0   1  -1  112.25    3.04
   0   1   1  118.88    3.27
   0   1  -2 2122.15   10.68
   0   1   2 2295.96   15.21
   0   1   2 2324.15   15.03
   0   1  -2 2160.53   12.35
   0  -1  -2 2168.54   14.18
   0  -1   2 2347.44   14.84
   0  -1  -3 1475.69   14.73
   0   1  -3 1248.30   11.95
   0   1   3 1412.80   11.54
   0   1   3 1299.08   12.34
   0   1  -3 1155.21   11.28
   0   1   3 1207.97   12.10
   0  -1  -3 1168.62   12.27
   0  -1   3 1225.67   10.97
   0  -1   4  996.79   11.69
   0  -1  -4  973.41   13.36
   0  -1   4  864.90   11.71
   0   1  -4  790.86   10.08
   0  -1   4  794.38   11.40
   0   1   4  954.69   10.05
   0  -1  -4  757.54   11.85
   0  -1   4  806.47    9.70
   0   1  -4  819.16   11.04
   0  -1   5 2343.66   21.48
   0  -1   5 2600.24   21.42
   0  -1   5 2519.86   22.29
   0   1  -5 2369.08   18.79
   0   1   5 2542.14   17.71
   0  -1  -5 2737.02   25.13
   0  -1   5 2348.66   18.70
   0   1  -5 2419.97   22.94
   0  -1  -5 2110.01   23.81
   0  -1   6  115.25    5.08
   0   1  -6  130.58    4.87
   0  -1   6  128.28    5.59
   0  -1   6  131.93    5.62
   0   1   6  131.29    4.45
   0  -1   6  125.58    4.95
   0   1  -6  136.22    6.26
   0   1  -6  130.47    5.48
   0  -1   7   11.22    1.79
   0  -1   7   12.76    2.00
   0   1   7   12.78    1.53
   0   1  -7   15.29    1.84
   0  -1  -7    8.64    2.04
   0  -1   7   17.77    2.09
   0   1  -7   10.75    1.95
   0   1  -8    2.12    0.77
   0  -1   8    2.80    0.94
   0  -1   8    3.73    1.23
   0  -1   8    2.77    1.04
   0   1  -8    2.99    1.11
   0  -1   9   63.32    4.79
   0  -1   9   72.03    5.21
   0   1  -9   65.80    4.56
   0  -1   9   75.96    5.59
   0  -1  -9   66.00    6.35
   0   1  -9   81.75    6.20
   0  -1   9   66.00    4.93
   0   1  10  113.97    8.10
   0  -1  10  131.77    7.84
   0  -1  10  172.86    8.51
   0  -1  10  128.86    7.28
   0   1 -10  130.93    6.85
   0  -1  10  148.16    8.32
   0  -1 -10  155.17   10.15
   0  -1  10  142.04    7.68
   0   1 -10  170.78    9.21
   0  -1  11  498.60   14.90
   0  -1  11  573.45   16.97
   0  -1  11  566.08   16.52
   0   1  11  490.31   17.69
   0   1 -11  493.32   14.02
   0  -1 -11  603.46   20.54
   0   1  12  409.08   16.88
   0  -1  12  414.03   13.84
   0  -1  12  425.93   14.66
   0  -1  12  444.17   15.51
   0   1 -12  377.73   12.61
   0   1 -12  499.66   16.62
   0  -1 -12  471.77   18.56
   0   1  13    4.50    1.96
   0  -1  13    0.62    0.82
   0   1 -13    1.22    0.79
   0  -1  13    1.33    0.81
   0  -1  13    0.83    0.81
   0  -1 -13    1.97    1.55
   0   1 -13    2.27    1.19
   0   1 -14  300.20   11.90
   0  -1  14  326.80   12.61
   0  -1  14  318.32   13.06
   0   1  14  339.76   16.28
   0   1 -14  357.12   14.63
   0  -1 -14  349.67   16.67
   0  -1  15   14.06    2.63
   0   1  15   15.29    3.55
   0   1 -15   13.25    2.53
   0  -1  15   14.30    2.88
   0   1 -15   16.24    3.22
   0  -1 -15   17.32    3.76
   0  -1  16   32.29    4.00
   0   1 -16   25.04    3.55
   0  -1  16   24.40    3.76
   0   1  16   28.05    4.91
   0  -1 -16   25.63    4.63
   0   1 -16   26.82    4.15
   0  -1  17   36.89    4.75
   0  -1  17   42.52    4.65
   0   1 -17   34.62    4.30
   0  -1  17   36.79    4.74
   0   1  17   43.95    6.25
   0  -1 -17   33.68    5.42
   0   1 -17   41.93    5.35
   0  -1  18    1.48    1.25
   0  -1  18    2.64    1.56
   0   1  18    1.79    1.14
   0  -1  18    0.93    0.92
   0   1 -18    0.77    0.68
   0   1 -18    1.70    1.20
   0  -1 -18    1.56    1.41
   0  -1  19  428.49   15.15
   0   1 -19  357.44   14.49
   0   1  19  421.21   20.21
   0  -1  19  366.13   15.67
   0  -1  19  403.86   16.46
   0   1 -19  378.45   16.91
   0  -1 -19  394.93   19.46
   0   1  20  120.89   11.03
   0  -1  20  102.07    8.50
   0  -1  20  112.13    8.91
   0   1 -20  102.66    7.99
   0   1 -20  103.29    9.07
   0  -1 -20  107.63   10.39
   0   1  21 1107.01   34.20
   0  -1  21  953.21   26.74
   0   1 -21  939.49   24.81
   0  -1  21 1035.86   27.86
   0  -1 -21 1027.23   33.08
   0   1 -21  999.29   29.20
   0  -1  22   28.19    4.75
   0   1  22   33.02    6.06
   0   1 -22   30.30    4.61
   0  -1  22   30.96    4.91
   0  -1 -22   34.74    6.26
   0   1 -22   25.21    4.78
   0  -1  23  258.22   14.76
   0   1  23  263.53   17.58
   0   1 -23  237.90   13.24
   0   1  23  277.62   17.92
   0  -1  23  238.33   14.34
   0   1 -23  255.31   15.62
   0  -1 -23  272.79   17.84
   0   1  24   40.86    7.12
   0  -1  24   35.85    5.63
   0   1  24   34.58    6.55
   0   1 -24   32.43    4.99
   0  -1  24   35.41    5.62
   0  -1 -24   35.30    6.63
   0   1 -24   30.06    5.49
   0   1  25  475.90   24.54
   0  -1  25  462.35   21.10
   0   1  25  445.12   24.06
   0  -1 -25  439.02   24.03
   0   1 -25  434.64   21.72
   0   1  26   70.25    9.72
   0  -1  26   69.96    8.46
   0   1  27  115.71    5.78
   0  -1  27  113.96    5.34
   0  -1 -27  111.10    5.39
   0  -1  27  110.07    5.04
   0   1  27  116.20    5.95
   0  -1 -27  109.80    5.68
   0   1 -27  112.87    5.27
   0   1  27  107.95    5.46
   0  -1  27  113.21    4.95
   0   1 -27  109.49    5.06
   0  -1 -27  112.45    5.43
   0   1  28  142.35    6.49
   0  -1 -28  131.31    5.96
   0  -1  28  137.48    5.98
   0   1  28  145.27    6.63
   0  -1  28  136.74    5.75
   0  -1 -28  137.74    6.48
   0   1 -28  138.01    5.92
   0  -1  28  136.42    5.52
   0   1  28  138.34    6.17
   0   1 -28  133.03    5.75
   0  -1 -28  139.19    6.15
   0   1  29    2.44    1.05
   0  -1  29    2.63    0.94
   0  -1  29    1.54    0.74
   0  -1 -29    2.43    0.88
   0   1  29    2.77    1.06
   0  -1 -29    1.22    0.53
   0   1 -29    1.33    0.72
   0   1  29    1.51    0.71
   0  -1  29    2.45    0.87
   0   1 -29    3.36    1.07
   0  -1 -29    2.36    0.88
   0  -1 -30   55.49    3.87
   0   1  30   56.78    4.19
   0  -1  30   54.23    3.90
   0  -1  30   58.65    3.88
   0   1  30   60.74    4.34
   0  -1 -30   61.65    4.45
   0   1  30   56.26    3.97
   0   1 -30   58.34    3.96
   0  -1  30   58.59    3.70
   0   1 -30   56.26    3.85
   0  -1 -30   58.61    4.07
   0  -1 -31   44.31    3.47
   0   1  31   41.20    3.59
   0  -1  31   45.33    3.44
   0  -1  31   42.64    3.50
   0   1  31   44.43    3.67
   0  -1 -31   44.86    3.82
   0  -1  31   43.22    3.23
   0   1 -31   44.76    3.50
   0   1 -31   43.87    3.45
   0  -1 -31   42.02    3.41
   0   1  32   11.70    1.91
   0   1  32   11.23    1.91
   0  -1  32   11.28    1.75
   0  -1  32   11.22    1.84
   0  -1 -32   11.71    1.75
   0   1 -32   10.55    1.71
   0  -1 -32   13.05    2.11
   0  -1  32   12.11    1.70
   0  -1 -32   14.36    2.01
   0   1 -32   12.85    1.88
   0  -1  33  174.02    7.02
   0   1  33  181.03    7.50
   0  -1  33  179.03    6.95
   0   1  33  180.00    7.49
   0  -1 -33  185.58    7.11
   0  -1  33  181.44    6.57
   0   1 -33  183.36    7.08
   0  -1 -33  186.83    7.78
   0  -1 -33  189.52    7.26
   0   1 -33  179.30    6.97
   0   1  34   39.04    3.40
   0  -1  34   38.60    3.31
   0  -1  34   39.51    3.24
   0   1  34   39.24    3.47
   0  -1 -34   43.01    3.35
   0  -1 -34   40.91    3.61
   0   1 -34   41.83    3.34
   0  -1  34   38.58    3.02
   0  -1 -34   40.64    3.32
   0   1 -34   42.02    3.38
   0  -1 -35   -0.27    0.62
   0  -1  35    0.12    0.69
   0   1  35    0.29    0.44
   0   1  35   -0.03    0.56
   0  -1  35   -0.40    0.72
   0   1 -35    0.38    0.53
   0  -1 -35   -0.91    0.79
   0   1 -35    0.20    0.48
   0   1  36    4.66    1.21
   0   1  36    5.40    1.29
   0  -1  36    4.45    1.00
   0  -1  36    4.13    0.96
   0  -1 -36    4.94    0.97
   0   1 -36    5.02    1.18
   0  -1 -36    4.84    1.21
   0   1 -36    4.70    1.09
   0   1  37  165.55    6.41
   0   1  37  170.69    6.69
   0  -1  37  157.70    6.11
   0  -1  37  161.01    6.20
   0  -1 -37  177.54    6.91
   0   1 -37  169.49    6.25
   0   1 -37  166.62    6.20
   0   1  38    5.62    1.27
   0  -1  38    5.54    1.10
   0  -1  38    6.91    1.32
   0   1  38    5.36    1.11
   0  -1 -38    5.61    1.22
   0   1 -38    5.52    1.12
   0   1 -38    5.60    1.11
   0   1  39   56.52    3.48
   0  -1  39   55.87    3.31
   0  -1  39   57.09    3.34
   0   1  39   52.87    3.19
   0  -1 -39   54.75    3.45
   0   1 -39   57.22    3.21
   0   1 -39   54.54    3.15
   0   1  40    2.30    0.69
   0   1  40    2.60    0.65
   0  -1  40    2.42    0.67
   0  -1  40    2.22    0.65
   0  -1 -40    2.44    0.75
   0   1 -40    2.86    0.67
   0   1  41   20.73    1.77
   0  -1  41   19.22    1.61
   0  -1  41   19.67    1.61
   0  -1 -41   20.03    1.70
   0  -2   0   55.65    3.21
   0  -2   0   58.78    3.44
   0   2   0   55.90    3.05
   0  -2  -1   44.35    2.97
   0  -2   1   41.99    2.65
   0   2  -1   46.43    2.77
   0   2  -1   44.35    2.95
   0   2   1   46.07    2.85
   0   2   1   41.02    2.57
   0  -2   1   47.90    3.17
   0   2  -2  136.45    5.21
   0   2  -2  139.50    4.11
   0  -2   2  141.86    5.33
   0   2   2  132.19    4.75
   0  -2  -2  125.95    5.13
   0  -2   2  125.66    4.65
   0   2   2  138.90    5.00
   0   2  -3   31.01    2.57
   0   2  -3   28.53    1.54
   0   2  -3   31.18    1.96
   0   2   3   33.38    2.51
   0   2   3   34.55    2.55
   0  -2   3   30.14    2.45
   0  -2  -3   33.26    2.91
   0  -2   3   31.94    2.33
   0  -2  -3   32.59    2.46
   0   2   4   46.51    3.50
   0   2  -4   36.80    2.05
   0  -2  -4   46.96    3.61
   0   2  -4   41.96    2.98
   0  -2   4   39.08    3.11
   0   2   4   41.27    2.92
   0  -2  -4   41.93    2.93
   0  -2   4   42.18    2.72
   0  -2  -5 1308.18   20.31
   0   2   5 1134.38   16.37
   0   2  -5 1175.43   15.96
   0   2   5 1275.57   19.64
   0   2   5 1231.89   16.86
   0   2  -5 1058.76   13.74
   0  -2  -5 1326.58   20.38
   0  -2   5 1123.60   17.13
   0  -2  -5 1133.13   16.75
   0  -2   5 1152.58   14.41
   0  -2   6    2.00    0.80
   0  -2  -6    1.78    0.81
   0  -2  -6    3.79    1.26
   0  -2   6    1.62    0.70
   0  -2   6    1.36    0.50
   0   2  -6    1.54    0.58
   0   2   6    1.11    0.54
   0   2   6    1.63    0.67
   0   2   6    2.11    0.83
   0  -2  -6    1.99    0.76
   0   2  -6    1.40    0.56
   0   2   7  138.19    6.78
   0  -2   7  166.74    6.49
   0  -2   7  150.38    6.68
   0  -2  -7  157.88    8.16
   0  -2   7  141.72    6.56
   0   2  -7  143.86    5.82
   0  -2  -7  160.96    7.99
   0   2   7  148.81    6.71
   0  -2  -7  127.96    6.89
   0  -2   7  145.65    5.54
   0   2  -7  130.20    5.75
   0  -2   8  307.04   10.04
   0  -2   8  322.28    9.46
   0  -2   8  298.37    9.97
   0   2  -8  310.30    8.88
   0   2   8  322.50   10.66
   0  -2  -8  325.78   12.76
   0   2   8  292.80   10.85
   0  -2  -8  306.92   11.91
   0   2  -8  285.81    9.39
   0  -2  -8  267.85   11.05
   0  -2   8  297.87    8.46
   0   2   9  113.19    5.87
   0   2   9  154.79    8.85
   0  -2   9  128.87    6.28
   0   2   9  145.08    7.79
   0  -2  -9  128.25    8.25
   0   2  -9  142.56    6.34
   0  -2   9  147.62    7.33
   0   2   9  133.32    8.02
   0  -2   9  148.67    7.36
   0  -2  -9  156.69    9.65
   0  -2   9  123.30    6.82
   0   2  -9  132.84    7.02
   0  -2   9  148.59    6.39
   0  -2  -9  119.85    8.10
   0   2  -9  152.91    7.23
   0  -2  10    6.42    1.47
   0   2  10   10.55    2.46
   0  -2 -10    4.36    1.61
   0  -2  10    7.53    1.53
   0   2  10    7.39    1.87
   0   2  10    7.69    2.18
   0  -2  10    6.86    1.74
   0   2 -10    7.96    1.59
   0   2  10    5.44    1.34
   0  -2  10    8.35    1.91
   0  -2  10    7.13    1.65
   0  -2 -10    4.96    1.63
   0   2 -10    6.76    1.73
   0  -2 -10    4.40    1.57
   0   2  11   56.17    6.17
   0  -2  11   53.47    4.49
   0   2  11   32.67    3.34
   0  -2 -11   34.65    4.78
   0  -2  11   54.08    5.03
   0   2 -11   63.33    4.73
   0  -2  11   55.01    5.01
   0   2  11   54.77    6.20
   0   2 -11   55.07    5.03
   0  -2  11   53.57    4.51
   0  -2 -11   42.28    5.56
   0   2  12  433.29   18.38
   0  -2  12  480.54   13.99
   0   2 -12  501.51   14.07
   0   2  12  242.99    9.32
   0  -2 -12  211.27   12.32
   0  -2  12  467.56   15.34
   0   2  12  459.13   19.08
   0  -2  12  508.66   16.03
   0  -2 -12  354.88   17.11
   0   2 -12  527.05   16.27
   0  -2  12  466.57   14.20
   0  -2  13   50.21    5.33
   0   2  13   42.15    6.07
   0  -2 -13   24.53    4.30
   0  -2  13   52.24    4.81
   0   2 -13   46.54    4.48
   0  -2  13   46.57    4.76
   0  -2  13   46.15    4.98
   0   2  13   47.43    6.42
   0   2 -13   57.86    5.57
   0  -2  13   44.65    4.59
   0  -2 -13   42.14    6.10
   0  -2  14  234.00   11.89
   0  -2 -14  179.51   11.92
   0   2  14  191.54   13.76
   0   2  14  224.73   14.72
   0  -2  14  216.52   11.05
   0  -2  14  228.14   10.94
   0   2 -14  225.03   10.38
   0   2 -14  290.37   12.66
   0  -2  14  238.58   11.08
   0  -2 -14  247.90   15.39
   0  -2  15   43.34    4.91
   0  -2  15   45.18    5.17
   0   2  15   42.02    6.74
   0  -2  15   42.55    5.15
   0   2  15   45.87    6.79
   0   2 -15   44.94    4.78
   0  -2 -15   42.16    5.84
   0  -2 -15   47.06    6.91
   0   2 -15   54.83    5.64
   0  -2 -16  223.77   13.41
   0  -2  16  201.76   11.44
   0  -2  16  196.04   10.57
   0   2  16  207.90   15.08
   0   2 -16  178.14    9.80
   0  -2  16  195.96   10.93
   0   2  16  202.27   15.08
   0   2 -16  226.95   11.77
   0  -2 -16  215.96   15.02
   0  -2  17 1031.56   25.53
   0   2 -17  981.39   23.45
   0  -2  17 1055.07   26.97
   0   2  17 1053.65   35.27
   0   2  17 1104.18   35.54
   0  -2  17 1040.49   24.29
   0  -2 -17 1121.94   34.80
   0   2 -17 1071.86   26.14
   0   2 -18  163.47    9.74
   0   2  18  185.48   15.13
   0  -2  18  173.67   10.72
   0  -2  18  179.59   10.09
   0   2  18  189.17   15.04
   0   2 -18  176.41   10.83
   0  -2 -18  176.78   14.10
   0  -2 -19   66.00    9.64
   0  -2  19   79.07    7.38
   0   2  19   86.57   10.28
   0   2  19   84.70   10.41
   0   2 -19   76.17    6.81
   0  -2 -19   77.27    9.50
   0   2 -19   81.19    7.55
   0   2  20  193.03   15.78
   0  -2 -20  167.35   15.84
   0   2  20  189.49   15.87
   0  -2  20  159.23   10.66
   0   2 -20  167.63   10.25
   0  -2 -20  191.72   15.25
   0   2 -20  167.43   11.16
   0   2 -21  656.46   20.76
   0  -2  21  649.51   22.10
   0  -2  21  688.11   22.78
   0   2  21  749.80   32.07
   0   2  21  717.72   30.96
   0   2  21  732.35   29.49
   0  -2 -21  637.26   30.80
   0  -2 -21  704.11   29.87
   0   2 -21  665.71   23.02
   0  -2  22   14.76    3.27
   0   2  22   18.88    5.22
   0   2  22   17.29    4.75
   0   2 -22   15.98    3.35
   0  -2 -22   12.90    4.77
   0  -2  22   17.57    3.74
   0   2  22   16.90    5.04
   0   2 -22   13.40    3.31
   0  -2 -22   20.37    5.15
   0   2 -23  217.72   12.61
   0  -2  23  231.84   13.78
   0   2  23  222.91   17.89
   0  -2 -23  218.17   18.42
   0   2  23  238.95   18.59
   0  -2  23  200.04   12.94
   0  -2 -23  231.22   17.85
   0   2 -23  212.51   13.94
   0   2  24   18.63    5.34
   0   2  24   19.98    5.50
   0  -2  24   17.78    3.97
   0  -2 -24   14.60    4.51
   0  -2  24   17.27    3.91
   0   2 -24   16.12    3.93
   0  -2 -24   16.73    4.87
   0  -2  25  519.56   21.71
   0  -2 -25  536.59   29.63
   0   2  25  549.65   29.00
   0  -2  25  493.56   21.54
   0   2  25  530.97   28.62
   0  -2 -25  540.53   28.46
   0   2 -25  512.36   23.06
   0  -2  26  456.36    9.70
   0  -2  26  458.69   10.38
   0   2  26  483.06   12.52
   0   2  26  506.37   13.00
   0  -2 -26  453.33   11.40
   0  -2 -26  463.04   27.74
   0  -2 -26  464.65   12.24
   0   2 -26  413.53    9.37
   0   2  26  484.22   12.27
   0   2 -26  445.39    9.98
   0   2  27   78.50    5.08
   0  -2 -27   71.05    4.56
   0  -2  27   73.15    3.97
   0  -2  27   71.82    4.22
   0   2  27   75.91    5.12
   0   2 -27   72.68    4.10
   0   2 -27   65.98    3.82
   0   2  27   76.07    4.90
   0  -2  27   75.50    3.92
   0  -2 -27   73.51    4.94
   0   2 -27   68.21    4.00
   0   2  28   88.57    5.67
   0  -2 -28   88.46    5.12
   0  -2  28   93.52    4.60
   0   2  28   96.00    5.65
   0  -2  28   87.68    4.73
   0  -2  28   95.64    4.50
   0  -2 -28   90.50    5.54
   0   2 -28   91.30    4.64
   0   2 -28   90.41    4.66
   0  -2  29   59.12    3.74
   0  -2  29   60.38    3.99
   0   2  29   63.34    4.71
   0  -2 -29   61.23    4.28
   0   2  29   65.18    4.73
   0  -2  29   62.29    3.68
   0  -2 -29   62.34    4.61
   0   2 -29   60.28    3.81
   0   2 -29   57.72    3.78
   0  -2 -30  282.47    9.24
   0   2  30  299.93   10.12
   0   2  30  274.73    9.84
   0  -2  30  280.15    8.24
   0  -2  30  269.37    8.51
   0  -2 -30  292.95   10.21
   0   2 -30  284.28    8.39
   0  -2  30  288.56    7.98
   0   2 -30  277.11    8.44
   0  -2 -31   21.42    2.52
   0  -2  31   21.36    2.46
   0   2  31   20.31    2.63
   0   2  31   19.25    2.63
   0  -2  31   23.99    2.51
   0   2 -31   20.46    2.32
   0  -2 -31   22.33    2.92
   0  -2  31   20.32    2.13
   0   2 -31   21.19    2.48
   0   2  32   25.65    2.94
   0   2  32   26.66    2.97
   0  -2  32   25.91    2.57
   0  -2 -32   25.96    2.77
   0  -2  32   23.55    2.55
   0  -2  32   24.94    2.33
   0  -2 -32   24.08    2.89
   0   2 -32   27.55    2.63
   0   2 -32   24.76    2.59
   0   2  33   37.73    3.46
   0  -2 -33   38.16    3.34
   0  -2  33   38.40    3.11
   0  -2  33   36.70    3.17
   0   2  33   37.59    3.55
   0  -2 -33   40.89    3.75
   0   2 -33   38.72    3.09
   0  -2  33   40.04    2.94
   0   2 -33   36.77    3.10
   0   2  34   28.29    3.00
   0  -2  34   27.74    2.65
   0  -2 -34   31.01    2.97
   0   2  34   29.47    3.14
   0  -2  34   27.51    2.74
   0  -2 -34   31.30    3.31
   0  -2  34   29.88    2.51
   0   2 -34   28.83    2.63
   0   2 -34   30.05    2.81
   0  -2  35  312.77    8.97
   0  -2  35  325.33    8.90
   0  -2 -35  324.52    9.34
   0   2  35  327.60   10.08
   0   2  35  312.89    9.46
   0  -2 -35  351.29   10.71
   0   2 -35  312.89    8.55
   0   2 -35  315.05    8.95
   0   2  36    5.12    1.32
   0  -2  36    5.58    1.19
   0   2  36    4.25    1.26
   0  -2  36    3.55    0.95
   0  -2 -36    5.53    1.26
   0  -2 -36    6.11    1.48
   0   2 -36    5.82    1.28
   0   2 -36    4.45    1.18
   0  -2  37   26.62    2.45
   0  -2  37   27.94    2.44
   0  -2 -37   29.45    2.56
   0   2  37   28.78    2.63
   0   2  37   30.27    2.85
   0  -2 -37   31.24    2.97
   0   2 -37   27.69    2.48
   0   2  38    0.29    0.31
   0  -2 -38    0.22    0.32
   0  -2  38    0.16    0.34
   0   2  38    0.13    0.44
   0  -2  38   -0.26    0.41
   0  -2 -38    1.29    0.70
   0   2 -38    0.05    0.46
   0   2  39   55.24    3.42
   0  -2  39   55.93    3.14
   0  -2  39   51.84    3.06
   0  -2 -39   55.68    3.55
   0   2 -39   53.28    3.08
   0  -2  40    7.63    1.09
   0  -2  40    7.74    1.14
   0   2  40    8.25    1.23
   0  -2 -40    9.38    1.37
   0   2 -40    7.99    1.13
   0   2  41   16.15    1.54
   0  -2  41   16.30    1.45
   0  -2 -41   18.24    1.67
   0  -3   0    0.30    0.31
   0  -3   0    0.01    0.41
   0   3   0    0.52    0.20
   0   3  -1    6.25    1.22
   0  -3   1    7.74    1.58
   0   3   1    7.91    1.45
   0   3   1    6.72    1.29
   0  -3  -1    7.14    1.42
   0  -3  -1    8.43    1.66
   0  -3   1    7.61    1.39
   0  -3   2 3988.16   31.31
   0   3  -2 4430.24   27.74
   0  -3  -2 4051.31   35.82
   0   3   2 4102.39   33.35
   0   3  -2 3877.69   29.82
   0  -3   2 4276.89   35.97
   0   3   2 4065.46   31.73
   0   3  -2 4283.07   35.98
   0   3  -2 4269.65   34.35
   0   3   3   25.36    2.68
   0  -3   3   24.98    2.75
   0   3  -3   23.20    1.99
   0   3  -3   26.46    1.35
   0  -3   3   23.01    2.37
   0  -3  -3   23.53    2.78
   0   3  -3   22.52    1.44
   0   3   3   22.15    2.42
   0   3  -3   16.22    2.14
   0   3   4 1097.36   17.86
   0   3  -4  922.24   10.02
   0   3  -4  966.29   12.86
   0   3  -4 1069.71   18.21
   0   3   4 1013.00   16.96
   0  -3   4 1011.10   17.35
   0  -3  -4 1009.79   18.67
   0  -3   4 1035.63   16.03
   0   3   5   69.42    4.61
   0  -3  -5   77.33    5.70
   0  -3  -5   79.90    5.89
   0   3   5   71.63    4.67
   0   3   5   72.56    5.44
   0   3  -5   71.51    4.70
   0   3  -5   62.19    3.07
   0  -3   5   69.26    4.15
   0   3   6  320.44   10.19
   0  -3  -6  358.88   13.07
   0  -3  -6  320.41    5.41
   0  -3  -6  347.02   12.62
   0  -3   6  318.75   10.91
   0   3  -6  320.96   10.02
   0   3   6  308.45   10.18
   0   3   6  345.73   12.54
   0  -3   6  313.38    8.88
   0  -3  -6  339.65   10.99
   0   3   7  239.31   10.69
   0   3   7  256.67   11.43
   0  -3   7  235.21    9.58
   0  -3  -7  249.84   11.49
   0   3  -7  236.02    8.68
   0   3   7  238.72    9.47
   0  -3   7  261.33    9.87
   0  -3  -7  251.36   11.31
   0   3  -7  243.08    8.89
   0  -3  -7  244.77   10.01
   0   3  -7  214.64    7.09
   0  -3   7  236.89    7.81
   0  -3   8  201.34    8.94
   0   3   8  203.06   10.44
   0   3   8  201.76    9.07
   0   3   8  185.62    8.87
   0  -3  -8  211.19   11.04
   0   3   8  206.20   10.91
   0   3  -8  193.75    7.99
   0  -3   8  179.39    8.58
   0  -3  -8  191.26   10.56
   0  -3  -8  188.82    9.51
   0  -3   8  178.21    6.98
   0   3  -8  165.51    6.79
   0   3  -8  183.89    8.01
   0  -3   9  142.67    7.85
   0   3   9  144.06    9.74
   0   3   9  148.18    8.59
   0  -3  -9  142.24    9.68
   0   3  -9  147.74    7.13
   0   3   9  157.15    8.41
   0   3   9  150.44    9.54
   0  -3  -9  152.37    9.93
   0  -3   9  180.43    7.85
   0  -3   9  151.24    8.00
   0  -3  -9  143.99    8.99
   0   3  -9  127.78    6.46
   0   3  -9  155.12    7.69
   0  -3   9  145.62    6.51
   0  -3 -10  578.26   20.84
   0   3 -10  554.43   14.06
   0  -3  10  554.47   15.87
   0  -3  10  441.64   14.32
   0   3  10  525.85   19.72
   0   3  10  533.72   17.49
   0  -3  10  537.48   15.77
   0   3  10  559.51   17.11
   0  -3  10  575.57   14.59
   0   3  10  576.39   19.84
   0  -3 -10  449.67   18.06
   0  -3  10  556.83   13.33
   0  -3 -10  484.57   17.86
   0   3 -10  549.56   15.20
   0   3 -10  453.37   13.18
   0  -3  11   54.29    5.17
   0  -3  11   45.60    4.77
   0  -3  11   52.73    5.08
   0   3  11   50.15    5.47
   0   3  11   56.08    6.59
   0   3  11   50.25    6.45
   0   3  11   51.37    5.89
   0   3 -11   51.55    4.45
   0  -3 -11   51.75    6.68
   0  -3 -11   37.65    5.48
   0  -3  11   50.01    4.45
   0  -3 -11   48.54    6.12
   0   3 -11   52.63    4.92
   0  -3  11   53.84    4.40
   0   3 -11   42.72    4.30
   0  -3 -12  737.05   26.91
   0  -3  12  779.71   20.39
   0   3 -12  788.43   18.22
   0   3  12  727.95   25.49
   0  -3  12  646.72   16.68
   0  -3 -12  409.65   18.77
   0   3  12  604.96   23.82
   0   3  12  728.87   22.36
   0   3  12  780.88   24.73
   0  -3  12  642.19   18.59
   0  -3  12  779.48   20.32
   0  -3  12  750.00   17.50
   0   3 -12  621.74   17.17
   0  -3 -12  593.38   23.01
   0  -3 -13  182.27   14.53
   0   3  13  198.18   14.20
   0   3  13  211.89   13.85
   0   3  13  183.97   12.05
   0   3  13  158.51   12.69
   0  -3  13  192.25    9.34
   0  -3  13  196.67   10.74
   0   3 -13  218.16    9.97
   0  -3  13  214.38   11.19
   0  -3  13  209.89    9.78
   0   3 -13  203.22   10.18
   0  -3 -13  157.03   12.56
   0  -3 -14  395.15   19.41
   0   3  14  693.16   28.02
   0  -3  14  759.56   18.87
   0  -3 -14  567.37   27.37
   0  -3  14  713.65   21.18
   0   3  14  465.46   22.64
   0   3  14  741.43   27.58
   0   3  14  646.75   24.11
   0  -3  14  747.72   21.78
   0   3 -14  788.89   19.83
   0  -3 -14  507.78   23.84
   0  -3  14  714.07   19.18
   0   3 -14  765.15   20.18
   0   3 -15  196.15   10.37
   0   3  15  181.77   14.53
   0  -3  15  188.91   11.34
   0   3  15  169.22   14.70
   0  -3  15  169.65   10.23
   0   3  15  135.62   12.52
   0  -3 -15  151.05   12.13
   0  -3  15  179.72   10.81
   0   3  15  137.83   11.77
   0  -3 -15  119.64   13.23
   0  -3  15  163.71    9.57
   0  -3 -15  148.38   13.38
   0   3 -15  203.27   10.77
   0  -3  16  493.59   18.65
   0  -3 -16  258.35   20.37
   0  -3  16  489.63   17.93
   0   3  16  447.65   24.89
   0   3  16  468.72   24.45
   0   3  16  500.82   24.34
   0  -3  16  511.97   19.33
   0   3  16  342.10   19.56
   0   3 -16  508.81   17.42
   0  -3 -16  467.39   24.76
   0   3 -16  590.04   18.74
   0  -3  16  517.46   17.59
   0  -3  17   10.52    2.67
   0   3  17   12.45    4.01
   0  -3  17    9.44    2.56
   0   3  17   10.41    3.79
   0   3  17    8.95    3.21
   0   3  17   11.01    3.96
   0  -3 -17    3.80    1.29
   0   3 -17   11.14    2.72
   0  -3  17   11.89    3.07
   0  -3 -17   11.59    4.05
   0   3 -17   11.10    2.59
   0   3  18   59.34    8.44
   0  -3  18   48.81    6.26
   0   3  18   46.69    8.35
   0   3  18   28.28    5.99
   0  -3  18   48.77    5.98
   0  -3  18   48.81    5.80
   0  -3 -18   27.24    6.86
   0   3 -18   51.54    5.83
   0   3  18   41.06    7.93
   0  -3 -18   54.49    8.80
   0   3 -18   54.12    5.99
   0  -3  19   12.24    3.19
   0   3  19   14.34    4.65
   0   3  19   11.71    4.45
   0   3  19   16.83    4.56
   0   3 -19    9.00    2.48
   0  -3  19   12.36    3.13
   0  -3 -19    5.76    3.36
   0   3  19   14.48    4.86
   0  -3 -19   11.51    4.25
   0   3 -19   14.93    3.32
   0   3  20   67.88   10.42
   0   3  20   86.12   10.23
   0  -3  20   65.32    7.46
   0   3  20   58.01    9.07
   0   3 -20   59.81    6.49
   0  -3 -20   59.41   10.56
   0   3  20   60.59   10.23
   0  -3  20   59.75    6.79
   0   3 -20   63.30    6.79
   0  -3 -20   65.24    9.92
   0   3  21   61.14   10.37
   0   3 -21   54.28    6.24
   0  -3 -21   46.20    9.52
   0  -3  21   55.61    6.73
   0   3  21   60.39    9.98
   0   3 -21   52.36    6.40
   0  -3 -21   64.20    9.96
   0   3  22   56.86    9.99
   0   3 -22   58.26    6.56
   0  -3 -22   49.62    9.74
   0  -3  22   48.67    6.34
   0   3  22   62.35   10.29
   0  -3 -22   50.16    8.92
   0   3 -22   51.25    6.53
   0  -3  23   84.86    8.66
   0  -3  23   88.89    8.67
   0   3 -23   83.37    8.03
   0   3  23   95.18   13.18
   0   3  23   93.21   12.74
   0  -3 -23   86.48   12.72
   0  -3 -23   80.70   11.52
   0   3 -23   78.16    8.24
   0   3  24   22.04    6.39
   0   3  24   27.29    6.85
   0  -3  24   18.86    4.22
   0  -3 -24   18.15    5.88
   0  -3  24   18.33    3.92
   0   3 -24   17.31    4.00
   0  -3 -24   15.25    4.72
   0  -3  25   43.46    3.15
   0   3 -25   43.20    6.50
   0  -3 -25   48.20    3.95
   0   3  25   47.07    4.21
   0  -3  25   46.67    6.53
   0  -3 -25   48.24    9.68
   0   3  25   50.45    9.62
   0  -3 -25   45.13    4.05
   0   3 -25   43.51    3.02
   0   3 -25   44.51    2.97
   0   3  26   37.81    3.92
   0  -3  26   38.29    2.99
   0   3  26   41.05    3.97
   0  -3 -26   35.43    3.38
   0  -3  26   37.26    2.76
   0   3 -26   33.37    2.60
   0  -3 -26   39.81    3.85
   0   3 -26   36.64    2.79
   0   3  26   34.37    2.75
   0   3 -26   36.39    2.82
   0  -3  27   70.34    4.15
   0  -3  27   67.72    3.76
   0   3  27   72.90    5.29
   0  -3 -27   69.06    4.76
   0   3  27   77.24    5.57
   0  -3 -27   76.27    5.38
   0  -3  27   73.97    3.80
   0   3 -27   66.63    3.76
   0   3 -27   67.81    3.91
   0   3 -27   72.98    3.90
   0   3  28  108.55    6.43
   0  -3  28  106.83    5.22
   0  -3  28  104.26    4.75
   0   3  28  124.02    6.93
   0  -3 -28  109.05    6.02
   0  -3 -28  113.26    6.58
   0  -3  28  120.12    4.94
   0   3 -28  108.83    4.77
   0   3 -28  106.87    5.02
   0   3  29   26.90    3.28
   0   3  29   28.53    3.34
   0  -3  29   27.29    2.66
   0  -3  29   27.00    2.44
   0  -3 -29   29.64    3.13
   0  -3  29   29.95    2.49
   0  -3 -29   32.72    3.58
   0   3 -29   27.09    2.58
   0   3 -29   29.01    2.45
   0  -3  30  265.76    7.80
   0   3  30  267.47   10.08
   0  -3  30  251.07    8.13
   0  -3 -30  278.75    9.58
   0   3  30  279.84   10.20
   0  -3 -30  282.05   10.37
   0  -3  30  287.80    7.74
   0   3 -30  247.67    7.86
   0   3  31  105.78    6.11
   0   3  31   97.09    6.02
   0  -3 -31   96.06    5.61
   0  -3  31   98.22    4.81
   0  -3  31   91.73    4.93
   0  -3 -31  104.00    6.33
   0  -3  31  101.64    4.61
   0   3 -31   95.06    4.94
   0  -3  32  187.24    7.02
   0   3  32  190.31    8.27
   0   3  32  198.82    8.24
   0  -3  32  192.29    6.71
   0  -3 -32  192.48    7.90
   0  -3 -32  194.32    8.50
   0   3 -32  183.13    6.82
   0  -3  33   22.98    2.56
   0   3  33   24.58    2.99
   0  -3  33   23.29    2.38
   0   3  33   26.43    2.94
   0  -3 -33   25.01    2.85
   0  -3 -33   24.64    3.05
   0   3 -33   21.60    2.40
   0   3  34    1.09    0.67
   0  -3  34    1.34    0.77
   0  -3  34    0.38    0.53
   0  -3 -34    0.79    0.63
   0   3  34    0.45    0.73
   0  -3 -34    0.13    0.50
   0   3 -34    0.31    0.42
   0   3  35    2.03    0.72
   0  -3  35    1.33    0.68
   0   3  35    1.19    0.66
   0  -3 -35    1.55    0.49
   0  -3  35    1.34    0.53
   0  -3 -35    1.28    0.47
   0   3 -35    1.99    0.76
   0  -3  36   31.74    2.60
   0   3  36   30.83    2.99
   0  -3 -36   34.18    2.94
   0   3  36   33.08    2.85
   0  -3  36   30.74    2.64
   0  -3 -36   33.71    3.28
   0   3 -36   31.85    2.73
   0  -3  37    0.45    0.49
   0   3  37    1.38    0.98
   0  -3  37    1.29    0.62
   0  -3 -37    1.24    0.79
   0  -3 -37    1.78    1.04
   0   3 -37    0.58    0.65
   0  -3  38  108.73    4.34
   0  -3 -38  112.71    4.78
   0   3  38  111.14    5.09
   0  -3  38  106.25    4.49
   0  -3 -38  114.75    5.40
   0   3 -38  110.69    4.58
   0  -3  39    3.01    0.70
   0  -3  39    3.16    0.68
   0  -3 -39    3.48    0.79
   0   3  39    3.61    0.85
   0  -3 -39    2.98    0.81
   0   3 -39    2.85    0.70
   0  -3  40   12.20    1.32
   0   3  40   11.97    1.44
   0  -3 -40   13.09    1.52
   0   3 -40   11.98    1.29
   0   3  41    0.86    0.29
   0   4   0   65.86    5.30
   0  -4   0   66.06    4.93
   0  -4   0   77.09    6.11
   0  -4   0   77.57    5.70
   0   4   0   69.36    4.76
   0   4  -1  134.96    7.56
   0   4  -1  149.14    5.92
   0  -4   1  155.23    8.56
   0  -4   1  154.06    7.94
   0  -4   1  133.18    6.83
   0   4   1  143.97    6.96
   0   4   1  135.76    7.69
   0  -4  -1  137.36    7.35
   0  -4  -1  152.20    8.04
   0   4  -1  140.69    7.79
   0   4  -1  139.80    6.67
   0   4  -1  144.05    7.33
   0   4  -2   88.71    4.52
   0   4  -2   93.88    6.28
   0  -4  -2   91.61    6.17
   0  -4   2   97.14    6.74
   0  -4   2   94.12    6.16
   0  -4  -2   92.18    6.28
   0   4   2   83.47    5.54
   0   4   2   86.46    6.22
   0   4   2   83.23    5.36
   0   4  -2   84.28    5.04
   0   4  -2   88.01    6.04
   0  -4   2   83.22    5.31
   0   4  -2   88.91    5.73
   0  -4  -3    8.20    1.92
   0   4   3    6.30    1.53
   0   4   3    6.76    1.90
   0   4  -3    6.00    0.77
   0   4   3    6.43    1.58
   0  -4  -3    6.72    1.78
   0  -4   3    5.54    1.31
   0   4  -3    6.08    1.55
   0  -4   3    7.90    1.85
   0  -4   3    8.71    2.02
   0   4  -3    8.12    0.87
   0   4  -3    6.90    1.23
   0   4  -3    5.50    1.42
   0  -4  -4 1002.88   22.93
   0  -4   4  970.55   21.62
   0   4  -4  823.35    9.71
   0   4  -4  911.71   19.59
   0   4   4  931.63   19.04
   0  -4   4  940.74   19.22
   0   4   4  913.83   18.23
   0   4   4  948.01   21.87
   0  -4  -4  929.68   20.60
   0   4  -4  851.88   13.43
   0   4  -4  938.08   18.65
   0  -4   4  907.60   17.09
   0  -4   5  962.55   21.46
   0   4  -5  954.38   19.75
   0   4  -5  855.29   11.77
   0   4   5  981.26   22.93
   0  -4  -5  933.87   21.24
   0   4   5  941.39   19.66
   0   4   5  895.23   18.64
   0  -4  -5 1005.63   23.62
   0  -4   5  922.65   17.16
   0   4  -5  955.77   18.97
   0   4  -6  192.17    8.89
   0  -4  -6  179.66    9.74
   0   4   6  190.25    8.99
   0   4   6  185.78    8.69
   0  -4  -6  198.46   10.73
   0  -4   6  183.96    9.47
   0   4   6  192.37   10.60
   0  -4   6  182.99    7.66
   0   4  -6  186.36    8.53
   0   4   7  405.39   13.53
   0   4   7  393.20   13.24
   0  -4  -7  413.15   16.02
   0  -4   7  399.18   14.07
   0   4   7  424.63   16.51
   0   4  -7  402.71   12.85
   0  -4  -7  380.60   14.77
   0  -4   7  392.91   11.23
   0   4  -7  411.50   12.79
   0  -4   8 1175.24   23.86
   0   4   8 1135.59   28.44
   0   4  -8 1091.21   21.35
   0  -4   8 1075.33   23.34
   0   4   8 1059.20   22.74
   0   4   8 1092.58   22.94
   0  -4  -8 1175.97   28.36
   0  -4   8 1063.11   18.55
   0   4  -8  974.26   16.70
   0   4  -8 1130.06   21.80
   0   4  -9 3007.36   35.64
   0  -4   9 2857.10   38.79
   0   4   9 2984.45   39.54
   0   4   9 3000.20   48.60
   0   4   9 2946.80   39.97
   0  -4   9 3212.66   40.06
   0  -4  -9 3200.48   49.50
   0  -4   9 3010.87   31.77
   0   4  -9 2940.61   36.39
   0  -4  10  392.92   14.39
   0   4 -10  397.14   13.20
   0   4  10  389.98   15.52
   0   4  10  398.75   15.22
   0  -4 -10  416.60   18.79
   0   4  10  379.85   18.30
   0  -4  10  479.39   14.33
   0  -4  10  388.55   14.56
   0  -4 -10  346.06   17.70
   0   4 -10  339.05   11.41
   0  -4  10  390.57   11.79
   0  -4 -10  430.54   17.71
   0   4 -10  401.99   13.88
   0  -4  11  463.61   16.37
   0   4  11  475.44   18.20
   0   4 -11  473.95   14.70
   0  -4 -11  335.98   18.11
   0  -4 -11  488.80   21.54
   0  -4  11  378.78   14.85
   0  -4  11  460.85   16.06
   0  -4  11  546.56   15.71
   0   4  11  419.28   20.37
   0   4 -11  456.86   15.34
   0  -4  11  457.14   13.24
   0  -4 -11  477.80   20.11
   0   4 -11  373.12   12.77
   0  -4  12   11.41    2.62
   0  -4 -12    5.65    2.47
   0  -4  12   11.70    2.68
   0  -4  12   10.33    2.24
   0  -4 -12   14.57    4.10
   0   4  12   12.44    3.70
   0   4  12    9.22    2.76
   0  -4  12    9.24    2.54
   0   4 -12   11.55    2.36
   0   4  12   13.54    3.91
   0   4 -12   13.15    2.78
   0  -4  12   10.53    2.12
   0  -4 -12   11.06    3.37
   0   4 -12    7.92    2.10
   0   4  13  165.70   14.06
   0   4  13  222.56   14.31
   0  -4  13  187.64   11.18
   0   4 -13  222.77   10.66
   0  -4 -13  213.52   16.27
   0   4  13  214.46   15.68
   0  -4  13  221.04   12.01
   0  -4  13  206.94   11.48
   0  -4  13  210.43    9.87
   0   4 -13  161.95    9.22
   0  -4 -13  201.68   15.00
   0  -4 -14    5.14    3.22
   0   4  14    5.03    2.44
   0  -4  14    3.65    1.49
   0  -4  14    3.47    1.36
   0  -4  14    3.47    1.45
   0   4  14    2.70    2.07
   0   4  14    3.65    1.95
   0   4  14    4.75    2.49
   0  -4  14    1.92    1.06
   0  -4 -14    1.73    1.96
   0   4 -14    4.23    1.45
   0  -4 -14   -0.18    1.48
   0   4 -14    2.40    1.27
   0  -4  15   43.04    5.69
   0  -4 -15   31.99    7.05
   0   4  15   50.69    7.83
   0  -4 -15   29.93    5.97
   0  -4  15   42.97    5.62
   0   4  15   44.50    8.00
   0   4 -15   50.68    5.49
   0   4  15   41.38    6.80
   0   4  15   27.28    6.12
   0  -4 -15   33.75    6.78
   0  -4  15   42.13    4.93
   0   4 -15   40.59    4.82
   0   4  16   63.19    9.95
   0  -4 -16   46.77    9.23
   0   4 -16   67.47    6.57
   0   4  16   47.60    8.31
   0   4  16   50.84    7.81
   0  -4  16   71.81    7.60
   0  -4  16   59.67    6.94
   0   4  16   66.61    9.58
   0   4 -16   74.85    6.77
   0  -4  16   64.88    6.32
   0  -4 -16   53.47    9.03
   0  -4  17   57.07    6.87
   0   4  17   49.01    8.39
   0   4  17   49.91    9.26
   0   4  17   57.45    9.29
   0  -4 -17   35.42    8.32
   0   4 -17   57.90    6.32
   0  -4  17   56.20    6.58
   0   4  17   43.21    7.51
   0  -4  17   64.71    7.41
   0  -4  17   53.21    5.93
   0   4 -17   77.83    7.01
   0  -4 -17   41.56    8.32
   0  -4  18   11.26    3.14
   0   4  18    8.20    3.83
   0   4  18    8.20    3.60
   0   4 -18    8.86    2.67
   0  -4  18    6.74    2.33
   0  -4 -18    1.30    1.01
   0   4  18    7.83    3.46
   0  -4 -18    3.98    1.95
   0   4 -18   11.09    2.87
   0   4  19  151.43   14.94
   0  -4  19  125.47   10.87
   0   4  19  116.03   15.27
   0   4  19  136.46   15.70
   0   4 -19  119.10    9.64
   0  -4  19  126.88   10.59
   0  -4 -19  139.07   16.33
   0   4 -19  151.21   10.23
   0   4 -20    6.23    2.03
   0   4  20    3.12    2.79
   0   4  20    8.23    3.71
   0   4  20    5.35    2.82
   0  -4  20    4.05    1.90
   0  -4  20    5.31    2.11
   0  -4 -20    3.69    3.41
   0   4 -20    5.55    2.07
   0  -4 -20    7.00    4.23
   0   4 -21  265.02   14.78
   0  -4  21  270.21   15.81
   0  -4  21  262.31   15.96
   0   4  21  261.40   22.94
   0   4  21  265.10   23.93
   0  -4 -21  199.86   21.76
   0  -4 -21  281.57   23.64
   0   4 -21  267.03   14.39
   0   4  22   36.47    8.99
   0   4  22   44.70    9.52
   0  -4 -22   32.86    8.89
   0   4 -22   42.24    5.95
   0  -4  22   41.66    6.21
   0   4 -22   42.14    5.92
   0  -4 -22   52.44   10.41
   0  -4  23  196.39   13.62
   0   4  23  199.47   20.49
   0   4 -23  198.25   12.97
   0   4  23  219.66   22.34
   0  -4 -23  186.01   20.62
   0  -4 -23  218.09   21.22
   0   4 -23  188.74   12.85
   0  -4 -24   29.90    3.37
   0  -4  24   33.58    2.75
   0   4  24   35.45    4.09
   0   4 -24   28.91    5.34
   0  -4 -24   33.91    8.95
   0   4  24   23.11    5.94
   0  -4 -24   32.14    3.81
   0   4 -24   32.60    2.61
   0   4  24   30.45    2.80
   0   4 -24   31.37    2.59
   0  -4  25   28.18    2.46
   0   4  25   29.22    3.67
   0  -4  25   27.02    2.53
   0  -4 -25   29.88    3.33
   0  -4  25   28.37    2.33
   0  -4 -25   34.48    3.91
   0   4 -25   26.97    2.26
   0   4 -25   27.24    2.42
   0   4 -25   26.17    2.27
   0   4 -25   28.88    2.50
   0   4  25   27.18    2.61
   0  -4  26    3.44    0.84
   0   4  26    3.50    1.34
   0  -4 -26    9.43    1.76
   0  -4  26    4.90    1.08
   0  -4  26    4.51    0.92
   0  -4 -26    4.35    1.20
   0   4 -26    3.59    0.83
   0  -4 -26    4.18    1.43
   0   4 -26    3.97    0.93
   0   4  26    4.23    1.03
   0   4 -26    7.89    1.20
   0   4 -26    5.34    1.08
   0   4  27   82.49    6.10
   0  -4 -27   79.78    5.42
   0  -4  27   75.10    3.93
   0  -4  27   75.30    4.09
   0  -4  27   77.37    4.37
   0  -4 -27   77.22    5.80
   0   4 -27   65.77    3.68
   0   4 -27   70.71    3.90
   0   4 -27   79.92    4.24
   0   4  27   69.37    4.14
   0  -4  28   67.66    4.12
   0  -4 -28   66.64    4.92
   0  -4  28   68.08    3.79
   0  -4  28   65.57    3.70
   0   4  28   71.21    5.58
   0  -4 -28   68.82    5.47
   0   4  28   59.67    3.81
   0   4 -28   65.10    3.69
   0   4 -28   66.32    3.92
   0  -4  29    8.91    1.27
   0  -4  29    9.73    1.55
   0  -4 -29    9.34    1.82
   0   4  29    8.90    1.96
   0  -4  29    9.37    1.35
   0  -4 -29    9.04    1.92
   0   4  29    7.68    1.32
   0   4 -29    7.46    1.32
   0   4 -29    8.55    1.33
   0  -4  30    2.56    0.77
   0  -4  30    4.96    1.01
   0  -4 -30    3.14    1.10
   0   4  30    3.93    1.34
   0  -4 -30    4.94    1.62
   0   4 -30    2.40    0.70
   0   4 -30    3.06    0.81
   0  -4  31  155.18    5.82
   0   4  31  155.48    7.80
   0  -4  31  152.69    6.20
   0  -4 -31  160.97    7.50
   0  -4 -31  166.93    8.26
   0   4 -31  143.21    5.34
   0   4 -31  143.38    5.97
   0  -4  32    4.30    1.08
   0   4  32    3.66    1.16
   0  -4 -32    3.18    1.12
   0  -4  32    2.40    0.62
   0  -4 -32    3.99    1.42
   0   4 -32    2.64    0.95
   0  -4  33    3.06    1.08
   0  -4  33    0.85    0.49
   0   4  33    0.92    0.46
   0  -4 -33    2.08    0.86
   0  -4 -33    0.66    0.63
   0   4 -33    0.63    0.63
   0  -4  34   55.43    3.39
   0  -4 -34   57.31    4.22
   0   4  34   58.33    4.37
   0  -4  34   57.08    3.74
   0  -4 -34   65.65    4.82
   0   4 -34   55.35    3.67
   0   4  35  279.44    9.19
   0  -4 -35  287.97    9.05
   0  -4  35  265.27    7.64
   0  -4  35  277.56    7.40
   0  -4 -35  299.99    9.94
   0   4 -35  275.50    7.81
   0  -4  36    7.43    1.29
   0   4  36    7.10    1.37
   0  -4  36    7.25    1.18
   0  -4 -36    8.20    1.54
   0  -4 -36    7.83    1.55
   0   4 -36    7.68    1.36
   0  -4  37    0.27    0.33
   0  -4 -37    0.88    0.45
   0  -4  37    0.24    0.43
   0   4  37    0.00    0.51
   0  -4 -37    1.58    0.68
   0   4 -37    0.10    0.58
   0  -4  38   30.51    2.10
   0   4  38   29.89    2.55
   0  -4 -38   31.03    2.48
   0  -4  38   25.41    2.07
   0  -4 -38   30.73    2.70
   0   4 -38   27.84    2.21
   0  -4 -39   79.27    3.60
   0   4  39   73.57    3.68
   0  -4  39   70.96    3.25
   0  -4 -39   85.40    4.15
   0   4 -39   76.00    3.39
   0   4  40    1.09    0.43
   0  -4  40    0.47    0.20
   0   4 -40    0.57    0.20
   0   5   0   -0.06    0.52
   0  -5   0    0.03    0.42
   0   5   0    0.88    0.50
   0   5   0   -0.15    0.91
   0  -5   0    0.46    0.65
   0   5   0    0.13    0.46
   0   5   0    0.08    0.38
   0  -5  -1  192.08   10.21
   0  -5   1  194.29   10.87
   0   5  -1  173.57    9.86
   0   5  -1  173.81    8.10
   0  -5  -1  177.99    9.49
   0  -5  -1  191.92   10.94
   0   5   1  175.61   10.09
   0   5   1  178.34    8.62
   0  -5   1  174.70    8.95
   0  -5   1  184.97    9.83
   0   5  -1  190.98    7.34
   0   5  -1  169.01    9.73
   0   5  -1  174.92    9.19
   0  -5  -2  257.28   12.81
   0   5   2  255.15   10.49
   0  -5   2  264.00   11.55
   0  -5   2  268.41   12.85
   0  -5   2  235.60   10.17
   0   5  -2  267.52    8.39
   0   5   2  246.77   12.15
   0  -5  -2  256.77   11.87
   0  -5  -2  247.92   11.42
   0   5  -2  251.51   11.69
   0   5  -2  238.19   10.71
   0  -5   3   16.17    2.84
   0  -5   3   13.66    2.43
   0   5  -3   13.51    2.72
   0  -5   3   14.92    3.07
   0  -5  -3   14.84    2.83
   0   5   3   16.43    3.16
   0   5   3   16.33    2.69
   0   5  -3   15.07    1.91
   0  -5  -3   14.45    2.80
   0   5  -3   15.25    2.65
   0  -5   4  280.15   11.77
   0   5  -4  287.33   12.39
   0  -5   4  291.12   13.38
   0   5  -4  264.86    7.95
   0   5   4  285.46   11.43
   0  -5  -4  287.11   12.83
   0   5   4  272.50   11.68
   0  -5  -4  274.00   12.59
   0   5   4  281.28   13.49
   0  -5   4  270.22   10.49
   0   5  -4  264.60   11.14
   0  -5   5  182.60   10.52
   0  -5  -5  176.09   10.36
   0   5   5  186.28    9.82
   0   5  -5  188.21    9.93
   0   5   5  184.49   11.31
   0   5   5  181.68    9.29
   0  -5  -5  201.31   10.92
   0   5  -5  170.14    8.94
   0  -5   5  176.58    8.46
   0  -5  -6   35.81    5.14
   0   5  -6   35.26    4.28
   0   5   6   34.48    4.15
   0  -5   6   35.27    4.63
   0  -5  -6   32.61    4.55
   0   5   6   34.77    5.14
   0   5   6   35.50    4.39
   0  -5   6   35.79    3.77
   0   5  -6   35.37    4.10
   0   5   7  104.81    7.42
   0  -5  -7  106.61    9.09
   0  -5   7  106.17    8.05
   0   5  -7  106.07    7.34
   0   5   7  111.82    9.46
   0   5   7  119.32    8.21
   0  -5  -7  105.36    8.49
   0  -5   7  107.26    6.47
   0   5  -7  105.67    7.20
   0  -5  -8   13.19    3.18
   0  -5  -8   12.47    3.15
   0  -5   8   14.64    3.03
   0   5   8   15.86    3.06
   0   5  -8   13.78    2.62
   0   5   8   12.62    3.39
   0   5   8   13.57    2.72
   0   5  -8   12.03    2.44
   0  -5   8   15.65    2.49
   0   5  -8   12.27    1.99
   0  -5   9  407.97   16.17
   0   5   9  415.54   19.94
   0   5  -9  413.71   14.59
   0   5   9  419.04   16.06
   0   5   9  422.20   16.53
   0  -5  -9  425.39   19.56
   0  -5   9  420.60   15.83
   0  -5  -9  410.07   18.59
   0   5  -9  380.18   11.73
   0   5  -9  410.12   14.74
   0  -5   9  417.79   12.87
   0  -5  10  176.29   10.75
   0   5  10  182.97   13.91
   0  -5 -10  183.43   13.04
   0   5  10  178.56   11.12
   0   5 -10  183.53    9.82
   0   5  10  183.20   11.18
   0  -5  10  184.33   10.61
   0  -5 -10  193.17   13.81
   0   5 -10  184.78   10.14
   0  -5  10  183.23    8.68
   0   5 -10  163.72    8.32
   0   5  11  160.05   10.96
   0  -5 -11  129.43   11.63
   0  -5  11  133.63    9.57
   0  -5 -11  147.06   12.71
   0   5  11  125.02   12.14
   0   5 -11  146.05    8.87
   0   5  11  143.88   10.44
   0  -5  11  142.47    9.49
   0   5 -11  142.55    9.15
   0  -5  11  143.71    7.84
   0   5 -11  114.92    7.35
   0  -5  12    3.94    1.80
   0   5  12    3.64    1.81
   0  -5  12    3.75    1.68
   0  -5  12    4.25    1.42
   0   5  12    8.93    3.33
   0  -5 -12    2.75    1.81
   0  -5 -12    4.61    2.49
   0  -5  12    2.55    1.31
   0   5  12    4.49    1.88
   0   5 -12    3.45    1.41
   0   5 -12    3.12    1.28
   0   5 -12    5.97    1.87
   0  -5  13  165.21   10.83
   0  -5 -13  167.43   14.96
   0   5 -13  174.20   10.04
   0  -5  13  140.63   10.43
   0  -5 -13  181.89   15.89
   0   5  13  157.48   12.03
   0   5  13  139.18   13.95
   0   5  13  195.93   13.76
   0  -5  13  178.64   11.52
   0  -5  13  185.25    9.53
   0   5 -13  176.50   10.97
   0   5 -13  145.17    8.91
   0   5  14   36.27    7.43
   0  -5 -14   42.99    8.00
   0   5  14   49.09    7.05
   0  -5  14   52.12    6.39
   0  -5 -14   48.63    8.63
   0   5  14   52.50    7.62
   0  -5  14   44.46    6.06
   0  -5  14   52.50    6.30
   0   5 -14   57.30    5.87
   0   5 -14   43.52    5.04
   0  -5  14   52.55    5.35
   0   5  15    6.81    3.31
   0  -5  15    7.80    2.61
   0  -5  15    9.93    2.49
   0   5  15   10.52    3.84
   0  -5  15    8.67    2.71
   0  -5 -15    9.74    4.00
   0   5  15    8.19    2.93
   0  -5  15    9.51    2.82
   0   5 -15    7.76    2.28
   0   5 -15    9.34    2.47
   0   5 -16  445.56   17.41
   0  -5  16  432.44   19.32
   0  -5  16  414.69   19.37
   0  -5 -16  356.81   26.32
   0   5  16  488.74   26.12
   0   5 -16  465.23   17.20
   0  -5  16  417.67   16.57
   0  -5 -17   74.26   12.74
   0   5 -17  110.07    8.95
   0   5  17  119.30   13.75
   0   5  17   83.64   11.95
   0  -5  17  106.19    9.89
   0  -5  17  103.13    9.93
   0  -5  17   93.45    8.03
   0   5 -17  127.97    9.26
   0   5  18    0.99    1.47
   0  -5 -18    1.10    3.32
   0  -5  18    0.83    1.21
   0  -5  18    0.72    0.69
   0   5  18    4.33    1.92
   0   5 -18    0.83    0.38
   0   5 -18    1.47    1.05
   0   5  19   10.18    4.32
   0  -5  19   11.52    3.37
   0   5 -19   11.79    3.17
   0  -5 -19    1.81    1.77
   0   5  19    9.60    4.36
   0  -5  19    5.94    2.62
   0   5 -19   10.40    2.75
   0   5  20  219.32   19.38
   0   5 -20  172.71   12.29
   0  -5  20  190.30   14.10
   0  -5  20  177.12   13.77
   0  -5  21  465.66   21.95
   0  -5  21  429.80   21.54
   0  -5 -22   71.77   14.05
   0   5 -22   84.61    8.83
   0  -5  22   97.01   10.27
   0  -5 -23    5.56    1.66
   0  -5 -23    6.11    1.62
   0  -5  23    5.93    1.23
   0  -5  23    7.08    1.19
   0  -5  23    7.45    1.48
   0   5  23    5.81    1.78
   0  -5 -23    3.62    1.59
   0   5 -23    5.39    1.15
   0   5 -23    5.36    1.05
   0   5  23    9.15    1.54
   0   5 -23    6.73    1.23
   0  -5 -24  100.38    6.60
   0  -5  24  110.66    5.18
   0   5  24  112.52    7.85
   0  -5 -24  105.58    6.42
   0  -5  24   94.29    4.63
   0  -5  24  105.74    4.48
   0   5  24  100.82    6.28
   0  -5 -24  104.66    7.50
   0   5 -24   96.68    4.31
   0   5 -24  101.58    4.62
   0   5 -24  101.04    4.73
   0   5  24   96.87    5.28
   0  -5 -25  119.66    6.72
   0  -5  25  116.99    4.75
   0   5  25  123.93    8.13
   0  -5 -25  112.30    6.98
   0  -5  25  122.71    5.53
   0  -5  25  104.37    4.87
   0  -5 -25  111.52    7.65
   0   5 -25  111.30    4.98
   0   5  25  103.37    5.40
   0   5 -25  108.25    4.86
   0   5 -25  102.79    4.51
   0  -5 -26   20.27    3.03
   0  -5  26   22.41    2.41
   0  -5 -26   21.48    2.77
   0   5  26   20.85    3.36
   0  -5  26   16.94    1.98
   0  -5  26   21.00    2.04
   0  -5 -26   17.53    3.04
   0   5 -26   18.81    1.97
   0   5  26   17.68    2.22
   0   5 -26   18.36    2.02
   0   5 -26   17.17    1.96
   0  -5  27    8.61    1.44
   0  -5  27    5.99    1.26
   0   5  27    7.84    2.06
   0  -5 -27   10.40    2.00
   0  -5  27   10.05    1.64
   0  -5 -27    9.18    2.03
   0  -5 -27    7.64    2.07
   0   5 -27    7.69    1.32
   0   5  27    7.38    1.42
   0   5 -27    7.99    1.40
   0  -5  28  302.07    7.81
   0  -5 -28  344.10   10.79
   0  -5  28  325.92    9.02
   0   5  28  322.53   12.44
   0  -5  28  276.07    7.66
   0  -5 -28  325.04   11.45
   0  -5 -28  309.40   12.19
   0   5 -28  298.14    8.26
   0   5 -28  291.28    7.85
   0  -5  29   24.59    2.28
   0  -5 -29   29.29    3.11
   0  -5 -29   29.74    3.58
   0  -5  29   27.06    2.36
   0  -5  29   27.91    2.70
   0   5  29   29.15    3.67
   0  -5 -29   28.74    3.69
   0   5 -29   25.24    2.45
   0   5 -29   26.44    2.33
   0  -5  30  133.91    5.17
   0   5  30  146.66    7.92
   0  -5  30  145.45    5.97
   0  -5 -30  158.19    7.77
   0  -5  30  149.40    5.53
   0  -5 -30  148.40    8.07
   0   5 -30  140.09    5.28
   0   5 -30  143.88    5.85
   0  -5 -31    8.20    1.87
   0  -5  31    4.84    1.18
   0  -5  31    6.08    1.16
   0   5  31    7.81    1.72
   0  -5  31    6.89    1.28
   0  -5 -31    7.39    1.83
   0   5 -31    4.28    0.90
   0   5 -31    6.47    1.23
   0  -5  32  116.74    5.23
   0   5  32  118.03    6.63
   0  -5  32  124.64    4.98
   0  -5 -32  131.52    6.72
   0  -5 -32  125.95    7.03
   0   5 -32  119.49    5.26
   0   5 -32  109.06    4.44
   0  -5  33  126.43    5.36
   0   5  33  131.16    6.66
   0  -5 -33  139.02    6.72
   0  -5  33  130.65    4.98
   0  -5 -33  139.82    7.23
   0   5 -33  137.34    5.54
   0  -5  34   37.09    2.58
   0  -5 -34   37.11    3.34
   0   5  34   37.35    3.42
   0  -5  34   36.82    2.81
   0  -5 -34   35.01    3.42
   0   5 -34   35.80    2.40
   0   5 -34   35.61    2.79
   0  -5 -35    2.21    0.90
   0   5  35    2.37    0.79
   0  -5  35    2.49    0.77
   0  -5  35    2.77    0.66
   0  -5 -35    3.23    1.04
   0   5 -35    2.33    0.76
   0  -5 -36    2.62    0.84
   0  -5  36    2.56    0.73
   0   5  36    2.24    0.80
   0  -5 -36    2.53    0.91
   0   5 -36    3.24    0.88
   0  -5  37  104.74    4.16
   0   5  37  107.24    4.84
   0  -5 -37  114.40    4.95
   0  -5 -37  118.73    5.39
   0   5 -37  111.10    4.36
   0  -5  38   14.85    1.52
   0  -5 -38   15.23    1.68
   0   5  38   15.24    1.72
   0  -5 -38   14.63    1.75
   0   5 -38   15.64    1.56
   0  -5  39   15.00    1.37
   0   5  39   14.70    1.51
   0  -5 -39   16.13    1.52
   0  -5 -39   16.27    1.66
   0   5 -39   14.81    1.42
   0   6   0 1352.19   31.17
   0  -6   0 1409.91   33.17
   0   6   0 1316.41   24.59
   0  -6   0 1358.89   28.54
   0  -6   0 1331.22   29.35
   0   6   0 1361.72   31.39
   0   6   0 1318.83   28.09
   0   6   1  438.04   14.48
   0   6  -1  433.77   17.43
   0   6   1  425.17   17.74
   0  -6   1  427.50   18.18
   0   6   1  420.70   17.59
   0  -6  -1  416.00   16.08
   0  -6  -1  437.57   18.53
   0  -6   1  408.53   16.09
   0  -6   1  426.20   15.70
   0  -6  -1  424.17   16.75
   0   6  -1  411.88   15.57
   0   6   1  411.96   15.88
   0   6   2   15.20    3.23
   0  -6  -2   20.28    4.00
   0   6   2   20.20    3.97
   0  -6   2   20.32    3.88
   0  -6   2   21.57    3.61
   0  -6  -2   16.44    3.14
   0  -6   2   17.67    3.10
   0   6  -2   20.55    3.80
   0   6   2   17.21    2.86
   0  -6  -2   18.13    3.51
   0   6  -2   18.72    3.28
   0  -6   3  318.42   15.64
   0   6  -3  313.34   14.51
   0   6   3  339.80   13.35
   0  -6   3  282.09   13.15
   0   6   3  315.22   15.82
   0  -6  -3  305.61   14.33
   0  -6  -3  318.43   14.78
   0  -6  -3  314.44   15.97
   0  -6   3  315.63   12.96
   0   6  -3  300.42   13.16
   0  -6   4  240.87   12.09
   0  -6  -4  267.20   14.92
   0  -6   4  260.59   14.02
   0  -6  -4  255.08   13.37
   0  -6  -4  263.44   13.63
   0   6   4  280.94   12.38
   0   6   4  257.71   14.67
   0   6  -4  262.23   13.23
   0   6  -4  241.62   11.79
   0  -6   4  266.09   11.66
   0  -6  -5  204.91   12.25
   0   6   5  216.18   13.78
   0   6  -5  198.45   11.41
   0  -6   5  211.35   12.68
   0  -6  -5  206.29   12.25
   0   6   5  211.79   10.96
   0  -6   5  204.27   10.09
   0   6  -5  193.82   10.59
   0  -6   6  268.01   14.32
   0   6   6  285.72   13.00
   0  -6  -6  258.30   14.12
   0   6  -6  265.34   13.08
   0   6   6  286.27   16.33
   0  -6  -6  266.40   14.16
   0  -6   6  283.22   11.67
   0   6  -6  258.08   12.28
   0   6   7  135.11    9.69
   0  -6   7  133.38   10.09
   0   6  -7  132.92    9.19
   0  -6  -7  127.49   10.26
   0  -6  -7  131.63   10.14
   0   6   7  144.42   12.00
   0   6   7  138.65    9.33
   0  -6   7  137.13    8.05
   0   6  -7  132.63    8.86
   0   6  -8  177.74   10.55
   0   6   8  179.81   10.96
   0  -6  -8  171.49   11.87
   0   6   8  182.99   14.03
   0   6   8  166.81   11.09
   0  -6   8  169.47   11.45
   0  -6  -8  160.86   11.97
   0  -6   8  175.60    9.04
   0   6  -8  179.36   10.45
   0  -6   9  130.43    9.65
   0  -6   9  119.61    9.66
   0  -6  -9  131.11   11.94
   0   6   9  132.10    9.70
   0   6   9  132.05   12.47
   0   6   9  131.89   10.17
   0   6  -9  126.46    8.90
   0  -6  -9  113.80   10.50
   0   6  -9  123.60    8.79
   0  -6   9  125.33    7.62
   0   6  10    7.07    2.91
   0   6 -10    5.91    1.88
   0  -6 -10    8.52    3.25
   0   6  10    8.01    2.72
   0  -6 -10    4.95    2.37
   0  -6  10    8.71    2.07
   0  -6  10   10.32    2.82
   0  -6  10    7.57    2.39
   0   6 -10    7.00    2.22
   0   6  11   80.80   10.72
   0  -6 -11   90.20   10.76
   0  -6 -11   80.18    9.73
   0  -6  11   83.71    8.19
   0  -6  11   89.70    8.17
   0   6  11   82.41    8.70
   0   6 -11   79.29    7.10
   0   6 -11   89.83    7.86
   0  -6  11   92.54    6.70
   0  -6  12  158.75   11.08
   0  -6  12  146.58   11.10
   0   6  12  151.44   12.21
   0   6 -12  149.69    9.84
   0  -6 -12  163.18   15.15
   0   6  12  131.85   14.16
   0  -6 -12  151.73   14.22
   0   6 -12  155.74   10.71
   0   6 -13   27.59    4.29
   0  -6 -13   27.96    6.53
   0  -6 -13   23.67    5.90
   0  -6  13   21.55    4.43
   0  -6  13   25.50    4.73
   0  -6  13   24.59    4.47
   0   6  13   16.83    5.16
   0   6 -13   24.07    4.38
   0   6 -14  157.27   10.39
   0  -6  14  139.48   11.47
   0  -6  14  147.48   11.21
   0  -6 -14  153.34   16.05
   0   6  14  129.62   15.11
   0  -6  14  155.08   11.72
   0  -6 -14  160.16   16.68
   0  -6  15   43.09    6.17
   0  -6 -15   47.89    9.74
   0   6  15   26.96    7.10
   0  -6  15   44.46    6.43
   0  -6 -15   38.07    8.42
   0  -6  15   40.65    6.26
   0   6 -15   45.64    5.70
   0  -6  16   95.39    9.50
   0   6 -16  105.30    8.86
   0  -6 -16   79.50   13.03
   0  -6  16  109.64   10.31
   0  -6 -16   82.03   13.31
   0   6  16   59.54   10.89
   0  -6  16  100.85   10.24
   0  -6  17   83.78    9.09
   0  -6 -17   58.11   11.75
   0   6 -17   86.98    8.28
   0  -6  17   92.47    9.94
   0  -6 -17   70.45   13.01
   0   6  17   63.71   11.53
   0   6  18   79.67   12.78
   0  -6  18   85.06    9.44
   0  -6 -18   59.11   12.27
   0  -6  18   86.68    9.77
   0   6 -18   86.88    8.55
   0   6 -19   89.64    8.86
   0   6  19  101.24   14.43
   0  -6 -19   47.19   11.48
   0  -6 -19   38.48   10.34
   0  -6  19   94.98   10.21
   0  -6  19   81.38    9.74
   0   6  20   71.21   11.89
   0   6 -20   44.67    6.42
   0  -6  20   54.45    7.87
   0   6  20   65.54    4.81
   0  -6  20   58.72    4.15
   0  -6 -21  185.11    9.48
   0  -6 -21  166.90    9.57
   0  -6  21  177.59    6.89
   0   6  21  153.08    9.44
   0  -6 -21  144.80    9.96
   0   6  21  148.93    8.40
   0   6 -21  139.72    5.64
   0  -6  21  161.64    6.91
   0   6 -21  183.84    6.08
   0   6  21  178.50    7.97
   0   6 -21  151.98    5.93
   0  -6 -22    9.74    2.15
   0  -6  22    9.72    1.60
   0  -6 -22   10.14    2.43
   0   6  22    9.63    2.47
   0   6 -22    7.59    1.31
   0   6  22    9.49    2.21
   0  -6 -22    7.28    2.22
   0   6  22    8.61    1.71
   0   6 -22    8.99    1.36
   0   6 -22    7.40    1.31
   0   6 -22    9.56    1.31
   0   6  23   33.76    4.47
   0  -6  23   34.43    3.01
   0  -6 -23   35.87    4.37
   0  -6  23   29.05    2.68
   0  -6 -23   37.77    4.18
   0   6  23   29.25    3.66
   0  -6 -23   30.43    4.49
   0   6 -23   28.82    2.54
   0   6 -23   31.43    2.42
   0   6  23   32.26    3.30
   0   6 -23   29.74    2.64
   0   6 -23   30.67    2.55
   0   6  24  120.41    8.42
   0  -6 -24  128.36    7.48
   0  -6  24  109.12    5.10
   0  -6  24  129.09    5.80
   0  -6 -24  111.75    7.52
   0  -6 -24  118.13    8.69
   0   6 -24  111.62    4.94
   0   6  24  117.18    7.06
   0   6 -24  118.62    4.73
   0   6 -24  117.78    5.21
   0   6  24  118.72    6.13
   0   6 -24  113.15    4.91
   0  -6  25   15.07    1.91
   0  -6  25   20.26    2.39
   0  -6 -25   15.98    2.73
   0  -6 -25   19.01    3.24
   0   6  25   19.34    3.50
   0  -6 -25   17.86    3.37
   0   6  25   20.26    2.98
   0   6 -25   19.98    2.12
   0   6 -25   15.38    1.78
   0   6 -25   16.10    1.95
   0   6 -25   16.83    1.99
   0  -6 -26  630.41   15.72
   0   6  26  609.92   18.33
   0  -6  26  520.71   10.81
   0  -6  26  619.38   12.52
   0  -6 -26  581.19   16.52
   0   6  26  588.83   14.74
   0  -6 -26  588.72   18.44
   0   6 -26  572.23   10.49
   0   6 -26  568.98   11.18
   0   6 -26  552.12   11.01
   0  -6  27  150.22    5.70
   0  -6  27  176.15    6.63
   0   6  27  171.59    9.47
   0  -6 -27  167.27    8.67
   0  -6 -27  180.25    8.22
   0  -6 -27  170.78    9.63
   0   6 -27  155.64    5.80
   0   6 -27  157.68    5.93
   0  -6 -28   17.89    2.85
   0  -6  28   16.90    1.90
   0  -6 -28   20.54    2.80
   0   6  28   19.44    3.09
   0  -6  28   20.64    2.30
   0  -6 -28   19.23    3.13
   0   6 -28   18.66    2.07
   0   6 -28   18.90    2.03
   0  -6  29   34.51    2.65
   0  -6  29   40.82    3.15
   0  -6 -29   39.64    4.11
   0   6  29   39.96    4.32
   0  -6 -29   36.93    3.51
   0  -6 -29   40.83    4.45
   0   6 -29   37.09    2.90
   0   6 -29   35.08    2.66
   0  -6  30  309.50    8.45
   0  -6  30  260.30    7.01
   0  -6 -30  327.49    9.93
   0   6  30  307.85   11.43
   0  -6 -30  318.37   11.01
   0  -6 -30  303.53   11.59
   0   6 -30  271.76    7.16
   0   6 -30  285.56    7.91
   0  -6 -31    9.28    1.59
   0   6  31    8.51    1.76
   0  -6 -31   12.52    2.24
   0  -6  31   10.39    1.38
   0  -6  31   11.97    1.68
   0  -6 -31    9.92    2.12
   0   6 -31   10.02    1.37
   0   6 -31   10.99    1.69
   0  -6  32    8.04    1.31
   0   6  32    6.19    1.44
   0  -6 -32    7.75    1.65
   0  -6  32    6.82    1.05
   0  -6 -32    5.94    1.41
   0   6 -32    7.33    1.32
   0   6 -32    7.53    1.17
   0  -6 -33   42.40    3.63
   0   6  33   41.90    3.63
   0  -6  33   40.63    2.88
   0  -6 -33   39.77    3.72
   0   6 -33   38.98    2.84
   0  -6  34   38.63    2.74
   0   6  34   40.17    3.41
   0  -6 -34   43.15    3.50
   0  -6 -34   45.13    3.74
   0   6 -34   38.54    2.40
   0   6 -34   39.75    2.81
   0  -6 -35   67.50    4.09
   0  -6  35   63.65    3.36
   0   6  35   66.52    4.09
   0  -6 -35   64.03    4.17
   0   6 -35   65.12    2.89
   0   6 -35   67.49    3.51
   0   6  36   10.12    1.53
   0  -6 -36    9.76    1.45
   0  -6  36    9.52    1.23
   0  -6 -36    9.64    1.52
   0   6 -36   10.67    1.33
   0  -6  37    7.09    0.96
   0  -6 -37    6.58    1.06
   0   6  37    7.09    1.15
   0  -6 -37    8.15    1.27
   0   6 -37    7.57    1.07
   0  -6 -38   16.37    1.58
   0   6  38   14.76    1.50
   0  -6  38   13.44    1.26
   0  -6 -38   14.21    1.54
   0   6 -38   14.43    1.35
   0   7   0   -0.03    0.71
   0  -7   0    0.18    0.71
   0  -7   0   -0.65    0.59
   0  -7   0   -0.40    1.39
   0   7   0   -0.24    0.70
   0  -7  -1   49.82    6.15
   0   7  -1   50.34    6.59
   0  -7  -1   55.81    6.42
   0   7   1   49.67    6.58
   0  -7   1   51.62    7.01
   0  -7   1   50.78    6.12
   0  -7  -1   56.27    7.33
   0  -7   1   52.62    6.03
   0   7  -1   48.56    5.81
   0   7   1   53.46    6.25
   0  -7   2   21.00    3.75
   0  -7  -2   19.21    4.14
   0  -7   2   17.33    4.04
   0  -7   2   20.48    3.87
   0   7   2   18.28    4.01
   0  -7  -2   19.11    4.24
   0   7  -2   20.14    4.11
   0   7   2   25.55    5.11
   0  -7  -2   20.29    4.01
   0   7   2   17.02    3.53
   0   7  -2   16.86    3.40
   0   7   3  517.28   22.77
   0   7   3  496.02   21.57
   0   7  -3  504.28   20.48
   0  -7  -3  488.72   21.96
   0  -7  -3  515.65   20.25
   0  -7   3  515.52   21.93
   0  -7   3  450.79   18.03
   0  -7  -3  499.15   20.14
   0   7  -3  474.15   18.22
   0   7   3  538.14   20.51
   0  -7   3  523.63   18.34
   0  -7   4 1122.81   32.51
   0  -7  -4 1120.81   33.76
   0  -7  -4 1124.27   30.82
   0   7   4 1089.15   32.48
   0   7  -4 1116.31   30.07
   0   7   4 1178.27   34.91
   0  -7  -4 1116.05   30.48
   0   7   4 1140.03   30.54
   0  -7   4 1175.34   26.94
   0   7  -4 1065.70   27.31
   0  -7   5  191.23   13.30
   0  -7  -5  184.79   13.89
   0   7  -5  201.97   12.69
   0   7   5  191.35   14.48
   0  -7  -5  181.83   12.55
   0  -7  -5  185.33   12.68
   0   7  -5  173.40   11.00
   0   7  -6   29.45    4.91
   0  -7  -6   28.34    5.10
   0  -7  -6   28.52    5.63
   0  -7  -6   28.08    4.99
   0   7   6   32.60    6.26
   0  -7   6   30.63    5.40
   0   7  -6   27.46    4.42
   0  -7   7 1001.40   30.60
   0  -7  -7 1015.31   34.09
   0   7   7 1088.69   36.81
   0   7  -7 1017.72   28.10
   0  -7  -7  976.69   30.63
   0  -7  -7 1002.93   30.83
   0   7  -7  986.23   26.45
   0  -7   8   55.84    7.24
   0   7  -8   53.01    6.34
   0   7   8   54.05    8.61
   0  -7  -8   55.90    7.61
   0  -7  -8   52.03    7.20
   0   7  -8   48.35    5.91
   0   7   9   37.97    7.40
   0  -7  -9   36.23    6.16
   0  -7   9   33.80    5.40
   0  -7   9   36.08    5.88
   0  -7  -9   36.75    6.42
   0   7  -9   36.07    5.21
   0   7  -9   33.73    5.03
   0  -7  10   -0.06    0.72
   0  -7 -10    4.15    2.53
   0   7 -10    1.29    0.96
   0   7  10    0.29    1.14
   0  -7 -10    0.12    0.95
   0  -7  10    1.31    1.44
   0   7 -10   -0.08    0.53
   0  -7 -11  149.48   13.38
   0   7  11  148.08   15.97
   0   7 -11  155.61   10.82
   0  -7  11  150.42   12.08
   0  -7  11  156.13   11.68
   0  -7 -11  155.96   14.40
   0   7 -11  156.12   11.22
   0   7 -12   29.46    4.71
   0   7  12   29.42    7.31
   0  -7 -12   29.47    6.20
   0  -7  12   24.73    4.73
   0  -7  12   22.22    4.69
   0  -7  12   27.78    5.23
   0  -7 -12   24.26    5.98
   0   7 -12   29.12    4.97
   0  -7 -13    3.70    2.23
   0  -7 -13    7.11    3.62
   0   7 -13    6.92    2.28
   0  -7  13    6.04    2.33
   0   7  13    4.78    3.20
   0  -7  13    8.64    3.20
   0  -7  13    9.76    3.06
   0   7 -13    8.00    2.63
   0  -7  14    3.50    2.38
   0  -7 -14    0.48    2.13
   0   7  14   -1.78    2.01
   0   7 -14   -0.08    0.59
   0  -7 -14   -1.45    2.31
   0  -7  14   -0.36    1.25
   0  -7  14    0.65    1.18
   0  -7 -14   -1.51    2.53
   0   7 -15   -0.42    0.72
   0   7  15   -0.45    2.32
   0  -7  15    0.35    1.31
   0  -7  15    0.07    0.66
   0  -7 -15   -0.89    2.53
   0  -7 -15    2.48    2.31
   0  -7  15   -1.75    1.43
   0  -7  16   13.25    3.74
   0  -7 -16   10.78    5.05
   0  -7  16   17.39    4.41
   0  -7  16   16.23    4.15
   0  -7 -16    8.85    4.61
   0   7 -16   14.92    3.52
   0   7  16   14.50    5.70
   0  -7  17   23.56    4.92
   0   7  17   20.23    6.79
   0  -7  17   26.79    5.61
   0   7 -17   30.57    5.13
   0  -7 -17   16.92    6.59
   0  -7 -17   26.86    8.42
   0  -7 -18   15.55    3.08
   0   7  18   26.56    3.68
   0  -7 -18   22.79    3.63
   0  -7  18   26.81    2.67
   0   7  18   20.79    3.23
   0  -7 -18   24.10    3.93
   0  -7  18   28.18    2.85
   0   7 -18   21.96    2.24
   0  -7 -19   33.31    4.54
   0   7  19   54.32    5.42
   0  -7 -19   50.04    5.38
   0  -7  19   49.10    3.70
   0  -7 -19   39.63    5.21
   0   7  19   37.70    4.38
   0   7 -19   46.31    3.28
   0   7 -19   61.02    3.58
   0   7 -19   40.35    3.12
   0  -7  19   54.80    4.06
   0   7  20   33.73    4.44
   0  -7 -20   31.43    4.52
   0  -7  20   41.28    3.37
   0  -7 -20   39.33    4.76
   0   7 -20   32.44    2.77
   0  -7 -20   26.02    4.34
   0   7  20   34.85    4.26
   0   7 -20   38.02    2.83
   0   7 -20   30.71    2.70
   0  -7  20   35.32    3.23
   0  -7 -21  359.76   13.97
   0  -7 -21  319.23   14.21
   0  -7  21  366.46   10.05
   0   7  21  301.88   13.40
   0  -7 -21  266.98   14.04
   0   7  21  299.82   12.45
   0   7 -21  260.87    7.87
   0   7 -21  298.43    8.40
   0   7 -21  360.97    8.75
   0  -7  21  328.62   10.07
   0  -7 -22  213.60   11.43
   0  -7 -22  253.55   11.44
   0  -7  22  260.94    8.40
   0   7  22  207.43   11.26
   0  -7 -22  209.77   12.46
   0   7 -22  191.57    6.71
   0   7  22  235.05   10.79
   0   7 -22  242.12    7.21
   0  -7  22  242.05    8.59
   0   7 -22  220.34    7.26
   0  -7 -23  167.28    9.88
   0  -7  23  140.92    5.98
   0  -7  23  183.67    6.96
   0  -7 -23  179.55    9.38
   0   7  23  153.34    9.69
   0  -7 -23  141.58   10.06
   0   7  23  156.59    8.56
   0   7 -23  131.49    5.50
   0   7 -23  151.11    5.97
   0   7 -23  164.74    5.94
   0  -7 -24    1.93    1.40
   0  -7  24    1.38    0.54
   0   7  24    1.61    0.83
   0  -7 -24    3.15    1.28
   0  -7  24    2.41    0.95
   0   7 -24    3.12    0.90
   0   7  24    1.77    1.18
   0  -7 -24   -0.26    1.12
   0   7 -24    3.16    0.97
   0   7 -24    3.65    1.02
   0   7  25  221.80   11.30
   0  -7  25  248.16    7.91
   0  -7 -25  227.73   10.93
   0  -7  25  201.49    6.84
   0  -7 -25  245.71   10.35
   0   7  25  236.48    9.79
   0   7 -25  210.90    6.67
   0  -7 -25  217.35   11.92
   0   7 -25  212.30    6.92
   0   7 -25  220.87    6.91
   0  -7  26   49.79    3.33
   0  -7  26   61.89    3.93
   0  -7 -26   56.01    5.30
   0  -7 -26   55.00    4.74
   0   7  26   58.61    5.61
   0  -7 -26   54.49    5.78
   0   7  26   58.88    4.67
   0   7 -26   56.22    3.36
   0   7 -26   57.35    3.55
   0   7 -26   52.63    3.37
   0  -7 -27   61.32    5.39
   0  -7  27   63.81    3.91
   0   7  27   61.53    5.70
   0  -7 -27   66.20    5.00
   0  -7  27   53.70    3.35
   0  -7 -27   59.30    5.78
   0   7  27   58.84    4.39
   0   7 -27   58.66    3.50
   0   7 -27   59.10    3.56
   0   7  28    3.04    1.26
   0  -7  28    1.81    0.73
   0  -7  28    2.52    0.93
   0  -7 -28    2.77    1.22
   0  -7 -28    4.09    1.40
   0  -7 -28    3.05    1.34
   0   7 -28    1.64    0.53
   0   7 -28    3.57    0.92
   0  -7  29    1.53    0.65
   0  -7 -29    0.61    0.54
   0   7  29    1.67    1.07
   0  -7  29    1.81    0.78
   0  -7 -29   -0.11    0.68
   0  -7 -29    1.46    1.01
   0   7 -29    0.95    0.49
   0   7 -29    0.50    0.41
   0  -7 -30   69.75    4.51
   0  -7 -30   69.52    5.04
   0  -7  30   71.05    3.86
   0  -7  30   55.42    3.09
   0   7  30   73.25    5.37
   0  -7 -30   78.90    5.12
   0  -7 -30   69.30    5.42
   0   7 -30   64.95    3.66
   0   7 -30   64.17    3.35
   0   7  31   22.58    2.86
   0  -7  31   18.93    1.73
   0  -7  31   22.33    2.13
   0  -7 -31   24.33    2.91
   0  -7 -31   27.71    2.85
   0  -7 -31   21.17    2.80
   0   7 -31   18.41    1.72
   0   7 -31   20.86    2.03
   0   7  32    1.24    0.84
   0  -7 -32    0.60    0.40
   0  -7  32    0.57    0.33
   0  -7  32    0.69    0.31
   0  -7 -32    0.26    0.77
   0   7 -32    0.06    0.34
   0   7 -32    1.18    0.55
   0   7  33   73.08    4.44
   0  -7 -33   74.47    4.49
   0  -7  33   63.82    2.84
   0  -7  33   71.17    3.54
   0  -7 -33   77.79    4.80
   0   7 -33   73.80    3.64
   0  -7 -34   45.58    3.31
   0  -7  34   41.24    2.58
   0   7  34   44.92    3.24
   0   7 -34   41.35    2.32
   0  -7 -34   42.10    3.29
   0   7 -34   42.54    2.64
   0   7  35    0.49    0.24
   0  -7  35    1.34    0.55
   0  -7 -35    1.04    0.69
   0  -7 -35    0.85    0.29
   0   7 -35    1.55    0.49
   0   7 -35    1.34    0.43
   0   7 -35    1.60    0.58
   0   7  36   48.91    2.85
   0  -7  36   50.69    2.56
   0  -7 -36   52.35    3.06
   0   7 -36   53.06    2.66
   0  -8   0 1018.32   34.11
   0  -8   0  935.57   28.42
   0   8   0 1010.04   32.40
   0   8   0  976.30   29.18
   0  -8  -1  556.85   25.25
   0  -8   1  508.14   20.83
   0   8  -1  560.65   23.92
   0   8   1  562.35   24.51
   0  -8   1  581.90   25.51
   0  -8  -1  526.21   21.65
   0   8  -1  553.36   21.78
   0   8   1  544.73   22.05
   0   8   2  202.46   14.88
   0  -8  -2  204.88   13.66
   0  -8   2  175.83   12.12
   0   8  -2  211.46   14.62
   0  -8   2  221.04   15.69
   0  -8  -2  201.49   15.37
   0   8  -2  200.13   13.02
   0   8   2  200.55   13.58
   0  -8   3   58.77    8.20
   0  -8  -3   53.88    7.03
   0  -8  -3   61.82    8.52
   0   8   3   55.42    7.79
   0   8  -3   58.52    7.60
   0   8   3   58.68    7.51
   0   8  -3   55.35    6.81
   0   8   4  232.72   17.22
   0   8   4  227.03   16.18
   0  -8   4  214.17   15.36
   0  -8  -4  207.26   14.20
   0  -8  -4  230.06   15.04
   0  -8  -4  215.90   16.15
   0   8  -4  220.44   14.56
   0   8   4  222.59   14.80
   0   8  -4  204.97   13.10
   0   8   5  159.44   13.81
   0   8   5  175.07   15.22
   0  -8  -5  171.70   13.19
   0  -8   5  158.37   13.28
   0  -8  -5  169.51   14.53
   0  -8  -5  169.98   13.14
   0   8  -5  159.17   12.24
   0   8  -5  157.04   11.47
   0   8   5  171.47   13.23
   0  -8   6   72.44    8.96
   0   8   6   66.39    9.04
   0  -8  -6   70.60    8.69
   0   8  -6   68.21    7.92
   0   8   6   72.85   10.11
   0  -8  -6   65.24    9.20
   0  -8  -6   70.49    8.67
   0   8   6   70.44    8.64
   0   8  -6   66.15    7.42
   0  -8  -7   22.31    4.98
   0  -8  -7   15.23    4.21
   0  -8   7   16.97    4.29
   0   8  -7   18.01    4.03
   0  -8  -7   17.49    4.84
   0   8   7   15.08    4.35
   0   8   7   20.02    5.43
   0   8  -7   15.52    3.56
   0   8   8    4.79    2.51
   0  -8  -8    6.68    3.05
   0  -8  -8    5.23    2.43
   0  -8  -8    4.63    2.33
   0  -8   8    5.92    2.80
   0   8  -8    7.30    2.51
   0   8  -8    5.42    2.10
   0  -8  -9   64.01    9.02
   0   8   9   60.86   10.27
   0  -8   9   68.18    8.37
   0  -8   9   63.77    8.46
   0  -8  -9   65.33    9.93
   0  -8  -9   61.59    8.81
   0   8  -9   62.07    7.46
   0   8  -9   63.02    7.44
   0  -8  10   12.01    3.58
   0   8 -10   10.11    2.91
   0  -8  10   16.89    4.30
   0   8  10   12.02    4.72
   0  -8 -10   16.31    5.22
   0  -8 -10   12.97    4.31
   0   8 -10   12.12    3.43
   0  -8  11    1.38    1.39
   0  -8 -11    2.22    1.81
   0   8 -11    1.38    1.11
   0  -8  11    0.31    0.87
   0   8  11    4.43    3.21
   0  -8 -11    1.44    2.65
   0   8 -11    0.54    1.03
   0  -8  12   78.33    9.07
   0   8  12   87.80   14.00
   0   8 -12   82.23    8.52
   0  -8 -12   84.97   11.69
   0  -8  12   82.04    9.71
   0  -8  12   66.24    8.58
   0   8 -12   82.52    9.08
   0  -8  13    9.43    3.49
   0   8  13   20.11    7.20
   0  -8  13   19.42    4.68
   0  -8  13   15.35    4.09
   0  -8 -13   13.29    4.62
   0   8 -13   14.24    3.70
   0   8 -13   13.94    3.77
   0  -8  14   58.44    3.87
   0  -8  14   61.93    4.30
   0  -8 -14   48.27    5.21
   0  -8  14   55.09    7.79
   0  -8 -14   59.49   10.69
   0  -8 -14   60.35    5.92
   0   8  14   55.17    5.00
   0  -8  14   60.46    4.15
   0   8 -14   56.74    3.61
   0  -8 -15  129.85    8.44
   0  -8  15  114.54    5.59
   0   8  15  125.83    7.32
   0   8  15  114.29    7.44
   0   8 -15  119.89    5.34
   0  -8  15  136.52    6.23
   0   8 -15  115.04    5.22
   0   8  16    6.76    1.75
   0  -8 -16    6.29    1.93
   0  -8  16    6.89    1.49
   0  -8 -16    3.08    1.45
   0   8  16    7.12    1.93
   0  -8 -16    8.59    2.23
   0  -8  16   10.13    1.77
   0   8 -16    5.99    1.16
   0   8 -16    7.98    1.37
   0  -8 -17   23.31    3.95
   0  -8 -17   16.45    3.27
   0  -8  17   25.70    2.71
   0   8  17   27.83    3.63
   0  -8 -17   24.49    3.88
   0   8  17   22.05    3.43
   0  -8  17   29.34    2.98
   0   8 -17   26.12    2.50
   0   8 -17   21.45    2.25
   0  -8 -18   96.05    7.95
   0  -8  18  129.50    6.04
   0  -8 -18  105.60    8.31
   0   8  18  129.39    8.21
   0  -8 -18  118.80    8.87
   0   8  18   93.20    7.20
   0   8 -18  103.97    5.10
   0  -8  18  140.35    6.57
   0  -8 -19   53.11    5.81
   0   8  19   58.90    5.65
   0  -8  19   61.09    4.24
   0  -8 -19   40.58    5.35
   0  -8 -19   47.06    5.76
   0   8 -19   50.56    3.53
   0   8  19   40.18    4.76
   0   8 -19   72.77    3.99
   0  -8  19   61.48    4.36
   0   8 -19   48.95    3.46
   0  -8  20   26.99    2.77
   0  -8 -20   23.74    4.01
   0  -8 -20   21.74    3.77
   0   8  20   23.91    3.74
   0   8 -20   20.83    2.25
   0   8  20   21.56    3.51
   0  -8 -20   22.23    4.11
   0   8 -20   33.07    2.69
   0   8 -20   24.49    2.45
   0  -8  20   27.22    2.89
   0  -8 -21   16.96    3.16
   0  -8  21   19.84    2.37
   0   8  21   15.00    2.94
   0  -8 -21   15.78    3.32
   0  -8 -21   13.47    3.30
   0   8 -21   12.72    1.77
   0   8  21   17.67    3.08
   0  -8  21   16.48    2.21
   0   8 -21   16.07    1.97
   0   8 -21   20.25    2.08
   0   8  22   17.55    3.25
   0  -8 -22   20.51    3.67
   0  -8 -22   22.36    3.43
   0  -8  22   25.52    2.61
   0   8  22   22.10    3.32
   0  -8 -22   16.06    3.47
   0   8 -22   16.98    2.00
   0   8 -22   22.58    2.35
   0   8 -22   24.82    2.31
   0  -8  22   21.91    2.53
   0  -8  23    4.00    1.00
   0  -8 -23    4.76    1.44
   0  -8 -23    4.68    1.84
   0  -8  23    5.98    1.31
   0   8  23    4.19    1.68
   0  -8 -23    5.51    1.93
   0   8  23    5.43    1.48
   0  -8 -23    2.64    1.81
   0   8 -23    3.18    0.83
   0   8 -23    5.97    1.21
   0   8 -23    3.85    1.00
   0  -8 -24   59.57    5.35
   0  -8  24   46.45    3.35
   0   8  24   53.05    5.56
   0  -8  24   61.06    3.91
   0  -8 -24   52.14    5.50
   0  -8 -24   56.51    6.21
   0  -8 -24   64.38    6.17
   0   8  24   60.45    5.09
   0   8 -24   47.26    3.21
   0   8 -24   54.80    3.41
   0   8 -24   54.44    3.54
   0  -8 -25  142.83    8.79
   0  -8  25  155.79    6.04
   0  -8  25  127.93    5.39
   0   8  25  146.51    8.93
   0  -8 -25  152.13    8.17
   0  -8 -25  171.32    9.54
   0   8  25  153.53    7.69
   0  -8 -25  139.98    9.35
   0   8 -25  131.59    5.18
   0   8 -25  146.86    5.52
   0   8 -25  141.43    5.57
   0  -8 -26  178.62    9.34
   0  -8  26  189.87    6.52
   0  -8  26  151.50    5.65
   0   8  26  172.73    9.35
   0  -8 -26  187.10    8.61
   0   8  26  156.81    5.94
   0   8  26  180.11    7.86
   0  -8 -26  173.84   10.04
   0   8 -26  165.52    5.58
   0  -8 -26  203.77    9.78
   0   8 -26  170.93    5.90
   0   8 -26  174.50    5.95
   0  -8 -27    2.28    1.75
   0   8  27    1.67    0.99
   0  -8  27    0.66    0.47
   0  -8 -27    0.74    0.43
   0  -8  27    0.35    0.38
   0   8  27    0.73    0.42
   0  -8 -27   -1.70    1.22
   0  -8 -27    0.45    0.79
   0   8  27    0.36    0.42
   0   8 -27    0.26    0.32
   0   8 -27    0.84    0.61
   0  -8  28    6.93    1.17
   0   8  28   11.49    2.25
   0  -8  28    9.40    1.41
   0  -8 -28    9.44    1.95
   0  -8 -28   11.78    2.21
   0  -8 -28    9.52    2.02
   0   8 -28    8.24    1.24
   0   8 -28    8.91    1.31
   0  -8  29   57.25    3.09
   0  -8  29   66.54    3.62
   0  -8 -29   62.31    4.78
   0   8  29   67.37    5.01
   0  -8 -29   62.60    5.05
   0  -8 -29   70.97    4.79
   0   8 -29   61.05    3.19
   0   8 -29   63.79    3.44
   0  -8  30   68.81    3.57
   0  -8  30   56.29    2.93
   0   8  30   68.15    4.72
   0  -8 -30   69.04    4.74
   0  -8 -30   67.94    4.95
   0  -8 -30   78.08    4.61
   0   8 -30   65.12    3.18
   0   8 -30   68.04    3.49
   0  -8  31    7.56    1.04
   0  -8  31    9.27    1.26
   0   8  31   10.35    1.74
   0  -8 -31    8.91    1.59
   0  -8 -31    8.42    1.66
   0  -8 -31   11.43    1.66
   0   8 -31   10.02    1.33
   0   8 -31    7.25    1.03
   0   8  32   63.07    3.95
   0  -8  32   65.84    3.22
   0  -8 -32   67.42    4.15
   0  -8  32   58.44    2.65
   0  -8 -32   61.91    4.11
   0   8 -32   59.50    2.75
   0   8 -32   64.29    3.18
   0  -8  33    7.29    0.87
   0  -8  33    8.40    1.13
   0  -8 -33    9.42    1.51
   0   8  33    7.72    1.27
   0   8 -33    7.80    1.08
   0   8  34   16.09    1.68
   0  -8 -34   17.57    1.84
   0  -8  34   17.57    1.51
   0   8 -34   16.54    1.35
   0   8 -34   15.72    1.41
   0   8 -34   18.20    1.45
   0  -8  35   24.42    1.64
   0  -8 -35   22.00    1.83
   0  -9   0   -0.16    0.93
   0  -9   0    0.15    1.10
   0   9   0    1.12    0.89
   0  -9   1   82.16   10.32
   0   9   1   86.40   10.39
   0  -9  -1   93.67   11.18
   0  -9  -1   67.26    8.18
   0   9  -1   85.10   10.02
   0   9  -1   83.62    9.18
   0   9   1   79.55    9.18
   0   9   2  292.03   19.23
   0   9  -2  291.77   18.27
   0  -9  -2  302.88   20.35
   0  -9  -2  262.85   16.51
   0  -9   2  294.53   19.52
   0   9   2  296.06   17.95
   0   9  -2  285.46   16.88
   0  -9   3    1.61    1.30
   0   9   3    0.06    1.16
   0  -9  -3    3.68    2.55
   0   9  -3    1.70    2.00
   0   9  -3    0.37    1.31
   0  -9  -4    4.03    2.17
   0   9   4    2.34    1.25
   0   9  -4    0.79    0.48
   0  -9   4    3.49    1.21
   0   9  -4    3.26    1.75
   0  -9   5  169.19   14.83
   0   9  -5  173.31   13.73
   0  -9  -5  162.87   15.40
   0   9   5  165.07   15.17
   0   9  -5  161.95   12.57
   0  -9   6   75.11    9.72
   0   9   6   74.35   10.47
   0   9  -6   70.28    8.71
   0  -9  -6   67.57   10.16
   0   9  -6   74.68    8.58
   0   9  -7   69.65    8.33
   0  -9   7   68.76    4.35
   0   9   7   71.12    4.75
   0  -9   7   70.35    4.50
   0   9  -7   65.33    3.79
   0  -9  -7   78.39    5.56
   0  -9  -7   78.05    5.65
   0  -9   8   62.71    4.24
   0  -9   8   71.22    4.58
   0   9   8   65.50    4.70
   0   9  -8   63.74    3.74
   0  -9  -8   76.24    5.68
   0  -9  -8   70.20    5.64
   0   9  -8   65.20    3.79
   0  -9   9   79.38    4.78
   0  -9  -9   87.00    6.25
   0   9   9   79.41    5.37
   0   9   9   84.60    5.49
   0  -9   9   87.82    5.07
   0  -9  -9   86.36    6.40
   0   9  -9   78.14    4.21
   0  -9  10    7.56    1.51
   0   9  10    7.65    1.81
   0   9  10    4.11    1.29
   0  -9 -10    7.25    1.97
   0  -9  10    7.14    1.51
   0  -9  10    6.60    1.45
   0  -9 -10    4.64    1.36
   0   9 -10    6.00    1.16
   0  -9  11   10.26    1.83
   0   9  11   10.64    2.10
   0   9  11    9.28    2.08
   0  -9  11   10.87    1.85
   0  -9 -11    9.52    2.18
   0  -9  11   10.16    1.82
   0   9 -11   10.49    1.62
   0  -9 -11    6.66    1.74
   0  -9  12  160.32    6.44
   0  -9  12  183.23    6.64
   0   9 -12  170.40    7.53
   0  -9  12  194.36    7.69
   0   9  12  197.54    9.36
   0  -9 -12  227.31   11.29
   0  -9 -12  159.82    9.59
   0   9 -12  186.29    6.63
   0  -9  12  189.25    7.50
   0  -9  13  374.18    9.93
   0  -9  13  438.74   11.62
   0  -9  13  422.39   10.00
   0   9  13  433.40   14.33
   0  -9 -13  492.16   17.24
   0  -9 -13  339.05   14.29
   0  -9  13  438.65   11.42
   0   9 -13  427.01   10.22
   0  -9 -14    7.14    2.45
   0  -9  14    6.57    1.65
   0  -9  14    6.16    1.38
   0  -9  14    5.79    1.38
   0  -9 -14    6.51    2.27
   0   9  14   10.79    2.57
   0  -9  14    7.69    1.76
   0  -9 -14    1.94    1.15
   0   9 -14    7.47    1.49
   0  -9 -15   70.51    6.17
   0   9  15   87.53    6.21
   0  -9  15   68.95    4.36
   0  -9  15   73.98    4.14
   0  -9 -15   54.70    6.03
   0   9  15   69.83    6.05
   0  -9 -15   67.52    6.78
   0  -9  15   73.68    4.76
   0   9 -15   66.75    4.13
   0  -9 -15   38.93    4.86
   0   9 -15   83.07    4.57
   0  -9 -16    8.04    2.39
   0  -9  16   10.11    1.67
   0   9  16   14.23    2.58
   0  -9 -16   12.65    2.69
   0   9  16   10.32    2.59
   0  -9 -16   10.87    2.50
   0  -9 -16    4.72    1.42
   0   9 -16   10.01    1.61
   0  -9  16   12.98    2.07
   0   9  17  123.53    7.82
   0  -9 -17   66.41    6.76
   0  -9 -17  105.46    8.16
   0  -9  17  103.90    5.35
   0   9  17   98.70    7.43
   0  -9 -17   77.67    7.62
   0  -9  17  122.08    6.23
   0  -9 -17  102.19    7.86
   0   9 -17   95.23    4.97
   0   9  18  111.73    7.70
   0  -9  18   98.01    5.23
   0  -9 -18   84.86    7.73
   0  -9 -18   89.63    7.73
   0   9  18   76.35    6.59
   0  -9 -18   66.56    7.09
   0   9 -18   97.30    4.94
   0   9 -18   92.47    4.84
   0  -9 -18  105.38    7.79
   0  -9  18  114.49    6.02
   0  -9 -19  126.95    9.32
   0   9  19  168.47    9.52
   0  -9  19  160.95    6.56
   0  -9 -19  145.48    9.80
   0  -9 -19  143.26    9.78
   0   9  19  138.83    8.80
   0  -9 -19  105.32    8.93
   0   9 -19  154.42    6.25
   0  -9  19  171.23    7.38
   0   9 -19  148.98    6.10
   0  -9 -19  182.52    9.89
   0   9  20    8.56    2.20
   0  -9  20   10.31    1.64
   0  -9 -20    9.41    2.42
   0  -9 -20    8.22    2.45
   0  -9 -20    7.08    2.28
   0  -9 -20    7.45    2.15
   0   9 -20    7.73    1.32
   0   9  20    6.27    1.79
   0  -9 -20   10.33    2.22
   0  -9  20    8.64    1.60
   0   9 -20    9.05    1.54
   0  -9  21   92.34    4.81
   0  -9 -21   71.96    6.95
   0   9  21   75.59    6.51
   0  -9 -21   58.80    6.36
   0   9  21   91.14    6.79
   0   9 -21   68.64    4.05
   0  -9 -21   78.63    7.42
   0  -9 -21  103.17    6.80
   0  -9  21   86.39    5.11
   0   9 -21   91.34    4.69
   0   9  22   17.83    3.17
   0  -9 -22   17.21    3.28
   0  -9  22   23.79    2.40
   0  -9 -22   14.87    3.05
   0   9  22   21.56    3.15
   0   9 -22   18.37    2.10
   0  -9 -22   23.18    3.88
   0   9 -22   22.18    2.26
   0  -9 -23   63.41    6.10
   0   9  23   60.36    5.71
   0  -9  23   69.18    3.98
   0  -9  23   58.81    3.72
   0   9  23   65.76    5.33
   0  -9 -23   67.19    6.29
   0  -9 -23   55.07    5.99
   0   9 -23   53.85    3.42
   0   9 -23   66.10    3.79
   0  -9  24    1.18    0.59
   0  -9 -24    1.97    1.04
   0  -9  24    2.69    0.89
   0   9  24    3.79    1.41
   0   9  24    1.87    0.79
   0   9 -24    0.90    0.58
   0  -9 -24    1.38    1.20
   0   9  24    1.30    0.85
   0   9 -24    0.90    0.61
   0   9 -24    0.43    0.33
   0  -9  25  101.53    4.60
   0  -9 -25   94.41    6.84
   0   9  25   83.45    6.30
   0  -9  25   82.62    4.14
   0  -9 -25   99.76    6.73
   0   9 -25   80.67    3.89
   0   9  25   94.94    5.59
   0   9  25   78.25    4.14
   0   9 -25   89.89    4.10
   0   9 -25   93.86    4.29
   0   9  26   24.27    3.24
   0  -9 -26   22.67    3.29
   0  -9  26   20.17    1.97
   0  -9  26   24.42    2.19
   0   9  26   22.37    2.53
   0  -9 -26   24.53    3.18
   0   9  26   18.68    1.98
   0   9 -26   20.16    1.86
   0   9 -26   22.00    2.02
   0   9 -26   19.53    1.89
   0   9  27    0.44    0.86
   0  -9 -27    3.38    1.50
   0  -9  27    1.36    0.58
   0  -9  27    0.62    0.45
   0  -9 -27    0.84    0.67
   0   9  27    1.94    0.93
   0   9  27    0.59    0.50
   0   9 -27    1.34    0.56
   0   9 -27    1.74    0.67
   0  -9 -28   65.52    4.74
   0  -9  28   58.10    3.02
   0  -9  28   63.26    3.29
   0   9  28   65.34    4.71
   0  -9 -28   64.90    4.39
   0   9  28   56.65    3.15
   0   9 -28   61.17    3.12
   0   9 -28   60.69    3.16
   0  -9 -29    2.81    1.02
   0  -9  29    1.74    0.55
   0   9  29    1.91    0.72
   0  -9  29    1.46    0.51
   0  -9 -29    2.61    0.82
   0   9 -29    2.50    0.61
   0   9 -29    2.01    0.54
   0   9  30   21.68    2.32
   0  -9  30   19.82    1.70
   0  -9  30   18.20    1.50
   0  -9 -30   22.89    2.47
   0  -9 -30   21.42    2.09
   0   9 -30   21.33    1.75
   0   9 -30   21.09    1.65
   0  -9 -31   18.37    2.06
   0  -9  31   16.09    1.33
   0  -9  31   20.06    1.64
   0   9  31   17.15    1.91
   0   9 -31   17.00    1.40
   0   9 -31   18.07    1.51
   0  -9  32   44.87    2.02
   0   9  32   47.74    2.80
   0  -9 -32   47.71    2.99
   0  -9  32   50.16    2.46
   0  -9 -33   16.58    1.60
   0  -9  33   16.40    1.31
   0   9 -33   15.81    1.22
   0   9 -33   16.83    1.32
   0 -10   0    3.18    0.73
   0  10   0    4.61    1.04
   0 -10   0    4.53    1.16
   0 -10   0    5.87    1.63
   0 -10   1    1.49    0.43
   0 -10   1    0.70    0.43
   0  10  -1    1.35    0.34
   0  10   1    1.52    0.60
   0 -10  -1    2.54    0.95
   0 -10  -1    0.83    0.46
   0 -10  -1    3.46    1.23
   0 -10   1    1.75    0.96
   0 -10   2    1.67    0.63
   0  10  -2    2.95    0.67
   0 -10  -2    1.75    0.49
   0  10   2    5.11    1.10
   0 -10   2    3.28    0.96
   0 -10  -2    3.35    1.38
   0 -10   2    4.02    1.42
   0 -10   3   13.57    1.98
   0 -10   3   13.64    2.09
   0 -10  -3   17.16    2.42
   0  10  -3   14.72    1.89
   0  10   3   14.10    2.10
   0 -10  -3   13.53    2.34
   0  10  -3   18.97    2.30
   0 -10   4   40.26    3.51
   0  10   4   45.03    3.81
   0 -10  -4   46.61    4.26
   0  10   4   41.77    3.55
   0 -10   4   44.47    3.75
   0  10  -4   42.25    3.28
   0 -10  -4   43.26    4.02
   0 -10  -4   47.55    4.39
   0  10  -4   44.10    3.40
   0 -10   5  120.66    5.99
   0  10  -5  126.90    5.61
   0 -10  -5  148.89    7.58
   0  10   5  116.49    6.07
   0  10   5  130.61    6.59
   0 -10   5  134.04    6.46
   0 -10  -5  140.82    7.51
   0 -10  -5  143.41    7.77
   0  10  -5  129.61    5.76
   0 -10   6  107.05    5.66
   0  10   6  123.04    6.33
   0  10  -6  115.52    5.30
   0 -10   6  117.68    6.05
   0 -10  -6  125.60    7.20
   0  10   6  118.34    6.40
   0  10  -6  117.85    5.48
   0 -10  -6  124.32    7.46
   0 -10   7   55.03    4.05
   0  10   7   62.22    4.64
   0  10   7   59.73    4.71
   0 -10   7   59.32    4.38
   0 -10  -7   64.84    5.37
   0  10  -7   62.00    4.00
   0 -10  -7   61.70    5.46
   0 -10   8  171.21    7.21
   0 -10  -8  200.29    9.65
   0  10   8  185.83    8.44
   0 -10   8  181.65    7.57
   0  10   8  195.35    8.41
   0 -10  -8  199.36   10.01
   0  10  -8  184.58    6.85
   0 -10   9  170.02    7.22
   0  10  -9  185.53    9.12
   0 -10  -9  194.80    9.84
   0 -10   9  184.57    7.61
   0  10   9  179.87    8.56
   0  10   9  188.69    8.48
   0 -10   9  182.50    7.37
   0  10  -9  180.13    6.79
   0 -10  -9  190.24   10.09
   0  10 -10   44.77    4.26
   0 -10  10   45.55    3.78
   0 -10  10   53.04    4.13
   0  10  10   52.69    4.67
   0 -10 -10   59.56    5.70
   0  10  10   51.33    4.66
   0 -10 -10   50.27    5.36
   0  10 -10   49.78    3.56
   0 -10  10   48.57    3.90
   0 -10  11    5.80    1.31
   0  10 -11    4.09    1.00
   0 -10  11    4.99    1.30
   0 -10  11    5.35    1.28
   0 -10 -11    6.37    2.18
   0  10  11    3.12    1.20
   0  10  11    5.75    1.66
   0 -10 -11    3.18    1.61
   0  10 -11    4.78    1.13
   0 -10  11    4.25    1.13
   0 -10  12   92.06    4.80
   0  10 -12   81.17    5.37
   0 -10  12   91.87    5.39
   0 -10  12   82.32    4.62
   0  10  12   97.48    6.68
   0 -10 -12   99.76    7.77
   0 -10  12   89.99    5.18
   0 -10 -12   72.89    6.64
   0  10 -12   91.42    4.87
   0  10 -13    1.05    0.58
   0 -10  13    3.34    1.11
   0 -10  13    2.53    0.88
   0 -10 -13    2.03    1.56
   0  10  13    1.99    1.29
   0 -10 -13   -0.13    0.74
   0  10 -13    2.64    1.00
   0 -10  13    2.33    0.96
   0 -10  14   24.66    2.57
   0 -10  14   27.99    2.57
   0 -10 -14   28.07    4.35
   0  10  14   24.13    3.59
   0 -10 -14   15.88    3.16
   0 -10  14   28.77    2.96
   0  10 -14   23.13    2.46
   0 -10  15    0.66    0.57
   0 -10  15    0.67    0.38
   0 -10 -15    0.46    0.86
   0  10  15    2.17    1.57
   0 -10 -15   -0.25    0.87
   0 -10  15    0.61    0.80
   0  10 -15    0.45    0.57
   0 -10  16   33.94    2.80
   0 -10  16   28.20    2.74
   0  10  16   34.42    4.38
   0 -10 -16   26.80    4.47
   0 -10 -16   27.86    4.23
   0 -10  16   38.46    3.44
   0  10 -16   30.75    2.83
   0 -10  17  127.52    5.74
   0  10  17  115.62    7.94
   0  10 -17  130.24    5.74
   0  10 -17  122.54    5.53
   0 -10  17  146.28    6.73
   0 -10 -17  129.79    8.66
   0 -10  18  166.07    6.35
   0 -10 -18  152.24    9.54
   0  10 -18  149.59    6.15
   0  10  18  144.70    8.82
   0 -10  18  175.82    7.30
   0 -10 -18  176.58    9.72
   0  10 -18  157.63    6.20
   0 -10  19   57.80    3.67
   0  10  19   66.87    5.84
   0 -10 -19   47.95    5.43
   0  10 -19   45.45    3.39
   0 -10 -19   42.42    5.51
   0  10  19   52.68    5.30
   0 -10 -19   57.81    5.34
   0 -10  19   55.72    4.12
   0  10 -19   57.18    3.67
   0 -10 -20  107.82    8.18
   0  10  20  138.48    8.45
   0 -10  20  142.92    5.65
   0  10 -20  106.32    5.06
   0  10  20  146.41    8.40
   0 -10 -20  117.75    8.85
   0  10 -20  141.84    5.67
   0 -10  20  136.68    6.28
   0 -10 -20  155.37    8.20
   0  10  21  124.77    7.91
   0 -10  21  151.54    5.61
   0 -10 -21  121.98    8.56
   0  10 -21  116.66    5.13
   0  10  21  146.95    8.10
   0 -10 -21  127.79    8.85
   0  10 -21  143.25    5.58
   0 -10 -21  155.19    7.63
   0  10  22   11.20    2.23
   0 -10 -22   16.31    3.03
   0 -10  22   12.65    1.72
   0 -10  22   13.93    1.70
   0  10  22   14.11    2.44
   0  10 -22   11.54    1.61
   0 -10 -22   11.11    2.54
   0  10  22   13.70    1.90
   0  10 -22   15.86    1.92
   0 -10 -23   74.70    6.15
   0 -10  23   78.40    3.82
   0  10  23   71.16    5.63
   0 -10  23   72.57    3.89
   0  10 -23   68.18    3.64
   0  10  23   78.46    5.23
   0  10  23   65.18    3.87
   0 -10 -23   79.84    6.19
   0  10 -23   78.96    3.88
   0 -10  24   49.61    3.10
   0 -10 -24   52.28    4.90
   0 -10  24   54.60    3.10
   0  10  24   54.21    4.70
   0  10  24   46.04    3.14
   0  10 -24   51.55    3.06
   0  10  24   57.37    4.16
   0 -10 -24   58.46    4.94
   0  10 -24   55.26    3.15
   0  10  25   49.38    4.25
   0 -10 -25   47.55    4.43
   0 -10  25   43.63    2.66
   0 -10  25   42.05    2.71
   0  10  25   38.79    2.76
   0 -10 -25   48.43    4.26
   0  10 -25   47.75    2.76
   0  10  25   46.81    3.45
   0  10 -25   49.88    2.90
   0 -10  26   26.77    2.03
   0 -10 -26   29.77    3.27
   0 -10  26   27.05    2.06
   0  10  26   30.49    3.12
   0  10  26   25.45    2.11
   0  10  26   27.16    2.41
   0 -10 -26   31.04    3.07
   0  10 -26   29.58    2.13
   0 -10 -27   13.41    1.99
   0 -10  27   12.40    1.32
   0 -10  27   12.24    1.34
   0  10  27   11.77    1.83
   0  10  27   12.34    1.46
   0 -10 -27   13.50    1.84
   0  10  27   11.82    1.36
   0  10 -27   13.80    1.42
   0 -10 -28   16.27    2.06
   0  10  28   17.28    1.96
   0 -10  28   14.08    1.34
   0 -10  28   15.34    1.40
   0  10  28   13.69    1.36
   0 -10 -28   15.31    1.77
   0  10 -28   15.66    1.43
   0 -10  29   13.14    1.23
   0 -10 -29   13.70    1.71
   0 -10  29   10.28    1.07
   0 -10 -29   12.13    1.45
   0  10 -29   13.13    1.22
   0 -10 -30    5.86    1.00
   0 -10  30    6.63    0.80
   0 -10  30    6.50    0.83
   0  10 -30    5.91    0.76
   0 -11   0    0.19    0.67
   0  11   0   -0.21    0.54
   0 -11   0   -0.04    0.54
   0 -11  -1   64.55    4.80
   0 -11   1   66.53    4.74
   0 -11   1   66.51    4.69
   0 -11  -1   72.81    5.06
   0  11   1   69.78    4.54
   0  11  -1   69.89    4.42
   0 -11  -1   68.50    5.16
   0 -11   2  126.36    6.45
   0 -11  -2  133.79    7.00
   0 -11   2  127.70    6.47
   0  11  -2  129.66    5.90
   0 -11  -2  132.53    6.37
   0 -11  -2  135.78    7.01
   0  11   2  130.73    6.30
   0 -11  -2  133.43    7.28
   0 -11   3    0.99    0.93
   0 -11  -3    2.05    1.29
   0  11  -3    1.74    0.76
   0 -11  -3    2.84    0.92
   0 -11   3    2.58    1.05
   0  11   3    1.84    0.75
   0 -11  -3    3.05    0.97
   0 -11  -3    3.07    1.64
   0 -11  -4    9.08    1.87
   0 -11   4    8.94    1.78
   0 -11   4    8.58    1.77
   0 -11  -4    9.15    1.78
   0  11   4    7.89    1.68
   0  11  -4    9.23    1.56
   0 -11  -4    6.20    1.40
   0 -11  -4    9.96    2.43
   0  11  -4    9.71    1.74
   0  11  -5   35.44    4.99
   0 -11  -5   23.44    3.02
   0 -11   5   23.96    2.80
   0 -11  -5   25.70    3.01
   0 -11  -5   25.22    3.10
   0 -11   5   26.88    3.08
   0  11   5   26.21    2.99
   0  11  -5   28.51    2.93
   0 -11  -5   30.77    3.97
   0  11  -6   23.07    3.83
   0 -11   6   14.07    2.15
   0 -11  -6   15.29    2.53
   0 -11   6   14.39    2.22
   0  11   6   14.49    2.36
   0 -11  -6   14.26    2.43
   0 -11  -6   19.38    3.29
   0  11  -6   17.02    2.24
   0  11  -7    1.18    0.82
   0 -11   7    2.95    1.11
   0 -11   7    1.77    1.02
   0  11   7    3.37    1.12
   0 -11  -7    1.85    0.77
   0 -11  -7    3.93    1.81
   0  11  -7    2.99    0.98
   0 -11   7    2.66    1.01
   0  11  -8   28.72    3.73
   0  11   8   32.61    4.47
   0 -11   8   27.89    2.98
   0 -11   8   28.09    3.01
   0  11   8   33.53    3.52
   0 -11  -8   36.21    4.25
   0 -11  -8   33.00    3.82
   0  11   8   30.45    3.50
   0  11  -8   31.69    3.01
   0 -11  -8   32.77    4.21
   0 -11   8   29.09    2.94
   0  11  -9   10.91    2.17
   0 -11   9   10.77    1.89
   0  11   9   12.44    2.68
   0 -11  -9   14.68    2.89
   0  11   9   11.91    2.26
   0 -11  -9    9.06    1.85
   0  11   9   12.47    2.45
   0 -11   9   12.27    1.90
   0  11  -9   11.37    1.80
   0 -11  -9   12.51    2.88
   0 -11  10   29.26    3.06
   0 -11  10   27.80    2.65
   0  11 -10   28.89    3.39
   0  11  10   29.41    3.67
   0  11  10   29.88    3.54
   0  11  10   30.09    3.51
   0 -11 -10   37.03    4.51
   0 -11 -10   30.57    3.77
   0  11 -10   32.02    2.96
   0 -11  10   27.73    2.84
   0 -11 -10   30.73    4.28
   0 -11  11    2.47    0.84
   0  11 -11    1.47    0.71
   0  11  11    1.88    0.72
   0 -11  11    2.03    0.84
   0 -11  11    1.42    0.70
   0 -11 -11    3.92    1.95
   0  11  11    1.60    0.86
   0  11  11    0.53    0.59
   0 -11 -11    2.82    1.60
   0  11 -11    1.99    0.72
   0 -11  11    1.85    0.66
   0 -11  12    0.89    0.61
   0 -11  12    0.51    0.41
   0  11 -12    1.23    0.49
   0 -11 -12    2.01    1.68
   0  11  12    0.84    1.03
   0 -11  12    2.05    0.93
   0  11 -12    0.60    0.54
   0 -11 -12    0.85    1.15
   0 -11  13  115.49    5.33
   0  11 -13   96.80    5.58
   0 -11  13  114.43    5.14
   0 -11 -13  117.72    8.57
   0  11  13  116.46    7.39
   0 -11  13  114.46    5.67
   0  11 -13   98.20    5.01
   0 -11 -13   81.67    7.10
   0 -11  14   21.74    2.20
   0 -11  14   21.59    2.29
   0  11 -14   17.09    2.30
   0  11  14   23.65    3.41
   0 -11 -14   22.52    4.04
   0  11 -14   20.08    2.22
   0 -11 -14   14.51    3.07
   0 -11  14   24.40    2.63
   0 -11  15   -0.11    0.34
   0 -11  15    0.22    0.37
   0  11  15    2.32    1.16
   0 -11 -15    1.23    1.43
   0 -11 -15   -0.37    0.77
   0  11 -15   -0.14    0.54
   0 -11  15   -0.54    0.65
   0 -11  16  144.43    5.63
   0 -11  16  145.90    5.48
   0 -11 -16  114.41    8.75
   0  11 -16  137.16    5.72
   0  11  16  125.38    7.78
   0  11 -16  141.49    5.73
   0 -11  16  148.25    6.40
   0 -11 -16  133.01    8.51
   0 -11  17  111.85    4.86
   0  11  17  106.14    7.12
   0  11 -17  103.21    4.95
   0  11 -17  112.23    4.94
   0 -11  17  118.39    5.67
   0 -11 -17  117.43    7.64
   0 -11  18   15.34    1.76
   0  11  18   15.56    2.82
   0  11 -18   14.39    1.90
   0 -11 -18    9.42    2.59
   0  11  18   17.44    2.49
   0 -11 -18   14.59    2.67
   0 -11  18   12.31    1.82
   0  11 -18   15.76    1.93
   0 -11  19    4.76    1.01
   0 -11 -19    5.15    1.84
   0  11  19    4.95    1.25
   0  11 -19    3.64    0.89
   0  11  19    3.74    1.27
   0 -11 -19    6.53    1.71
   0 -11  19    5.23    1.23
   0  11 -19    5.02    1.11
   0 -11  20   23.18    2.03
   0  11  20   19.99    2.73
   0  11  20   21.82    2.37
   0 -11 -20   22.71    3.51
   0  11 -20   19.16    2.01
   0  11 -20   21.80    2.04
   0 -11 -20   24.80    2.93
   0 -11  21    4.87    1.02
   0 -11  21    5.24    0.95
   0  11  21    4.80    1.09
   0 -11 -21    4.12    1.45
   0  11 -21    4.14    0.95
   0  11  21    5.27    1.32
   0  11 -21    6.24    1.11
   0 -11 -21    4.18    1.25
   0 -11  22   34.72    2.26
   0 -11  22   30.46    2.36
   0  11  22   35.59    3.20
   0 -11 -22   34.87    3.81
   0  11  22   33.57    2.70
   0  11 -22   33.43    2.41
   0  11 -22   34.80    2.38
   0 -11  23    6.83    0.99
   0 -11  23    6.83    1.11
   0  11  23    7.12    1.19
   0 -11 -23    7.01    1.72
   0  11  23    7.59    1.45
   0  11 -23    7.28    1.11
   0  11 -23    8.35    1.20
   0 -11 -24   45.17    3.72
   0 -11  24   40.10    2.43
   0 -11  24   41.92    2.29
   0  11 -24   43.06    2.46
   0 -11 -24   45.20    3.62
   0  11  24   38.55    2.59
   0  11 -24   46.78    2.52
   0 -11  25    0.53    0.27
   0 -11 -25    0.16    0.43
   0 -11  25    0.16    0.23
   0  11  25   -0.37    0.43
   0 -11 -25    0.39    0.56
   0  11 -25    0.62    0.34
   0 -11  26    0.02    0.22
   0 -11  26    0.07    0.19
   0  11  26    0.53    0.26
   0  11 -26    0.50    0.36
   0 -11  27   40.25    2.02
   0 -11 -27   40.02    2.62
   0  11  27   37.41    2.07
   0  11 -27   42.61    2.07
   0  11 -28   35.78    1.77
   0  11 -28   37.13    1.99
   0 -12   0   29.99    3.33
   0 -12   0   33.37    3.39
   0  12   0   38.67    3.35
   0  12   1   93.68   10.81
   0  12  -1   99.99   10.77
   0 -12  -1   51.68    4.47
   0 -12   1   48.53    4.22
   0  12   1   56.24    4.10
   0 -12  -1   51.50    4.20
   0 -12   1   52.66    4.22
   0 -12  -2   34.52    3.82
   0 -12   2   36.03    3.57
   0 -12  -2   37.75    3.84
   0  12   2   35.12    3.32
   0 -12   2   37.30    3.50
   0 -12  -3  107.69    6.69
   0 -12   3   98.50    5.77
   0 -12   3  109.85    5.81
   0  12   3  112.92    6.05
   0 -12  -3  109.66    5.66
   0 -12  -3  113.32    6.49
   0 -12   4   90.62    5.48
   0 -12  -4   97.33    6.51
   0 -12  -4   92.88    5.35
   0 -12   4   93.76    5.38
   0  12   4   99.23    5.79
   0 -12  -4   98.69    6.16
   0 -12   4   87.20    4.97
   0 -12  -5   10.54    2.23
   0  12  -5   12.52    3.14
   0 -12   5    9.73    1.85
   0  12   5   16.32    4.02
   0  12   5   11.15    2.10
   0 -12  -5   12.54    2.49
   0 -12   5   11.23    2.05
   0 -12  -5   11.13    1.95
   0  12   5   11.31    2.16
   0 -12   5   12.10    1.93
   0  12   6  109.43    9.24
   0 -12  -6   71.51    5.71
   0 -12   6   83.86    5.13
   0  12  -6  104.54    7.89
   0  12   6  101.38    6.64
   0  12   6   82.84    5.46
   0 -12  -6   90.44    6.09
   0 -12   6   80.24    4.87
   0 -12  -6   80.01    5.24
   0  12  -6   97.34    5.64
   0 -12   6   77.49    4.59
   0  12  -7   48.70    5.08
   0 -12   7   45.73    3.72
   0  12   7   54.98    6.01
   0 -12  -7   42.01    4.38
   0 -12  -7   39.99    3.82
   0  12   7   43.74    4.05
   0  12   7   55.86    5.13
   0 -12  -7   48.67    4.60
   0  12  -7   46.53    3.81
   0 -12   7   39.90    3.30
   0 -12  -7   52.86    5.29
   0 -12   8   44.55    3.73
   0 -12   8   38.27    3.08
   0  12   8   50.49    5.28
   0  12  -8   43.29    4.53
   0  12   8   56.19    5.27
   0 -12  -8   45.33    4.63
   0 -12  -8   39.07    3.85
   0  12   8   43.00    4.04
   0 -12   8   40.71    3.36
   0  12  -8   48.45    3.82
   0 -12  -8   46.30    5.26
   0  12   9   77.70    6.11
   0  12  -9   70.53    5.46
   0 -12   9   67.52    3.94
   0  12   9   96.47    7.01
   0  12   9   73.91    5.29
   0 -12  -9   75.73    5.89
   0 -12  -9   72.78    5.45
   0 -12   9   69.43    4.28
   0  12  -9   73.10    4.54
   0 -12  -9   78.68    6.64
   0 -12  10   21.16    2.19
   0  12  10   20.37    2.88
   0  12 -10   18.95    2.68
   0 -12 -10   19.86    2.94
   0  12  10   30.71    4.01
   0  12  10   19.43    2.64
   0 -12 -10   19.22    2.96
   0 -12 -10   25.60    3.93
   0 -12  10   22.97    2.48
   0  12 -10   22.42    2.43
   0  12  11    9.93    1.85
   0  12 -11    8.72    1.72
   0 -12  11   12.11    1.62
   0 -12 -11   10.38    2.12
   0  12  11   15.35    2.71
   0 -12 -11   10.15    2.05
   0  12 -11   11.73    1.68
   0 -12  11   12.98    1.79
   0 -12 -11   14.90    3.05
   0  12 -12   -0.18    0.43
   0 -12  12   -0.30    0.57
   0  12  12    0.12    0.62
   0 -12 -12   -2.20    1.70
   0 -12 -12   -0.95    1.40
   0  12 -12   -0.44    0.62
   0 -12  12   -0.35    0.59
   0 -12 -12    0.05    1.01
   0  12 -13    5.40    1.24
   0 -12  13    8.65    1.32
   0 -12 -13    5.85    1.52
   0  12  13   10.74    2.16
   0 -12 -13    3.13    0.76
   0 -12  13    6.57    1.22
   0 -12 -13    6.49    2.08
   0  12 -13    6.38    1.15
   0  12 -14   29.08    2.70
   0 -12  14   36.91    2.64
   0 -12 -14   21.57    3.12
   0 -12 -14   28.05    3.79
   0  12  14   48.74    4.38
   0  12 -14   34.67    2.72
   0  12 -14   35.62    2.72
   0 -12  14   38.29    2.96
   0 -12 -14   31.71    4.12
   0 -12  15   14.52    1.63
   0  12  15   20.93    2.81
   0  12 -15   12.99    1.68
   0 -12 -15    7.69    1.78
   0  12 -15   14.62    1.72
   0 -12  15   12.91    1.68
   0 -12 -15   15.40    2.78
   0 -12 -16    4.12    1.27
   0  12 -16    3.98    0.90
   0  12  16    4.78    1.28
   0  12 -16    5.07    1.01
   0 -12 -16    5.14    1.55
   0 -12  16    4.06    0.90
   0  12 -17   18.87    1.90
   0 -12 -17   20.80    2.82
   0  12  17   26.22    2.80
   0  12 -17   22.64    1.97
   0 -12  17   19.88    2.01
   0 -12 -17   23.44    3.00
   0  12 -18   18.17    1.82
   0  12  18   23.48    2.52
   0 -12 -18   17.60    2.46
   0  12 -18   22.51    1.94
   0 -12  19    2.89    0.70
   0 -12 -19    3.33    0.98
   0  12  19    4.07    1.02
   0 -12 -19    3.93    1.38
   0  12 -19    3.19    0.75
   0  12 -19    3.89    0.81
   0 -12  20   19.74    1.74
   0 -12 -20   22.44    2.89
   0  12 -20   20.82    1.83
   0  12  20   22.12    2.17
   0  12 -20   22.96    1.79
   0 -12  21    6.20    0.94
   0  12 -21    6.80    1.01
   0 -12 -21    7.74    1.64
   0  12  21    6.35    1.13
   0  12 -21    7.78    1.03
   0 -12  22    1.62    0.50
   0 -12 -22    3.08    1.03
   0  12  22    2.17    0.62
   0  12 -22    2.54    0.62
   0  12 -22    1.86    0.57
   0 -12  23   29.47    1.82
   0  12  23   30.46    2.11
   0 -12 -23   33.84    2.76
   0  12 -23   32.40    1.82
   0 -12  24   17.44    1.32
   0  12  24   16.89    1.45
   0 -12 -24   17.86    1.81
   0  12 -24   18.38    1.30
   0  13   0   -0.03    2.08
   0 -13   0    1.40    1.22
   0 -13   0    2.54    1.42
   0 -13   0    0.74    1.16
   0  13  -1   22.68    4.77
   0 -13   1   15.79    2.41
   0  13   1   19.33    4.23
   0 -13  -1   17.06    2.76
   0 -13  -1   13.62    2.27
   0 -13   1   14.80    2.16
   0 -13   1   13.46    1.96
   0 -13   2    6.64    1.76
   0  13   2    8.81    2.94
   0 -13  -2    5.28    1.86
   0  13  -2    5.05    2.14
   0 -13   2    6.13    1.41
   0 -13  -2   11.34    2.19
   0 -13   2    6.39    1.61
   0 -13  -3   10.89    2.47
   0  13   3    6.80    2.95
   0 -13   3    5.32    1.73
   0  13  -3    8.58    3.01
   0 -13  -3   10.56    2.28
   0 -13   3    7.28    2.08
   0 -13   3    7.31    1.59
   0 -13   4  246.54    8.93
   0  13  -4  294.34   13.93
   0  13   4  328.89   16.50
   0 -13  -4  258.89   10.69
   0 -13   4  185.95    6.52
   0 -13  -4  227.15    8.84
   0 -13   4  194.64    6.95
   0  13  -5    2.84    1.90
   0  13   5    1.89    1.53
   0 -13  -5    6.70    2.19
   0 -13   5    3.18    1.16
   0 -13  -5    3.07    1.08
   0 -13  -5    8.61    2.30
   0 -13   5    6.24    1.90
   0  13   6   16.44    3.25
   0  13  -6   14.18    2.68
   0 -13   6   13.42    1.79
   0 -13  -6   13.08    1.93
   0 -13  -6   15.47    2.53
   0  13   6   13.48    2.02
   0 -13   6   10.41    1.64
   0 -13   7   26.83    2.37
   0  13  -7   27.67    3.48
   0  13   7   31.94    4.09
   0 -13  -7   30.66    3.03
   0 -13  -7   31.07    3.56
   0  13   7   33.43    3.37
   0 -13   7   26.98    2.52
   0 -13   8   43.97    2.92
   0  13  -8   46.70    4.22
   0  13   8   46.89    4.55
   0  13   8   62.54    4.70
   0 -13  -8   49.51    3.91
   0 -13  -8   51.57    4.48
   0 -13   8   48.86    3.31
   0  13  -9   10.13    1.86
   0 -13   9   11.21    1.51
   0  13   9    9.19    1.90
   0 -13  -9   12.19    2.01
   0  13   9   13.10    2.18
   0 -13  -9   12.26    2.30
   0  13  -9   14.88    1.87
   0 -13   9   11.47    1.68
   0 -13  10   20.40    1.91
   0  13 -10   16.92    2.20
   0  13  10   20.39    2.55
   0 -13 -10   23.30    2.84
   0 -13 -10   21.59    3.00
   0  13  10   28.59    3.28
   0  13 -10   29.90    2.59
   0 -13  10   21.33    2.11
   0 -13  11   31.54    2.30
   0  13 -11   26.57    2.64
   0 -13 -11   26.36    3.33
   0  13 -11   31.39    2.47
   0 -13 -11   31.75    3.39
   0  13  11   42.19    3.95
   0 -13  11   31.84    2.54
   0  13 -11   44.13    3.05
   0 -13  12    0.99    0.40
   0  13 -12    0.56    0.47
   0 -13 -12    0.48    0.84
   0  13 -12    0.49    0.36
   0  13  12    0.47    0.66
   0 -13 -12    0.70    0.66
   0 -13  12    0.16    0.45
   0  13 -12    1.31    0.58
   0  13 -13    0.11    0.33
   0 -13  13    1.40    0.43
   0 -13 -13    1.36    0.88
   0  13 -13    0.08    0.43
   0  13  13    1.17    0.66
   0 -13 -13    0.63    0.54
   0  13 -13    0.86    0.46
   0 -13  13   -0.30    0.61
   0 -13  14    2.30    0.53
   0  13 -14    1.02    0.46
   0  13  14    2.77    0.85
   0 -13 -14    1.98    0.85
   0 -13 -14    2.26    0.80
   0 -13  14    2.22    0.56
   0  13 -14    4.19    0.83
   0 -13 -15    2.38    0.94
   0  13  15    2.05    0.79
   0 -13 -15    3.52    1.05
   0  13 -15    1.23    0.24
   0  13 -15    3.10    0.68
   0 -13  15    2.25    0.49
   0 -13  16    0.42    0.23
   0 -13 -16    1.27    0.75
   0  13  16    1.48    0.68
   0  13 -16    0.57    0.26
   0 -13 -16    2.13    0.83
   0  13 -16    1.50    0.45
   0 -13  17    9.49    1.15
   0  13 -17   10.51    1.19
   0 -13 -17   11.18    1.99
   0  13  17   12.33    1.69
   0 -13 -17   11.02    1.55
   0  13 -17   11.85    1.19
   0 -13  18   17.50    1.47
   0  13 -18   16.87    1.47
   0 -13 -18   20.08    2.45
   0  13  18   18.89    1.92
   0  13 -18   18.41    1.41
   0 -13  19    9.52    1.03
   0 -13 -19   12.22    1.77
   0  13  19    9.83    1.28
   0  13 -19    9.31    1.02
   0  13 -19   10.37    1.01
   0 -13  20    3.31    0.59
   0 -13 -20    4.19    1.02
   0  13 -20    4.38    0.67
   0  13  20    3.91    0.71
   0 -14   0   20.72    2.34
   0 -14   0   25.85    2.88
   0 -14  -1   60.12    3.94
   0  14   1   96.23    8.54
   0  14  -1   97.80    8.27
   0 -14   1   58.07    3.63
   0 -14   1   69.62    4.18
   0  14  -2    2.96    1.63
   0  14   2    0.71    1.17
   0 -14   2    3.19    0.98
   0  14   3  102.00    8.27
   0  14  -3   93.66    7.22
   0 -14   3   60.53    3.46
   0 -14  -3   72.64    4.75
   0 -14   3   77.28    4.26
   0  14   4    1.85    1.29
   0  14  -4    2.19    1.22
   0 -14   4    1.10    0.51
   0 -14  -4    4.97    1.58
   0 -14   4    4.62    1.40
   0  14   5    1.73    0.83
   0  14  -5    0.14    0.57
   0 -14   5    0.66    0.49
   0 -14   5    0.19    0.35
   0 -14   6    0.28    0.34
   0  14   6   -0.28    1.02
   0  14  -6    0.84    0.78
   0 -14  -6    1.66    1.20
   0 -14   6    0.74    0.62
   0  14   7    1.07    0.72
   0  14  -7    0.33    0.43
   0 -14   7    0.63    0.37
   0  14  -7    0.14    0.34
   0 -14  -7    2.24    1.16
   0 -14   7    0.88    0.63
   0  14   8   11.47    1.86
   0 -14   8   11.99    1.32
   0  14  -8   10.70    1.72
   0  14  -8   11.26    1.38
   0 -14  -8   15.37    2.31
   0 -14   8   14.48    1.62
   0  14   9    5.18    1.15
   0 -14   9    5.76    0.89
   0  14  -9    5.62    1.20
   0  14   9    8.02    1.37
   0 -14  -9    7.64    1.71
   0 -14  -9    7.65    1.32
   0  14  -9    6.22    1.04
   0 -14   9    8.50    1.22
   0 -14  10   14.57    1.33
   0  14 -10   13.72    1.65
   0 -14 -10   17.52    2.36
   0  14  10   21.91    2.26
   0  14 -10   14.44    1.52
   0 -14 -10   18.64    2.05
   0 -14  10   19.12    1.79
   0  14 -11   21.91    1.90
   0 -14  11   21.26    1.53
   0 -14 -11   27.88    2.49
   0 -14 -11   34.77    3.11
   0  14  11   34.45    2.82
   0  14 -11   23.88    1.88
   0 -14  11   32.02    2.22
   0 -14  12   23.99    1.84
   0  14 -12   21.95    1.73
   0 -14  13    4.26    0.77
   0  14 -13    3.91    0.74
   0  14 -14   26.72    1.72
  -1   0  41   84.36    3.50
  -1   0  41   85.23    3.48
   1   0 -41   85.29    3.46
  -1   0  40    0.99    0.45
  -1   0  40    0.81    0.43
   1   0 -40    0.38    0.28
  -1   0  39   72.58    3.84
  -1   0  39   74.14    3.96
   1   0 -39   75.68    3.94
  -1   0  38    0.05    0.50
  -1   0  38    0.47    0.50
   1   0 -38   -0.01    0.37
  -1   0  37   93.15    4.96
  -1   0  37   93.00    4.82
   1   0 -37   92.59    4.86
   1   0 -37   98.54    4.58
  -1   0  36   -0.77    0.95
  -1   0  36    0.22    0.60
   1   0 -36   -0.18    0.55
   1   0 -36    0.61    0.52
  -1   0  35  201.94    7.69
  -1   0  35  205.42    7.54
   1   0 -35  207.93    6.98
   1   0 -35  219.59    7.87
   1   0 -35  206.75    7.16
  -1   0  34    0.33    0.55
  -1   0  34   -0.58    0.99
   1   0 -34    0.79    0.45
   1   0 -34    0.05    0.83
   1   0 -34    0.27    0.45
  -1   0  33   25.17    2.66
  -1   0  33   21.70    2.61
   1   0 -33   25.37    2.50
   1   0 -33   25.88    2.72
   1   0 -33   26.51    2.63
  -1   0  32    0.59    0.48
  -1   0  32   -0.19    0.81
   1   0 -32    1.05    0.53
   1   0 -32   -0.51    0.74
   1   0 -32    0.43    0.50
   1   0 -31   57.58    3.82
  -1   0  31   52.08    3.87
  -1   0  31   54.72    4.17
  -1   0  31   58.82    3.80
   1   0 -31   59.29    4.20
   1   0 -31   56.06    3.82
   1   0 -30    0.58    0.65
  -1   0  30    1.16    0.89
  -1   0  30    0.49    0.54
  -1   0  30    0.33    0.48
   1   0 -30    0.98    0.77
   1   0 -30    1.69    0.94
   1   0 -29    6.69    1.33
  -1   0  29    6.28    1.34
  -1   0  29    7.03    1.48
  -1   0  29    4.98    1.12
   1   0 -29    5.25    1.17
   1   0 -29    7.58    1.45
  -1   0  28    0.18    0.45
  -1   0  28   -0.07    0.46
   1   0 -28    0.57    0.33
   1   0 -28    0.06    0.37
  -1   0  28   -0.76    0.76
   1   0 -28    0.07    0.55
  -1   0  27   85.00    4.70
  -1   0  27   88.59    5.01
   1   0 -27   84.88    4.48
   1   0 -27   78.90    4.31
   1   0 -27   87.06    4.76
   1   0 -27   82.50    4.30
  -1   0  26    1.89    1.56
  -1   0  25  815.08   29.53
  -1   0  25  762.89   30.51
   1   0 -25  778.19   29.46
  -1   0  24   -0.20    1.04
  -1   0  24    1.37    1.46
   1   0 -24   -0.42    0.84
  -1   0  23 1063.06   32.00
   1   0 -23 1004.20   31.37
  -1   0  22    0.35    0.68
   1   0 -22    0.54    0.84
  -1   0  21  412.67   18.85
   1   0 -21  396.05   18.42
  -1   0  20   -0.12    0.74
   1   0 -20    0.37    0.46
  -1   0  19  793.10   24.95
   1   0 -19  750.52   23.93
   1   0 -18    1.68    0.97
  -1   0  18    0.04    0.43
  -1   0  18    0.23    0.80
   1   0 -18    1.52    1.11
  -1   0  17  225.26   12.58
  -1   0  17  209.94   12.50
   1   0 -17  216.46   12.26
   1   0 -16   -0.03    0.60
  -1   0  16    0.68    0.43
  -1   0  16    0.74    0.65
   1   0 -16    0.44    0.69
  -1   0  15   74.22    7.06
  -1   0  15   81.57    7.17
   1   0 -15   60.93    5.69
   1   0 -15   75.36    6.94
   1   0 -14    0.15    0.95
  -1   0  14    0.34    0.55
   1   0 -14   -0.25    0.47
  -1   0  13  110.34    6.86
  -1   0  13  115.26    8.21
  -1   0  13  105.87    8.27
   1   0 -13   92.86    7.44
   1   0 -12   -0.11    0.64
  -1   0  12   -0.31    0.78
  -1   0  12    2.09    1.23
  -1   0  12   -0.19    0.55
   1   0 -12   -0.01    0.55
   1   0 -11   85.04    6.10
  -1   0  11  112.28    8.15
  -1   0  11  107.17    6.46
  -1   0  11  106.98    7.58
   1   0 -11   90.00    6.93
  -1   0  10    0.78    0.72
   1   0 -10    0.13    0.54
   1   0  -9    8.33    1.82
  -1   0   9    9.31    2.19
  -1   0   9    8.67    1.76
   1   0  -8    0.99    0.67
  -1   0   8    0.48    0.91
  -1   0   8    1.00    0.74
  -1   0   7 3064.35   34.62
   1   0  -7 3040.30   31.50
   1   0  -6    0.88    0.85
  -1   0   6    0.55    0.58
  -1   0   6    2.19    1.16
   1   0  -5 3010.62   26.57
  -1   0   5 2950.56   27.57
  -1   0   4    1.06    0.26
   1   0  -4    0.72    0.52
  -1   0   4    0.64    0.39
   1   0  -3 1754.65   12.74
  -1   0   3 1981.69   13.83
   1   0  -2    0.50    0.18
   1   0  -2    0.31    0.19
  -1   0   2    0.25    0.11
  -1   0   2    0.29    0.17
  -1   0   2    0.11    0.11
   1   0  -2    0.40    0.15
   1   0  -1   14.53    1.06
  -1   0   1   12.53    0.96
  -1   0   1   12.79    0.86
   1   0   0    0.42    0.43
  -1   0   0    0.40    0.21
  -1   0   0    0.20    0.10
   1   0   0    0.39    0.14
   1   0   1  100.48    3.47
   1   0   1   90.88    1.97
  -1   0  -1   94.80    2.53
  -1   0  -1  102.40    2.50
   1   0   2    0.08    0.20
  -1   0  -2    0.10    0.10
   1   0   3 1334.58   12.88
   1   0   3 1499.32   22.51
   1   0   4    1.39    0.51
  -1   0  -4    0.25    0.29
   1   0   5 1470.56   27.68
   1   0   5 1448.69   20.21
   1   0   6    1.13    1.10
   1   0   6    0.48    0.43
   1   0   6   -0.05    0.39
  -1   0  -6    0.82    0.60
  -1   0  -7 2111.61   32.12
   1   0   7 1875.50   27.77
   1   0   7 2105.83   34.07
   1   0   7 1815.01   31.53
   1   0   8   -0.18    0.77
  -1   0  -8   -0.13    0.68
   1   0   8   -0.06    0.65
   1   0   8   -0.39    0.48
   1   0   9  664.76   17.42
   1   0   9  663.57   19.25
  -1   0  -9  614.76   17.65
  -1   0 -10    0.65    0.74
   1   0  10    0.24    0.69
   1   0  10    0.58    0.49
  -1   0 -10    0.55    0.57
   1   0  11 1259.49   26.64
   1   0  11 1269.11   25.01
   1   0  12   -0.03    0.47
  -1   0 -12    0.55    0.43
   1   0  12    0.11    0.48
   1   0  13    3.48    1.63
   1   0  13    2.36    1.51
   1   0  13    2.42    1.21
  -1   0 -13    3.04    1.25
  -1   0 -13    1.12    0.62
   1   0  14   -0.03    0.72
   1   0  14   -0.11    0.68
  -1   0 -14   -0.40    0.94
   1   0  14    0.72    0.98
  -1   0 -14   -0.57    1.22
   1   0  15  366.55   14.66
   1   0  15  335.28   14.69
  -1   0 -15  289.87   13.03
   1   0  15  327.18   13.65
  -1   0 -15  318.36   16.18
  -1   0 -16   -0.52    1.02
   1   0  16    0.61    0.61
   1   0  16    0.48    0.69
  -1   0 -16    0.99    1.45
   1   0  17   29.26    4.27
   1   0  17   26.33    4.03
   1   0  17   26.71    4.26
  -1   0 -17   21.34    3.68
  -1   0 -17   21.38    4.29
   1   0  18   -0.33    0.94
   1   0  18    0.46    0.63
  -1   0 -18   -0.08    0.74
   1   0  18    0.31    0.76
  -1   0 -18    0.23    0.98
   1   0  19  477.96   17.70
   1   0  19  445.65   18.49
   1   0  19  402.82   16.76
  -1   0 -19  376.53   16.19
  -1   0 -19  430.42   20.29
   1   0  20    0.22    0.67
  -1   0 -20    1.42    0.62
   1   0  20    0.37    0.76
  -1   0 -20    1.23    1.70
   1   0  21 1080.11   30.41
   1   0  21  982.55   27.73
  -1   0 -21 1063.49   33.64
  -1   0 -22    0.49    0.73
   1   0  22    0.29    0.75
  -1   0 -22   -0.05    0.70
   1   0  23  761.99   27.06
  -1   0 -23  733.94   29.35
   1   0  24    1.36    1.42
  -1   0 -24    0.95    1.32
   1   0  25  493.46   23.13
  -1   0 -25  481.08   24.97
   1   0  26    0.22    1.13
   1   0  26    0.86    0.64
   1   0  27  158.87    6.26
   1   0  27  153.70    6.26
  -1   0 -27  146.29    6.36
   1   0  27  152.61    5.67
   1   0  27  154.52    6.10
  -1   0 -27  150.68    6.35
   1   0  28    0.47    0.29
   1   0  28    0.69    0.54
   1   0  28   -0.51    0.73
  -1   0 -28   -0.06    0.60
   1   0  28   -0.57    0.61
  -1   0 -28    1.49    0.79
   1   0  29   25.28    2.63
   1   0  29   23.91    2.55
  -1   0 -29   23.89    2.59
   1   0  29   23.98    2.30
   1   0  29   24.10    2.47
  -1   0 -29   20.61    2.43
   1   0  30   -0.86    0.80
   1   0  30   -0.58    0.61
  -1   0 -30    1.11    0.62
   1   0  30    0.72    0.33
   1   0  30   -0.11    0.56
  -1   0 -30    0.57    0.42
   1   0  31   53.71    3.89
   1   0  31   53.09    3.94
   1   0  31   54.39    3.79
  -1   0 -31   57.13    4.12
  -1   0 -31   55.31    4.01
   1   0  32    0.52    0.42
   1   0  32    0.08    0.29
  -1   0 -32   -0.19    0.47
   1   0  32   -0.65    0.75
  -1   0 -32    0.60    0.56
   1   0  33    2.67    0.71
   1   0  33    2.33    0.74
   1   0  33    1.52    0.51
  -1   0 -33    2.96    0.88
  -1   0 -33    2.79    0.88
   1   0  34    0.11    0.58
   1   0  34   -0.32    0.81
  -1   0 -34   -0.12    0.40
  -1   0 -34    0.05    0.52
   1   0  35  224.56    7.90
   1   0  35  213.11    7.60
  -1   0 -35  234.29    8.14
  -1   0 -35  226.49    7.95
   1   0  36    0.05    0.50
   1   0  36    0.04    0.69
  -1   0 -36    0.29    0.36
  -1   0 -36    0.62    0.37
   1   0  37  105.64    4.98
   1   0  37  112.13    5.26
  -1   0 -37  115.83    5.32
  -1   0 -37  115.52    5.26
   1   0  38   -0.02    0.34
   1   0  38    0.65    0.61
  -1   0 -38   -0.20    0.32
  -1   0 -38    0.59    0.44
   1   0  39  102.19    4.30
   1   0  39  100.08    4.54
  -1   0 -39  106.71    4.49
  -1   0 -39  107.58    4.50
   1   0  40    0.49    0.35
   1   0  40    0.44    0.35
  -1   0 -40    0.47    0.23
   1   0  41    1.46    0.46
  -1   1  41    0.13    0.26
  -1   1  41    0.30    0.32
  -1  -1  41    0.74    0.42
   1  -1 -41    0.42    0.32
  -1  -1  40    3.70    0.82
  -1  -1  40    3.62    0.77
  -1   1  40    3.76    0.88
  -1   1  40    4.38    0.88
   1   1 -40    3.58    0.72
   1  -1 -40    3.42    0.80
   1   1 -40    3.95    0.77
  -1  -1  39   47.63    3.15
  -1  -1  39   47.72    3.01
  -1   1  39   44.96    3.03
  -1   1  39   44.82    3.05
   1  -1 -39   50.16    3.32
   1   1 -39   47.37    2.97
   1   1 -39   45.54    2.79
  -1   1  38    4.31    1.00
  -1  -1  38    4.80    1.16
  -1  -1  38    2.05    0.55
  -1   1  38    3.86    0.99
   1  -1 -38    3.90    0.96
   1  -1 -38    4.12    1.07
   1   1 -38    4.71    1.01
   1   1 -38    3.25    0.84
  -1  -1  37   37.06    3.01
  -1   1  37   40.19    3.27
  -1  -1  37   40.29    3.08
  -1   1  37   41.20    3.30
   1  -1 -37   42.55    3.04
   1  -1 -37   40.35    3.26
   1   1 -37   41.56    3.12
   1   1 -37   39.84    2.96
  -1  -1  36   12.69    1.71
  -1  -1  36   13.72    1.85
  -1   1  36   15.81    2.15
  -1   1  36   14.05    2.02
   1  -1 -36   13.62    1.79
   1  -1 -36   13.99    2.04
   1   1 -36   14.33    1.84
   1   1 -36   12.46    1.69
   1  -1 -35   19.04    2.22
  -1  -1  35   17.50    2.04
  -1   1  35   18.22    2.35
  -1   1  35   19.66    2.42
  -1  -1  35   17.66    2.21
   1   1 -35   16.78    2.07
   1  -1 -35   18.31    2.31
   1   1 -35   19.52    2.18
  -1   1  34   36.38    3.42
  -1  -1  34   35.69    3.03
  -1  -1  34   38.12    3.34
   1  -1 -34   38.40    3.19
  -1   1  34   39.12    3.46
   1   1 -34   35.95    3.08
   1  -1 -34   36.99    3.42
   1   1 -34   36.40    3.07
   1  -1 -33   60.32    4.09
  -1   1  33   59.43    4.27
  -1  -1  33   54.91    4.04
  -1  -1  33   57.97    3.98
  -1   1  33   58.21    4.41
   1  -1 -33   62.23    4.46
   1   1 -33   61.23    4.13
   1   1 -33   61.38    3.97
  -1   1  32  188.05    7.72
  -1  -1  32  183.04    7.41
   1  -1 -32  196.68    7.36
  -1  -1  32  189.39    7.15
  -1   1  32  193.02    7.99
   1   1 -32  192.47    7.29
   1  -1 -32  202.66    8.05
   1   1 -32  187.90    6.99
   1  -1 -31    7.97    1.45
  -1  -1  31    7.78    1.44
  -1  -1  31    7.30    1.52
  -1   1  31    9.12    1.76
  -1   1  31    8.40    1.62
   1  -1 -31    9.00    1.68
   1   1 -31    7.58    1.52
   1   1 -31   11.42    1.90
  -1   1  30   87.09    5.21
  -1   1  30   83.05    5.34
   1  -1 -30   86.70    4.89
  -1  -1  30   82.68    4.87
  -1  -1  30   81.08    4.60
   1  -1 -30   84.30    5.16
   1   1 -30   85.34    4.81
   1   1 -30   77.59    4.44
  -1   1  29    3.19    1.30
  -1   1  29    2.02    0.95
  -1  -1  29    2.16    1.04
   1  -1 -29    1.74    0.94
  -1  -1  29    2.35    1.10
   1  -1 -29    0.67    0.68
   1   1 -29    3.92    1.22
   1   1 -29    2.75    1.02
  -1  -1  28 1143.11   17.52
  -1   1  28 1221.71   19.94
  -1   1  28 1192.54   19.12
  -1  -1  28 1124.23   16.63
   1  -1 -28 1158.75   17.55
   1   1 -28 1113.62   16.43
  -1   1  28 1157.88   17.95
   1   1 -28 1185.31   17.39
   1  -1 -28 1195.14   18.63
   1   1 -28 1160.37   16.60
  -1   1  27  260.68    8.86
   1  -1 -27  254.20    8.09
  -1   1  27  270.48    9.28
  -1  -1  27  247.04    7.60
  -1  -1  27  248.48    8.09
  -1   1  27  251.97    8.31
   1   1 -27  262.64    8.04
   1  -1 -27  253.23    8.47
   1   1 -27  249.10    7.55
   1   1 -27  251.95    7.55
  -1  -1  26   50.14    7.09
  -1   1  26   52.03    8.33
  -1  -1  26   51.44    3.57
  -1   1  25   46.89    7.74
  -1  -1  25   44.60    6.52
  -1   1  25   45.74    8.00
   1  -1 -25   40.10    6.95
   1   1 -25   43.69    6.80
  -1   1  24  264.52   18.08
  -1   1  24  259.37   18.75
  -1  -1  24  249.19   14.81
   1  -1 -24  258.12   17.22
   1   1 -24  263.70   16.26
  -1   1  23  504.67   25.66
  -1  -1  23  452.93   20.07
  -1   1  23  524.87   24.91
  -1  -1  23  501.49   20.36
   1  -1 -23  474.57   22.41
   1   1 -23  499.66   21.49
  -1  -1  22    0.81    0.67
  -1   1  22    0.29    1.18
  -1   1  22    5.06    2.68
  -1  -1  22    0.69    0.79
   1  -1 -22    2.05    1.75
   1   1 -22    2.26    1.67
  -1  -1  21  177.97   11.39
  -1  -1  21  167.37   11.56
  -1   1  21  185.67   14.99
   1   1 -21  168.15   10.18
  -1   1  21  202.98   14.90
   1  -1 -21  186.07   13.24
   1   1 -21  173.06   11.95
  -1  -1  20  282.07   14.45
  -1   1  20  323.56   18.42
  -1   1  20  325.81   19.47
   1   1 -20  289.64   12.98
  -1  -1  20  316.12   14.79
   1  -1 -20  312.92   16.72
   1   1 -20  292.01   15.10
  -1  -1  19  193.71   11.24
   1   1 -19  186.37   10.16
  -1   1  19  197.32   14.18
  -1   1  19  194.88   14.90
  -1  -1  19  190.51   11.52
   1  -1 -19  185.64   12.56
   1   1 -19  185.44   11.69
   1   1 -18    0.55    0.45
  -1  -1  18    1.03    0.98
  -1  -1  18    2.09    1.37
  -1   1  18    2.31    1.75
   1   1 -18    0.18    0.46
   1  -1 -18    3.55    1.64
  -1  -1  17  284.23   12.90
  -1  -1  17  269.59   13.11
   1   1 -17  256.36   11.23
  -1   1  17  283.92   16.25
   1   1 -17  258.62   13.16
   1  -1 -17  290.44   14.94
  -1  -1  16  485.84   16.51
   1   1 -16  434.46   14.30
  -1  -1  16  463.48   16.79
  -1   1  16  460.30   20.23
   1   1 -16  406.45   16.10
   1  -1 -16  493.04   19.19
  -1   1  15   71.36    7.74
  -1  -1  15   81.13    6.96
  -1  -1  15   91.16    6.00
   1   1 -15   75.88    5.87
   1  -1 -15   81.94    7.62
   1   1 -15   74.37    6.73
   1   1 -14  361.28   12.51
  -1  -1  14  438.89   13.18
  -1  -1  14  406.49   15.19
  -1   1  14  348.33   16.70
   1   1 -14  317.64   13.54
   1  -1 -14  412.79   16.82
  -1  -1  13  574.78   17.89
  -1   1  13  367.72   16.62
   1   1 -13  441.13   13.47
  -1  -1  13  524.18   14.22
   1   1 -13  381.33   14.44
   1  -1 -13  550.59   19.29
  -1  -1  13  361.42   13.63
  -1   1  12   28.62    1.78
  -1  -1  12   94.68    6.97
  -1  -1  12   91.48    7.04
  -1  -1  12   79.65    5.54
  -1   1  12   48.96    5.79
   1   1 -12   68.83    5.18
   1   1 -12   57.73    5.39
  -1  -1  12   60.49    5.34
   1  -1 -12   97.87    7.99
  -1  -1  11   22.05    3.31
  -1  -1  11   19.19    2.68
  -1  -1  11   22.84    3.50
  -1   1  11   11.56    2.75
   1   1 -11   16.88    2.49
  -1   1  11   10.09    0.99
   1   1 -11   14.41    2.57
   1  -1 -11   23.60    3.86
  -1  -1  11   19.09    2.80
  -1  -1  10  165.18    7.60
  -1   1  10  149.33    8.88
  -1  -1  10  209.26    9.82
   1   1 -10  161.28    7.25
  -1  -1  10  251.14   11.28
   1  -1 -10  273.17   13.01
  -1  -1  10  167.61    7.78
   1   1 -10  180.47    8.50
  -1   1   9  227.10   10.08
   1   1  -9  250.16    8.28
  -1  -1   9  226.48    8.30
  -1  -1   9  268.17   10.64
  -1  -1   9  245.01    8.72
   1   1  -8  128.99    6.20
  -1  -1   8  133.54    6.99
   1   1  -8  124.59    5.36
  -1   1   8  126.24    6.81
   1   1  -8  140.90    5.88
   1   1  -7  146.70    5.17
  -1  -1   7  161.53    6.93
  -1   1   7  143.58    6.56
   1   1  -7  151.77    6.01
   1   1  -7  147.70    5.56
   1   1  -6   72.93    3.22
   1   1  -6   73.94    3.80
  -1  -1   6   78.87    4.30
  -1   1   6   83.14    4.17
  -1  -1   6   78.51    5.44
  -1  -1   6   68.71    3.63
   1   1  -6   76.38    3.70
  -1   1   5 1430.05   15.45
  -1   1   5 1307.07   16.21
  -1  -1   5 1439.90   15.20
  -1  -1   5 1404.99   21.13
  -1  -1   5 1305.38   15.11
   1   1  -5 1239.50   12.16
   1   1  -5 1274.43   14.40
   1   1  -5 1336.58   14.61
   1   1  -4  261.67    5.26
  -1   1   4  288.03    6.22
  -1  -1   4  265.24    8.18
   1   1  -4  275.40    6.42
  -1  -1   4  273.45    6.00
  -1   1   4  280.13    6.96
   1   1  -4  277.34    6.43
   1   1  -3  750.73    9.12
   1   1  -3  871.79    9.52
   1   1  -3  921.38   11.66
  -1  -1   3  694.57   11.22
  -1   1   3  906.55   11.74
  -1  -1   3  919.95    9.86
  -1   1   3  845.49    9.85
  -1   1   3  917.72    7.52
   1  -1  -3  888.41   18.02
   1   1  -3  874.86   11.15
   1   1  -2 5614.24   22.17
   1  -1  -2 5129.18   28.27
  -1   1   2 5171.45   23.80
  -1   1   2 5425.45   15.94
   1  -1  -2 4534.71   24.59
  -1   1   2 5311.37   19.29
   1   1  -2 5553.23   23.70
   1   1  -2 5355.16   24.60
  -1  -1   2 4599.07   24.74
  -1  -1   1   31.33    1.30
   1  -1  -1   32.09    1.47
   1  -1  -1   34.34    2.14
   1  -1  -1   33.16    1.54
  -1   1   1   33.41    1.54
  -1  -1   1   28.25    1.64
   1   1  -1   32.69    1.76
  -1   1   1   32.77    1.91
  -1  -1   1   31.82    1.93
  -1   1   1   30.46    1.23
  -1  -1   0   62.62    1.86
  -1  -1   0   70.68    2.77
  -1   1   0   67.59    2.71
  -1   1   0   72.87    2.49
   1   1   0   64.67    2.65
  -1  -1   0   63.24    2.47
   1  -1   0   71.46    2.96
   1  -1   0   66.81    3.04
  -1   1   0   62.75    2.07
  -1  -1  -1  130.72    3.57
   1   1   1  130.92    3.65
  -1   1  -1  130.34    3.72
   1  -1   2 7220.17   29.04
  -1   1  -2 7169.38   28.71
  -1  -1  -2 7597.27   29.84
   1  -1   2 7033.27   31.74
  -1  -1  -2 6782.72   27.38
  -1   1  -2 6611.10   24.74
  -1   1  -2 6621.69   32.40
  -1  -1  -3 1051.31   11.78
   1   1   3  975.27   13.03
   1   1   3  816.08   11.11
   1  -1   3  945.87   10.95
   1  -1   3  893.27   11.46
  -1   1  -3  931.88   10.23
   1  -1   3  969.65   10.28
  -1   1  -3 1002.51   14.28
  -1  -1  -4   28.22    2.15
   1  -1   4   25.34    1.91
   1   1   4   25.45    2.26
   1   1   4   21.72    2.06
  -1   1  -4   24.57    2.85
   1  -1   4   24.66    2.24
   1  -1   5  476.36   10.84
  -1  -1  -5  511.56    8.02
   1  -1   5  414.81    8.40
   1   1   5  368.60    9.71
   1  -1   5  441.34   11.31
  -1   1  -5  432.22   13.58
  -1  -1  -6  469.65    8.48
   1  -1   6  397.49    9.06
   1   1   6  350.80    9.09
   1   1   6  308.80   10.95
   1  -1   6  404.84   10.79
   1  -1   6  524.38   13.65
  -1   1  -6  473.25   15.41
   1   1   7  609.50   16.77
   1   1   7  769.01   15.32
   1  -1   7  660.57   13.55
   1  -1   7  757.25   15.86
  -1  -1  -7  940.33   13.32
  -1   1  -7 1089.81   24.73
   1  -1   8  470.60   13.43
   1  -1   8  493.97   12.54
  -1  -1  -9   17.56    2.28
  -1   1  -9   19.84    2.70
   1   1   9   20.19    3.49
   1   1   9   18.58    2.85
   1  -1   9   19.00    2.87
  -1  -1  -9   13.48    2.75
   1  -1   9   15.91    2.68
   1  -1   9   17.61    2.61
   1  -1  10  314.41   12.30
   1  -1  10  303.66   11.22
  -1  -1 -10  209.90    8.43
  -1   1 -10  287.91   10.82
   1   1  10  316.95   14.01
   1   1  10  354.11   14.77
   1  -1  10  303.25   11.90
   1  -1  10  276.70   11.59
   1   1  10  345.95   13.13
  -1  -1 -10  254.22   12.38
  -1  -1 -10  248.32   12.66
   1  -1  11  307.65   11.86
   1   1  11  409.29   16.58
  -1  -1 -11  296.81   13.72
   1   1  11  394.94   14.90
   1  -1  11  285.75   12.21
  -1   1 -11  309.88   11.74
   1  -1  11  333.12   13.24
   1   1  11  438.95   16.73
   1  -1  11  329.89   13.03
  -1  -1 -11  174.22    8.25
  -1   1 -11  521.82   18.29
  -1  -1 -11  221.07   12.78
   1  -1  12   91.26    7.24
   1  -1  12   76.70    6.19
   1   1  12  103.53    7.76
   1   1  12  103.03    8.60
   1  -1  12   76.32    6.39
  -1  -1 -12   76.32    7.19
   1   1  12  118.62    8.92
   1  -1  12   83.87    6.75
  -1  -1 -12   34.02    3.86
  -1   1 -12   82.57    6.22
  -1  -1 -12   61.58    7.12
  -1   1 -12  125.27    9.04
   1  -1  13   17.76    3.22
   1  -1  13   14.52    2.76
   1  -1  13   16.97    3.11
  -1  -1 -13    7.81    1.95
   1  -1  13   14.66    2.73
  -1  -1 -13   14.94    3.24
   1   1  13   19.69    3.77
  -1   1 -13   14.10    2.67
   1   1  13   17.04    3.28
  -1  -1 -13   11.45    3.19
  -1   1 -13   18.89    3.61
   1   1  14  200.22   11.53
  -1  -1 -14  161.37   10.78
   1  -1  14  177.27    9.66
  -1   1 -14  173.21    9.35
   1  -1  14  190.68   10.81
   1   1  14  217.92   13.00
   1  -1  14  187.15   10.27
  -1  -1 -14  126.66    7.92
  -1   1 -14  218.39   12.29
  -1  -1 -14  166.57   12.48
  -1  -1 -15    5.48    2.08
   1   1  15    6.69    2.21
  -1   1 -15    6.60    1.93
   1  -1  15    5.53    1.85
   1   1  15    7.50    2.52
   1  -1  15    7.53    2.11
  -1  -1 -15    5.37    2.57
  -1   1 -15   10.19    2.78
   1  -1  16  820.17   21.59
   1  -1  16  791.68   21.24
   1   1  16  908.70   27.72
  -1   1 -16  747.29   20.31
  -1  -1 -16  782.39   28.24
  -1   1 -16  863.77   25.15
  -1   1 -17    6.62    1.93
   1  -1  17    5.41    1.82
   1  -1  17    5.83    1.90
   1   1  17    8.33    2.77
  -1  -1 -17    2.46    2.09
  -1   1 -17    8.21    2.53
  -1   1 -18  190.62   10.68
   1  -1  18  207.30   11.79
   1  -1  18  216.69   11.40
   1  -1  18  186.45   10.77
   1   1  18  229.75   14.41
  -1  -1 -18  210.67   15.23
  -1   1 -18  205.00   12.87
   1  -1  19  235.84   12.47
   1  -1  19  273.29   13.00
   1  -1  19  244.70   13.06
  -1   1 -19  227.60   12.01
   1   1  19  258.85   15.67
  -1  -1 -19  237.53   16.40
  -1   1 -19  246.45   14.29
   1  -1  20   24.14    3.95
   1  -1  20   23.85    4.21
   1  -1  20   21.65    3.85
   1   1  20   26.18    5.13
  -1   1 -20   18.67    3.48
  -1  -1 -20   24.81    5.41
  -1   1 -20   20.65    4.24
   1  -1  21  132.84    9.87
  -1   1 -21  125.68    9.36
   1  -1  21  162.93   10.35
   1  -1  21  148.65   10.72
   1   1  21  153.26   12.67
  -1   1 -21  146.28   11.66
  -1  -1 -21  129.08   12.66
  -1   1 -22    0.56    0.72
   1  -1  22   -0.10    0.86
   1   1  22   -0.43    1.44
   1  -1  22    0.56    0.86
  -1   1 -22    0.94    1.25
  -1  -1 -22    1.79    2.01
   1  -1  23  366.50   17.83
   1  -1  23  341.75   16.78
  -1   1 -23  327.01   16.02
   1   1  23  411.22   21.62
  -1  -1 -23  392.82   23.00
  -1   1 -23  351.80   19.26
   1  -1  24  277.21   15.99
  -1   1 -24  245.54   14.26
   1   1  24  298.89   18.92
   1  -1  24  241.32   14.53
  -1   1 -24  279.87   17.69
  -1  -1 -24  280.90   19.86
   1   1  25   15.63    4.46
   1  -1  25   13.46    3.53
   1   1  25   16.64    4.38
   1  -1  25   17.80    4.18
  -1  -1 -25   15.35    4.55
  -1   1 -25   14.10    3.50
  -1   1 -25   15.83    4.28
  -1  -1 -25   18.14    5.09
   1  -1  26   31.23    2.68
   1   1  26   27.53    2.71
   1  -1  26   30.01    2.53
  -1   1 -26   25.70    2.46
  -1  -1 -27   25.68    2.65
   1   1  27   26.82    2.77
   1  -1  27   24.66    2.34
   1   1  27   25.27    2.68
   1  -1  27   24.76    2.46
   1   1  27   27.85    2.78
   1  -1  27   27.88    2.49
  -1   1 -27   25.54    2.55
  -1  -1 -27   25.78    2.82
   1   1  27   26.28    2.47
  -1   1 -27   26.04    2.63
  -1  -1 -27   29.29    2.95
   1   1  28  550.69   12.51
   1  -1  28  546.96   11.48
   1  -1  28  532.24   11.54
  -1  -1 -28  526.10   12.12
   1   1  28  555.44   12.70
  -1  -1 -28  538.47   13.24
  -1   1 -28  522.74   11.64
   1   1  28  550.90   12.39
   1  -1  28  544.74   11.24
   1   1  28  518.54   11.18
  -1   1 -28  515.48   11.69
  -1  -1 -28  547.24   12.73
   1   1  29    0.84    0.74
   1  -1  29    1.57    0.72
   1  -1  29    2.16    0.79
   1   1  29    1.57    0.87
  -1  -1 -29    1.78    0.62
   1  -1  29    2.43    0.95
   1   1  29    1.20    0.69
   1   1  29    2.60    0.96
  -1  -1 -29    0.54    0.75
  -1   1 -29    1.16    0.42
  -1  -1 -29    1.51    0.76
  -1   1 -29    2.23    0.99
   1   1  30  153.59    6.84
   1  -1  30  148.53    6.29
   1  -1  30  151.39    6.26
   1   1  30  155.34    6.80
  -1  -1 -30  151.52    6.53
  -1  -1 -30  159.02    7.31
   1   1  30  161.63    6.81
   1   1  30  150.19    6.09
   1  -1  30  157.07    6.18
  -1   1 -30  155.26    6.45
  -1   1 -30  151.93    6.52
  -1  -1 -30  155.07    6.88
   1   1  31    0.52    0.48
   1  -1  31    0.97    0.58
   1   1  31    0.49    0.50
   1  -1  31    1.40    0.62
  -1  -1 -31    0.66    0.45
   1  -1  31    0.22    0.60
   1   1  31    0.38    0.38
  -1  -1 -31    1.16    0.69
   1   1  31    1.19    0.58
  -1   1 -31    0.76    0.47
  -1  -1 -31    0.73    0.44
  -1   1 -31    0.59    0.51
   1  -1  32   43.17    3.39
  -1  -1 -32   44.73    3.51
   1   1  32   37.93    3.36
   1  -1  32   39.60    3.28
   1   1  32   42.67    3.62
  -1   1 -32   43.56    3.43
  -1  -1 -32   43.71    3.85
   1  -1  32   43.11    3.25
  -1  -1 -32   42.56    3.58
  -1   1 -32   40.34    3.41
   1   1  33   97.02    5.43
   1  -1  33   91.19    4.97
   1   1  33   92.83    5.21
   1  -1  33   91.77    4.99
  -1  -1 -33   93.82    5.01
  -1  -1 -33   98.91    5.71
   1  -1  33   91.47    4.81
  -1   1 -33   91.19    5.00
  -1  -1 -33   93.94    5.30
  -1   1 -33   89.94    5.09
   1   1  34   89.62    5.04
   1  -1  34   93.40    4.98
   1  -1  34   83.19    4.71
   1   1  34   92.20    5.31
  -1  -1 -34   91.91    5.40
   1  -1  34   85.21    4.53
  -1   1 -34   88.19    4.85
  -1  -1 -34   89.39    5.09
  -1   1 -34   83.96    4.86
   1  -1  35   14.21    1.88
   1  -1  35   12.51    1.82
   1   1  35   13.00    1.84
   1   1  35   13.77    1.95
   1  -1  35   11.86    1.58
  -1   1 -35   13.69    1.86
  -1  -1 -35   12.92    1.99
  -1  -1 -35   13.36    1.91
  -1   1 -35   13.59    1.95
   1  -1  36    0.80    0.42
   1   1  36    1.79    0.79
   1  -1  36    0.47    0.39
   1   1  36    0.92    0.63
  -1   1 -36    1.61    0.57
  -1  -1 -36    1.43    0.64
  -1   1 -36    1.47    0.72
  -1  -1 -36    0.75    0.40
   1   1  37   40.17    3.27
   1   1  37   41.50    3.09
   1  -1  37   37.55    2.93
   1  -1  37   40.22    3.07
  -1  -1 -37   40.53    3.28
  -1   1 -37   40.70    3.15
  -1  -1 -37   43.11    3.14
   1   1  38   16.68    1.84
   1   1  38   18.56    2.11
   1  -1  38   17.34    1.93
   1  -1  38   15.03    1.75
  -1  -1 -38   18.10    2.07
  -1   1 -38   18.11    1.98
   1  -1  39   19.70    1.87
   1   1  39   19.46    2.03
   1  -1  39   20.59    1.98
  -1  -1 -39   22.16    2.14
  -1   1 -39   22.00    2.06
   1   1  40    1.71    0.53
   1  -1  40    2.06    0.58
   1  -1  40    1.15    0.41
  -1  -1 -40    1.19    0.42
  -1   1 -40    1.06    0.44
   1   1  41    2.19    0.59
   1  -1  41    1.98    0.58
  -1   2  41    4.18    0.80
  -1  -2  41    3.91    0.78
   1  -2 -41    3.32    0.72
  -1   2  40  155.57    4.94
  -1  -2  40  156.79    5.10
   1  -2 -40  161.52    4.71
  -1   2  40  161.75    5.40
  -1  -2  40  158.16    4.70
   1  -2 -40  170.94    5.75
   1   2 -40  155.66    4.70
  -1  -2  39   55.15    3.06
  -1   2  39   54.87    3.40
   1  -2 -39   57.28    3.18
  -1  -2  39   53.62    3.23
  -1   2  39   54.26    3.26
   1   2 -39   56.06    2.98
   1  -2 -39   61.30    3.72
   1   2 -39   55.10    3.05
  -1  -2  38    5.22    1.02
  -1  -2  38    3.53    0.89
  -1   2  38    4.55    1.04
   1  -2 -38    4.10    0.91
  -1   2  38    3.83    0.98
   1   2 -38    4.35    0.91
   1  -2 -38    3.71    0.97
   1   2 -38    3.72    0.86
  -1  -2  37   -0.26    0.63
  -1  -2  37   -0.44    0.51
   1  -2 -37   -0.06    0.35
  -1   2  37   -0.29    0.53
  -1   2  37    0.14    0.33
   1   2 -37   -1.03    0.78
   1  -2 -37   -0.80    0.71
   1   2 -37   -0.19    0.62
  -1   2  36    2.11    0.74
  -1   2  36    2.87    0.97
  -1  -2  36    1.49    0.44
   1  -2 -36    3.66    1.00
  -1  -2  36    1.44    0.56
   1   2 -36    2.97    0.77
   1  -2 -36    2.38    1.03
   1   2 -36    3.04    0.96
  -1   2  35   99.51    5.46
  -1  -2  35   94.76    4.76
  -1   2  35  107.92    5.75
  -1  -2  35  102.02    5.21
   1  -2 -35  107.95    5.39
   1  -2 -35  106.84    5.85
   1   2 -35   93.61    4.70
   1   2 -35  102.33    4.91
  -1   2  34   13.13    2.09
  -1  -2  34   13.56    1.99
   1  -2 -34   14.29    2.00
  -1   2  34   12.90    2.12
  -1  -2  34   13.87    1.83
   1  -2 -34   14.66    2.24
   1   2 -34   13.44    1.81
   1   2 -34   13.27    1.82
  -1   2  33   21.93    2.75
  -1  -2  33   20.78    2.43
   1  -2 -33   25.81    2.78
  -1   2  33   21.22    2.66
  -1  -2  33   21.00    2.28
   1   2 -33   22.13    2.35
   1  -2 -33   21.59    2.77
   1   2 -33   22.05    2.39
  -1   2  32  105.88    5.99
   1  -2 -32  100.10    5.47
  -1  -2  32   98.11    4.93
  -1  -2  32   99.19    5.31
  -1   2  32  102.79    5.97
   1   2 -32  106.03    5.17
   1  -2 -32  107.31    6.04
   1   2 -32  101.54    5.09
  -1  -2  31   91.74    5.06
   1  -2 -31   96.26    5.40
  -1   2  31   92.97    5.67
  -1   2  31   96.76    5.84
  -1  -2  31   89.42    4.70
   1   2 -31   95.73    4.95
   1  -2 -31   96.95    5.71
   1   2 -31   93.54    4.86
  -1  -2  30  395.58    9.76
  -1   2  30  416.28   12.22
  -1  -2  30  387.47   10.34
  -1   2  30  418.99   12.09
   1  -2 -30  402.48   10.94
   1   2 -30  405.65   10.11
   1  -2 -30  411.17   11.75
   1   2 -30  385.26    9.75
  -1  -2  29   35.89    2.91
   1  -2 -29   36.10    3.26
  -1   2  29   38.93    3.81
  -1  -2  29   38.19    3.19
  -1   2  29   38.63    3.72
   1  -2 -29   36.65    3.47
   1   2 -29   38.84    3.14
   1   2 -29   36.35    2.97
   1   2 -29   36.21    2.96
  -1  -2  28   75.94    4.44
   1  -2 -28   67.98    4.48
  -1  -2  28   67.60    3.93
  -1  -2  28   67.13    3.91
  -1   2  28   73.96    5.15
  -1   2  28   75.10    5.13
   1  -2 -28   72.64    4.82
   1   2 -28   73.69    4.25
   1   2 -28   70.84    4.04
   1   2 -28   65.36    3.96
  -1   2  27  105.87    6.37
  -1   2  27  111.47    6.21
   1  -2 -27  105.44    5.44
  -1  -2  27  101.29    4.71
  -1  -2  27  102.96    4.75
  -1  -2  27  103.90    5.07
   1  -2 -27  106.90    5.74
   1   2 -27  106.59    4.99
   1   2 -27   94.89    4.59
   1   2 -27  101.59    4.81
  -1   2  26  104.13    6.02
  -1  -2  26   96.66    4.86
  -1  -2  26   91.82    4.35
  -1   2  26  110.11    6.37
   1  -2 -26   93.67    5.09
  -1  -2  26   91.41    9.22
   1   2 -26   95.61    4.50
   1  -2 -26  103.29    5.58
   1   2 -26   94.51    4.53
   1   2 -26  102.32    4.67
  -1  -2  25    2.31    1.27
  -1   2  25    2.05    1.57
   1  -2 -25    8.60    4.19
  -1  -2  25    2.49    1.60
  -1   2  25    1.10    1.64
   1   2 -25    0.82    1.25
   1  -2 -25    4.55    2.93
   1  -2 -24   12.29    4.59
  -1  -2  24   12.31    3.19
  -1   2  24    8.42    3.95
  -1   2  24   13.69    4.82
  -1  -2  24   11.20    3.19
   1  -2 -24   13.86    4.10
   1   2 -24   12.01    3.41
  -1   2  23  579.21   30.33
  -1  -2  23  550.67   20.61
  -1   2  23  597.29   29.93
  -1  -2  23  499.60   20.58
   1  -2 -23  521.77   28.92
   1   2 -23  540.27   22.05
   1  -2 -23  551.14   26.02
  -1   2  22    4.11    2.42
   1  -2 -22    2.10    2.14
  -1  -2  22    2.48    1.57
  -1   2  22    0.65    0.85
  -1  -2  22    1.56    1.22
   1  -2 -22    2.97    2.14
   1   2 -22    1.03    1.02
  -1   2  21   57.79    9.32
  -1  -2  21   56.22    6.26
   1   2 -21   58.15    5.96
  -1   2  21   63.05    9.41
   1  -2 -21   49.15    8.69
  -1  -2  21   55.33    6.45
   1  -2 -21   58.64    8.12
   1   2 -21   54.67    6.67
  -1   2  20   83.51   11.05
  -1  -2  20   77.81    7.17
  -1  -2  20   75.40    7.30
   1   2 -20   80.33    6.84
  -1   2  20   82.00   10.64
   1  -2 -20   87.67    9.60
   1   2 -20   86.76    8.15
   1   2 -19   97.39    7.38
  -1   2  19   97.23   11.35
  -1  -2  19   96.13    8.05
  -1   2  19   95.04   11.56
   1  -2 -19  102.44   10.13
   1   2 -19   95.86    8.30
  -1   2  18 1016.74   37.27
  -1   2  18 1007.99   36.08
   1   2 -18 1043.42   23.67
  -1   2  18 1083.81   31.82
  -1  -2  18 1015.36   25.54
   1  -2 -18 1096.40   32.48
   1   2 -18  992.59   26.34
  -1   2  17  184.77   13.15
   1  -2 -17  201.51   13.84
   1   2 -17  175.19    9.47
  -1   2  17  152.53   14.15
  -1  -2  17  177.25   10.48
  -1   2  17  157.67   13.96
   1   2 -17  169.28   10.67
   1  -2 -17  198.09   13.54
  -1  -2  16    8.45    2.24
   1  -2 -16    9.62    3.08
  -1   2  16    9.00    2.96
  -1   2  16    8.69    3.18
   1   2 -16   11.63    2.43
  -1  -2  16   10.86    2.52
  -1   2  16    8.79    3.22
  -1  -2  16   12.39    2.77
  -1  -2  16   14.69    2.62
   1   2 -16    7.76    2.17
   1  -2 -16    8.78    2.80
  -1  -2  15   74.51    6.56
   1  -2 -15   74.09    8.42
  -1  -2  15   71.27    5.71
  -1   2  15   55.21    8.07
  -1   2  15   53.40    7.57
  -1  -2  15   69.29    6.29
  -1   2  15   53.81    6.91
   1   2 -15   63.06    5.44
   1  -2 -15   87.17    8.60
  -1  -2  15   55.99    5.69
   1   2 -15   64.38    6.22
  -1   2  14  351.39   17.19
   1   2 -14  580.17   15.96
   1  -2 -14  537.07   22.44
  -1   2  14  509.13   22.35
  -1   2  14  521.70   23.51
  -1  -2  14  674.78   19.28
  -1  -2  14  568.88   15.93
  -1  -2  14  631.60   18.75
  -1  -2  14  581.44   17.62
   1   2 -14  521.19   17.33
   1  -2 -14  786.61   25.35
  -1  -2  13  174.14    8.57
  -1  -2  13  186.94    9.93
  -1   2  13  147.30   11.74
  -1   2  13  129.77   10.05
   1  -2 -13  110.69   10.22
   1   2 -13  177.95    8.40
  -1   2  13  159.39   11.77
  -1  -2  13  192.09   10.20
   1  -2 -13  223.81   13.32
   1   2 -13  170.10    9.42
  -1  -2  13  179.44    9.23
  -1   2  12   63.10    7.26
  -1  -2  12   64.64    5.00
  -1   2  12   63.52    6.64
  -1  -2  12   66.23    5.80
  -1   2  12   67.99    7.21
   1   2 -12   69.70    4.99
  -1  -2  12   70.67    5.79
  -1  -2  12   72.22    5.53
   1   2 -12   64.22    5.50
   1  -2 -12   88.80    8.23
  -1   2  11   83.52    7.74
  -1   2  11   87.12    7.61
  -1  -2  11   88.45    6.22
   1   2 -11   90.28    5.34
  -1  -2  11   83.15    6.31
  -1   2  11   87.67    7.40
   1   2 -11  100.42    6.24
   1   2 -11   94.58    6.22
  -1  -2  11   92.56    5.83
   1  -2 -11   91.27    8.14
  -1   2  10  156.96    9.19
  -1   2  10  140.63    9.24
  -1   2  10  146.14    9.18
  -1   2  10  134.26    7.33
  -1  -2  10  140.17    7.36
  -1  -2  10  131.20    7.70
   1   2 -10  150.54    6.45
  -1  -2  10  142.99    6.18
   1   2 -10  154.47    7.33
  -1  -2  10  149.54    6.99
   1  -2 -10  129.82    9.39
   1   2 -10  143.64    7.18
  -1   2   9 1291.10   25.73
   1   2  -9 1201.88   19.35
  -1   2   9 1406.25   25.59
   1  -2  -9 1292.85   28.66
  -1  -2   9 1183.07   21.68
   1  -2  -9  931.45   25.49
   1   2  -9 1317.57   18.16
  -1  -2   9 1276.77   20.95
  -1  -2   9 1341.81   23.09
  -1   2   9 1297.69   20.78
  -1   2   9 1388.92   26.16
  -1  -2   9 1104.37   16.00
   1  -2  -9  966.80   24.21
   1   2  -9 1356.57   20.61
  -1  -2   9 1318.27   19.51
   1   2  -9 1309.22   19.97
   1   2  -8   22.66    2.27
  -1  -2   8   20.62    2.75
  -1   2   8   23.25    3.19
  -1  -2   8   20.94    2.49
  -1   2   8   25.60    3.16
  -1   2   8   24.24    3.20
   1   2  -8   22.88    2.45
  -1   2   8   22.41    2.43
   1  -2  -8   18.74    3.37
  -1  -2   8   19.14    1.96
   1   2  -8   22.27    2.52
  -1  -2   8   22.08    2.41
   1  -2  -8   16.67    3.03
  -1   2   7 1350.07   21.37
  -1  -2   7 1177.07   13.79
  -1   2   7 1254.35   21.56
  -1  -2   7  936.04   17.18
  -1  -2   7 1256.89   18.25
   1   2  -7 1240.45   16.26
  -1   2   7 1250.83   16.99
   1  -2  -7 1242.66   25.71
  -1   2   7 1191.37   21.05
   1   2  -7 1152.26   15.83
   1   2  -7 1253.39   18.19
   1  -2  -7  922.05   19.79
  -1  -2   7 1190.96   17.24
   1   2  -6   27.27    2.36
  -1   2   6   27.68    3.01
  -1  -2   6   26.20    2.51
   1  -2  -6   28.42    3.63
  -1   2   6   28.00    3.04
  -1   2   6   28.42    2.37
  -1  -2   6   29.06    2.03
  -1  -2   6   19.42    2.35
   1   2  -6   25.70    2.22
  -1   2   6   29.95    2.99
  -1  -2   6   25.69    2.49
   1   2  -6   26.57    2.57
   1  -2  -6   23.44    2.80
  -1   2   5   38.47    3.41
   1   2  -5   36.44    2.74
  -1   2   5   38.80    3.34
   1   2  -5   34.36    2.46
   1  -2  -5   40.93    4.12
   1   2  -5   36.61    2.72
  -1   2   5   37.94    3.14
   1   2  -5   36.77    2.97
  -1  -2   5   34.59    2.82
   1  -2  -5   32.57    2.82
   1   2  -4  296.93    7.14
   1   2  -4  282.58    7.53
   1   2  -4  290.42    7.59
  -1   2   4  280.64    6.50
  -1   2   4  267.29    7.91
  -1   2   4  264.53    8.46
   1  -2  -4  291.05   10.23
   1  -2  -4  250.74    6.57
  -1  -2   4  265.38    7.79
  -1   2   3  100.54    5.02
   1   2  -3  112.89    4.63
  -1   2   3  104.61    3.81
  -1   2   3  100.42    4.70
   1   2  -3  110.93    4.70
   1   2  -3  106.00    4.62
  -1  -2   3  101.19    4.77
   1  -2  -3   95.82    3.46
  -1   2   2  158.18    2.76
   1   2  -2  161.83    5.68
  -1  -2   2  144.95    5.69
   1   2  -2  153.72    4.28
  -1   2   2  145.62    4.35
  -1   2   2  144.59    5.51
   1  -2  -2  154.46    6.34
  -1   2   2  147.07    5.84
   1   2  -2  148.31    5.31
  -1  -2   2  159.45    6.11
   1  -2  -2  159.00    3.88
  -1   2   1   65.16    3.79
  -1   2   1   74.59    2.22
   1   2  -1   66.80    3.60
  -1   2   1   70.43    3.87
  -1  -2   1   68.75    3.91
  -1  -2   1   76.18    4.17
   1  -2  -1   68.62    3.23
  -1  -2   1   67.01    3.19
   1  -2  -1   70.05    4.16
  -1   2   0 1116.01   15.62
   1   2   0 1131.26   15.04
  -1  -2   0 1272.29   16.89
  -1  -2   0 1124.55   16.29
  -1  -2   0 1244.35   14.08
   1  -2   0 1162.03   12.31
   1   2   0 1161.79   10.11
   1  -2   0 1229.75   17.19
  -1   2   0 1172.78   15.62
  -1   2   0 1091.45   12.47
  -1  -2  -1   36.03    3.00
   1  -2   1   33.14    1.93
  -1   2  -1   33.93    2.73
   1   2   1   33.58    2.68
  -1  -2  -1   38.21    2.49
   1   2   1   35.83    1.84
  -1  -2  -1   32.37    1.81
  -1   2  -1   30.58    2.16
  -1  -2  -2  918.91    9.80
   1  -2   2  934.42   14.50
  -1   2  -2  907.67   14.37
   1   2   2  919.12   10.09
   1  -2   2  915.42   10.18
  -1   2  -2  888.67    9.39
   1   2   3  964.09   15.50
  -1  -2  -3  942.55   10.60
  -1   2  -3  976.66   11.57
   1  -2   3  965.25   14.81
   1   2   3  912.01   14.77
  -1  -2  -3 1030.46   15.79
   1   2   3  942.29   11.10
  -1   2  -3  933.78   14.34
  -1   2  -3  960.30   14.06
   1  -2   3  924.76   10.24
  -1   2  -3  909.04   13.06
  -1  -2  -4 1333.16   18.44
   1   2   4 1207.08   17.69
  -1  -2  -4 1223.62   13.07
   1   2   4 1325.02   18.78
  -1   2  -4 1243.60   12.77
   1   2   4 1316.52   18.74
   1   2   4 1180.92   13.63
   1  -2   4 1250.15   17.14
  -1   2  -4 1244.31   16.34
   1  -2   4 1179.48   11.77
  -1   2  -4 1247.21   19.79
   1  -2   5  311.86    8.77
  -1  -2  -5  327.06    9.64
   1   2   5  323.17    9.72
   1   2   5  289.74    9.17
   1   2   5  331.10    9.79
   1   2   5  301.28    7.62
  -1   2  -5  331.15   11.36
  -1   2  -5  313.74    8.84
   1  -2   5  288.77    6.22
  -1  -2  -5  324.03   10.05
  -1  -2  -6   16.18    2.30
   1  -2   6   12.40    1.83
   1   2   6   12.24    2.02
   1   2   6    9.07    1.51
   1   2   6   11.30    1.91
   1  -2   6   10.31    1.30
  -1  -2  -6   10.95    1.97
  -1   2  -6   13.76    2.55
   1  -2   7  116.88    5.76
   1   2   7  113.47    6.33
  -1  -2  -7  137.51    7.19
   1   2   7  123.11    6.78
   1  -2   7  136.82    6.72
   1   2   7  110.09    5.84
  -1  -2  -7  126.26    6.36
  -1  -2  -7  122.43    6.98
   1  -2   7  110.73    4.85
   1  -2   8  299.53    9.65
   1  -2   8  340.53   11.08
   1   2   8  253.85   10.04
  -1  -2  -8  322.29   10.75
   1   2   8  314.88   11.74
  -1  -2  -8  341.42   12.26
  -1   2  -8  291.27    9.26
   1  -2   8  288.27    8.78
  -1  -2  -8  297.55   11.88
  -1  -2  -9  520.35   16.65
   1   2   9  480.60   15.66
   1  -2   9  473.49   13.75
   1  -2   9  488.59   13.83
  -1  -2  -9  465.86   13.63
   1   2   9  439.27   15.40
   1  -2   9  478.83   12.79
  -1   2  -9  463.59   12.21
  -1  -2  -9  452.48   15.90
   1  -2   9  445.99   12.13
   1  -2  10 1435.57   25.10
  -1  -2 -10 1284.57   24.11
  -1  -2 -10 1527.88   31.01
   1   2  10 1281.55   28.58
   1   2  10  954.03   21.22
   1  -2  10 1187.40   22.35
  -1   2 -10 1402.34   22.54
   1   2  10 1410.62   28.94
   1  -2  10 1317.73   23.78
   1  -2  10 1489.14   23.86
  -1  -2 -10 1279.53   29.10
   1  -2  10 1249.61   21.78
   1  -2  11   10.91    2.42
   1  -2  11   10.39    2.28
  -1   2 -11   10.90    2.09
  -1  -2 -11    8.49    2.48
   1   2  11   10.01    2.91
   1  -2  11   10.32    2.30
  -1  -2 -11    9.70    2.22
   1   2  11    6.97    1.93
  -1  -2 -11   10.58    2.83
   1  -2  11   13.61    2.36
  -1   2 -11   16.58    3.15
  -1  -2 -12  141.27    8.76
  -1   2 -12  201.83    9.44
  -1  -2 -12  163.13   11.82
   1  -2  12  200.29   10.04
   1   2  12  175.60   12.01
   1  -2  12  217.01   10.82
   1  -2  12  190.01    9.85
   1   2  12  115.68    7.95
   1  -2  12  183.77    9.86
  -1  -2 -12  160.02   11.85
  -1  -2 -13  319.26   17.72
  -1   2 -13  461.04   14.88
   1  -2  13  470.95   15.97
   1  -2  13  488.00   16.89
   1  -2  13  434.99   15.69
   1   2  13  409.60   19.39
   1  -2  13  480.01   16.19
   1   2  13  435.41   15.64
  -1  -2 -13  248.73   12.01
  -1  -2 -13  340.78   18.41
   1  -2  14  193.00   10.90
   1   2  14  262.13   12.14
   1   2  14  209.43   14.54
   1  -2  14  213.35   11.13
  -1  -2 -14  104.52   10.77
   1  -2  14  199.56   10.74
  -1   2 -14  197.98   10.11
   1  -2  14  209.44   11.50
  -1  -2 -14  124.74    8.76
  -1  -2 -14  140.64   12.37
  -1   2 -14  290.50   13.34
   1   2  15  189.14   14.08
   1  -2  15  160.22   10.35
   1  -2  15  151.14    9.67
   1  -2  15  140.78    9.46
   1  -2  15  183.36   10.60
  -1   2 -15  150.78    9.16
  -1   2 -15  221.42   11.84
  -1  -2 -15  138.75   12.80
   1  -2  16  244.98   13.14
   1  -2  16  225.46   12.09
   1  -2  16  226.68   12.08
   1   2  16  278.44   17.60
  -1   2 -16  243.37   11.89
  -1  -2 -16  230.19   16.95
  -1   2 -17  152.10    9.58
   1  -2  17  157.22   10.17
   1  -2  17  162.26   10.88
   1   2  17  182.62   14.64
   1  -2  17  150.78    9.90
  -1   2 -17  190.00   11.44
  -1  -2 -17  162.01   14.57
   1  -2  18  615.98   21.62
   1   2  18  666.73   28.31
   1  -2  18  579.15   19.51
  -1   2 -18  569.47   18.88
   1  -2  18  581.35   19.94
  -1   2 -18  616.58   21.07
  -1  -2 -18  598.56   28.57
  -1   2 -19  137.59    9.51
   1  -2  19  161.52   10.43
   1   2  19  158.33   14.07
   1   2  19  168.96   13.68
   1  -2  19  132.22    9.62
  -1  -2 -19  118.95   13.05
  -1  -2 -19  153.03   14.64
  -1   2 -19  155.13   10.92
   1   2  20   88.67   10.55
   1   2  20   99.13   11.28
   1  -2  20   93.78    7.98
   1  -2  20   84.34    7.81
   1   2  20   93.86   10.36
  -1   2 -20   84.23    7.56
  -1  -2 -20   74.75   10.44
  -1   2 -20   88.29    8.50
  -1  -2 -20   94.77   11.66
   1  -2  21   69.40    7.36
  -1  -2 -21   64.60    9.67
   1  -2  21   65.62    7.08
  -1   2 -21   59.93    6.54
   1   2  21   69.11    9.66
   1   2  21   72.77    9.26
   1   2  21   71.20    9.66
  -1   2 -21   59.47    7.11
  -1  -2 -21   62.31    9.65
   1  -2  22    7.31    2.30
   1   2  22    2.22    2.47
   1  -2  22    1.05    0.92
  -1   2 -22    1.71    1.15
   1   2  22    1.45    2.03
   1   2  22    2.96    2.30
  -1  -2 -22    3.18    2.51
  -1  -2 -22   -1.06    2.10
  -1   2 -22    2.44    1.20
   1   2  23  367.40   22.35
   1  -2  23  344.74   17.23
   1  -2  23  325.58   16.53
   1   2  23  361.67   22.72
   1   2  23  352.55   21.41
  -1  -2 -23  343.23   23.09
  -1   2 -23  312.65   15.49
  -1   2 -23  318.69   17.52
  -1  -2 -23  372.50   24.34
   1   2  24    5.66    3.20
   1   2  24    0.62    1.65
   1  -2  24    5.10    2.32
   1   2  24    3.53    2.55
   1  -2  24    1.92    1.38
  -1  -2 -24    5.55    2.87
  -1   2 -24    2.57    1.41
  -1   2 -24    4.66    2.37
  -1  -2 -24    3.10    2.11
   1   2  25   37.86    7.35
  -1  -2 -25   27.73    6.54
   1   2  25   41.14    7.88
  -1   2 -25   34.94    5.50
   1  -2  25   30.34    5.38
   1  -2  25   32.73    5.49
  -1   2 -25   35.72    6.33
  -1  -2 -25   34.94    7.78
   1  -2  26   23.45    2.34
   1   2  26   23.84    2.73
  -1  -2 -26   21.00    2.51
   1  -2  26   25.12    2.32
   1  -2  26   25.35    2.28
   1   2  26   26.10    2.79
   1   2  26   21.68    2.39
  -1  -2 -26   21.57    2.68
  -1   2 -26   24.15    2.23
  -1   2 -26   21.48    2.25
  -1  -2 -27   22.18    2.53
   1  -2  27   20.76    2.25
   1   2  27   21.99    2.68
   1  -2  27   19.09    2.06
   1   2  27   18.06    2.54
   1   2  27   22.05    2.64
   1  -2  27   22.03    2.19
   1   2  27   22.40    2.43
  -1  -2 -27   22.46    2.83
  -1   2 -27   20.28    2.14
  -1   2 -27   19.71    2.18
   1  -2  28  191.65    6.61
  -1  -2 -28  174.75    7.41
   1   2  28  183.62    7.68
   1   2  28  196.36    7.97
   1  -2  28  180.78    6.72
   1   2  28  191.30    7.73
   1   2  28  173.41    6.81
   1  -2  28  186.05    6.38
  -1  -2 -28  184.99    8.20
  -1   2 -28  177.16    6.71
   1   2  29   12.55    2.02
   1  -2  29   14.94    1.93
   1  -2  29   14.73    1.90
   1   2  29   15.38    2.23
  -1  -2 -29   13.53    1.94
   1  -2  29   14.10    1.77
  -1  -2 -29   12.93    2.26
   1   2  29   12.73    1.83
  -1   2 -29   14.94    2.03
   1  -2  30   90.39    4.69
   1   2  30   93.21    5.47
   1   2  30   84.08    5.28
   1  -2  30   84.98    4.66
  -1  -2 -30   84.10    5.09
   1  -2  30   87.75    4.50
  -1  -2 -30   87.02    5.64
  -1   2 -30   86.38    4.82
  -1  -2 -31   62.93    4.41
   1   2  31   61.62    4.55
   1  -2  31   67.23    4.10
   1   2  31   67.62    4.61
   1  -2  31   58.30    3.92
   1  -2  31   65.04    3.91
  -1  -2 -31   64.27    4.82
  -1   2 -31   61.98    4.14
   1  -2  32   86.32    4.77
   1   2  32   94.38    5.39
  -1  -2 -32   92.28    5.29
   1   2  32   88.31    5.39
   1  -2  32   94.06    4.85
  -1  -2 -32   96.06    5.89
   1  -2  32   93.10    4.63
  -1   2 -32   87.84    4.96
  -1  -2 -33   18.25    2.34
   1   2  33   17.09    2.32
   1   2  33   20.74    2.43
   1  -2  33   18.01    2.16
   1  -2  33   19.37    2.38
   1  -2  33   14.93    1.82
  -1  -2 -33   16.70    2.38
  -1   2 -33   18.01    2.24
   1  -2  34    3.12    1.02
  -1  -2 -34    2.91    0.92
   1   2  34    4.01    1.21
   1  -2  34    2.31    0.96
   1   2  34    3.37    1.08
   1  -2  34    2.95    0.80
  -1  -2 -34    3.35    1.17
  -1   2 -34    3.87    1.09
   1  -2  35  160.66    6.26
  -1  -2 -35  165.58    6.57
   1   2  35  166.99    7.11
   1  -2  35  167.31    6.35
   1  -2  35  154.37    5.74
  -1  -2 -35  185.91    7.75
  -1   2 -35  167.12    6.61
   1  -2  36   23.39    2.32
   1   2  36   26.48    2.77
  -1  -2 -36   24.06    2.42
   1  -2  36   23.51    2.35
  -1  -2 -36   22.36    2.72
   1  -2  36   20.96    2.07
  -1   2 -36   22.05    2.41
   1  -2  37    0.16    0.34
   1   2  37    0.91    0.69
  -1  -2 -37    1.25    0.58
   1  -2  37    0.12    0.34
  -1  -2 -37    0.76    0.53
  -1   2 -37   -0.34    0.71
   1  -2  38   22.12    2.07
   1  -2  38   21.74    2.05
   1   2  38   24.04    2.39
  -1  -2 -38   25.53    2.52
  -1   2 -38   22.71    2.18
   1  -2  39   51.59    3.00
   1   2  39   52.87    3.33
   1  -2  39   47.34    2.84
  -1  -2 -39   54.74    3.43
  -1   2 -39   54.22    3.18
   1   2  40  129.73    4.81
   1  -2  40  123.75    4.29
   1  -2  40  121.16    4.15
  -1  -2 -40  133.61    4.83
  -1   2 -40  127.02    4.47
   1   2  41    9.94    1.24
  -1   3  40    1.36    0.60
  -1  -3  40    0.88    0.48
   1  -3 -40    1.49    0.54
   1  -3 -40    0.21    0.41
   1   3 -40    0.32    0.41
   1  -3 -39    8.09    1.18
  -1   3  39    8.75    1.31
  -1   3  39    8.27    1.22
  -1  -3  39    6.34    1.05
   1  -3 -39    9.21    1.43
   1   3 -39    6.93    1.07
  -1   3  38    2.22    0.70
   1  -3 -38    3.13    0.99
  -1  -3  38    1.64    0.68
  -1  -3  38    2.73    0.77
  -1   3  38    1.50    0.65
   1  -3 -38    2.82    1.04
   1   3 -38    1.63    0.55
  -1  -3  37  209.05    6.27
  -1  -3  37  202.59    6.73
  -1   3  37  211.16    7.41
   1  -3 -37  223.07    7.26
  -1   3  37  211.03    7.12
   1  -3 -37  228.69    7.97
   1   3 -37  200.94    6.30
  -1  -3  36    3.34    1.01
  -1   3  36    3.06    0.94
  -1   3  36    4.97    1.23
   1  -3 -36    2.27    0.83
  -1  -3  36    4.91    1.04
   1  -3 -36    4.56    1.30
   1   3 -36    3.15    0.83
  -1   3  35   21.86    2.58
  -1  -3  35   24.21    2.48
  -1  -3  35   24.45    2.30
  -1   3  35   23.52    2.63
   1  -3 -35   24.57    2.59
   1  -3 -35   25.39    2.89
   1   3 -35   24.04    2.22
   1   3 -35   22.28    2.23
  -1  -3  34   12.38    1.68
  -1   3  34   11.03    1.89
  -1  -3  34   10.87    1.75
  -1   3  34   11.54    2.01
   1  -3 -34   12.02    1.94
   1   3 -34    8.67    1.38
   1  -3 -34   10.22    2.05
   1   3 -34   10.44    1.54
   1  -3 -33  240.71    8.63
  -1   3  33  239.92    9.04
  -1  -3  33  232.74    7.35
  -1  -3  33  230.00    7.88
  -1   3  33  246.43    9.30
   1  -3 -33  244.01    9.26
   1   3 -33  245.34    7.45
   1   3 -33  224.14    7.37
   1  -3 -32    0.78    0.76
  -1   3  32    2.22    1.08
  -1   3  32    0.72    0.78
  -1  -3  32    3.08    0.89
  -1  -3  32    1.90    0.93
   1   3 -32    0.69    0.45
   1  -3 -32    0.86    0.75
   1   3 -32    1.30    0.68
  -1  -3  31   14.56    1.98
  -1   3  31   15.28    2.48
   1  -3 -31   14.00    2.13
  -1   3  31   15.16    2.40
  -1  -3  31   16.22    1.94
  -1  -3  31   15.83    1.88
   1   3 -31   16.33    1.99
   1  -3 -31   15.55    2.35
   1   3 -31   14.08    1.89
  -1   3  30   11.01    2.19
  -1  -3  30    8.65    1.39
  -1  -3  30    7.80    1.33
  -1   3  30    8.03    1.78
  -1  -3  30    6.97    1.28
   1  -3 -30    9.07    1.71
   1   3 -30    8.05    1.41
   1   3 -30    7.73    1.36
   1  -3 -30    8.51    1.84
   1   3 -30    7.47    1.39
  -1   3  29   11.90    2.27
  -1   3  29   11.12    2.16
  -1  -3  29    9.10    1.48
   1  -3 -29   10.52    1.85
  -1  -3  29    8.87    1.41
  -1  -3  29    8.93    1.41
   1   3 -29    8.34    1.34
   1   3 -29   10.42    1.59
   1  -3 -29   10.93    1.99
  -1   3  29    9.88    1.48
   1   3 -29   10.69    1.65
  -1  -3  28   25.10    2.52
  -1   3  28   30.17    3.54
   1  -3 -28   26.83    2.94
  -1  -3  28   25.45    2.35
  -1   3  28   29.30    3.50
  -1  -3  28   23.53    2.31
   1   3 -28   33.36    2.79
   1   3 -28   22.30    2.21
   1  -3 -28   23.53    2.88
  -1   3  28   23.61    2.28
   1   3 -28   25.06    2.39
  -1   3  27    1.37    0.46
  -1  -3  27    0.73    0.30
  -1   3  27    0.99    0.39
  -1  -3  27    0.15    0.26
  -1  -3  27    0.57    0.30
   1  -3 -27    1.00    0.57
   1  -3 -27    0.35    0.75
   1   3 -27    0.56    0.30
   1   3 -27    0.44    0.29
   1   3 -27    0.78    0.31
  -1   3  27    0.35    0.34
  -1  -3  26    6.15    1.07
  -1   3  26    6.38    1.37
  -1  -3  26    7.84    1.32
  -1  -3  26    6.57    1.17
  -1   3  26    7.76    1.85
   1  -3 -26    8.00    1.55
   1  -3 -26    6.92    1.41
   1   3 -26    8.31    1.29
  -1   3  26    7.34    1.28
   1   3 -26    8.58    1.36
   1   3 -26    6.93    1.22
  -1  -3  25  130.28    5.41
   1  -3 -25  127.25    6.21
  -1   3  25  142.16    7.63
  -1   3  25  138.52    7.70
  -1  -3  25  132.81   10.80
   1  -3 -25  122.32    6.44
   1   3 -25  132.49    5.25
   1   3 -25  129.03    5.23
   1  -3 -24    6.34    3.45
  -1   3  24    4.83    2.82
  -1   3  24    8.31    3.81
  -1  -3  24    6.40    2.21
  -1  -3  24    8.86    2.62
   1   3 -24    8.42    2.59
   1  -3 -24    6.55    3.21
  -1   3  23  189.17   18.92
   1  -3 -23  148.33   17.06
  -1  -3  23  165.21   11.90
  -1  -3  23  176.18   11.80
  -1   3  23  184.42   18.93
   1  -3 -23  181.00   16.26
   1   3 -23  180.36   12.68
   1  -3 -22   16.29    5.71
  -1  -3  22   17.58    3.78
  -1   3  22   18.25    5.89
  -1   3  22   15.87    5.04
  -1  -3  22   18.30    3.65
   1   3 -22   14.02    3.41
   1  -3 -22   19.91    5.27
  -1  -3  21   38.69    5.49
  -1   3  21   43.65    8.92
  -1   3  21   42.37    8.65
   1  -3 -21   31.24    7.91
   1   3 -21   44.07    5.97
   1  -3 -21   42.32    7.65
  -1  -3  20  186.15   11.87
   1   3 -20  197.29   11.37
   1  -3 -20  142.14   16.62
  -1   3  20  196.10   18.64
  -1   3  20  183.42   18.08
   1  -3 -20  199.72   16.13
   1   3 -20  194.19   12.21
  -1  -3  19  844.95   25.10
  -1   3  19  740.54   35.52
  -1   3  19  764.55   36.23
   1   3 -19  811.36   22.70
  -1  -3  19  796.11   23.94
   1   3 -19  802.94   24.34
   1  -3 -19  883.66   33.43
  -1  -3  18   15.15    3.30
  -1  -3  18   13.84    3.15
   1  -3 -18    5.92    3.26
   1   3 -18   15.09    3.04
  -1  -3  18   10.56    2.67
  -1   3  18   10.86    4.23
  -1   3  18   15.57    4.39
  -1   3  18   12.92    4.53
   1   3 -18   15.08    3.33
   1  -3 -18   16.01    4.52
  -1   3  17  106.02   11.12
   1  -3 -17   46.85    9.27
   1  -3 -17  144.75   12.81
  -1   3  17   96.66   12.08
  -1   3  17  109.97   12.93
   1   3 -17  115.43    8.26
  -1  -3  17  134.43    9.53
  -1  -3  17  134.75    9.70
  -1   3  17   80.23    9.18
   1   3 -17  130.29    9.33
   1  -3 -17  144.66   13.06
  -1  -3  17  115.13    8.90
   1   3 -16  136.43    8.67
  -1  -3  16  148.96    9.17
  -1   3  16  113.83   12.46
  -1  -3  16  136.24    9.61
  -1   3  16   94.51    9.50
   1  -3 -16   55.78    9.80
   1  -3 -16  135.62   12.51
  -1  -3  16  136.85    9.47
  -1   3  16  120.52   12.90
  -1   3  16   94.92   10.41
  -1  -3  16  128.03    9.10
   1   3 -16  131.25    9.18
   1  -3 -16  146.68   12.91
  -1   3  15   12.98    4.06
  -1   3  15   10.28    3.50
   1  -3 -15   10.11    3.84
  -1  -3  15   13.20    2.93
  -1   3  15   10.73    3.06
   1   3 -15   13.09    2.54
  -1   3  15    9.11    3.29
   1  -3 -15    8.72    3.19
  -1  -3  15   15.08    2.86
  -1  -3  15   13.91    2.94
   1  -3 -15   14.29    4.07
  -1  -3  15   19.91    3.40
   1   3 -15   14.28    2.89
  -1   3  14  313.41   18.55
  -1  -3  14  322.06   13.81
  -1   3  14  208.26   14.52
   1   3 -14  333.08   12.39
   1  -3 -14  230.33   17.74
   1  -3 -14  185.49   14.40
  -1  -3  14  278.08   13.06
  -1   3  14  294.08   14.88
  -1   3  14  307.46   18.61
   1  -3 -14  254.31   16.12
   1   3 -14  271.56   12.41
  -1  -3  14  329.90   13.19
   1  -3 -13    4.57    2.38
  -1  -3  13    7.04    1.89
  -1   3  13    8.37    2.91
  -1   3  13    7.73    2.81
  -1  -3  13    6.67    1.97
  -1  -3  13    8.32    2.00
  -1   3  13    7.57    2.33
  -1   3  13    8.28    2.91
   1  -3 -13    4.99    2.39
   1   3 -13   10.36    2.09
   1   3 -13    7.58    1.95
   1  -3 -13    4.08    1.97
   1   3 -12   20.40    2.78
  -1   3  12   16.98    3.79
  -1   3  12   22.19    3.57
  -1  -3  12   19.34    3.17
  -1   3  12   15.74    3.62
  -1   3  12   17.11    3.82
  -1  -3  12   17.15    2.26
  -1  -3  12   15.08    2.78
   1  -3 -12   16.20    4.07
   1  -3 -12    7.61    2.66
   1   3 -12   21.08    3.17
   1  -3 -12   13.34    3.49
  -1  -3  12   20.77    2.98
   1   3 -12   20.00    3.05
  -1   3  11  841.79   24.59
  -1   3  11  785.26   24.29
   1  -3 -11  508.14   21.78
   1   3 -11  855.21   17.47
  -1  -3  11  875.65   21.30
  -1  -3  11  695.83   13.97
  -1   3  11  888.33   26.08
  -1  -3  11  846.38   19.65
  -1   3  11  875.80   20.76
   1  -3 -11  847.99   28.22
  -1  -3  11  724.55   18.84
  -1  -3  11  856.06   18.13
   1   3 -11  797.95   17.90
   1  -3 -11  613.09   21.37
   1   3 -11  902.70   19.86
   1  -3 -10  133.05   10.37
  -1  -3  10  129.15    7.37
  -1  -3  10  109.20    5.38
  -1   3  10  125.77    8.90
   1   3 -10  129.93    6.56
  -1   3  10  128.83    9.22
   1  -3 -10   99.11    9.26
  -1   3  10  134.03    7.60
  -1  -3  10  102.44    6.83
  -1  -3  10  130.72    7.94
  -1   3  10  127.37    9.23
  -1  -3  10  127.78    6.71
   1  -3 -10  104.10    8.20
   1   3 -10  134.03    7.40
   1   3 -10  121.22    6.57
   1  -3  -9    8.42    2.63
  -1   3   9   11.05    2.60
  -1   3   9   16.69    3.13
  -1  -3   9    8.96    2.03
  -1  -3   9    8.81    1.44
   1   3  -9    8.88    1.67
   1  -3  -9   10.94    2.76
   1   3  -9    9.44    1.72
  -1  -3   9    9.64    1.96
  -1   3   9    9.27    2.23
  -1  -3   9    8.53    1.90
   1   3  -9    9.58    1.90
  -1  -3   9   16.67    2.36
   1  -3  -9    8.01    2.05
  -1  -3   8    1.43    0.60
   1   3  -8    1.46    0.59
  -1   3   8    1.22    0.73
  -1  -3   8    2.08    1.01
  -1  -3   8    1.32    0.78
  -1  -3   8    2.43    0.89
  -1   3   8    1.59    0.94
  -1  -3   8    1.84    0.89
   1  -3  -8    1.51    0.92
   1  -3  -8    2.20    1.39
   1   3  -8    1.29    0.70
   1   3  -8    4.78    1.33
   1  -3  -8    1.35    0.91
  -1   3   7 1182.44   22.59
  -1   3   7 1226.96   18.78
   1  -3  -7 1256.15   27.92
  -1  -3   7 1161.22   21.54
   1  -3  -7 1301.25   26.60
   1   3  -7 1195.05   18.96
  -1   3   7 1274.60   24.25
   1   3  -7 1115.59   15.66
  -1  -3   7 1329.13   21.23
   1   3  -7 1209.14   20.33
  -1  -3   7 1179.84   19.09
   1  -3  -7 1141.12   20.48
  -1  -3   6  528.75   14.27
  -1   3   6  519.86   14.37
   1  -3  -6  588.22   18.11
  -1   3   6  547.28   15.03
   1   3  -6  526.12   11.55
   1   3  -6  539.53   12.71
   1   3  -6  515.47   10.18
   1  -3  -6  571.82   16.71
  -1   3   6  551.52   12.18
   1   3  -6  539.75   13.42
   1  -3  -6  541.59   12.71
  -1  -3   6  509.37   12.45
   1   3  -5   40.16    3.46
  -1   3   5   37.99    3.80
   1  -3  -5   44.18    4.73
  -1   3   5   34.42    3.56
   1   3  -5   35.95    3.01
   1   3  -5   36.68    2.67
  -1   3   5   40.34    3.18
   1  -3  -5   38.48    3.10
  -1  -3   5   36.40    3.30
  -1   3   4   11.36    1.60
  -1   3   4    9.01    1.76
   1  -3  -4   10.35    2.20
  -1   3   4    9.89    1.85
   1   3  -4    9.78    1.57
   1   3  -4   14.29    2.08
   1   3  -4   11.67    1.54
  -1  -3   4   10.24    1.76
  -1   3   3  472.35   10.31
   1   3  -3  476.14   11.98
  -1   3   3  483.52   12.61
  -1   3   3  468.05   12.40
   1   3  -3  500.82   11.46
   1  -3  -3  478.27   11.65
  -1  -3   3  464.89   11.76
   1   3  -3  508.60   12.26
  -1  -3   2    1.69    0.64
   1  -3  -2    0.45    0.54
  -1   3   2    0.59    0.62
   1   3  -2    1.33    0.59
  -1  -3   2    0.76    0.55
  -1   3   2    1.54    0.77
   1   3  -2    0.88    0.30
   1   3  -2    0.99    0.52
  -1   3   1   37.75    3.42
  -1  -3   1   37.09    3.42
   1   3  -1   40.16    2.27
  -1  -3   1   30.86    3.21
  -1   3   1   40.11    1.55
   1  -3  -1   38.20    3.06
   1   3  -1   40.12    3.47
  -1  -3   1   39.99    3.14
  -1  -3   0   16.32    2.31
  -1   3   0   19.71    2.45
   1   3   0   16.97    1.68
   1  -3   0   17.74    1.96
   1   3   0   16.92    2.28
  -1  -3   0   19.60    2.58
  -1  -3   0   18.64    2.18
  -1   3   0   17.78    2.02
   1   3   1  247.10    6.61
   1  -3   1  228.23    6.74
   1   3   1  215.15    8.23
  -1   3  -1  226.72    4.22
  -1  -3  -1  241.58    9.12
  -1  -3  -1  261.20    9.55
  -1  -3  -1  253.40    8.18
  -1   3  -1  244.78    8.64
   1  -3   1  257.94    9.51
  -1   3  -1  234.98    7.36
   1  -3   2  487.08    9.67
  -1  -3  -2  539.47   12.03
  -1   3  -2  508.38   12.45
   1   3   2  523.10   13.01
  -1  -3  -2  525.31   13.72
   1   3   2  515.27    9.75
   1  -3   2  539.53   13.55
  -1   3  -2  469.63   10.51
   1  -3   3 1781.23   24.71
  -1   3  -3 1686.33   22.48
   1   3   3 1789.44   24.40
  -1   3  -3 1741.07   16.67
  -1  -3  -3 1585.55   12.39
  -1  -3  -3 1715.94   25.50
   1   3   3 1689.03   18.46
  -1  -3  -3 1866.31   25.99
  -1   3  -3 1634.46   20.14
   1  -3   3 1718.71   18.19
  -1  -3  -4   46.27    4.29
  -1  -3  -4   46.28    2.26
  -1   3  -4   49.07    2.74
   1  -3   4   45.76    3.96
   1   3   4   48.91    3.25
   1   3   4   46.88    3.99
  -1  -3  -4   48.51    4.29
  -1   3  -4   44.38    3.41
   1  -3   4   47.27    2.98
  -1   3  -4   43.58    2.74
   1   3   5   58.68    4.62
   1   3   5   60.48    3.87
  -1   3  -5   58.06    2.83
  -1  -3  -5   55.64    2.75
   1  -3   5   59.60    4.57
  -1  -3  -5   57.82    4.92
  -1  -3  -5   61.13    4.89
   1  -3   5   58.91    3.35
  -1   3  -5   53.94    3.91
  -1   3  -5   53.63    3.61
   1   3   6 1172.69   18.07
   1   3   6 1217.31   24.59
  -1  -3  -6 1102.40   22.22
  -1   3  -6 1166.30   19.59
  -1  -3  -6 1254.82   23.08
   1   3   6 1149.64   22.32
  -1  -3  -6 1167.55   13.90
   1  -3   6 1140.32   20.35
  -1   3  -6 1045.88   18.22
  -1   3  -6 1166.06   19.02
   1  -3   6 1106.62   14.70
   1  -3   7 8438.66   58.48
   1   3   7 7448.25   49.38
  -1  -3  -7 8031.93   61.55
  -1  -3  -7 7315.79   38.53
  -1   3  -7 7635.47   50.71
   1   3   7 7173.06   63.37
   1   3   7 7433.01   59.79
   1   3   7 7683.67   58.15
   1  -3   7 7200.98   51.85
  -1   3  -7 6215.07   49.07
   1  -3   7 7253.44   38.69
  -1   3  -7 7524.78   50.49
  -1  -3  -8  249.07    7.96
   1   3   8  269.44   11.44
  -1   3  -8  259.76    9.64
   1  -3   8  276.79   10.91
  -1  -3  -8  297.31   12.52
   1   3   8  248.20    9.78
   1   3   8  252.08   11.73
   1  -3   8  251.70    9.94
   1   3   8  261.86   12.97
   1  -3   8  237.90    7.48
  -1   3  -8  265.19   10.58
  -1  -3  -8  266.20   11.97
  -1   3  -8  261.87    9.93
   1   3   9  327.30   14.22
   1  -3   9  338.74   11.82
  -1  -3  -9  358.01   14.59
   1  -3   9  402.30   13.21
   1  -3   9  353.81   12.71
  -1   3  -9  338.78   11.33
   1   3   9  353.70   13.92
   1   3   9  335.83   15.56
   1   3   9  327.56   12.14
  -1   3  -9  344.48   11.99
  -1  -3  -9  352.82   14.76
   1  -3   9  314.46    9.18
  -1   3  -9  379.58   13.33
   1   3  10  239.14   12.25
   1   3  10  225.05   12.63
  -1   3 -10  251.72    9.98
   1  -3  10  232.41   10.13
   1  -3  10  232.76   10.70
  -1  -3 -10  266.72   13.60
   1  -3  10  265.94   11.10
   1   3  10  231.82   11.13
  -1  -3 -10  243.62   13.14
   1  -3  10  213.69    8.20
  -1   3 -10  286.06   11.89
   1   3  11 1628.57   36.13
  -1   3 -11 1788.16   27.61
   1  -3  11 1715.27   30.14
  -1  -3 -11 1839.28   38.16
   1  -3  11 1388.82   26.94
   1   3  11 1641.60   32.45
   1   3  11 1735.99   35.16
   1  -3  11 1773.83   29.63
   1  -3  11 1729.38   28.60
  -1   3 -11 2085.24   32.79
   1  -3  11 1529.77   23.46
  -1  -3 -11 1680.04   37.21
  -1  -3 -12  170.21   12.57
   1  -3  12  162.57    9.08
   1   3  12  148.19   10.98
   1  -3  12  159.61    9.56
   1   3  12  151.98   11.87
  -1   3 -12  158.09    8.53
   1  -3  12  131.00    8.60
   1   3  12  157.55   10.85
   1  -3  12  150.54    8.96
   1  -3  12  132.83    7.44
  -1  -3 -12  146.75   11.85
  -1  -3 -13    8.08    3.00
   1   3  13    6.58    2.52
  -1  -3 -13    4.56    1.86
   1   3  13    5.24    1.99
   1   3  13    5.00    2.03
   1  -3  13    4.61    1.65
   1  -3  13    4.79    1.82
   1  -3  13    6.36    2.06
   1  -3  13    5.52    1.52
  -1   3 -13   10.34    2.30
  -1  -3 -13    4.75    2.35
  -1   3 -13    6.39    2.00
   1   3  14   40.39    6.50
   1   3  14   42.00    7.08
   1  -3  14   46.50    5.58
   1   3  14   44.02    6.47
   1  -3  14   42.01    5.11
  -1   3 -14   46.66    5.08
   1  -3  14   42.41    5.29
  -1  -3 -14   35.87    6.61
  -1   3 -14   60.24    5.87
  -1  -3 -14   37.56    6.87
  -1  -3 -15   68.64    9.61
   1   3  15   98.29   10.24
   1  -3  15  108.85    8.34
   1  -3  15  108.61    8.69
   1  -3  15   95.03    8.20
  -1   3 -15  109.89    8.11
   1   3  15   79.62    9.60
   1  -3  15  109.77    8.87
   1   3  15   88.11   10.63
  -1   3 -15  142.47    9.20
  -1  -3 -15   74.19   10.02
   1   3  16  222.49   16.14
   1  -3  16  198.02   11.97
   1  -3  16  231.19   12.41
   1   3  16  185.57   16.10
  -1   3 -16  200.81   11.37
  -1  -3 -16  113.91   13.03
   1  -3  16  217.83   13.10
   1   3  16  144.41   13.52
   1  -3  16  191.41   11.91
  -1  -3 -16  156.00   15.22
  -1   3 -16  275.38   13.09
   1  -3  17    9.86    2.79
   1  -3  17   14.17    3.35
  -1   3 -17   13.87    3.06
  -1  -3 -17    5.13    3.05
   1   3  17   18.42    4.76
   1  -3  17   17.39    3.43
   1   3  17   14.95    4.55
   1  -3  17   12.63    2.99
   1   3  17    7.33    3.31
  -1   3 -17   19.62    3.64
  -1  -3 -17   12.71    4.02
   1   3  18  137.90   14.67
   1  -3  18  124.01   10.32
   1   3  18   87.01   11.28
  -1  -3 -18   59.38   10.12
   1  -3  18  117.81    9.70
   1  -3  18  112.60    9.42
   1   3  18  148.47   14.14
  -1   3 -18  115.40    9.07
  -1   3 -18  152.87   10.27
  -1  -3 -18  122.28   14.27
   1   3  19  543.92   28.73
   1  -3  19  684.98   24.55
   1  -3  19  653.79   23.36
  -1   3 -19  649.56   21.86
   1  -3  19  657.20   22.98
  -1  -3 -19  440.73   28.16
   1   3  19  850.49   33.02
   1   3  19  784.36   33.14
   1   3  19  756.71   35.06
  -1  -3 -19  651.34   33.76
  -1   3 -19  743.06   23.23
   1   3  20    9.04    3.53
  -1   3 -20    5.91    2.21
   1   3  20    6.00    3.14
   1   3  20    7.35    3.52
   1  -3  20    6.52    2.38
  -1  -3 -20   -0.23    2.50
   1  -3  20    5.26    2.15
   1   3  20    4.60    3.19
   1  -3  20    5.73    1.85
  -1   3 -20    7.38    2.35
  -1  -3 -20   10.38    4.13
   1   3  21   44.48    8.25
  -1  -3 -21   31.93    7.55
   1   3  21   44.20    7.46
   1   3  21   36.05    7.57
  -1   3 -21   36.05    5.28
   1  -3  21   37.83    5.60
   1   3  21   43.52    8.69
  -1  -3 -21   36.88    8.19
  -1   3 -21   35.87    5.42
  -1  -3 -22   30.53    7.61
   1  -3  22   36.55    5.67
   1   3  22   37.81    8.15
   1   3  22   36.58    7.52
  -1   3 -22   30.04    4.90
   1   3  22   43.16    7.41
   1   3  22   32.52    7.23
  -1  -3 -22   33.78    7.70
  -1   3 -22   34.55    5.45
  -1   3 -23   29.58    4.96
   1   3  23   40.92    8.12
   1  -3  23   33.34    5.46
  -1  -3 -23   33.19    7.97
   1   3  23   29.29    7.28
  -1   3 -23   26.45    4.81
  -1  -3 -23   27.83    7.11
   1   3  24  238.52   20.86
   1   3  24  223.24   19.28
   1  -3  24  210.16   14.02
  -1  -3 -24  215.28   20.23
   1  -3  24  194.61   13.49
  -1   3 -24  207.51   13.35
  -1   3 -24  191.79   13.74
  -1  -3 -24  233.35   21.34
   1  -3  25  189.94    6.60
  -1  -3 -25  191.86    8.16
   1   3  25  201.36    8.54
  -1   3 -25  174.25   13.69
   1  -3  25  190.65    6.19
   1   3  25  207.46   18.90
  -1   3 -25  183.19   12.71
   1   3  25  179.81    7.39
  -1  -3 -25  199.05    9.07
  -1   3 -25  182.83    6.20
  -1   3 -25  171.30    6.10
   1  -3  26   10.42    1.46
  -1  -3 -26    9.46    1.67
   1  -3  26   10.38    1.58
   1   3  26   11.58    2.00
  -1  -3 -26   10.83    2.21
   1   3  26   12.82    1.97
  -1   3 -26   12.08    1.59
  -1   3 -26    9.85    1.49
   1  -3  27   12.90    1.79
   1   3  27   13.73    2.25
   1  -3  27   12.47    1.63
  -1  -3 -27   12.50    2.06
  -1  -3 -27   14.19    2.39
   1   3  27   15.46    2.13
  -1   3 -27   13.79    1.73
  -1   3 -27   12.71    1.75
   1   3  28  106.36    6.24
  -1  -3 -28  102.16    5.97
   1  -3  28  101.56    4.72
   1  -3  28  101.24    4.99
   1  -3  28  103.00    4.66
  -1  -3 -28  110.52    6.76
   1   3  28  107.98    5.58
  -1   3 -28   96.78    4.62
  -1   3 -28   91.38    4.72
  -1  -3 -29    2.23    0.82
   1  -3  29    1.43    0.60
   1  -3  29    1.08    0.34
   1   3  29    0.73    0.62
   1  -3  29    2.74    0.85
  -1  -3 -29    1.89    0.92
  -1   3 -29    1.53    0.75
  -1   3 -29    3.07    0.73
   1  -3  30    0.62    0.60
   1  -3  30    0.64    0.58
  -1  -3 -30    1.45    0.96
   1   3  30    1.55    0.56
  -1  -3 -30    0.93    0.79
   1  -3  30    1.55    0.71
  -1   3 -30    0.90    0.71
  -1  -3 -31   97.69    5.70
   1  -3  31   92.89    4.83
   1   3  31   95.82    5.87
   1  -3  31  100.57    4.89
  -1  -3 -31  102.70    6.34
   1  -3  31  102.88    4.74
  -1   3 -31   91.60    4.93
   1   3  32   36.99    3.71
   1  -3  32   40.35    3.11
  -1  -3 -32   39.19    3.62
   1  -3  32   33.37    2.95
   1  -3  32   37.31    2.86
  -1  -3 -32   42.92    4.13
  -1   3 -32   32.40    3.01
   1  -3  33  353.35    9.38
   1  -3  33  374.76    9.37
   1   3  33  369.39   11.14
  -1  -3 -33  381.64   10.90
  -1  -3 -33  402.86   12.20
   1  -3  33  380.25    8.94
  -1   3 -33  361.67    9.83
  -1  -3 -34   14.33    2.17
   1  -3  34   11.49    1.78
   1  -3  34   10.99    1.62
   1   3  34   11.99    2.07
   1  -3  34    9.29    1.43
  -1  -3 -34   13.00    2.24
  -1   3 -34   10.74    1.74
  -1  -3 -35   23.48    2.55
   1  -3  35   25.20    2.41
   1   3  35   24.78    2.71
   1  -3  35   24.18    2.30
   1  -3  35   21.79    2.03
  -1  -3 -35   27.41    3.06
  -1   3 -35   23.69    2.41
   1  -3  36    4.50    1.05
   1  -3  36    4.84    1.07
  -1  -3 -36    5.50    1.23
   1   3  36    5.01    1.28
   1  -3  36    4.84    0.98
  -1  -3 -36    5.70    1.45
  -1   3 -36    4.08    1.06
   1   3  37  312.90    8.94
  -1  -3 -37  323.05    8.45
   1  -3  37  289.44    7.56
   1  -3  37  300.91    7.61
  -1  -3 -37  334.78    9.61
  -1   3 -37  308.38    8.21
  -1  -3 -38    0.17    0.29
   1   3  38    0.76    0.64
   1  -3  38    0.81    0.52
   1  -3  38    1.19    0.56
  -1  -3 -38    1.27    0.76
  -1   3 -38    1.11    0.70
   1  -3  39   10.21    1.26
  -1  -3 -39    9.33    1.19
   1  -3  39   10.50    1.24
   1   3  39   11.39    1.48
  -1  -3 -39   12.67    1.65
  -1   3 -39    9.46    1.25
   1  -3  40    2.22    0.55
   1   3  40    1.40    0.58
   1  -3  40    1.69    0.54
  -1  -3 -40    1.43    0.48
  -1   3 -40    2.41    0.63
  -1  -4  40   45.42    2.44
  -1   4  40   48.09    2.70
   1  -4 -40   51.99    2.95
   1   4 -40   45.60    2.35
  -1   4  39   25.48    2.21
   1  -4 -39   24.69    2.05
  -1  -4  39   25.30    1.99
   1  -4 -39   26.60    2.33
   1   4 -39   23.24    1.82
  -1   4  38    4.70    0.99
  -1  -4  38    4.55    0.88
   1  -4 -38    4.43    0.84
   1  -4 -38    4.70    1.01
   1   4 -38    4.24    0.83
   1  -4 -37   16.95    2.02
  -1   4  37   14.52    1.90
  -1  -4  37   13.97    1.66
   1  -4 -37   15.64    2.04
   1   4 -37   15.36    1.87
  -1   4  36   27.80    2.79
  -1   4  36   28.65    2.59
  -1  -4  36   28.29    2.52
   1  -4 -36   28.40    2.76
   1  -4 -36   31.07    3.08
   1   4 -36   27.70    2.37
  -1  -4  35   43.80    3.19
  -1   4  35   44.77    3.46
   1  -4 -35   45.67    3.61
  -1   4  35   43.37    3.66
   1  -4 -35   43.87    3.82
   1   4 -35   43.20    3.03
  -1  -4  34   30.70    2.48
  -1   4  34   32.16    3.11
  -1  -4  34   31.59    2.83
   1  -4 -34   35.32    3.25
  -1   4  34   30.48    3.15
   1  -4 -34   31.44    3.32
   1   4 -34   28.96    2.58
  -1   4  33   21.39    2.59
  -1   4  33   21.11    2.75
   1  -4 -33   19.28    2.47
  -1  -4  33   21.41    2.36
  -1  -4  33   18.88    1.91
  -1  -4  33   18.93    1.99
   1  -4 -33   19.45    2.64
   1   4 -33   17.86    2.04
  -1  -4  32   90.64    4.38
   1  -4 -32   96.03    5.65
  -1  -4  32   87.83    4.75
  -1   4  32   89.23    5.81
  -1  -4  32   84.58    4.17
  -1   4  32   91.60    5.69
   1  -4 -32   90.01    5.83
   1   4 -32   84.33    4.46
  -1  -4  31    1.36    0.55
  -1   4  31    1.13    0.43
  -1   4  31    2.47    1.02
   1  -4 -31    1.43    0.63
  -1  -4  31    0.65    0.67
  -1  -4  31    2.49    0.77
   1  -4 -31    2.41    1.15
   1   4 -31    1.69    0.66
   1   4 -31    1.14    0.35
  -1   4  31    2.03    0.73
  -1   4  30  137.36    7.60
   1  -4 -30  149.65    6.68
  -1  -4  30  138.73    5.44
  -1  -4  30  134.72    5.91
  -1  -4  30  123.32    5.24
   1  -4 -30  142.71    7.01
  -1   4  30  148.54    7.81
   1  -4 -30  131.71    7.25
   1   4 -30  130.21    5.54
   1   4 -30  133.81    5.11
  -1   4  30  124.35    5.43
  -1  -4  29   27.80    2.42
  -1  -4  29   27.53    2.49
  -1   4  29   29.62    3.56
   1  -4 -29   26.42    3.00
   1  -4 -29   28.74    2.96
  -1   4  29   24.44    3.31
  -1  -4  29   28.42    2.69
   1  -4 -29   27.44    3.32
   1   4 -29   24.55    2.28
   1   4 -29   26.17    2.49
  -1   4  29   26.75    2.53
   1   4 -29   24.47    2.20
  -1   4  28  119.73    7.29
   1  -4 -28  106.44    6.09
  -1  -4  28  108.46    5.22
  -1   4  28  109.70    7.08
  -1  -4  28  104.62    4.61
  -1  -4  28   98.82    4.73
   1   4 -28   95.33    4.49
   1  -4 -28  103.49    6.49
   1   4 -28   97.90    4.76
   1   4 -28  105.22    4.61
  -1   4  28   94.77    4.81
   1   4 -28  104.38    4.78
   1  -4 -27    8.35    1.70
  -1   4  27    9.26    2.13
  -1  -4  27    6.85    1.12
  -1  -4  27    8.47    1.39
  -1   4  27    8.70    2.06
  -1  -4  27    8.24    1.37
   1   4 -27    8.00    1.30
   1  -4 -27    7.83    1.85
   1   4 -27    8.91    1.38
   1   4 -27    8.69    1.38
  -1   4  27    7.48    1.31
   1   4 -27    7.72    1.36
  -1  -4  26  162.46    5.55
  -1  -4  26  154.52    5.91
  -1  -4  26  173.79    6.42
   1  -4 -26  165.26    7.57
  -1   4  26  187.18    9.43
  -1   4  26  176.57    9.15
   1  -4 -26  160.20    8.11
   1   4 -26  154.68    5.56
   1   4 -26  167.12    5.88
  -1   4  26  145.06    5.94
   1   4 -26  162.59    5.88
   1   4 -26  160.76    5.96
  -1  -4  25    0.63    0.32
  -1  -4  25    0.39    0.31
  -1  -4  25    1.53    0.69
  -1   4  25    1.67    1.19
  -1   4  25    2.78    1.32
   1  -4 -25    1.05    0.69
   1   4 -25    0.69    0.48
   1  -4 -25    2.18    1.24
   1   4 -25    1.23    0.55
   1   4 -25    0.69    0.32
  -1   4  25    0.84    0.57
   1   4 -25    0.62    0.40
   1   4 -24   20.52    4.43
  -1  -4  24   19.59    2.10
   1  -4 -24   18.51    2.58
  -1   4  24   21.13    3.32
  -1  -4  24   18.92    2.03
  -1   4  24   23.67    3.48
   1  -4 -24   20.79    6.25
   1  -4 -24   20.68    2.87
   1   4 -24   19.53    1.99
  -1   4  24   17.79    2.06
   1   4 -24   18.60    2.00
   1   4 -24   18.28    1.97
  -1   4  23   69.15   12.49
  -1  -4  23   73.72    8.22
  -1   4  23   79.60   13.36
   1  -4 -23   68.28   12.71
   1  -4 -23   80.17   12.05
   1   4 -23   76.00    8.28
   1  -4 -22    2.92    3.39
  -1  -4  22    5.82    2.40
  -1   4  22    8.76    4.67
  -1   4  22    5.64    3.85
   1  -4 -22    7.98    4.11
   1   4 -22    6.87    2.47
  -1   4  21   66.43   11.83
  -1   4  21   67.09   12.18
  -1  -4  21   57.47    7.06
  -1  -4  21   64.43    7.55
   1  -4 -21   38.39    9.39
   1   4 -21   67.72    7.44
   1  -4 -21   60.19   10.22
   1  -4 -20   12.05    5.58
  -1  -4  20   18.53    4.00
  -1   4  20   17.80    6.13
  -1   4  20   11.53    4.70
   1   4 -20   12.84    3.06
  -1  -4  20   13.80    3.38
   1   4 -20   17.12    3.69
   1  -4 -20   19.77    5.83
  -1  -4  19  108.65    9.66
  -1  -4  19  105.05    9.24
  -1   4  19   79.63   12.90
   1   4 -19   99.63    8.50
  -1   4  19   79.54   12.29
   1  -4 -19  110.22   13.50
   1   4 -19  107.38    9.02
  -1  -4  19   93.25    8.74
  -1  -4  18  906.99   26.95
  -1   4  18  827.80   34.08
  -1   4  18  851.08   38.95
  -1   4  18  756.92   38.12
   1   4 -18  931.43   25.34
  -1  -4  18  879.91   27.23
   1  -4 -18  922.84   38.68
  -1  -4  18  811.72   25.07
   1   4 -18  913.41   25.82
  -1  -4  17   12.77    3.00
   1   4 -17   17.04    3.36
  -1   4  17    9.32    4.09
  -1   4  17   14.16    5.08
   1  -4 -17   11.81    4.08
  -1  -4  17   14.06    3.38
  -1  -4  17   13.10    3.29
   1  -4 -17    6.12    3.64
  -1   4  17    6.58    3.12
   1  -4 -17   10.33    4.05
   1   4 -17   10.87    2.94
  -1   4  16  575.08   30.18
  -1   4  16  338.59   21.48
  -1  -4  16  531.33   20.03
  -1   4  16  601.60   29.58
   1   4 -16  670.30   19.95
   1  -4 -16  558.16   27.38
   1  -4 -16  422.44   28.28
  -1  -4  16  624.47   21.73
  -1  -4  16  636.02   20.44
   1   4 -16  537.29   18.92
   1  -4 -16  488.47   26.59
  -1   4  15  489.22   25.06
  -1  -4  15  480.03   18.38
   1  -4 -15  313.75   20.74
  -1   4  15  459.84   25.67
   1  -4 -15  356.78   24.63
  -1   4  15  288.86   19.43
  -1  -4  15  410.61   17.02
   1   4 -15  506.64   16.61
   1   4 -15  391.87   15.73
   1  -4 -15  353.75   21.70
  -1  -4  15  495.14   17.14
  -1   4  14  711.40   28.31
  -1   4  14  498.17   24.59
  -1  -4  14  685.94   21.24
   1   4 -14  750.94   19.41
   1  -4 -14  632.15   30.82
  -1  -4  14  640.70   20.77
   1  -4 -14  544.46   25.47
   1   4 -14  759.91   22.06
  -1  -4  14  726.30   19.75
   1   4 -14  595.53   18.63
   1  -4 -13   10.94    3.90
   1   4 -13   26.09    3.53
  -1   4  13   20.35    4.78
  -1  -4  13   29.01    4.52
   1  -4 -13   27.29    6.09
  -1   4  13   31.02    4.59
  -1  -4  13   27.55    4.12
  -1  -4  13   25.07    4.03
  -1   4  13   23.44    4.92
  -1  -4  13   26.38    3.60
   1   4 -13   28.82    4.14
   1  -4 -13   18.72    4.43
   1   4 -13   22.31    3.38
   1  -4 -12 1046.38   34.70
  -1  -4  12 1031.26   24.20
  -1   4  12 1068.85   25.53
  -1  -4  12 1029.46   25.83
   1   4 -12 1030.39   21.38
  -1   4  12  999.71   29.43
  -1  -4  12  831.63   22.20
  -1   4  12  848.65   29.46
  -1  -4  12 1031.59   21.59
   1   4 -12  891.58   20.40
   1  -4 -12  946.40   29.26
   1   4 -12 1042.46   23.85
   1   4 -11  254.11   10.37
  -1   4  11  231.77   14.62
   1  -4 -11  173.03   13.83
  -1   4  11  250.72   13.82
  -1  -4  11  253.79   12.43
  -1   4  11  263.47   12.00
  -1  -4  11  199.79   10.50
  -1  -4  11  261.05   11.74
   1  -4 -11  264.11   16.39
   1   4 -11  237.26    9.95
   1  -4 -11  250.94   13.98
  -1  -4  11  258.65   10.40
   1   4 -11  270.20   11.66
  -1  -4  10    8.77    2.38
  -1  -4  10    6.35    1.86
   1  -4 -10    7.19    2.60
  -1   4  10    8.85    2.45
  -1  -4  10    7.37    1.91
  -1   4  10    7.29    2.02
  -1   4  10    8.71    2.63
   1  -4 -10    7.07    2.70
   1   4 -10    8.61    1.83
  -1  -4  10   10.09    1.87
   1  -4 -10    7.51    2.31
   1   4 -10    8.23    1.77
   1   4 -10    7.75    1.91
  -1  -4  10    9.70    1.99
   1   4  -9    6.33    1.40
  -1  -4   9    9.19    2.07
   1  -4  -9    5.95    2.29
   1   4  -9    5.59    1.50
  -1  -4   9    5.53    1.90
  -1   4   9    9.66    2.86
  -1  -4   9    6.86    1.65
   1  -4  -9    6.90    2.41
  -1   4   9    6.35    1.74
  -1   4   9    5.41    1.85
   1  -4  -9    7.42    2.13
   1   4  -9    6.01    1.67
   1  -4  -8  182.44   11.51
  -1   4   8  178.72    8.58
  -1  -4   8  184.04    9.09
  -1  -4   8  166.80    9.37
  -1   4   8  159.02    9.41
   1   4  -8  163.37    8.01
   1   4  -8  158.98    6.45
  -1   4   8  183.26   11.09
   1  -4  -8  174.42   12.03
   1   4  -8  168.93    8.64
  -1  -4   8  165.35    7.89
   1  -4  -8  190.95    9.67
  -1   4   7   35.25    3.64
   1  -4  -7   37.74    5.04
   1   4  -7   32.88    2.77
  -1   4   7   30.81    3.97
  -1  -4   7   32.11    4.12
   1  -4  -7   32.61    5.00
  -1   4   7   36.50    4.72
   1   4  -7   32.67    3.58
   1   4  -7   37.63    4.06
  -1  -4   7   29.41    3.33
   1  -4  -6  107.69    8.05
   1   4  -6   98.77    5.40
  -1   4   6   96.31    5.87
   1  -4  -6  100.52    8.36
  -1   4   6   89.42    6.54
   1  -4  -6   93.48    6.72
  -1   4   6  102.96    7.55
   1   4  -6  102.50    6.37
   1   4  -6   95.97    4.55
  -1  -4   6   99.52    7.04
  -1  -4   6   92.06    5.86
   1   4  -6  101.72    6.56
  -1  -4   5    8.08    1.97
  -1   4   5    6.21    1.51
   1   4  -5    5.59    1.49
   1  -4  -5    5.90    1.56
   1   4  -5    6.50    1.40
  -1  -4   5    4.97    1.36
   1  -4  -5    5.69    1.91
  -1   4   5    9.81    2.15
  -1   4   5    5.50    1.72
   1   4  -5    7.05    1.23
   1  -4  -5    5.71    1.87
   1   4  -5    6.21    1.64
  -1  -4   4    6.87    1.69
   1  -4  -4    5.02    1.49
  -1   4   4    8.65    2.08
  -1  -4   4    4.79    1.51
   1   4  -4    8.50    1.39
   1   4  -4    5.08    1.43
  -1   4   4    6.03    1.69
   1  -4  -4    6.42    1.90
   1   4  -4    6.52    1.39
   1   4  -4    5.00    1.46
   1   4  -3   35.69    3.83
   1  -4  -3   35.59    4.37
  -1  -4   3   35.02    3.71
   1  -4  -3   33.77    4.07
   1   4  -3   33.08    3.73
  -1  -4   3   33.87    3.38
  -1   4   3   37.54    3.95
   1   4  -3   33.58    3.22
   1  -4  -3   33.72    3.64
  -1  -4   3   39.03    4.27
  -1   4   3   33.97    4.00
   1   4  -3   36.84    3.95
   1   4  -2  369.69   10.84
  -1   4   2  358.57   12.65
   1  -4  -2  373.93   13.33
   1   4  -2  364.18   12.30
  -1  -4   2  330.95   11.54
  -1  -4   2  340.77   10.81
  -1  -4   2  372.62   13.39
   1  -4  -2  340.43   11.23
   1   4  -2  358.93   12.35
  -1   4   2  332.37   11.75
   1   4  -1  160.97    4.07
  -1  -4   1  178.98    7.88
   1   4  -1  181.43    8.76
  -1  -4   1  170.08    8.40
  -1   4   1  173.02    8.67
  -1   4   1  175.71    8.72
   1  -4  -1  193.14    9.55
  -1  -4   1  184.84    9.38
  -1   4   1  176.21    8.44
   1  -4  -1  176.91    7.69
  -1   4   1  170.95    7.46
  -1   4   0  436.58   13.23
   1   4   0  458.07    7.50
   1   4   0  433.61   13.68
  -1   4   0  460.47    7.95
  -1   4   0  487.51    7.25
   1  -4   0  412.79   11.46
   1   4   0  421.30    9.80
   1  -4   0  446.53   14.79
  -1   4   0  438.62   13.69
  -1  -4   0  421.73   13.52
  -1  -4   0  464.30   12.91
  -1   4   0  439.02   13.76
   1  -4   0  470.01   14.77
  -1  -4   0  469.10   14.88
  -1   4   0  426.25   11.57
  -1  -4  -1  157.62    7.60
   1  -4   1  169.77    8.83
   1  -4   1  154.24    8.58
  -1   4  -1  144.43    4.10
  -1   4  -1  151.13    7.73
   1  -4   1  147.87    6.58
   1   4   1  151.09    6.11
  -1   4  -1  156.45    8.14
  -1  -4  -1  154.06    8.29
  -1  -4  -1  168.84    8.95
   1   4   1  150.33    8.15
   1   4   1  155.57    8.00
  -1   4  -1  142.35    6.77
   1  -4   2  535.16   15.58
   1   4   2  509.19   14.63
   1   4   2  487.28   15.02
   1   4   2  505.67   11.49
  -1   4  -2  518.91   14.76
  -1   4  -2  497.80   13.82
   1  -4   2  508.17   15.40
   1  -4   2  482.79   11.63
  -1  -4  -2  503.86   15.31
  -1  -4  -2  532.14   14.12
  -1  -4  -2  532.99   15.97
  -1   4  -2  451.37   12.09
   1   4   3  605.10   12.93
  -1   4  -3  645.60   16.43
   1  -4   3  641.04   16.99
  -1   4  -3  618.09   10.78
  -1  -4  -3  636.60   15.60
   1  -4   3  625.04   17.03
  -1   4  -3  582.51   14.88
  -1  -4  -3  583.48   16.97
   1   4   3  613.36   16.28
   1   4   3  595.15   17.06
  -1   4  -3  554.45   13.56
   1  -4   3  600.26   12.77
  -1   4  -4 2029.62   29.20
   1   4   4 1968.95   32.17
   1  -4   4 2013.94   30.70
   1   4   4 1971.72   23.96
  -1   4  -4 2156.98   19.22
  -1  -4  -4 1956.23   31.62
   1   4   4 2059.47   30.27
  -1  -4  -4 2056.91   28.51
   1  -4   4 2083.61   30.40
  -1   4  -4 1874.59   25.15
   1  -4   4 2009.31   23.06
  -1   4  -4 1720.43   16.85
   1  -4   5  114.97    7.30
  -1  -4  -5  105.89    7.53
   1   4   5  108.18    5.83
  -1   4  -5  111.40    6.82
  -1   4  -5  116.78    4.13
   1  -4   5  109.28    6.98
  -1  -4  -5  119.89    7.93
   1   4   5  113.92    7.24
   1   4   5  117.34    8.15
   1  -4   5  108.30    5.29
  -1   4  -5  103.55    6.01
  -1   4  -5   98.91    4.62
  -1   4  -6  213.07    9.50
   1   4   6  228.79   11.87
  -1  -4  -6  226.40   11.17
   1  -4   6  206.84    9.85
   1   4   6  210.80   10.10
   1   4   6  205.42    8.40
  -1  -4  -6  207.89   10.82
  -1   4  -6  198.87    8.53
  -1   4  -6  190.30    7.29
   1  -4   6  209.17    7.35
  -1   4  -7  249.60   10.34
  -1  -4  -7  260.08   12.41
   1   4   7  242.22    9.62
   1   4   7  268.36   13.56
   1  -4   7  231.90   10.49
  -1  -4  -7  232.70   11.92
   1   4   7  247.54   11.26
  -1   4  -7  240.12    9.71
   1  -4   7  248.36    8.01
  -1   4  -7  209.40    8.59
  -1  -4  -8  286.96   13.57
   1  -4   8  253.18   11.21
  -1  -4  -8  249.54   12.92
   1   4   8  293.70   14.79
   1  -4   8  285.00   12.06
  -1   4  -8  274.36   10.90
   1   4   8  269.71   10.74
   1   4   8  274.50   12.41
  -1   4  -8  228.92    9.64
  -1   4  -8  269.54   10.65
   1  -4   8  257.80    8.33
   1  -4   9  263.19   11.56
   1   4   9  270.74   12.91
  -1  -4  -9  249.56   13.67
   1  -4   9  262.58   11.78
   1   4   9  271.58   11.51
  -1   4  -9  264.22   10.90
  -1  -4  -9  284.53   14.26
   1   4   9  255.99   14.69
  -1   4  -9  257.32   10.63
   1  -4   9  260.81    8.67
  -1   4  -9  259.84   10.92
  -1  -4 -10  592.98   21.63
   1   4  10  567.78   21.55
   1   4  10  517.12   22.10
  -1  -4 -10  541.06   21.18
  -1   4 -10  583.57   16.52
   1   4  10  594.11   18.18
   1  -4  10  576.17   17.87
   1  -4  10  537.37   16.91
   1  -4  10  556.38   13.20
  -1   4 -10  587.41   16.68
  -1   4 -10  546.42   16.52
   1   4  11  615.74   23.87
  -1   4 -11  624.65   17.50
   1   4  11  527.09   23.50
   1  -4  11  612.48   18.44
   1  -4  11  595.75   18.86
   1  -4  11  708.94   19.57
   1   4  11  643.32   20.43
  -1  -4 -11  650.44   24.24
   1  -4  11  598.95   14.54
  -1   4 -11  711.98   18.96
   1  -4  12 1625.03   30.83
   1   4  12 1274.57   38.31
   1  -4  12 1572.95   31.69
   1   4  12 1723.04   35.90
  -1   4 -12 1652.68   29.42
   1   4  12 1608.07   37.39
   1   4  12 1548.18   40.39
  -1  -4 -12 1677.46   41.37
   1  -4  12 1793.32   32.30
   1  -4  12 1537.27   24.74
  -1   4 -12 1918.80   31.87
   1   4  13    6.96    2.88
  -1   4 -13    5.32    1.76
   1  -4  13    4.12    1.74
   1  -4  13    5.24    1.81
   1  -4  13    5.00    1.99
   1   4  13    3.76    2.16
   1  -4  13    6.00    2.14
   1   4  13    4.63    2.68
  -1  -4 -13    7.11    3.18
   1   4  13    4.05    2.65
   1  -4  13   10.33    2.13
  -1   4 -13    4.88    1.66
   1  -4  14  549.46   20.21
  -1   4 -14  661.89   19.93
   1  -4  14  679.17   21.18
   1   4  14  655.79   25.73
   1   4  14  606.55   28.43
   1  -4  14  619.92   21.14
   1  -4  14  596.62   19.86
   1   4  14  425.81   24.09
  -1  -4 -14  598.90   27.95
   1   4  14  576.22   25.24
  -1  -4 -14  631.60   29.51
   1  -4  14  519.07   16.00
  -1   4 -14  754.88   20.81
   1  -4  15  170.33   11.58
   1   4  15  185.66   14.62
   1   4  15  112.39   12.79
   1   4  15  161.44   15.45
  -1  -4 -15  150.81   15.01
   1  -4  15  163.25   11.26
  -1   4 -15  173.35   10.59
   1  -4  15  153.85   10.31
   1   4  15  149.90   13.60
  -1  -4 -15  151.42   15.36
   1  -4  15  149.12    8.83
  -1   4 -15  201.62   10.91
  -1   4 -16  245.52   13.14
   1  -4  16  233.51   13.86
   1   4  16  253.83   18.08
  -1  -4 -16  162.43   16.36
   1   4  16  220.81   18.16
   1   4  16  190.85   16.16
   1  -4  16  240.99   14.24
   1   4  16  230.80   19.38
  -1  -4 -16  189.45   18.06
  -1   4 -16  301.65   13.69
   1   4  17  222.94   18.56
  -1   4 -17  228.00   13.03
   1  -4  17  228.27   14.23
   1  -4  17  203.68   13.30
   1   4  17  235.41   18.36
  -1  -4 -17  131.00   15.53
   1   4  17  195.85   18.70
   1  -4  17  218.93   13.85
   1   4  17  167.05   15.80
  -1  -4 -17  173.99   18.24
  -1   4 -17  275.91   13.45
   1   4  18  373.06   24.23
   1  -4  18  339.00   17.81
  -1   4 -18  327.75   16.10
   1   4  18  216.56   18.67
   1   4  18  303.60   24.18
   1  -4  18  302.85   16.66
   1  -4  18  331.64   17.50
   1   4  18  404.20   25.01
  -1  -4 -18  178.05   18.86
  -1  -4 -18  253.07   22.75
  -1   4 -18  413.38   16.82
   1   4  19   28.56    7.01
   1   4  19   43.96    9.34
  -1   4 -19   40.92    5.82
   1  -4  19   36.97    5.86
   1  -4  19   44.23    6.66
   1   4  19   59.30   10.00
   1   4  19   56.53    9.46
   1  -4  19   40.84    6.15
  -1  -4 -19   15.78    5.83
  -1  -4 -19   39.96    9.03
  -1   4 -19   55.04    6.33
   1  -4  20   91.40    9.66
   1   4  20  119.41   13.52
   1  -4  20   95.07    9.57
  -1   4 -20   92.89    8.94
  -1  -4 -20   55.44   11.32
   1   4  20   76.52   11.70
   1   4  20  101.04   13.47
   1   4  20  111.18   15.31
  -1  -4 -20   99.85   14.97
  -1   4 -20  109.27    9.11
   1  -4  21    0.05    0.92
   1  -4  21    0.01    1.22
   1   4  21    0.40    1.10
  -1  -4 -21    2.61    3.76
   1   4  21   -1.15    2.42
   1   4  21    1.08    1.93
  -1   4 -21   -0.24    0.95
  -1  -4 -21    1.23    1.77
  -1   4 -21   -0.27    1.29
   1   4  22   44.72    9.81
   1   4  22   42.81    8.09
  -1   4 -22   35.21    5.59
   1  -4  22   39.69    6.46
  -1  -4 -22   24.76    7.45
   1  -4  22   37.19    6.13
  -1  -4 -22   41.28    9.68
  -1   4 -22   34.93    5.48
  -1   4 -23   16.87    3.94
  -1  -4 -23   13.19    4.96
   1  -4  23   16.44    4.04
   1   4  23   16.26    5.89
  -1   4 -23   15.44    3.63
  -1  -4 -23   24.55    7.78
   1   4  24    1.62    0.55
   1  -4  24    1.42    0.43
   1  -4  24    0.99    0.38
  -1  -4 -24    1.40    0.49
  -1  -4 -24    2.39    1.12
  -1   4 -24    1.92    0.69
  -1   4 -24    2.08    0.65
   1   4  24    0.06    0.52
  -1   4 -24    1.05    0.26
  -1  -4 -25    0.68    0.52
   1  -4  25    0.69    0.35
   1   4  25   -0.20    0.56
   1  -4  25    0.62    0.35
  -1  -4 -25    1.60    1.03
   1   4  25    0.43    0.73
   1   4  25    0.74    0.49
  -1   4 -25    1.11    0.58
  -1   4 -25    0.75    0.33
   1  -4  26  154.31    5.67
  -1  -4 -26  154.28    7.88
   1   4  26  156.41    8.33
   1  -4  26  145.93    5.97
  -1  -4 -26  162.04    8.79
   1   4  26  149.39    7.09
  -1   4 -26  137.27    5.54
  -1   4 -26  145.77    5.64
   1   4  26  130.85    5.85
  -1  -4 -27    3.83    1.23
   1  -4  27    5.01    1.05
   1   4  27    7.22    1.79
   1  -4  27    6.43    1.31
  -1  -4 -27    6.15    1.79
   1   4  27    6.12    1.47
  -1   4 -27    5.09    1.05
  -1   4 -27    4.23    1.00
   1  -4  28  145.12    5.60
   1   4  28  147.08    7.84
   1  -4  28  138.62    5.86
  -1  -4 -28  144.81    7.51
   1   4  28  144.18    6.72
  -1  -4 -28  149.89    8.29
  -1   4 -28  128.64    5.56
  -1   4 -28  131.30    5.37
   1  -4  29   63.58    3.98
   1  -4  29   68.70    3.86
   1   4  29   70.25    5.37
  -1  -4 -29   71.21    5.22
  -1  -4 -29   78.83    6.00
   1  -4  29   70.29    3.80
   1   4  29   69.85    4.57
  -1   4 -29   62.96    3.96
  -1   4 -29   61.50    3.74
  -1  -4 -30  349.25   11.34
   1   4  30  328.34   11.46
   1  -4  30  335.60    8.58
   1  -4  30  314.17    8.83
  -1  -4 -30  352.70   12.41
   1  -4  30  340.38    8.34
  -1   4 -30  320.34    8.91
  -1   4 -30  310.34    8.20
   1  -4  31   55.57    3.73
  -1  -4 -31   59.83    4.64
   1  -4  31   61.29    3.70
   1   4  31   61.53    4.84
   1  -4  31   63.79    3.60
  -1  -4 -31   64.30    5.28
  -1   4 -31   57.57    3.84
   1   4  32  101.28    6.07
   1  -4  32  100.54    4.74
   1  -4  32   97.91    4.84
  -1  -4 -32  100.08    5.82
   1  -4  32   97.97    4.40
  -1  -4 -32  108.42    6.60
  -1   4 -32   97.24    5.00
   1  -4  33   25.44    2.36
   1  -4  33   24.54    2.42
   1   4  33   23.94    2.90
  -1  -4 -33   25.48    2.89
  -1   4 -33   24.89    2.23
  -1  -4 -33   25.73    3.22
   1  -4  33   23.49    2.12
  -1   4 -33   22.85    2.47
  -1  -4 -34  157.20    6.90
   1  -4  34  136.79    5.51
   1  -4  34  151.83    5.58
   1   4  34  145.07    6.80
   1  -4  34  144.98    5.10
  -1  -4 -34  159.30    7.52
  -1   4 -34  148.61    5.23
  -1   4 -34  151.23    6.04
  -1  -4 -35   44.29    3.54
   1  -4  35   40.20    2.94
   1   4  35   39.83    3.44
   1  -4  35   41.80    2.88
  -1  -4 -35   44.41    3.83
  -1   4 -35   39.64    3.06
   1  -4  36    7.46    1.22
   1   4  36    7.18    1.43
   1  -4  36    7.83    1.22
  -1  -4 -36    7.47    1.37
  -1  -4 -36    9.27    1.71
  -1   4 -36    8.68    1.39
   1  -4  37    8.52    1.23
   1   4  37    6.57    1.21
  -1  -4 -37    8.18    1.38
   1  -4  37    8.86    1.21
  -1  -4 -37    8.54    1.51
  -1   4 -37    7.17    1.23
   1   4  38    1.29    0.49
  -1  -4 -38    1.51    0.48
   1  -4  38    0.76    0.31
   1  -4  38    1.40    0.46
  -1  -4 -38    1.48    0.65
  -1   4 -38    0.86    0.28
   1  -4  39   32.66    2.01
   1  -4  39   31.65    2.07
  -1  -4 -39   31.14    2.17
   1   4  39   32.62    2.42
  -1  -4 -39   34.27    2.59
  -1   4 -39   30.98    2.21
   1   4  40   85.61    3.53
  -1   4 -40   88.85    3.42
  -1   5  39   25.73    1.98
  -1  -5  39   25.87    1.83
   1  -5 -39   29.19    2.08
   1  -5 -39   28.90    2.23
   1   5 -39   27.89    1.86
   1  -5 -38    1.37    0.47
  -1  -5  38    1.12    0.47
  -1   5  38    1.91    0.73
   1  -5 -38    0.66    0.34
   1   5 -38    1.09    0.41
  -1   5  37   84.07    4.35
  -1  -5  37   83.04    3.81
   1  -5 -37   92.72    4.50
   1  -5 -37   89.17    4.65
   1   5 -37   79.87    3.62
  -1  -5  36   84.20    4.07
  -1   5  36   82.28    4.59
   1  -5 -36   88.72    4.68
   1  -5 -36   86.71    4.89
   1   5 -36   81.69    3.83
  -1  -5  35    0.17    0.37
  -1   5  35    0.20    0.82
   1  -5 -35    1.83    0.84
   1  -5 -35   -0.09    0.62
   1   5 -35    1.06    0.56
  -1  -5  34    0.84    0.63
  -1   5  34    0.48    0.47
  -1  -5  34    0.51    0.26
   1  -5 -34    0.52    0.46
   1  -5 -34    0.10    0.58
   1   5 -34    0.71    0.41
  -1   5  33   88.59    5.19
  -1  -5  33   76.09    3.68
  -1   5  33   84.86    5.45
   1  -5 -33   86.97    5.29
  -1  -5  33   85.39    4.51
   1  -5 -33   84.35    5.50
   1   5 -33   80.85    4.16
  -1   5  32  100.09    6.18
  -1  -5  32  107.13    5.06
  -1   5  32  109.34    6.03
   1  -5 -32  115.21    5.58
  -1  -5  32   94.94    4.31
   1  -5 -32  111.88    6.14
   1  -5 -32  105.14    6.37
   1   5 -32   93.01    3.97
   1   5 -32  104.00    4.82
  -1  -5  31   53.73    3.60
  -1  -5  31   46.88    3.14
   1  -5 -31   51.77    3.89
   1  -5 -31   51.37    4.22
  -1   5  31   48.61    4.49
  -1   5  31   50.70    4.44
   1  -5 -31   48.39    4.42
   1   5 -31   44.56    2.81
   1   5 -31   46.39    3.23
   1  -5 -30   58.13    4.64
  -1   5  30   55.73    4.91
   1  -5 -30   66.00    4.58
  -1   5  30   62.49    5.07
  -1  -5  30   53.54    3.37
  -1  -5  30   58.51    3.79
   1  -5 -30   59.42    4.98
   1   5 -30   57.88    3.64
   1   5 -30   52.74    3.14
  -1  -5  29   11.03    1.69
  -1   5  29    9.31    2.08
  -1  -5  29    9.13    1.46
   1  -5 -29    8.86    1.83
  -1   5  29    8.73    1.84
   1  -5 -29    8.50    1.69
   1   5 -29    8.62    1.36
   1  -5 -29    7.81    1.95
   1   5 -29    8.39    1.40
   1   5 -29    8.45    1.29
  -1   5  29    9.85    1.63
  -1  -5  28  114.71    5.08
   1  -5 -28  123.61    6.87
  -1  -5  28  132.99    5.79
   1  -5 -28  135.19    6.80
  -1   5  28  149.44    8.29
  -1   5  28  127.67    7.91
   1  -5 -28  121.13    7.37
   1   5 -28  120.14    4.91
   1   5 -28  120.47    4.93
   1   5 -28  121.30    5.06
  -1   5  28  111.13    5.39
   1   5 -28  124.40    5.32
   1  -5 -27    8.53    1.91
  -1  -5  27    7.20    1.31
   1  -5 -27    8.09    1.69
  -1   5  27   10.16    2.37
  -1  -5  27    9.32    1.53
  -1   5  27   11.95    2.46
   1  -5 -27    8.31    1.93
   1   5 -27    8.12    1.28
   1   5 -27    8.68    1.35
   1   5 -27    7.59    1.39
   1   5 -27    9.21    1.40
  -1   5  27    8.25    1.53
  -1   5  26  159.48    9.08
  -1  -5  26  141.03    5.90
  -1   5  26  146.61    8.82
   1  -5 -26  143.46    7.52
  -1  -5  26  127.70    5.46
   1  -5 -26  149.52    7.39
   1  -5 -26  137.41    8.16
   1   5 -26  136.49    5.17
  -1   5  26  127.78    5.89
   1   5 -26  141.26    5.61
   1   5 -26  130.92    5.31
   1   5 -26  132.82    5.27
  -1  -5  25  108.61    5.06
  -1  -5  25  127.26    5.50
   1  -5 -25  112.22    6.68
  -1   5  25  124.89    8.31
  -1   5  25  140.84    8.69
   1  -5 -25  131.87    7.02
   1  -5 -25  121.52    7.77
   1   5 -25  111.78    4.93
   1   5 -25  117.50    4.96
  -1   5  25  107.89    5.44
   1   5 -25  122.79    5.21
  -1   5  24  249.11   11.84
  -1   5  24  267.04   12.10
  -1  -5  24  227.63    7.33
   1  -5 -24  237.88    9.76
  -1  -5  24  254.71    7.73
   1  -5 -24  241.08   11.09
  -1   5  24  224.65    7.90
   1   5 -24  237.09    6.98
   1   5 -24  236.55    7.17
   1   5 -24  227.72    7.13
  -1  -5  23  211.04    7.07
  -1  -5  23  243.98    7.49
  -1   5  23  244.87   11.61
  -1   5  23  223.79   11.37
   1  -5 -23  216.22    9.37
   1  -5 -23  222.88   10.75
   1   5 -23  205.06    6.82
   1   5 -23  230.38    6.97
   1   5 -23  219.44    6.68
  -1   5  23  210.47    7.66
  -1  -5  22   30.28    5.56
   1  -5 -22   15.17    6.43
  -1   5  22   18.84    6.89
   1  -5 -22   25.75    3.20
   1   5 -22   25.96    4.81
  -1   5  21  214.28   22.29
  -1  -5  21  245.90   15.48
  -1  -5  21  232.24   15.28
   1   5 -21  239.10   14.29
  -1  -5  20  154.45   12.40
  -1   5  20  160.15   18.76
  -1  -5  20  161.63   12.39
  -1  -5  20  161.57   11.96
   1   5 -20  168.54   11.76
  -1   5  19  265.91   23.27
  -1  -5  19  262.47   16.06
  -1  -5  19  277.10   16.16
   1   5 -19  254.81   14.23
   1  -5 -19  277.46   24.65
   1   5 -19  290.50   15.12
  -1  -5  19  233.71   14.10
   1   5 -18  170.00   11.24
  -1   5  18  145.89   16.49
  -1  -5  18  151.83   11.91
  -1  -5  18  141.42   11.42
  -1   5  18  135.25   15.11
   1   5 -18  157.99   10.96
   1  -5 -18  145.38   17.24
  -1  -5  18  162.40   11.42
  -1  -5  17    3.83    1.97
   1   5 -17    2.71    1.34
  -1   5  17    1.40    1.03
  -1   5  17    5.27    2.78
  -1  -5  17    0.33    0.88
  -1  -5  17    2.67    1.58
   1  -5 -17    3.82    3.11
   1   5 -17    3.41    1.67
   1  -5 -17    2.60    1.66
   1   5 -16  502.83   17.99
  -1   5  16  519.53   27.72
   1  -5 -16  412.92   25.34
   1  -5 -16  405.02   28.92
  -1  -5  16  475.32   19.81
  -1  -5  16  428.00   19.01
   1   5 -16  396.19   16.65
  -1  -5  16  499.52   18.38
   1  -5 -16  464.17   28.00
  -1   5  15   43.25    7.49
  -1  -5  15   51.97    6.37
  -1   5  15   30.03    6.87
   1   5 -15   48.25    5.40
  -1  -5  15   45.13    6.04
   1  -5 -15   38.86    8.63
   1  -5 -15   27.64    6.58
  -1  -5  15   49.33    5.53
   1   5 -15   37.40    5.01
  -1   5  14   98.73   10.72
  -1  -5  14   79.60    7.85
  -1  -5  14   92.10    8.23
   1  -5 -14   91.46   12.24
  -1   5  14   69.73   10.10
  -1  -5  14   95.08    8.91
   1   5 -14   96.74    7.38
  -1  -5  14  100.32    7.51
   1   5 -14   81.17    7.10
   1   5 -14   97.07    8.37
  -1   5  13   45.42    6.88
   1  -5 -13   46.10    8.09
  -1  -5  13   42.88    5.81
  -1   5  13   36.80    7.08
   1  -5 -13   16.50    4.82
   1   5 -13   41.41    4.74
  -1  -5  13   42.79    5.47
  -1  -5  13   36.02    5.16
   1   5 -13   44.47    5.44
   1   5 -13   39.30    4.69
  -1  -5  13   45.04    4.90
   1  -5 -12   74.01    9.69
  -1   5  12   60.35    8.64
  -1   5  12   68.84    7.94
  -1  -5  12   70.41    7.29
   1  -5 -12   38.09    7.42
  -1  -5  12   60.57    6.26
  -1  -5  12   50.70    5.89
   1   5 -12   65.72    5.85
  -1  -5  12   72.24    5.96
   1   5 -12   58.27    5.41
   1   5 -12   67.81    6.55
  -1  -5  11  562.27   18.51
  -1  -5  11  555.79   19.92
  -1   5  11  579.99   19.80
  -1   5  11  525.40   24.51
   1  -5 -11  585.64   25.91
  -1  -5  11  416.91   16.51
   1  -5 -11  516.98   22.98
   1   5 -11  535.54   16.45
   1  -5 -11  355.10   21.66
  -1   5  11  522.35   20.80
   1   5 -11  500.98   15.10
  -1  -5  11  554.07   16.16
   1   5 -11  559.58   18.26
   1   5 -10   53.54    5.15
  -1  -5  10   54.60    6.11
  -1   5  10   59.20    6.08
   1  -5 -10   52.60    7.30
  -1   5  10   51.70    6.24
  -1   5  10   53.52    7.45
  -1  -5  10   56.21    5.70
   1  -5 -10   52.67    6.88
  -1  -5  10   52.84    4.92
   1   5 -10   69.37    6.26
   1   5 -10   48.92    4.51
  -1  -5   9   26.53    3.88
   1   5  -9   25.57    3.55
   1  -5  -9   28.14    5.07
  -1   5   9   26.29    4.92
   1  -5  -9   21.96    4.18
  -1  -5   9   26.17    4.20
  -1   5   9   28.14    3.98
  -1   5   9   26.46    4.28
  -1  -5   9   22.13    3.16
   1   5  -9   26.07    3.84
  -1   5   8   80.56    6.52
  -1   5   8   84.08    8.41
   1  -5  -8   83.06    8.47
  -1   5   8   76.13    7.00
   1   5  -8   76.91    6.16
   1  -5  -8   78.09    7.47
  -1  -5   8   76.70    7.10
   1   5  -8   76.35    6.41
  -1  -5   8   71.14    5.60
  -1   5   7  682.87   20.22
  -1  -5   7  687.89   20.88
  -1   5   7  737.13   19.12
  -1   5   7  728.26   24.02
   1  -5  -7  735.46   24.21
   1   5  -7  673.47   18.34
   1  -5  -7  697.72   21.27
   1   5  -7  717.93   19.54
  -1  -5   7  673.99   17.42
  -1   5   6   11.17    2.55
   1  -5  -6   11.90    3.10
  -1  -5   6   10.85    2.20
   1  -5  -6   10.34    2.53
   1   5  -6   10.90    2.40
  -1   5   6   11.36    2.95
  -1  -5   6   10.11    2.53
   1   5  -6   11.11    2.46
   1   5  -5  107.84    7.47
   1  -5  -5  104.28    8.23
  -1   5   5  115.63    8.89
  -1   5   5  110.74    7.85
   1   5  -5  109.67    4.88
   1  -5  -5  108.45    7.78
  -1  -5   5  118.20    8.56
   1  -5  -5  116.86    9.18
   1   5  -5  113.00    6.23
  -1  -5   5  102.23    6.86
   1   5  -5  117.90    7.82
   1  -5  -4    8.19    2.12
  -1   5   4   10.58    2.59
   1  -5  -4    9.40    2.31
   1   5  -4    9.96    1.51
   1   5  -4    8.60    2.15
  -1  -5   4    9.11    2.09
  -1   5   4    9.72    2.32
  -1  -5   4    9.72    2.44
   1   5  -4    8.94    1.75
   1   5  -4   10.28    2.30
   1  -5  -3  364.73   13.43
   1   5  -3  374.25   11.62
   1   5  -3  372.47   14.20
   1  -5  -3  368.99   15.13
  -1   5   3  356.10   13.72
  -1  -5   3  365.83   15.09
  -1  -5   3  330.81   12.05
  -1   5   3  343.63   14.52
   1   5  -3  353.72   13.88
  -1  -5   3  332.57   12.80
   1   5  -3  357.92   13.71
   1   5  -2  117.56    8.02
  -1  -5   2  128.18    8.86
  -1  -5   2  115.16    7.64
  -1   5   2  109.75    7.93
   1  -5  -2  114.68    7.32
   1   5  -2  110.81    7.79
  -1   5   2  113.33    7.68
   1   5  -2  124.10    6.87
  -1  -5   2  111.40    7.04
   1  -5  -2  116.22    8.41
  -1   5   2  120.09    8.38
   1   5  -2  119.29    7.93
  -1   5   2  116.68    7.09
  -1  -5   1  101.38    7.86
  -1   5   1   92.87    7.36
   1   5  -1   92.69    7.20
   1  -5  -1   96.24    6.48
   1  -5  -1  103.66    8.09
  -1  -5   1   98.03    6.63
  -1   5   1   95.58    7.31
  -1  -5   1   93.53    7.00
   1  -5  -1  103.71    7.88
  -1   5   1   92.75    6.87
   1   5  -1  100.64    7.51
   1   5  -1   98.83    6.22
  -1   5   1   93.74    6.29
  -1  -5   0   77.13    5.99
  -1  -5   0   74.26    6.64
   1  -5   0   72.22    5.45
  -1   5   0   76.19    6.44
  -1  -5   0   72.46    6.27
  -1   5   0   72.29    5.97
   1   5   0   76.04    6.58
   1  -5   0   76.81    6.90
   1  -5   0   83.27    7.04
  -1   5   0   71.90    5.49
  -1   5  -1  339.44   13.65
  -1   5  -1  345.68   12.90
   1  -5   1  354.22   14.76
   1   5   1  346.96   14.22
  -1  -5  -1  335.53   13.79
   1  -5   1  337.31   11.45
   1  -5   1  366.78   14.61
  -1  -5  -1  346.47   12.76
   1   5   1  335.40   10.21
  -1  -5  -1  362.22   14.88
  -1   5  -1  317.47   11.42
   1   5   2  247.92    9.08
  -1  -5  -2  252.40   11.10
  -1  -5  -2  246.59   12.38
  -1   5  -2  246.43   11.54
   1  -5   2  250.66   11.94
  -1   5  -2  237.74   10.55
   1   5   2  236.22   11.96
  -1  -5  -2  241.01   11.88
   1  -5   2  241.74    9.55
   1  -5   2  244.13   12.17
  -1   5  -2  221.64    9.72
  -1  -5  -3  147.72    9.61
   1   5   3  140.93    9.47
  -1  -5  -3  144.21    9.37
   1  -5   3  150.58    9.46
   1   5   3  155.02    7.33
   1   5   3  144.02    8.83
  -1  -5  -3  149.66    8.62
   1  -5   3  137.61    8.82
  -1   5  -3  150.59    8.98
   1  -5   3  142.41    7.19
  -1   5  -3  131.52    7.48
  -1  -5  -4  116.46    7.68
  -1   5  -4  123.27    8.11
   1   5   4  123.39    6.74
  -1  -5  -4  112.62    8.38
   1   5   4  117.86    8.80
   1  -5   4  115.39    8.27
   1   5   4  114.62    8.01
   1  -5   4  113.81    7.94
  -1   5  -4  107.80    6.72
   1  -5   4  121.14    6.45
   1  -5   5   96.52    7.51
  -1  -5  -5   91.64    7.76
   1  -5   5   93.79    7.15
   1   5   5  100.08    8.40
  -1  -5  -5  101.43    7.29
   1   5   5  106.15    6.42
  -1   5  -5   98.02    7.17
   1   5   5   96.09    7.41
   1  -5   5  100.02    5.80
  -1   5  -5   87.73    6.16
  -1   5  -6  474.64   15.80
   1   5   6  480.60   19.10
   1   5   6  500.43   14.41
   1  -5   6  475.13   16.72
  -1  -5  -6  451.20   17.75
   1   5   6  448.90   16.41
  -1  -5  -6  496.35   16.48
  -1   5  -6  425.46   13.76
   1  -5   6  505.06   12.77
   1   5   7  923.88   27.71
  -1  -5  -7  967.95   26.87
   1   5   7  915.70   24.01
  -1   5  -7  924.88   22.02
  -1  -5  -7  896.59   25.67
   1  -5   7  917.63   23.42
   1   5   7  993.40   21.06
  -1   5  -7  857.92   19.98
   1  -5   7  940.16   17.54
   1  -5   8   11.02    2.68
  -1  -5  -8   15.34    3.51
  -1   5  -8   12.89    2.68
   1   5   8   13.89    3.56
  -1  -5  -8   12.94    3.10
   1   5   8   14.29    2.60
   1   5   8   11.50    2.82
  -1   5  -8   11.10    2.38
   1  -5   8   12.40    2.01
   1   5   9  133.84   11.58
   1   5   9  120.74    9.30
  -1   5  -9  126.59    8.31
   1   5   9  141.41    8.73
  -1  -5  -9  128.93   10.63
  -1  -5  -9  135.13   10.70
   1  -5   9  134.14    9.12
   1  -5   9  121.74    8.67
   1  -5   9  130.34    6.59
  -1   5  -9  124.05    8.04
   1  -5  10   31.35    4.47
  -1  -5 -10   34.03    5.61
  -1   5 -10   35.94    4.48
   1  -5  10   32.88    4.62
   1   5  10   27.36    5.48
   1   5  10   38.02    4.83
  -1  -5 -10   31.82    5.53
   1   5  10   37.04    5.37
   1  -5  10   30.34    3.28
  -1   5 -10   35.44    4.43
   1  -5  11   53.12    5.68
   1  -5  11   48.14    5.63
   1   5  11   45.07    7.36
   1  -5  11   45.48    5.58
  -1   5 -11   49.51    5.30
   1   5  11   49.60    5.77
  -1  -5 -11   39.78    6.46
  -1  -5 -11   49.74    7.17
   1   5  11   44.97    6.16
   1  -5  11   50.50    4.36
  -1   5 -11   41.92    5.01
   1  -5  12  189.20   11.31
   1   5  12  180.67   12.98
   1   5  12  175.17   15.23
   1  -5  12  183.28   11.44
  -1   5 -12  197.41   10.86
   1  -5  12  219.42   11.77
  -1  -5 -12  185.37   15.03
   1   5  12  210.27   12.80
  -1  -5 -12  196.61   15.26
   1   5  13  118.51   13.12
   1   5  13  147.76   12.33
  -1   5 -13  155.55    9.89
  -1  -5 -13  146.46   14.23
   1  -5  13  148.25   10.51
   1  -5  13  149.35   10.28
   1  -5  13  134.87   10.42
  -1  -5 -13  151.33   13.99
   1  -5  14  174.70   11.77
  -1  -5 -14  163.07   15.88
   1   5  14  166.40   13.77
   1   5  14  141.46   14.98
  -1  -5 -14  184.40   16.39
   1  -5  14  163.22   11.79
   1  -5  14  188.94   11.88
  -1   5 -14  193.84   11.31
   1  -5  15    4.68    2.25
  -1   5 -15    4.14    1.72
   1   5  15    3.15    2.51
  -1  -5 -15    2.07    0.97
   1  -5  15    3.57    1.90
   1  -5  15    2.67    1.47
   1   5  15    2.63    1.65
  -1  -5 -15    2.65    2.32
  -1  -5 -16  114.13   14.53
   1  -5  16  135.55   10.97
   1   5  16  117.46   12.80
  -1  -5 -16   93.31   13.54
   1   5  16   96.61   13.05
  -1   5 -16  154.31   10.72
   1  -5  16  136.85   11.36
   1  -5  17   11.99    3.48
  -1  -5 -17    8.90    4.49
  -1  -5 -17    6.25    4.27
   1  -5  17   12.45    3.52
   1   5  17    6.61    3.07
   1   5  17   10.31    4.47
  -1   5 -17   14.80    3.45
   1   5  18    9.44    3.86
  -1   5 -18   11.59    3.17
  -1  -5 -18    7.16    4.06
   1   5  18    9.03    4.08
   1  -5  18   12.64    3.64
  -1  -5 -18    2.84    1.82
   1  -5  18   12.58    3.67
   1  -5  18   12.58    3.60
  -1  -5 -19   67.37   12.73
  -1  -5 -19   62.44   12.42
   1  -5  19  150.34   12.61
   1  -5  19  154.12   12.77
   1  -5  19  145.35   12.23
  -1   5 -19  158.95   11.90
   1   5  19  174.54   17.84
  -1   5 -20   63.82    7.73
  -1  -5 -20   27.10    8.70
   1   5  20   86.04   12.37
  -1  -5 -20   27.63    8.63
   1  -5  20   62.95    8.29
   1  -5  20   62.11    8.21
  -1  -5 -21   81.17   14.88
  -1  -5 -21   94.67   15.84
   1  -5  21  137.05   12.45
   1  -5  21  148.38   12.85
  -1   5 -21  143.12   11.70
   1   5  21  183.73   18.01
  -1  -5 -22   31.06    3.96
   1  -5  22   34.32    2.95
  -1   5 -22   29.30    5.36
   1   5  22   33.93    7.52
  -1  -5 -22   18.16    6.76
   1  -5  22   33.33    6.09
  -1  -5 -22   31.27    4.47
  -1   5 -22   35.31    2.80
   1   5  22   30.42    3.12
   1  -5  23   86.10    4.22
  -1  -5 -23   95.19    6.23
   1  -5  23   74.24    4.05
  -1  -5 -23   91.74    6.74
   1  -5  23   85.57    4.64
   1   5  23   85.08    6.72
  -1   5 -23   86.42    4.47
  -1  -5 -23   80.50    7.03
   1   5  23   78.69    5.70
  -1   5 -23   80.89    4.11
   1   5  23   84.91    5.14
  -1   5 -23   81.89    4.30
  -1  -5 -24  205.29    9.89
   1  -5  24  192.24    6.31
   1  -5  24  186.49    6.84
   1   5  24  204.18   10.30
   1  -5  24  172.76    6.12
  -1  -5 -24  207.99    9.03
   1   5  24  191.78    8.80
  -1  -5 -24  191.33   10.53
  -1   5 -24  181.19    6.42
  -1   5 -24  190.88    6.52
  -1   5 -24  174.93    5.69
  -1   5 -24  178.95    6.17
  -1  -5 -25  249.73   10.74
   1  -5  25  242.97    7.10
   1  -5  25  217.03    6.83
   1   5  25  244.86   11.20
   1  -5  25  237.97    7.73
  -1  -5 -25  254.32    9.81
   1   5  25  235.31    9.60
  -1  -5 -25  235.84   11.55
  -1   5 -25  230.26    7.18
  -1   5 -25  218.15    6.92
   1  -5  26   29.96    2.52
  -1  -5 -26   32.16    3.39
   1   5  26   30.80    3.88
  -1  -5 -26   30.72    3.72
   1  -5  26   29.33    2.81
   1  -5  26   26.27    2.37
   1   5  26   31.85    3.44
  -1  -5 -26   24.88    3.80
  -1   5 -26   27.53    2.53
  -1   5 -26   27.13    2.46
   1   5  27   46.57    4.71
   1  -5  27   44.87    3.08
  -1  -5 -27   48.05    4.65
   1  -5  27   44.79    3.36
   1   5  27   45.67    4.03
  -1  -5 -27   48.42    5.10
  -1   5 -27   40.74    3.09
  -1   5 -27   40.11    2.98
   1   5  28  350.34   12.68
   1  -5  28  358.89    8.62
  -1  -5 -28  359.00   12.31
   1  -5  28  338.21    9.20
   1   5  28  339.94   10.60
  -1  -5 -28  353.78   13.38
  -1   5 -28  321.91    8.74
  -1   5 -28  331.87    8.51
  -1  -5 -29   10.19    2.22
   1  -5  29    9.00    1.58
   1  -5  29    9.40    1.39
   1   5  29    9.64    2.07
  -1  -5 -29    9.65    2.25
   1   5  29    7.33    1.61
  -1   5 -29    7.85    1.47
  -1   5 -29    6.70    1.32
   1   5  30    2.11    0.91
   1  -5  30    1.53    0.48
  -1  -5 -30    2.43    1.16
   1  -5  30    1.87    0.74
  -1  -5 -30    2.25    0.99
   1   5  30    1.46    0.50
   1  -5  30    3.03    0.79
  -1   5 -30    1.66    0.60
  -1   5 -30    2.20    0.90
   1  -5  31   43.53    2.98
   1  -5  31   43.77    3.19
  -1  -5 -31   49.87    4.29
   1   5  31   39.16    3.87
   1  -5  31   47.64    2.97
  -1  -5 -31   44.40    4.47
  -1   5 -31   42.92    3.27
  -1   5 -31   37.88    2.74
   1   5  32  189.56    8.31
  -1  -5 -32  200.71    8.35
   1  -5  32  190.39    6.13
   1  -5  32  178.06    6.32
   1  -5  32  186.83    5.75
  -1  -5 -32  201.35    9.05
  -1   5 -32  190.23    6.74
  -1  -5 -33  130.43    6.51
   1  -5  33  124.92    5.15
   1  -5  33  127.33    4.94
   1   5  33  130.92    6.57
  -1   5 -33  123.89    4.88
  -1  -5 -33  136.46    7.15
  -1   5 -33  126.99    5.45
   1   5  34    5.56    1.27
  -1  -5 -34    5.11    1.28
   1  -5  34    5.42    1.03
   1  -5  34    5.69    1.11
  -1  -5 -34    4.26    1.15
  -1   5 -34    4.27    0.87
  -1   5 -34    4.82    1.05
   1  -5  35    0.49    0.30
   1  -5  35   -0.24    0.40
   1   5  35   -0.04    0.71
  -1  -5 -35    0.39    0.45
  -1   5 -35    0.45    0.29
  -1  -5 -35    0.12    0.48
  -1   5 -35   -0.14    0.53
   1  -5  36   67.51    3.41
  -1  -5 -36   78.10    4.27
   1   5  36   71.46    4.16
   1  -5  36   72.35    3.33
  -1  -5 -36   79.24    4.67
  -1   5 -36   73.55    3.77
   1  -5  37  109.01    3.85
  -1  -5 -37  118.03    4.90
   1  -5  37   97.92    3.89
   1   5  37  103.28    4.65
  -1  -5 -37  112.86    5.17
  -1   5 -37  113.80    4.46
   1   5  38    0.81    0.41
  -1  -5 -38    1.10    0.63
   1  -5  38    1.04    0.42
  -1  -5 -38    0.24    0.31
  -1   5 -38    0.68    0.46
   1  -5  39   19.64    1.50
   1   5  39   19.83    1.69
  -1  -5 -39   21.60    1.88
  -1   5 -39   21.65    1.68
  -1  -6  38   30.74    1.96
   1  -6 -38   32.61    2.25
  -1   6  38   32.59    2.20
   1  -6 -38   32.23    2.29
   1   6 -38   31.43    1.96
  -1  -6  37    4.50    0.83
  -1   6  37    4.71    1.01
   1  -6 -37    4.19    0.89
   1  -6 -37    5.31    1.04
   1   6 -37    4.99    0.88
  -1   6  36   32.63    2.70
  -1  -6  36   32.48    2.31
   1  -6 -36   36.45    2.80
   1  -6 -36   31.67    2.72
   1   6 -36   33.34    2.28
  -1  -6  35   86.19    3.28
  -1   6  35   88.60    4.74
  -1  -6  35   92.33    4.09
   1  -6 -35   92.79    4.77
   1  -6 -35   91.13    4.97
   1   6 -35   91.76    3.97
   1  -6 -34    4.29    1.15
  -1  -6  34    2.98    0.71
  -1   6  34    4.11    1.24
  -1  -6  34    3.47    0.88
   1  -6 -34    3.18    1.00
   1   6 -34    3.50    0.94
  -1   6  33   37.86    3.58
   1  -6 -33   36.84    3.36
  -1  -6  33   37.55    2.82
  -1  -6  33   31.58    2.24
   1  -6 -33   41.40    3.12
   1  -6 -33   34.30    3.38
   1   6 -33   37.35    2.71
  -1  -6  32   93.32    4.05
   1  -6 -32  114.13    6.09
  -1  -6  32  107.39    4.86
  -1   6  32  106.18    6.15
   1  -6 -32  111.04    5.43
   1  -6 -32  109.29    6.35
   1   6 -32  104.94    4.66
   1   6 -32   96.49    3.89
   1  -6 -31   83.58    4.97
  -1  -6  31   68.19    3.64
   1  -6 -31   79.48    5.32
  -1  -6  31   84.39    4.39
  -1   6  31   79.95    5.66
   1  -6 -31   78.46    5.63
   1   6 -31   81.69    4.16
   1   6 -31   71.87    3.49
  -1  -6  30   89.75    4.25
  -1   6  30  104.30    6.71
   1  -6 -30  103.93    6.23
   1  -6 -30  115.25    6.05
  -1  -6  30  108.60    5.08
   1  -6 -30  101.99    6.60
   1   6 -30  103.73    4.75
   1   6 -30   88.77    4.05
  -1  -6  29    3.57    0.91
  -1  -6  29    4.68    1.12
  -1   6  29    3.92    1.24
   1  -6 -29    4.50    1.30
   1  -6 -29    6.01    1.73
   1  -6 -29    4.09    1.53
   1   6 -29    4.67    1.12
   1   6 -29    4.35    0.96
  -1  -6  28   -0.08    0.35
   1  -6 -28    0.68    0.69
  -1  -6  28   -0.37    0.46
   1  -6 -28    0.11    0.82
  -1   6  28   -0.96    1.39
   1  -6 -28    1.09    0.89
   1   6 -28    0.73    0.59
   1   6 -28    0.59    0.45
   1   6 -28    1.09    0.54
   1  -6 -27    2.43    1.26
  -1  -6  27    1.07    0.69
  -1  -6  27    0.24    0.35
  -1   6  27    0.31    0.80
   1  -6 -27    1.58    0.99
   1  -6 -27    1.14    0.60
   1   6 -27    0.73    0.58
  -1   6  27    0.72    0.55
   1   6 -27    1.34    0.58
   1   6 -27    1.11    0.77
  -1  -6  26   86.04    4.51
   1  -6 -26  101.21    6.36
  -1   6  26  100.44    7.61
   1  -6 -26   93.30    6.47
  -1  -6  26   99.61    4.97
   1  -6 -26   97.43    7.36
   1   6 -26   98.11    4.66
   1   6 -26   91.76    4.46
   1   6 -26   95.40    4.41
  -1   6  26   91.29    5.18
  -1  -6  25   86.03    4.58
  -1   6  25   86.08    7.13
  -1  -6  25  103.90    5.07
   1  -6 -25   94.59    6.60
   1  -6 -25  102.77    6.55
   1  -6 -25   90.58    7.24
   1   6 -25   91.33    4.32
  -1   6  25   87.86    5.16
   1   6 -25   94.51    4.55
   1   6 -25   87.43    4.41
   1  -6 -24   80.40    5.86
   1  -6 -24   76.21    6.00
  -1  -6  24   88.47    4.63
  -1  -6  24   77.19    4.38
  -1   6  24   82.83    7.06
   1  -6 -24   76.67    6.75
   1   6 -24   75.97    3.95
   1   6 -24   71.47    4.03
   1   6 -24   78.57    4.18
  -1   6  24   76.00    4.85
   1  -6 -23  155.12    8.33
   1  -6 -23  138.04    8.18
  -1  -6  23  133.24    5.82
  -1  -6  23  162.17    6.28
  -1   6  23  139.48    9.24
   1  -6 -23  138.53    9.30
  -1   6  23  146.30    6.76
   1   6 -23  145.54    5.41
   1   6 -23  149.16    5.68
   1   6 -23  131.97    5.51
   1  -6 -22   37.01    4.16
   1  -6 -22   33.06    4.08
  -1  -6  22   41.20    3.15
  -1   6  22   30.23    4.38
  -1  -6  22   32.70    2.88
   1  -6 -22   32.69    4.53
   1   6 -22   29.00    2.57
  -1   6  22   33.28    3.30
   1   6 -22   35.33    2.76
   1   6 -22   36.71    2.71
  -1   6  21   47.21    5.33
  -1  -6  21   68.12    4.06
   1  -6 -21   66.27    5.61
   1  -6 -21   56.02    5.28
   1  -6 -21   54.54    6.01
  -1   6  21   63.21    4.58
   1   6 -21   59.35    3.47
   1   6 -21   61.49    3.66
   1   6 -21   54.09    3.54
  -1  -6  21   68.53    4.47
  -1  -6  20   20.17    4.73
   1  -6 -20   10.37    5.04
   1  -6 -20   13.02    6.26
  -1   6  20   28.71    3.10
  -1  -6  20   29.91    2.95
   1  -6 -19  153.20   20.67
   1  -6 -19  172.91   22.62
  -1  -6  19  291.60   17.63
   1   6 -19  299.39   15.78
  -1  -6  19  293.14   17.74
   1  -6 -18    1.23    1.06
  -1   6  18    1.59    2.53
   1   6 -18   -0.21    0.98
  -1  -6  18   -0.55    1.08
  -1  -6  18    2.01    1.55
   1  -6 -18    2.47    2.03
   1   6 -17   82.66    7.81
  -1  -6  17   75.80    8.71
  -1   6  17   65.46   11.48
  -1  -6  17   83.55    9.03
   1  -6 -17   58.62   11.64
  -1   6  17   90.94   12.50
   1  -6 -17   72.67   13.49
   1   6 -16   30.61    4.68
   1  -6 -16   23.37    7.15
  -1  -6  16   27.88    5.14
  -1  -6  16   30.43    5.25
  -1   6  16   17.32    5.85
  -1   6  16   33.29    7.04
   1  -6 -16   27.85    7.43
  -1  -6  16   28.43    4.54
  -1  -6  15    1.96    1.58
  -1  -6  15    1.93    1.21
  -1   6  15    2.72    2.13
   1  -6 -15    1.17    2.13
  -1   6  15    2.33    2.76
  -1  -6  15    2.36    1.81
  -1  -6  15    2.45    1.67
   1  -6 -15    2.47    1.56
   1   6 -15    1.84    1.26
   1   6 -15    1.04    0.91
  -1  -6  14  105.53    9.99
  -1   6  14   82.64   12.14
   1  -6 -14  102.84   13.05
  -1  -6  14   98.17    8.99
   1  -6 -14   95.62   13.15
  -1   6  14  108.56   11.64
  -1  -6  14   90.26    8.92
   1   6 -14   98.91    7.98
  -1  -6  14  104.53    8.02
   1   6 -14  100.22    9.06
  -1  -6  13   46.14    6.31
   1  -6 -13   56.84    9.63
   1   6 -13   57.33    5.98
  -1   6  13   50.08    9.09
   1  -6 -13   56.22    9.00
  -1  -6  13   61.16    6.91
  -1   6  13   58.24    8.08
  -1  -6  13   59.65    7.31
  -1  -6  13   65.48    6.17
   1   6 -13   58.64    6.68
  -1   6  12    3.85    2.94
   1  -6 -12    3.28    2.64
   1  -6 -12    3.58    2.02
  -1  -6  12    2.00    0.83
   1   6 -12    2.70    1.20
  -1  -6  12    2.45    1.48
  -1  -6  12    2.97    1.83
  -1   6  12    3.64    1.92
  -1  -6  12    2.89    1.46
   1   6 -12    2.97    1.41
  -1  -6  11    5.35    2.14
  -1   6  11    4.47    2.65
  -1  -6  11    5.12    2.12
  -1   6  11    3.10    1.70
   1  -6 -11    6.68    2.84
   1  -6 -11    3.36    1.70
   1   6 -11    5.12    1.78
  -1  -6  11    5.16    1.72
  -1  -6  11    5.88    2.07
   1   6 -11    5.52    1.91
   1   6 -11    6.01    1.85
   1  -6 -10   19.17    4.40
   1  -6 -10   19.67    4.91
  -1   6  10   19.73    4.06
  -1   6  10   18.61    4.98
  -1  -6  10   17.87    3.88
  -1  -6  10   18.06    3.64
   1   6 -10   16.69    3.15
   1   6 -10   20.10    3.69
  -1  -6  10   19.90    3.26
   1   6 -10   18.48    2.97
   1  -6  -9  225.47   16.05
   1  -6  -9  225.52   14.40
  -1   6   9  220.68   13.27
  -1   6   9  230.17   16.42
  -1  -6   9  224.64   13.54
   1   6  -9  212.97   11.36
  -1  -6   9  222.07   12.35
  -1  -6   9  222.14   10.84
   1   6  -9  224.98   12.24
   1   6  -9  218.61    9.73
  -1   6   8   26.36    5.38
  -1  -6   8   25.56    4.46
   1  -6  -8   20.21    4.71
   1   6  -8   24.00    3.84
   1  -6  -8   23.37    4.42
   1  -6  -8   21.94    4.30
  -1   6   8   23.35    4.17
  -1  -6   8   24.05    3.56
   1   6  -8   22.71    3.78
  -1   6   7  341.11   18.53
   1  -6  -7  316.62   16.42
   1  -6  -7  317.25   15.62
  -1  -6   7  322.11   15.83
  -1   6   7  326.98   15.34
   1   6  -7  327.32   14.31
   1   6  -7  324.56   14.36
  -1  -6   7  307.55   12.92
   1  -6  -6  582.65   21.86
   1  -6  -6  602.59   20.83
  -1   6   6  610.82   23.89
  -1  -6   6  598.43   21.50
   1   6  -6  587.44   19.31
  -1   6   6  608.30   20.47
   1   6  -6  604.14   19.56
  -1  -6   6  584.57   17.96
  -1  -6   5  683.44   22.79
  -1   6   5  720.28   25.06
   1  -6  -5  671.35   23.23
   1  -6  -5  688.61   21.60
   1   6  -5  686.19   21.16
  -1   6   5  710.96   21.65
   1   6  -5  687.19   16.09
   1   6  -5  686.99   20.88
  -1  -6   5  671.55   19.51
   1  -6  -4   80.66    7.16
  -1  -6   4   79.49    7.82
   1   6  -4   80.25    7.28
  -1   6   4   81.49    7.23
   1   6  -4   79.76    5.54
  -1   6   4   86.14    8.42
   1  -6  -4   76.36    7.63
  -1  -6   4   79.78    6.80
   1   6  -4   78.95    7.10
  -1   6   4   78.12    6.74
  -1  -6   3  154.32   10.91
  -1  -6   3  155.21    9.72
   1  -6  -3  149.55    9.54
   1  -6  -3  157.48   11.46
   1   6  -3  161.92    8.00
   1   6  -3  155.41   10.31
  -1   6   3  152.20   10.69
   1  -6  -3  145.05   10.50
  -1   6   3  155.13   11.03
  -1   6   3  148.54    9.62
   1   6  -3  154.06    9.95
  -1   6   3  147.22    9.10
  -1   6   2  233.45   11.88
   1   6  -2  240.16   12.97
   1  -6  -2  231.40   13.12
  -1  -6   2  218.30   10.81
  -1  -6   2  225.86   11.87
   1  -6  -2  235.14   13.83
   1   6  -2  227.71   12.65
   1  -6  -2  244.54   11.88
  -1   6   2  219.80   12.96
  -1   6   2  218.81   12.67
   1   6  -2  258.26   10.37
  -1  -6   2  236.16   13.40
  -1   6   2  220.56   11.03
   1   6  -2  224.37   12.10
   1   6  -1  200.62   11.93
   1  -6  -1  201.06   12.13
  -1  -6   1  190.21   12.05
   1   6  -1  218.36    9.84
   1  -6  -1  203.10   12.69
   1   6  -1  190.20   11.66
  -1   6   1  197.47   10.75
   1  -6  -1  207.26   10.72
  -1   6   1  190.97   11.71
  -1  -6   1  188.35   11.07
  -1  -6   1  179.60    9.90
  -1   6   1  173.68    9.70
   1   6  -1  184.79   11.05
  -1  -6   0  710.01   21.81
  -1  -6   0  675.79   19.56
   1  -6   0  736.07   24.06
   1   6   0  733.22   23.06
   1   6   0  715.80   22.79
   1  -6   0  734.68   19.68
  -1   6   0  716.74   22.37
  -1   6   0  704.36   20.03
  -1  -6   0  727.06   23.73
   1  -6   0  726.84   22.81
  -1   6   0  669.70   18.75
  -1  -6  -1  885.24   26.17
   1  -6   1  909.63   21.38
   1  -6   1  878.60   24.83
  -1   6  -1  869.65   24.41
  -1  -6  -1  861.43   24.43
   1   6   1  891.51   25.91
  -1   6  -1  846.67   21.55
   1  -6   1  915.48   26.76
  -1  -6  -1  850.43   22.12
  -1   6  -1  794.84   20.38
  -1  -6  -2  593.93   20.59
  -1  -6  -2  613.55   21.82
   1   6   2  621.09   21.79
   1  -6   2  654.63   17.62
  -1  -6  -2  594.76   18.81
   1  -6   2  622.21   20.62
  -1   6  -2  618.41   20.41
   1  -6   2  638.25   22.24
  -1   6  -2  550.31   16.91
   1  -6   3  146.42    9.90
  -1  -6  -3  143.48   10.20
   1  -6   3  145.20   10.50
  -1   6  -3  152.42   10.04
   1   6   3  141.31   10.64
  -1  -6  -3  139.25   10.38
  -1  -6  -3  146.48    9.47
  -1   6  -3  134.58    8.33
   1  -6   3  155.59    8.40
   1  -6   4    7.25    2.26
   1   6   4    7.33    2.62
   1  -6   4    6.36    1.70
   1  -6   4    6.00    2.12
  -1  -6  -4    6.18    2.08
  -1   6  -4    7.71    2.43
  -1  -6  -4    6.68    2.22
  -1  -6  -4    5.33    1.91
  -1   6  -4    7.13    2.01
   1  -6   5 1267.78   30.65
  -1  -6  -5 1294.51   32.89
  -1  -6  -5 1294.98   29.02
  -1   6  -5 1272.06   28.85
   1   6   5 1263.19   33.56
   1   6   5 1211.81   29.23
   1  -6   5 1220.63   28.52
  -1  -6  -5 1242.36   31.32
  -1   6  -5 1169.29   25.05
  -1  -6  -6  473.38   17.96
  -1   6  -6  451.38   17.12
  -1  -6  -6  432.91   18.98
   1  -6   6  462.48   18.53
   1   6   6  442.97   17.99
   1   6   6  478.90   21.20
  -1   6  -6  416.89   15.07
  -1  -6  -7  122.95    9.31
   1   6   7  120.93   11.03
  -1  -6  -7  113.73    9.99
  -1   6  -7  117.23    8.67
   1  -6   7  123.32    9.57
   1   6   7  123.19    9.70
  -1   6  -7  116.34    8.09
   1   6   8   31.38    5.96
   1  -6   8   25.15    4.42
  -1  -6  -8   21.80    4.58
   1   6   8   23.55    4.47
  -1  -6  -8   24.67    4.34
  -1   6  -8   41.41    5.15
  -1   6  -8   21.69    3.59
  -1   6  -9 1683.18   33.04
  -1  -6  -9 1623.20   40.67
   1   6   9 1685.81   44.98
   1  -6   9 1700.77   35.70
   1   6   9 1622.82   37.34
  -1  -6  -9 1673.32   36.86
   1  -6   9 1588.45   34.73
  -1   6  -9 1563.01   30.90
   1   6  10   14.36    3.78
  -1  -6 -10   13.74    3.51
  -1   6 -10   15.16    3.21
  -1  -6 -10   16.91    4.45
   1   6  10   14.44    4.65
   1  -6  10   15.98    3.57
   1  -6  10   14.32    3.37
  -1   6 -10   15.45    3.25
   1  -6  11    6.84    2.19
  -1   6 -11    8.59    2.33
   1  -6  11    5.96    2.18
   1   6  11    5.30    2.87
   1   6  11    8.36    3.00
  -1  -6 -11    6.38    2.79
  -1  -6 -11    6.16    2.88
  -1   6 -11    5.94    2.05
  -1  -6 -12    0.91    1.58
   1  -6  12    1.66    1.12
  -1   6 -12    1.25    0.94
   1   6  12    1.56    2.00
   1  -6  12    2.27    1.43
  -1  -6 -12    2.23    2.13
   1   6  12    3.38    2.01
   1   6  13  270.46   17.82
   1   6  13  240.60   20.20
  -1   6 -13  292.44   14.44
   1  -6  13  270.74   14.90
  -1  -6 -13  264.46   20.11
   1  -6  13  264.56   14.84
  -1  -6 -13  296.15   21.03
   1  -6  14    3.59    1.75
   1  -6  14    1.96    1.44
   1   6  14    2.08    1.76
  -1   6 -14    4.30    1.94
   1   6  14    1.09    1.27
   1  -6  14    2.94    1.72
  -1  -6 -14    3.72    3.06
  -1  -6 -14    5.56    3.38
   1  -6  15    4.88    2.11
   1  -6  15    5.23    2.07
   1  -6  15    6.17    2.70
   1   6  15    0.40    1.18
  -1   6 -15    5.29    2.05
  -1  -6 -15    7.71    3.56
  -1  -6 -15    5.60    3.44
   1   6  15    5.16    2.88
   1  -6  16    0.75    0.48
   1  -6  16    1.58    1.32
  -1  -6 -16    0.24    1.67
   1  -6  16    0.96    1.02
  -1  -6 -16    1.52    2.02
  -1   6 -16    1.40    1.14
   1   6  16   -0.59    2.62
  -1  -6 -17    4.80    3.68
  -1  -6 -17    6.74    3.49
   1  -6  17    5.95    2.62
   1  -6  17    8.18    2.83
  -1   6 -17    7.88    2.54
   1   6  17    7.89    3.30
   1  -6  18    1.43    1.40
   1   6  18    0.52    1.47
   1  -6  18    1.31    0.81
  -1   6 -18    0.16    0.90
  -1  -6 -18   -2.68    2.62
  -1  -6 -18    2.73    3.55
  -1  -6 -19  126.19   18.36
   1  -6  19  230.75   16.36
   1   6  19  239.39   22.32
  -1  -6 -19  118.45   18.36
   1  -6  19  228.58   15.95
  -1   6 -19  228.62   14.73
  -1  -6 -20   60.02    5.98
   1  -6  20   66.48    4.29
  -1   6 -20   53.13    7.25
   1  -6  20   56.46    8.00
   1   6  20   70.53   12.08
  -1  -6 -20   41.76    5.31
  -1   6 -20   65.69    3.84
   1  -6  20   67.52    4.35
   1  -6  21   58.09    4.00
   1   6  21   51.39    5.42
  -1  -6 -21   54.49    5.64
  -1  -6 -21   60.45    5.49
  -1  -6 -21   47.60    5.81
   1   6  21   55.72    5.18
  -1   6 -21   50.57    3.51
  -1   6 -21   58.79    3.47
   1  -6  21   50.42    3.86
   1   6  21   58.50    4.46
  -1   6 -21   54.97    3.54
  -1  -6 -22    2.35    1.56
   1  -6  22    0.97    0.65
   1   6  22    0.76    0.78
  -1  -6 -22    1.24    1.05
  -1  -6 -22   -0.10    1.14
  -1   6 -22    0.71    0.50
   1   6  22    2.02    1.24
  -1   6 -22    0.32    0.44
  -1   6 -22    1.02    0.64
   1  -6  22    0.25    0.52
   1   6  22    1.50    0.97
   1  -6  23  476.23   10.00
   1  -6  23  394.97    9.57
  -1  -6 -23  504.90   15.28
   1   6  23  478.99   16.55
   1  -6  23  504.09   11.62
  -1  -6 -23  460.02   16.01
  -1   6 -23  432.67   10.13
  -1  -6 -23  436.15   17.27
   1   6  23  456.49   14.54
  -1   6 -23  455.67   10.14
  -1   6 -23  448.02    9.80
   1  -6  24   67.50    3.92
   1   6  24   77.51    6.62
   1  -6  24   81.65    4.69
  -1  -6 -24   81.54    5.99
  -1  -6 -24   76.14    6.42
   1  -6  24   81.80    4.16
   1   6  24   81.34    6.02
  -1   6 -24   72.45    4.12
  -1  -6 -24   73.79    6.99
  -1   6 -24   75.31    4.16
  -1   6 -24   68.56    3.89
  -1  -6 -25   61.92    5.07
   1  -6  25   48.31    3.26
  -1  -6 -25   52.12    5.19
   1   6  25   62.08    5.90
   1  -6  25   58.87    3.98
   1  -6  25   60.93    3.58
  -1  -6 -25   52.65    5.81
  -1   6 -25   52.53    3.45
   1   6  25   55.97    4.90
  -1   6 -25   53.26    3.46
  -1   6 -25   54.73    3.53
   1  -6  26   81.16    4.12
   1  -6  26   99.44    4.48
  -1  -6 -26   97.83    6.98
  -1  -6 -26  108.52    6.49
   1   6  26  102.73    7.38
   1  -6  26  101.05    5.09
   1   6  26   94.05    6.09
  -1  -6 -26   95.08    7.54
  -1   6 -26   89.36    4.45
  -1   6 -26   93.63    4.62
   1  -6  27   30.73    2.82
  -1  -6 -27   29.88    3.80
   1  -6  27   29.32    2.45
   1  -6  27   25.72    2.30
   1   6  27   31.24    3.96
  -1  -6 -27   28.72    3.25
  -1  -6 -27   28.90    4.08
   1   6  27   28.96    3.31
  -1   6 -27   26.73    2.47
  -1   6 -27   28.41    2.55
   1  -6  28   58.79    3.41
   1  -6  28   55.00    3.65
  -1  -6 -28   60.10    4.53
  -1  -6 -28   59.68    5.16
   1  -6  28   49.55    3.08
   1   6  28   56.81    5.19
  -1  -6 -28   56.33    5.47
   1   6  28   55.29    4.29
  -1   6 -28   50.48    3.39
  -1   6 -28   51.92    3.34
  -1  -6 -29    4.83    1.30
  -1  -6 -29    1.90    1.02
   1  -6  29    3.57    0.95
   1  -6  29    3.20    0.90
   1  -6  29    3.40    0.89
   1   6  29    2.47    1.06
  -1  -6 -29    3.75    1.27
   1   6  29    3.36    1.05
  -1   6 -29    3.38    0.84
  -1   6 -29    2.62    0.70
   1   6  30   69.28    5.28
   1  -6  30   62.56    3.78
   1  -6  30   66.55    3.55
  -1  -6 -30   68.31    5.20
   1   6  30   64.63    4.19
  -1  -6 -30   62.45    5.34
   1  -6  30   69.29    3.45
  -1   6 -30   58.48    3.37
  -1   6 -30   64.94    3.86
   1   6  31   41.17    3.93
  -1  -6 -31   44.42    4.02
   1  -6  31   44.11    3.10
   1  -6  31   40.23    2.72
  -1  -6 -31   43.93    4.29
  -1   6 -31   41.88    3.09
  -1   6 -31   37.83    2.67
   1   6  32  192.44    8.05
   1  -6  32  185.84    6.16
  -1  -6 -32  206.05    8.29
   1  -6  32  189.19    5.74
  -1  -6 -32  209.63    8.97
  -1   6 -32  184.43    6.33
  -1  -6 -33    7.75    1.62
   1  -6  33    7.35    1.15
   1  -6  33    7.26    1.24
   1   6  33    5.25    1.25
  -1  -6 -33    9.35    1.88
  -1   6 -33    7.66    1.30
   1  -6  34    5.44    0.92
   1   6  34    5.80    1.32
  -1  -6 -34    5.30    1.29
   1  -6  34    5.87    1.05
  -1  -6 -34    5.85    1.38
  -1   6 -34    5.55    0.99
  -1   6 -34    5.28    0.98
  -1   6 -34    5.38    1.12
   1   6  35  104.11    4.93
   1  -6  35   99.28    4.05
   1  -6  35  105.37    3.78
  -1  -6 -35  109.92    5.16
  -1  -6 -35  110.69    5.50
  -1   6 -35   99.71    3.69
  -1   6 -35  108.71    4.44
   1   6  36    2.75    0.76
   1  -6  36    2.51    0.66
  -1  -6 -36    3.61    0.97
  -1   6 -36    2.58    0.57
  -1  -6 -36    3.38    0.87
  -1   6 -36    3.59    0.81
   1  -6  37   12.59    1.28
  -1  -6 -37   13.94    1.58
   1   6  37   13.01    1.46
  -1  -6 -37   16.70    1.84
  -1   6 -37   14.79    1.49
   1  -6  38   44.08    2.22
  -1   6 -38   45.84    2.43
  -1   7  36    0.58    0.28
  -1  -7  36    0.23    0.25
   1  -7 -36    0.36    0.30
   1  -7 -36    0.30    0.31
   1   7 -36    0.80    0.36
  -1   7  35    0.84    0.45
  -1  -7  35    0.24    0.26
   1  -7 -35    0.82    0.43
  -1  -7  35    1.02    0.46
   1   7 -35    0.89    0.31
   1  -7 -35    0.03    0.32
   1   7 -35    0.59    0.45
   1   7 -35    0.91    0.37
   1  -7 -34   53.52    3.55
  -1  -7  34   49.20    2.45
  -1  -7  34   55.80    3.04
  -1   7  34   54.11    3.62
   1  -7 -34   54.44    3.71
   1   7 -34   54.44    2.95
  -1  -7  33    0.43    0.34
  -1  -7  33    1.00    0.57
   1  -7 -33   -0.06    0.34
  -1   7  33    0.57    0.66
   1  -7 -33    0.00    0.36
   1  -7 -33    0.42    0.30
   1   7 -33    0.76    0.54
  -1  -7  32   54.98    3.24
  -1  -7  32   49.99    2.79
  -1   7  32   57.53    4.30
   1  -7 -32   60.18    3.81
   1  -7 -32   56.61    4.16
   1  -7 -32   56.63    4.34
   1  -7 -32   60.52    4.04
   1   7 -32   47.15    2.60
   1   7 -32   57.63    3.26
   1  -7 -31   24.04    2.55
  -1  -7  31   20.17    1.84
  -1   7  31   25.09    3.07
   1  -7 -31   24.79    2.86
  -1  -7  31   24.39    2.22
   1  -7 -31   24.41    3.04
   1   7 -31   23.18    2.11
   1   7 -31   20.84    1.78
  -1  -7  30   32.89    2.66
  -1   7  30   33.67    3.77
   1  -7 -30   33.30    3.16
  -1  -7  30   30.60    2.39
   1  -7 -30   29.05    3.27
   1  -7 -30   31.44    3.58
   1   7 -30   28.58    2.20
   1   7 -30   28.99    2.40
  -1  -7  29   64.65    3.77
  -1  -7  29   54.03    3.29
   1  -7 -29   63.59    4.57
   1  -7 -29   64.75    4.98
  -1   7  29   58.70    5.27
   1  -7 -29   59.05    5.15
   1   7 -29   54.71    3.13
   1   7 -29   63.31    3.59
   1  -7 -28  304.55   11.20
   1  -7 -28  327.40   10.74
  -1  -7  28  321.49    8.56
  -1  -7  28  268.89    7.51
  -1   7  28  318.47   12.59
   1  -7 -28  302.19   12.19
   1   7 -28  307.43    8.02
   1   7 -28  286.71    7.36
  -1  -7  27  112.20    5.13
  -1   7  27  116.15    7.88
   1  -7 -27  115.10    6.68
   1  -7 -27  107.65    6.90
  -1  -7  27  100.40    4.75
   1  -7 -27  106.68    7.59
   1   7 -27  101.41    4.52
   1   7 -27  110.43    4.51
   1   7 -27  109.93    4.85
   1  -7 -26   10.27    2.30
  -1   7  26    8.33    2.15
  -1  -7  26    8.91    1.45
   1  -7 -26    9.61    2.01
  -1  -7  26    9.25    1.49
   1  -7 -26    7.86    2.24
   1   7 -26    8.07    1.37
   1   7 -26    9.21    1.43
   1   7 -26    8.50    1.43
  -1   7  25   32.29    4.35
   1  -7 -25   29.83    3.87
  -1  -7  25   32.90    2.84
   1  -7 -25   34.28    3.86
  -1  -7  25   28.30    2.63
   1  -7 -25   31.72    4.40
  -1   7  25   29.78    2.65
   1   7 -25   31.61    2.48
   1   7 -25   32.29    2.64
   1   7 -25   26.89    2.45
  -1   7  24   90.45    7.48
  -1  -7  24  105.71    5.08
   1  -7 -24   98.65    7.27
  -1  -7  24   86.99    4.70
   1  -7 -24  110.51    7.16
   1  -7 -24   92.53    7.79
   1   7 -24  101.59    4.70
   1   7 -24  102.33    4.44
   1   7 -24   88.75    4.48
  -1   7  23   16.03    3.15
   1  -7 -23   22.98    3.37
   1  -7 -23   18.30    3.19
  -1  -7  23   17.15    2.11
  -1  -7  23   22.82    2.41
   1  -7 -23   17.39    3.44
  -1   7  23   19.90    2.97
   1   7 -23   16.77    1.89
  -1   7  23   19.06    2.64
   1   7 -23   18.81    1.90
   1   7 -23   18.35    2.01
   1   7 -23   17.15    1.99
   1  -7 -22   25.43    3.79
  -1   7  22   15.99    3.03
   1  -7 -22   26.18    3.68
  -1  -7  22   24.95    2.50
  -1  -7  22   19.01    2.26
   1   7 -22   16.69    1.88
   1  -7 -22   15.66    3.20
  -1   7  22   22.52    3.31
   1   7 -22   22.66    2.21
   1   7 -22   24.02    2.20
  -1   7  22   21.01    2.73
   1   7 -22   16.38    2.03
   1  -7 -21   25.67    3.97
  -1   7  21   21.86    3.60
   1  -7 -21   32.06    4.16
  -1  -7  21   29.31    2.70
   1   7 -21   21.93    2.20
   1  -7 -21   20.36    3.91
  -1   7  21   24.67    3.50
   1   7 -21   20.96    2.21
  -1   7  21   27.79    3.25
   1   7 -21   30.41    2.56
  -1  -7  21   28.25    2.91
   1  -7 -20   32.10    4.30
  -1  -7  20   30.94    2.84
  -1   7  20   26.65    3.90
   1  -7 -20   30.16    4.36
  -1   7  20   26.39    4.58
   1  -7 -20   18.30    3.53
   1   7 -20   24.58    2.33
   1   7 -20   31.51    2.65
   1   7 -20   22.12    2.28
  -1   7  20   30.75    3.41
  -1  -7  20   31.15    3.10
   1  -7 -19  114.63    8.08
   1  -7 -19  102.24    7.86
  -1  -7  19  132.48    5.83
  -1   7  19  122.90    8.23
  -1   7  19   90.32    6.86
   1  -7 -19  101.63    8.32
   1   7 -19  114.94    4.97
  -1  -7  19  133.56    6.36
  -1   7  19  146.57    7.63
   1   7 -19  103.22    5.01
   1   7 -19  119.66    5.50
   1   7 -19  140.26    5.55
   1  -7 -18    1.06    1.05
   1  -7 -18    1.59    0.61
  -1   7  18    2.94    0.90
  -1  -7  18    1.14    0.47
   1  -7 -18    1.85    1.12
  -1   7  18    1.28    0.83
  -1   7  18    2.14    0.81
   1   7 -18    2.47    0.81
   1   7 -18    1.77    0.45
  -1  -7  18    0.74    0.38
   1   7 -18    1.59    0.50
   1  -7 -17   28.12    8.86
  -1   7  17   24.30    7.66
   1  -7 -17   19.99    6.99
   1   7 -17   26.39    4.63
  -1  -7  17   24.53    5.21
  -1  -7  17   24.17    5.01
  -1  -7  16  177.33   14.23
  -1   7  16  108.73   15.90
   1   7 -16  161.63   11.38
   1  -7 -16  130.34   18.10
   1  -7 -16  145.81   18.23
  -1  -7  16  148.73   12.39
  -1  -7  16  153.81   12.96
  -1  -7  15   76.11    8.69
  -1  -7  15   72.19    8.73
  -1  -7  15   83.56    9.60
   1  -7 -15   84.53   13.22
  -1   7  15   57.52   11.35
   1  -7 -15   76.20   13.28
   1   7 -15   72.49    7.41
   1   7 -15   74.91    8.59
   1   7 -14   50.96    6.17
   1  -7 -14   49.03   10.04
  -1  -7  14   50.44    7.45
  -1  -7  14   43.53    6.39
  -1   7  14   41.72    9.58
   1  -7 -14   48.60    9.28
  -1  -7  14   40.03    6.32
   1   7 -14   50.34    6.83
   1   7 -13   22.89    4.15
  -1  -7  13   27.54    5.39
   1  -7 -13   25.18    6.28
   1  -7 -13   29.13    7.51
  -1   7  13   23.82    6.94
  -1  -7  13   23.81    4.70
   1  -7 -13   25.70    6.19
  -1  -7  13   25.01    4.96
   1   7 -13   31.48    5.38
   1  -7 -12  178.39   15.84
  -1  -7  12  185.88   12.77
  -1  -7  12  194.91   14.11
   1  -7 -12  195.71   18.38
  -1   7  12  179.25   18.21
  -1  -7  12  137.50   11.37
   1  -7 -12  175.40   15.73
   1   7 -12  180.51   11.46
   1   7 -12  194.09   12.85
  -1  -7  11   36.06    5.75
  -1   7  11   48.86    9.21
   1  -7 -11   47.98    7.85
  -1  -7  11   48.64    6.42
  -1  -7  11   47.35    6.90
   1  -7 -11   47.08    7.84
   1   7 -11   46.86    5.82
   1   7 -11   51.00    6.43
  -1  -7  11   51.37    5.61
   1   7 -10  183.41   11.54
   1  -7 -10  204.42   15.79
  -1   7  10  208.83   18.18
  -1  -7  10  197.39   12.83
  -1  -7  10  186.17   13.59
   1  -7 -10  202.41   15.25
   1   7 -10  199.60   12.60
  -1  -7  10  207.05   11.24
  -1  -7   9    6.27    2.18
   1   7  -9    6.43    2.13
  -1  -7   9    6.87    2.08
  -1  -7   9    8.28    3.09
   1  -7  -9    5.25    2.33
   1  -7  -9    6.97    2.73
  -1   7   9    7.14    3.36
   1   7  -9    9.42    2.82
   1   7  -8   10.05    2.85
  -1  -7   8    8.09    2.70
   1  -7  -8    8.50    2.71
   1  -7  -8   10.12    3.29
  -1   7   8    8.93    3.50
  -1  -7   8    9.10    2.33
   1   7  -8    9.72    2.80
   1  -7  -7    1.25    0.76
   1  -7  -7    1.85    1.12
   1   7  -7    1.78    1.31
  -1  -7   7    2.12    1.36
  -1   7   7    2.16    2.20
  -1  -7   7    2.21    1.16
   1   7  -7    0.53    0.66
  -1   7   6   72.75    9.26
  -1   7   6   57.35    7.68
   1   7  -6   63.32    7.03
   1  -7  -6   63.06    7.30
   1  -7  -6   62.71    7.88
  -1  -7   6   65.27    7.85
   1   7  -6   64.48    6.99
  -1   7   6   62.99    7.07
  -1  -7   6   59.89    6.23
   1  -7  -5   73.97    8.92
  -1   7   5   83.82    9.60
  -1   7   5   72.55    7.49
   1   7  -5   69.89    7.45
  -1  -7   5   75.24    8.39
   1  -7  -5   69.55    8.15
   1  -7  -5   80.72    8.01
  -1   7   5   71.76    8.36
  -1   7   5   74.97    7.54
   1   7  -5   73.32    7.46
  -1  -7   5   74.76    7.12
  -1  -7   4   33.74    5.67
   1   7  -4   35.32    5.36
   1  -7  -4   35.25    5.12
  -1   7   4   33.92    5.96
   1  -7  -4   34.38    5.60
   1  -7  -4   32.15    5.66
  -1   7   4   31.40    5.39
  -1   7   4   35.84    5.13
  -1   7   4   35.84    5.11
  -1  -7   4   34.65    4.89
   1   7  -4   38.27    5.34
   1  -7  -3  151.68   11.76
   1   7  -3  152.88   11.37
   1  -7  -3  150.36   12.29
  -1  -7   3  148.15   11.70
  -1   7   3  143.67   11.50
   1  -7  -3  161.45   10.89
  -1   7   3  160.16   10.72
   1   7  -3  145.70   10.58
  -1   7   3  151.21   10.39
  -1  -7   3  149.03   10.38
  -1  -7   2 1663.00   39.43
  -1  -7   2 1722.13   36.08
  -1   7   2 1760.25   34.63
  -1   7   2 1682.15   38.76
   1   7  -2 1678.00   37.83
   1  -7  -2 1628.64   37.94
   1  -7  -2 1677.05   40.90
   1   7  -2 1696.11   36.20
  -1   7   2 1645.57   33.78
  -1   7   1  764.71   25.78
  -1  -7   1  718.30   21.53
  -1  -7   1  796.12   24.95
   1  -7  -1  813.16   28.24
   1  -7  -1  761.23   25.71
   1   7  -1  787.33   26.33
  -1   7   1  776.15   22.64
  -1  -7   1  769.34   26.69
   1   7  -1  754.97   24.31
  -1   7   1  748.92   22.53
   1  -7   0    5.43    1.80
   1   7   0    6.12    2.23
  -1  -7   0    3.43    1.64
  -1   7   0    6.03    2.17
  -1  -7   0    5.51    1.76
  -1   7   0    6.49    2.25
  -1  -7   0    6.50    2.37
   1   7   0    6.24    2.48
   1  -7   0    5.36    1.85
  -1   7   0    4.96    1.71
   1   7   0    4.46    1.37
   1   7   1  319.52   16.96
  -1  -7  -1  313.72   14.55
  -1  -7  -1  322.08   17.41
  -1   7  -1  334.39   16.77
   1  -7   1  323.94   16.31
  -1  -7  -1  328.40   16.49
   1  -7   1  328.21   17.77
   1   7   1  341.88   17.89
  -1   7  -1  312.79   14.28
   1   7   1  330.98   16.44
   1  -7   2 1522.22   38.15
   1   7   2 1514.73   37.93
  -1  -7  -2 1423.69   31.45
  -1   7  -2 1488.91   35.04
  -1  -7  -2 1469.73   35.45
  -1  -7  -2 1451.08   37.07
   1   7   2 1456.18   36.73
   1  -7   2 1450.31   34.32
  -1   7  -2 1366.90   29.73
   1   7   2 1487.94   35.14
  -1  -7  -3  423.79   19.30
  -1  -7  -3  438.67   17.75
  -1  -7  -3  437.05   20.59
   1   7   3  435.58   20.78
  -1   7  -3  435.18   18.81
   1  -7   3  448.65   20.47
   1  -7   3  421.92   18.40
  -1   7  -3  409.05   16.20
   1  -7   4  104.65    9.87
  -1  -7  -4   99.61    9.53
   1  -7   4   97.13    8.76
   1   7   4  101.93   10.30
  -1   7  -4  100.80    9.01
  -1  -7  -4  105.74   10.21
  -1  -7  -4  110.61    9.06
  -1   7  -4   98.53    7.93
   1  -7   5    1.50    1.22
  -1  -7  -5    2.97    1.62
  -1  -7  -5    0.35    0.74
  -1  -7  -5    2.15    1.52
  -1   7  -5    0.82    0.95
   1   7   5    1.50    1.60
  -1   7  -5    1.16    0.96
   1   7   6   -0.11    1.25
   1  -7   6    0.09    0.60
  -1  -7  -6    0.06    0.53
  -1  -7  -6    0.75    0.62
  -1   7  -6    1.25    1.02
  -1   7  -6    2.22    1.17
   1   7   7   18.24    4.68
  -1  -7  -7   17.71    3.94
  -1   7  -7   17.64    3.64
   1  -7   7   16.84    3.99
  -1  -7  -7   19.16    4.47
  -1  -7  -7   16.37    4.11
  -1   7  -7   18.49    3.52
  -1  -7  -8    4.44    1.97
  -1   7  -8    9.85    2.86
   1   7   8    5.11    2.99
  -1  -7  -8    4.73    2.22
   1  -7   8    5.66    2.33
  -1  -7  -8    3.60    1.90
  -1   7  -8    4.66    1.79
  -1  -7  -9   67.68    8.92
   1  -7   9   72.58    8.16
   1   7   9   67.78   10.02
   1  -7   9   77.32    8.31
   1   7   9   66.46    8.28
  -1   7  -9   73.76    7.60
  -1   7  -9   66.74    6.98
  -1   7 -10  120.15    9.64
   1  -7  10  109.47   10.08
   1  -7  10  112.38   10.04
  -1  -7 -10  111.97   11.97
   1   7  10  114.25   11.30
   1   7  10  115.19   13.48
  -1   7 -10  108.21    9.08
   1   7  11   97.87   10.76
   1  -7  11   98.31    9.57
  -1   7 -11  103.95    9.01
  -1  -7 -11  103.10   12.02
   1  -7  11  101.31    9.59
   1   7  11  109.41   13.63
  -1   7 -11   95.54    8.79
   1  -7  12  126.15   10.84
   1   7  12  114.44   14.45
  -1  -7 -12  111.16   13.05
   1   7  12  108.41   11.80
   1  -7  12  116.09   10.46
  -1   7 -12  128.10   10.13
   1   7  13   -0.03    1.07
  -1   7 -13    1.24    1.18
  -1  -7 -13    1.12    1.88
   1  -7  13    0.24    1.09
   1  -7  13    1.22    1.32
   1  -7  14   89.63   10.03
   1  -7  14   99.09    9.79
   1   7  14   82.76   13.21
   1  -7  14   97.07    9.82
  -1   7 -14  106.72    9.42
  -1  -7 -14   89.75   13.05
   1   7  15  148.92   18.37
   1  -7  15  163.02   13.74
   1  -7  15  190.35   13.75
  -1  -7 -15  190.66   20.14
  -1   7 -15  205.09   13.27
   1  -7  15  175.63   13.37
   1   7  16   45.23   10.33
  -1   7 -16   64.35    7.54
   1  -7  16   59.83    8.44
   1  -7  16   56.37    7.59
   1  -7  16   53.19    7.51
  -1  -7 -16   52.90   11.32
   1  -7  17   31.32    5.83
   1   7  17   27.09    8.31
  -1   7 -17   34.71    5.59
  -1  -7 -17   42.85   10.73
   1  -7  17   32.29    3.02
  -1  -7 -18   28.30    4.08
   1  -7  18   39.49    3.36
   1   7  18   35.79    4.23
  -1  -7 -18   25.64    3.98
   1   7  18   26.85    3.75
  -1   7 -18   32.05    2.81
  -1  -7 -18   28.69    4.25
   1  -7  18   35.57    3.13
  -1   7 -18   32.16    2.68
   1  -7  19   13.94    2.05
   1   7  19   14.43    2.78
  -1  -7 -19   14.32    2.84
  -1  -7 -19    8.24    2.49
  -1  -7 -19   10.08    2.67
  -1   7 -19   13.85    1.82
   1   7  19    9.66    2.27
  -1   7 -19   12.98    1.72
  -1   7 -19   16.68    1.89
   1  -7  19   14.29    1.98
  -1  -7 -20   89.20    7.12
   1   7  20   82.79    6.80
   1  -7  20   85.86    5.04
  -1  -7 -20   72.10    6.95
  -1  -7 -20   61.37    6.76
   1   7  20   75.36    6.36
  -1   7 -20   71.41    4.25
   1  -7  20   81.66    4.88
  -1   7 -20  100.69    4.65
  -1   7 -20   81.55    4.35
   1   7  21   12.63    2.59
  -1  -7 -21   13.79    2.78
   1  -7  21   11.93    1.86
  -1  -7 -21   10.15    2.57
  -1   7 -21    8.18    1.43
  -1  -7 -21    8.24    2.60
   1   7  21   14.00    2.84
   1  -7  21   11.34    1.79
  -1   7 -21   12.17    1.69
  -1   7 -21   14.35    1.77
   1   7  22    1.62    0.87
  -1  -7 -22    2.15    1.24
   1  -7  22    1.48    0.53
  -1  -7 -22    2.59    1.03
   1   7  22    2.10    1.32
  -1   7 -22    1.95    0.75
  -1  -7 -22   -0.06    1.27
  -1   7 -22    1.93    0.73
   1  -7  22    1.68    0.68
  -1   7 -22    1.59    0.59
   1  -7  23   14.33    1.84
   1  -7  23   20.54    2.08
  -1  -7 -23   16.43    3.14
   1  -7  23   20.20    2.40
  -1  -7 -23   17.71    3.06
   1   7  23   18.46    3.28
  -1   7 -23   16.28    2.02
   1   7  23   20.56    3.10
  -1  -7 -23   13.42    3.05
  -1   7 -23   18.53    2.09
  -1   7 -23   19.52    2.11
   1   7  24   61.29    5.89
  -1  -7 -24   62.80    6.07
   1  -7  24   50.96    3.38
   1  -7  24   68.25    4.24
   1  -7  24   65.82    3.63
  -1  -7 -24   68.00    5.61
   1   7  24   61.92    5.32
  -1  -7 -24   58.65    6.40
  -1   7 -24   53.57    3.52
  -1   7 -24   59.49    3.70
  -1   7 -24   62.49    3.73
   1   7  25   80.78    6.64
   1  -7  25   65.54    3.77
   1  -7  25   88.53    4.77
  -1  -7 -25   81.51    6.71
   1  -7  25   88.66    4.17
  -1  -7 -25   84.57    6.06
  -1  -7 -25   77.97    7.20
   1   7  25   77.69    5.74
  -1   7 -25   72.62    4.03
  -1   7 -25   78.39    4.14
  -1   7 -25   76.29    4.10
   1  -7  26   11.16    1.67
   1  -7  26   13.94    1.66
   1   7  26   10.06    2.15
   1  -7  26    9.92    1.46
  -1  -7 -26   13.84    2.73
  -1  -7 -26   14.59    2.39
   1   7  26   12.00    2.17
  -1  -7 -26   12.45    2.88
  -1   7 -26   11.10    1.58
  -1   7 -26   10.61    1.54
  -1  -7 -27   50.50    4.33
   1   7  27   54.51    5.20
   1  -7  27   43.67    2.94
  -1  -7 -27   52.28    5.04
   1  -7  27   56.68    3.70
   1  -7  27   57.98    3.28
  -1  -7 -27   55.68    5.65
   1   7  27   52.01    4.32
  -1  -7 -27   61.60    5.21
  -1   7 -27   46.14    3.17
  -1   7 -27   49.71    3.25
  -1  -7 -28  343.26   12.32
   1   7  28  332.63   12.29
   1  -7  28  344.31    7.77
  -1  -7 -28  353.42   10.87
   1  -7  28  288.01    7.23
   1  -7  28  354.32    8.96
   1   7  28  330.57   10.24
  -1  -7 -28  341.87   13.24
  -1   7 -28  324.06    8.41
  -1   7 -28  307.09    7.86
   1  -7  29   61.83    3.25
   1  -7  29   71.22    3.94
   1  -7  29   70.04    3.45
  -1  -7 -29   72.52    5.47
   1   7  29   72.05    5.52
  -1  -7 -29   75.93    6.00
   1   7  29   68.09    4.43
  -1   7 -29   68.26    3.84
  -1   7 -29   66.01    3.56
   1   7  30   50.17    4.30
  -1  -7 -30   51.40    4.39
   1  -7  30   49.50    2.82
   1  -7  30   42.64    2.59
   1  -7  30   48.55    3.16
  -1  -7 -30   46.66    4.47
   1   7  30   46.95    3.45
  -1   7 -30   43.94    2.81
  -1   7 -30   45.05    3.07
   1  -7  31   60.18    3.42
   1   7  31   58.18    4.38
  -1  -7 -31   63.33    4.62
  -1  -7 -31   60.69    4.80
  -1   7 -31   55.69    3.05
  -1   7 -31   58.33    3.43
   1   7  32   20.03    2.43
   1  -7  32   21.85    2.00
  -1  -7 -32   22.29    2.64
  -1  -7 -32   20.64    2.67
  -1   7 -32   22.54    2.10
   1   7  33    3.05    1.02
  -1  -7 -33    1.89    0.69
   1  -7  33    2.54    0.67
  -1  -7 -33    1.83    0.73
  -1   7 -33    2.59    0.76
   1  -7  34   36.38    2.35
   1   7  34   36.56    2.83
  -1  -7 -34   38.99    3.06
  -1  -7 -34   38.14    3.12
  -1   7 -34   34.63    2.18
  -1   7 -34   37.13    2.28
  -1   7 -34   37.00    2.48
   1  -7  35   15.89    1.49
  -1  -7 -35   17.41    1.90
   1   7  35   14.93    1.68
  -1  -7 -35   16.43    1.90
  -1   7 -35   16.64    1.40
  -1   7 -35   15.48    1.54
  -1   7 -35   16.48    1.39
   1  -7  36    4.97    0.80
   1   7  36    4.93    0.88
  -1  -7 -36    5.27    0.97
  -1   7 -36    4.98    0.86
   1  -8 -35   67.21    3.21
  -1   8  35   67.22    3.13
  -1  -8  35   66.65    2.69
  -1   8  34   64.86    3.43
  -1  -8  34   64.82    2.86
   1  -8 -34   63.46    3.42
  -1  -8  34   56.04    2.30
   1   8 -34   61.98    2.48
   1   8 -34   64.09    2.82
   1  -8 -33    0.73    0.36
  -1   8  33    0.34    0.35
  -1  -8  33    0.18    0.23
  -1  -8  33    0.51    0.30
   1  -8 -33    0.11    0.33
   1   8 -33    0.92    0.41
  -1   8  32    0.92    0.61
  -1  -8  32    1.00    0.46
  -1  -8  32    0.69    0.19
   1  -8 -32    1.13    0.47
   1  -8 -32    0.56    0.45
   1  -8 -32    1.78    0.68
   1   8 -32    2.02    0.52
   1   8 -32    0.86    0.42
  -1  -8  31    6.30    0.97
   1  -8 -31    7.06    1.43
  -1  -8  31    7.05    1.13
  -1   8  31    7.15    1.50
   1  -8 -31    7.59    1.55
   1  -8 -31    8.76    1.49
   1   8 -31    6.68    0.94
   1   8 -31    8.41    1.22
  -1  -8  30   42.15    2.61
  -1   8  30   49.35    4.16
   1  -8 -30   45.16    3.80
  -1  -8  30   47.18    2.92
   1  -8 -30   46.85    4.08
   1  -8 -30   51.76    3.93
   1   8 -30   43.05    2.51
   1   8 -30   45.34    2.82
   1  -8 -29    0.24    0.60
  -1   8  29    0.23    0.59
   1  -8 -29    0.55    0.76
  -1  -8  29    0.87    0.39
  -1  -8  29    0.57    0.45
   1  -8 -29    0.46    0.64
   1  -8 -29    0.77    0.66
   1   8 -29    0.63    0.51
   1   8 -29    0.09    0.43
  -1  -8  28    1.40    0.55
   1  -8 -28    1.18    0.49
  -1   8  28    0.70    0.74
  -1  -8  28    1.55    0.66
   1  -8 -28    2.16    0.93
   1  -8 -28    2.06    0.97
   1  -8 -28    1.93    0.91
   1   8 -28    1.35    0.47
   1   8 -28    1.49    0.60
  -1  -8  27   42.58    2.98
   1  -8 -27   49.21    4.25
   1  -8 -27   49.91    4.66
  -1  -8  27   52.44    3.32
  -1   8  27   48.27    4.90
   1  -8 -27   52.63    4.85
  -1   8  27   40.98    2.89
   1  -8 -27   49.90    5.05
   1   8 -27   45.74    2.94
   1   8 -27   48.83    3.11
   1  -8 -26   13.79    2.34
  -1  -8  26   12.73    1.75
   1  -8 -26   14.96    2.68
  -1  -8  26   16.26    1.91
  -1   8  26   14.30    2.86
   1  -8 -26   14.90    2.94
  -1   8  26   12.23    1.65
   1   8 -26   13.77    1.70
   1   8 -26   14.12    1.68
  -1   8  25  128.37    8.60
   1  -8 -25  145.55    8.00
   1  -8 -25  138.89    8.48
  -1  -8  25  128.00    5.48
  -1  -8  25  142.78    5.64
  -1   8  25  117.36    5.23
   1  -8 -25  135.74    9.13
   1   8 -25  127.14    4.93
   1   8 -25  136.93    5.30
   1   8 -25  126.45    5.20
   1  -8 -24  196.34   10.44
  -1  -8  24  174.77    6.59
   1  -8 -24  209.50    9.97
  -1   8  24  175.54   10.20
  -1  -8  24  202.65    6.86
   1   8 -24  160.53    5.73
   1  -8 -24  175.70   10.84
  -1   8  24  200.85    8.89
  -1   8  24  160.87    6.27
   1   8 -24  170.30    6.19
   1   8 -24  194.48    6.37
  -1  -8  23  160.52    6.17
   1  -8 -23  157.95    8.97
  -1  -8  23  136.68    5.97
   1  -8 -23  145.71    9.29
  -1   8  23  124.52    8.70
  -1   8  23  146.73    7.99
   1   8 -23  115.63    4.99
   1  -8 -23  135.88    9.81
   1   8 -23  152.07    5.69
   1   8 -23  131.90    5.59
  -1  -8  22    2.45    1.03
   1  -8 -22    3.00    1.84
  -1  -8  22    0.61    0.66
  -1   8  22    0.92    1.17
   1  -8 -22    2.02    1.59
   1   8 -22    1.10    0.42
  -1   8  22    0.73    0.75
   1  -8 -22    1.61    1.18
   1   8 -22    1.90    0.90
   1   8 -22    1.76    0.70
  -1   8  21  233.14   11.94
   1  -8 -21  289.76   12.99
  -1  -8  21  301.75    8.67
   1  -8 -21  240.34   12.62
  -1   8  21  255.33   11.33
   1  -8 -21  202.99   12.30
   1   8 -21  207.71    6.95
  -1  -8  21  286.39    9.48
   1   8 -21  301.95    8.13
   1   8 -21  229.41    7.54
   1  -8 -20  166.02   10.66
  -1  -8  20  218.79    7.38
  -1   8  20  175.29   10.17
   1  -8 -20  190.35   10.75
   1  -8 -20  161.77   10.82
  -1   8  20  175.45    9.65
   1   8 -20  166.61    6.22
  -1  -8  20  196.14    7.92
   1   8 -20  227.81    7.08
   1   8 -20  163.00    6.45
  -1  -8  19    2.21    0.77
  -1   8  19    2.36    1.18
   1  -8 -19    2.07    1.11
   1  -8 -19    4.53    1.79
  -1   8  19    2.26    0.91
   1   8 -19    1.78    0.54
   1  -8 -19    5.01    1.78
   1   8 -19    2.14    0.46
   1   8 -19    4.72    1.14
  -1  -8  19    1.95    0.42
   1   8 -19    3.00    0.96
  -1  -8  18   21.64    2.37
   1  -8 -18   17.12    3.36
   1  -8 -18   16.20    3.27
  -1   8  18   18.25    3.09
  -1   8  18   15.19    2.86
  -1  -8  18   21.85    2.61
   1   8 -18   22.09    2.38
   1   8 -18   20.87    2.29
   1   8 -18   26.74    2.49
  -1  -8  17  212.09    6.93
   1  -8 -17  132.31    9.35
   1  -8 -17  177.74   10.53
  -1   8  17  225.51   10.64
  -1  -8  17  187.23    7.00
  -1   8  17  167.69    9.54
   1   8 -17  187.25    6.82
  -1  -8  17  228.57    8.38
   1   8 -17  187.39    6.92
   1   8 -17  261.35    7.75
  -1  -8  16   32.43    2.86
  -1  -8  16   36.00    2.89
  -1   8  16   36.38    4.03
   1  -8 -16   22.24    3.81
   1  -8 -16   34.97    4.50
  -1   8  16   29.20    3.95
   1   8 -16   30.93    2.78
   1   8 -16   36.77    2.98
  -1  -8  16   38.34    3.35
  -1  -8  15   99.41    5.04
  -1  -8  15  109.15    5.02
  -1   8  15  107.18    6.82
  -1   8  15  101.61    7.10
   1   8 -15  105.42    4.97
   1   8 -15   99.59    4.92
  -1  -8  15  117.08    5.80
  -1  -8  14  222.58    7.20
  -1   8  14  234.71    9.64
  -1  -8  14  226.84   15.67
  -1   8  14  203.37    9.70
   1   8 -14  223.79    7.14
  -1  -8  14  232.64    8.05
  -1   8  13    9.29    5.13
   1  -8 -13    4.28    2.67
  -1  -8  13    8.00    3.06
   1   8 -13    5.64    2.26
  -1  -8  13    6.85    2.68
   1   8 -12   19.45    4.09
  -1  -8  12   21.68    4.78
  -1  -8  12   17.10    4.51
  -1   8  12   10.29    5.01
   1  -8 -12   16.35    5.48
  -1  -8  12   13.08    3.78
   1   8 -12   17.16    4.15
   1   8 -11   53.57    6.80
  -1  -8  11   49.20    7.58
  -1  -8  11   34.83    6.02
   1  -8 -11   49.04    8.71
  -1  -8  11   50.28    7.12
  -1   8  11   52.35   10.24
   1   8 -11   51.46    7.07
   1   8 -10  147.55   11.27
  -1  -8  10  116.49   10.67
  -1  -8  10  137.88   11.74
   1  -8 -10  148.57   14.62
  -1   8  10  161.23   17.53
  -1   8  10  138.84   14.80
  -1  -8  10  147.33   13.13
   1   8 -10  153.80   11.96
  -1  -8   9  354.03   20.15
   1  -8  -9  352.88   21.87
  -1  -8   9  365.76   19.10
   1  -8  -9  393.21   24.82
  -1   8   9  396.15   26.57
   1   8  -9  350.36   17.56
  -1   8   9  358.40   23.02
   1   8  -9  354.11   18.03
   1  -8  -8   77.11    9.93
   1   8  -8   79.29    8.43
   1  -8  -8   77.59   10.69
  -1   8   8   96.89   12.60
  -1  -8   8   80.93    9.54
  -1   8   8   76.38   10.34
   1   8  -8   86.13    8.79
  -1   8   7    8.01    3.60
   1   8  -7   10.17    3.19
   1  -8  -7    8.45    3.12
   1  -8  -7    8.74    3.49
  -1   8   7    5.66    2.68
  -1  -8   7   10.20    3.31
   1   8  -7    9.49    2.89
   1  -8  -6  108.57   11.99
  -1   8   6  107.51   11.63
   1   8  -6  108.51   10.07
  -1  -8   6  101.79   10.63
   1  -8  -6  103.42   10.99
   1   8  -6  100.68    9.45
   1  -8  -5  250.22   16.74
  -1  -8   5  275.45   17.42
  -1   8   5  256.90   17.56
   1  -8  -5  269.56   18.62
   1   8  -5  265.25   15.90
   1   8  -5  259.20   15.14
  -1   8   4    6.16    2.59
   1  -8  -4    9.08    3.41
  -1  -8   4    5.40    2.65
   1  -8  -4    5.03    2.77
   1   8  -4    4.24    1.74
   1   8  -4    6.48    2.46
   1   8  -3  256.25   15.98
   1  -8  -3  259.52   17.74
  -1  -8   3  249.70   16.54
  -1   8   3  262.44   16.95
   1  -8  -3  249.90   16.10
   1   8  -3  253.98   15.11
  -1  -8   3  275.68   15.23
   1  -8  -2   36.50    6.58
  -1   8   2   37.35    6.28
   1  -8  -2   37.11    6.16
  -1  -8   2   35.36    6.27
   1   8  -2   36.67    6.11
  -1   8   2   37.64    5.78
  -1  -8   2   46.02    6.25
   1   8  -2   33.19    5.44
  -1  -8   1    4.52    2.40
   1  -8  -1    3.00    1.71
   1  -8  -1    6.28    2.91
  -1   8   1    4.42    2.12
   1   8  -1    3.97    2.29
  -1  -8   1    5.14    2.15
   1   8  -1    3.65    1.61
  -1   8   1    4.28    2.03
   1   8   0   75.31    8.92
  -1  -8   0   76.53    8.49
  -1   8   0   64.73    8.12
  -1  -8   0   68.80    8.74
  -1  -8   0   64.24    6.97
   1  -8   0   65.15    8.63
   1  -8   0   65.45    7.88
  -1   8   0   70.33    7.56
   1   8   0   71.38    8.19
  -1  -8  -1   14.81    3.43
   1  -8   1   10.26    2.93
   1  -8   1   14.43    4.18
  -1  -8  -1   17.51    4.16
   1   8   1   15.97    4.23
  -1  -8  -1   23.81    5.21
  -1   8  -1   14.44    3.83
   1   8   1   11.99    3.20
  -1   8  -1   12.85    3.06
   1  -8   2   11.39    3.15
  -1  -8  -2    7.40    2.36
  -1   8  -2    7.43    2.52
  -1  -8  -2   11.26    3.62
   1   8   2   11.76    3.74
   1  -8   2   12.15    3.58
   1   8   2    9.96    3.08
  -1  -8  -2   11.89    3.56
   1   8   2    9.07    2.87
  -1   8  -2    9.07    2.61
   1  -8   3   72.25    8.97
  -1  -8  -3   77.78    9.43
  -1  -8  -3   68.55    8.32
   1   8   3   84.72   10.07
  -1   8  -3   82.89    8.96
   1   8   3   76.32    9.30
   1  -8   3   68.06    7.87
   1   8   3   73.05    8.59
  -1   8  -3   69.00    7.47
   1   8   4   -1.00    1.98
   1   8   4    2.27    1.63
  -1  -8  -4   -0.11    0.75
  -1  -8  -4   -1.19    1.63
  -1   8  -4    1.42    1.10
   1  -8   4    1.19    1.44
   1   8   4   -0.71    1.75
  -1   8  -4    2.21    1.34
   1   8   5  153.10   14.27
  -1   8  -5  154.97   12.09
   1   8   5  144.47   13.11
   1  -8   5  147.87   12.77
  -1  -8  -5  141.03   13.16
  -1  -8  -5  145.25   12.64
  -1   8  -5  127.55   10.17
   1   8   5  144.66   12.52
  -1   8  -6  103.60    9.82
  -1  -8  -6  107.87   11.09
   1   8   6  107.32   12.32
  -1  -8  -6  108.30   11.69
   1  -8   6   99.01   10.40
  -1   8  -6   96.51    8.83
  -1   8  -7    8.87    2.84
   1  -8   7    9.00    3.20
  -1  -8  -7    6.80    2.90
   1   8   7   11.17    4.25
  -1  -8  -7    6.92    2.92
  -1   8  -7    6.81    2.24
  -1  -8  -8    2.03    1.74
   1   8   8    3.91    2.51
   1  -8   8    1.36    0.69
  -1   8  -8    1.15    1.26
   1  -8   8    0.94    1.09
  -1  -8  -8    0.88    1.44
  -1   8  -8    0.51    0.36
   1   8   9  105.25   13.48
  -1  -8  -9   84.58   11.29
   1  -8   9   95.68   10.09
  -1   8  -9   95.37    9.30
   1  -8   9   92.15   10.02
  -1  -8  -9   81.55   10.49
  -1   8  -9   82.01    8.47
  -1  -8 -10  106.72   13.03
   1   8  10  111.78   14.46
  -1  -8 -10   87.88   11.20
  -1   8 -10  100.92    9.59
   1  -8  10  102.93   10.58
   1  -8  10   99.39   10.32
  -1   8 -10   94.53    9.29
   1  -8  11   80.61    9.42
   1   8  11   80.62   12.79
  -1  -8 -11   75.02   11.31
  -1   8 -11   77.79    8.45
  -1  -8 -11   69.35   10.36
   1  -8  11   74.66    9.01
  -1   8 -11   78.13    8.65
   1  -8  12    7.81    3.21
  -1  -8 -12    1.68    2.04
   1   8  12    8.05    4.00
   1  -8  12    8.87    2.98
  -1  -8 -12    6.59    3.84
  -1   8 -12    7.58    2.70
   1   8  13   25.71    7.74
   1  -8  13   25.13    5.30
  -1  -8 -13   23.24    6.76
   1  -8  13   23.12    4.95
   1  -8  13   24.08    5.30
  -1  -8 -13   15.95    5.65
  -1   8 -13   26.14    4.97
   1  -8  14   54.33    3.86
  -1  -8 -14   48.21    5.27
  -1  -8 -14   64.44    5.71
   1  -8  14   63.48    4.25
  -1  -8 -14   58.15    5.82
  -1  -8 -14   66.66    5.74
   1   8  14   58.63    5.16
   1  -8  14   61.00    4.20
  -1   8 -14   53.27    3.48
   1  -8  15   17.95    2.29
  -1  -8 -15   13.66    2.90
   1  -8  15   16.65    2.23
  -1  -8 -15   17.28    3.15
  -1  -8 -15   14.79    2.86
   1   8  15   16.42    2.88
  -1  -8 -15   19.78    3.28
  -1   8 -15   15.98    1.93
  -1  -8 -15    8.10    1.89
   1  -8  15   17.35    2.30
  -1  -8 -16   67.09    6.63
  -1  -8 -16   86.51    7.21
   1  -8  16   97.47    5.32
  -1  -8 -16   73.27    6.93
  -1  -8 -16  101.24    7.70
   1   8  16   86.79    6.71
  -1   8 -16   84.54    4.51
   1  -8  16  103.76    5.44
  -1  -8 -16   66.34    6.25
  -1  -8 -17  126.40    8.96
  -1  -8 -17   96.81    7.92
   1  -8  17  150.77    6.66
  -1  -8 -17  149.33    9.75
  -1  -8 -17  103.40    8.40
   1   8  17  128.46    8.29
  -1   8 -17  123.94    5.41
   1  -8  17  155.82    6.77
  -1  -8 -17  127.29    8.48
  -1  -8 -18    2.17    0.97
   1  -8  18    3.88    1.13
  -1  -8 -18    2.87    1.89
  -1  -8 -18   -0.74    1.95
  -1   8 -18    3.13    0.85
   1   8  18    3.64    1.16
  -1  -8 -18    2.37    1.70
   1  -8  18    4.80    1.20
  -1   8 -18    3.29    0.77
  -1  -8 -19    0.10    0.63
  -1  -8 -19    1.15    1.01
   1  -8  19    0.39    0.67
   1   8  19    1.16    0.95
  -1  -8 -19    0.81    1.06
  -1   8 -19    0.70    0.34
  -1  -8 -19   -1.13    1.14
   1   8  19    0.27    0.94
   1  -8  19    0.51    0.53
  -1   8 -19    0.61    0.32
  -1  -8 -20  171.75   11.01
   1   8  20  226.54   11.26
  -1  -8 -20  226.36   11.81
   1  -8  20  218.91    8.05
  -1  -8 -20  188.16   11.63
   1   8  20  201.52   10.58
  -1  -8 -20  163.33   11.10
  -1   8 -20  191.52    7.06
   1  -8  20  215.39    8.08
  -1   8 -20  227.25    7.37
  -1  -8 -21  134.93    9.71
   1  -8  21  157.20    6.75
   1   8  21  147.43    9.19
  -1  -8 -21  162.76    9.74
  -1  -8 -21  141.87    9.92
   1   8  21  144.03    8.83
  -1   8 -21  122.67    5.56
  -1   8 -21  151.00    5.96
   1  -8  21  140.67    6.58
  -1  -8 -22    2.09    1.38
   1   8  22    2.27    1.53
   1  -8  22    1.58    0.79
  -1  -8 -22    1.37    1.31
  -1  -8 -22    2.48    1.42
  -1   8 -22    0.62    0.52
  -1  -8 -22    0.38    0.84
   1   8  22    3.10    1.50
  -1   8 -22    1.24    0.70
   1  -8  22    1.47    0.70
  -1   8 -22    0.95    0.66
   1   8  23  234.69   11.59
   1  -8  23  274.06    8.60
   1  -8  23  201.54    6.92
  -1  -8 -23  239.29   12.27
  -1  -8 -23  280.12   11.85
   1   8  23  253.54   11.06
  -1  -8 -23  275.09   12.73
  -1  -8 -23  225.27   12.90
  -1   8 -23  218.42    7.20
  -1   8 -23  250.50    7.52
  -1   8 -23  268.35    7.72
  -1  -8 -24   66.75    6.31
   1  -8  24   73.84    4.32
   1  -8  24   56.03    3.57
   1   8  24   71.04    6.30
  -1   8 -24   62.10    3.74
  -1  -8 -24   64.96    6.77
   1   8  24   74.40    5.77
  -1  -8 -24   81.72    6.66
  -1   8 -24   70.93    3.96
  -1   8 -24   64.49    3.82
   1  -8  25   45.15    3.08
  -1  -8 -25   60.69    5.75
   1   8  25   54.43    5.32
   1  -8  25   62.32    3.90
   1   8  25   56.39    4.79
  -1   8 -25   50.37    3.29
  -1  -8 -25   67.53    5.77
  -1  -8 -25   52.08    5.78
  -1   8 -25   58.32    3.55
  -1   8 -25   55.55    3.45
   1   8  26   10.05    2.32
   1  -8  26    6.88    1.19
   1  -8  26    9.34    1.47
  -1  -8 -26    6.26    1.84
  -1  -8 -26   12.03    2.39
  -1  -8 -26    6.91    1.98
   1   8  26    7.64    1.73
  -1   8 -26    7.63    1.26
  -1   8 -26    8.32    1.31
  -1   8 -26    7.87    1.32
   1  -8  27  130.02    4.86
   1  -8  27  165.58    5.97
   1   8  27  152.68    8.16
  -1  -8 -27  156.79    8.40
   1   8  27  153.27    7.01
   1   8  27  142.11    5.39
  -1  -8 -27  169.87    8.01
  -1  -8 -27  155.65    9.03
  -1   8 -27  152.07    5.60
  -1   8 -27  152.60    5.44
   1  -8  28    5.18    1.08
   1   8  28    5.85    1.56
  -1  -8 -28    3.38    1.22
   1  -8  28    4.66    0.92
  -1  -8 -28    4.65    1.47
  -1  -8 -28    5.62    1.41
   1   8  28    4.20    0.96
  -1   8 -28    4.17    1.02
  -1   8 -28    4.75    1.01
   1  -8  29    3.36    0.75
   1   8  29    3.35    1.18
  -1  -8 -29    2.72    0.95
   1  -8  29    3.79    0.89
  -1  -8 -29    3.00    1.18
   1   8  29    3.13    0.88
  -1   8 -29    3.20    0.74
  -1   8 -29    3.69    0.99
  -1  -8 -30   26.47    2.99
   1  -8  30   21.07    1.71
   1   8  30   23.95    2.73
   1  -8  30   24.53    2.09
   1   8  30   25.24    2.29
  -1  -8 -30   24.66    2.97
  -1   8 -30   21.70    1.84
  -1   8 -30   24.46    2.13
   1   8  31   19.64    2.29
   1  -8  31   18.73    1.50
   1  -8  31   18.83    1.77
  -1  -8 -31   20.34    2.45
  -1   8 -31   18.94    1.79
  -1   8 -31   17.03    1.56
  -1  -8 -32    0.38    0.45
   1  -8  32   -0.10    0.22
   1   8  32    0.29    0.25
  -1   8 -32    0.28    0.39
  -1  -8 -33    2.21    0.78
   1  -8  33    1.90    0.49
   1   8  33    1.77    0.58
  -1   8 -33    1.96    0.55
  -1   8 -33    2.17    0.62
  -1   8 -33    1.85    0.52
  -1  -8 -34   19.43    1.92
   1  -8  34   18.61    1.51
   1   8  34   18.05    1.66
  -1   8 -34   20.01    1.50
  -1   8 -34   18.66    1.52
  -1   8 -34   19.39    1.51
   1  -8  35   79.19    2.88
  -1  -8 -35   83.16    3.52
   1  -9 -33   23.56    1.90
  -1  -9  32    5.60    0.84
  -1  -9  32    5.02    0.73
  -1   9  32    5.56    1.05
   1  -9 -32    5.67    1.07
   1   9 -32    5.45    0.81
  -1   9  31   56.31    3.54
  -1  -9  31   48.17    2.39
   1  -9 -31   54.06    3.45
  -1  -9  31   53.64    2.63
   1  -9 -31   56.27    3.23
   1   9 -31   52.85    2.58
   1   9 -31   50.11    2.37
  -1   9  30    5.88    1.18
   1  -9 -30    6.33    1.33
  -1  -9  30    6.52    0.95
  -1  -9  30    6.41    0.95
   1  -9 -30    6.67    1.26
   1   9 -30    9.49    1.18
   1   9 -30    6.95    0.93
   1  -9 -29    1.84    0.89
  -1  -9  29    0.44    0.22
  -1  -9  29    1.34    0.49
  -1   9  29    1.15    0.56
   1  -9 -29    0.78    0.37
   1   9 -29    1.12    0.33
   1   9 -29    1.56    0.57
  -1   9  28   56.03    4.47
  -1  -9  28   52.45    2.94
  -1  -9  28   48.23    2.85
   1  -9 -28   57.57    4.43
   1  -9 -28   56.97    4.24
  -1   9  28   48.49    2.85
   1   9 -28   53.10    2.87
   1   9 -28   52.80    2.92
   1  -9 -27  145.97    7.47
  -1  -9  27  139.05    5.02
  -1   9  27  151.81    7.87
  -1  -9  27  145.19    5.04
  -1   9  27  129.83    4.92
   1  -9 -27  160.63    7.71
   1   9 -27  143.20    4.89
   1   9 -27  146.25    4.97
  -1  -9  26   24.22    2.12
  -1  -9  26   21.31    2.09
   1  -9 -26   22.67    3.13
  -1   9  26   22.83    3.22
  -1   9  26   20.43    2.04
   1  -9 -26   24.40    3.27
   1   9 -26   24.54    2.01
   1   9 -26   21.45    1.99
   1   9 -26   21.21    1.93
  -1  -9  25    3.26    0.91
  -1  -9  25    3.82    0.88
  -1   9  25    1.29    0.78
   1  -9 -25    3.66    1.12
   1   9 -25    2.93    0.76
   1  -9 -25    2.05    0.98
  -1   9  25    3.10    0.91
   1  -9 -25    2.06    1.13
   1   9 -25    2.58    0.66
   1   9 -25    2.58    0.78
  -1   9  24   24.89    3.59
  -1  -9  24   30.37    2.49
   1  -9 -24   27.74    3.86
  -1  -9  24   25.36    2.44
   1  -9 -24   30.14    3.72
   1  -9 -24   29.92    4.11
   1  -9 -24   24.99    3.88
   1   9 -24   22.41    2.09
  -1   9  24   31.53    3.24
  -1   9  24   26.73    2.51
   1   9 -24   26.38    2.38
   1  -9 -24   28.63    3.18
   1   9 -24   28.24    2.36
  -1  -9  23  174.66    6.53
  -1  -9  23  207.56    6.57
  -1   9  23  165.22    9.72
   1  -9 -23  183.96   10.31
   1  -9 -23  203.21   10.03
  -1   9  23  208.93    9.04
  -1   9  23  166.80    6.48
   1  -9 -23  204.77   11.17
   1  -9 -23  172.46   10.44
   1   9 -23  162.41    5.82
   1   9 -23  181.02    6.31
   1  -9 -23  223.41    9.36
   1   9 -23  208.52    6.38
  -1  -9  22  164.99    6.02
  -1   9  22  126.19    8.58
  -1  -9  22  139.45    5.98
   1  -9 -22  137.01    9.21
   1  -9 -22  158.34    9.28
   1  -9 -22  130.76    9.28
   1   9 -22  120.70    5.16
  -1   9  22  144.27    6.16
   1  -9 -22  145.73   10.01
  -1   9  22  163.13    8.44
   1  -9 -22  177.98    8.90
   1   9 -22  171.28    5.87
   1   9 -22  141.31    5.73
  -1   9  21    1.02    0.91
   1  -9 -21    2.01    1.46
  -1  -9  21    2.71    0.92
   1  -9 -21    2.04    1.34
   1  -9 -21    2.26    1.61
  -1   9  21    4.06    1.70
   1   9 -21    1.47    0.60
   1   9 -21    2.25    0.96
   1  -9 -21    3.01    1.27
   1   9 -21    3.22    0.97
   1  -9 -20  154.24    9.85
  -1   9  20  134.44    8.87
   1  -9 -20  126.31    9.25
  -1  -9  20  160.95    6.16
  -1   9  20  137.34    8.42
   1  -9 -20  128.16    9.97
   1   9 -20  126.16    5.45
   1   9 -20  124.18    5.58
   1  -9 -20  160.74    9.27
  -1  -9  20  150.36    6.87
  -1   9  19   63.08    5.92
   1  -9 -19   55.47    6.17
   1  -9 -19   49.27    5.70
  -1  -9  19   63.95    3.92
   1  -9 -19   39.15    5.70
   1   9 -19   56.04    3.63
  -1   9  19   50.45    5.34
  -1  -9  19   61.67    4.41
   1  -9 -19   59.23    5.90
   1   9 -19   51.89    3.66
   1  -9 -18   85.85    7.55
  -1   9  18  106.25    7.54
  -1  -9  18  100.70    4.87
   1  -9 -18   76.63    7.33
  -1  -9  18  105.36    5.16
   1  -9 -18   73.31    7.61
  -1   9  18   82.89    6.84
   1  -9 -18   98.40    7.80
   1   9 -18   91.61    4.89
  -1  -9  18  106.07    5.78
  -1   9  17   82.98    6.52
  -1  -9  17   79.39    4.34
  -1  -9  17   79.54    4.47
   1  -9 -17   57.36    6.38
  -1   9  17   63.94    6.08
   1  -9 -17   59.03    6.74
   1   9 -17   79.36    4.55
   1   9 -17   72.44    4.41
  -1  -9  17   83.97    5.11
  -1  -9  16  152.17    6.07
  -1  -9  16  139.29    6.00
   1  -9 -16  105.90    8.57
  -1   9  16  157.19    8.74
   1  -9 -16  134.93   10.00
  -1   9  16  131.24    8.48
   1   9 -16  138.47    5.99
  -1  -9  16  166.23    7.17
   1   9 -16  142.07    6.06
  -1  -9  15   26.79    2.58
   1  -9 -15   22.25    3.95
  -1   9  15   26.31    3.58
  -1  -9  15   22.36    2.45
  -1   9  15   22.13    3.42
   1  -9 -15   22.43    3.88
   1   9 -15   22.62    2.40
   1   9 -15   22.97    2.44
  -1  -9  15   26.13    2.83
   1  -9 -14   11.88    2.77
  -1  -9  14   18.60    2.18
  -1   9  14   14.89    2.65
  -1  -9  14   14.91    2.00
   1  -9 -14   13.63    2.75
  -1   9  14   14.28    2.66
   1   9 -14   15.73    2.00
  -1  -9  14   17.09    2.30
   1   9 -14   14.25    1.93
  -1   9  13   42.59    4.26
  -1  -9  13   41.37    3.31
  -1  -9  13   42.54    3.31
   1  -9 -13   45.29    5.24
  -1   9  13   44.14    4.54
   1  -9 -13   47.98    5.35
   1   9 -13   40.26    3.17
   1   9 -13   45.45    3.33
  -1  -9  13   45.22    3.64
   1  -9 -13   37.88    4.66
  -1   9  12    3.34    1.35
  -1  -9  12    2.13    0.79
  -1  -9  12    2.60    1.00
  -1  -9  12    2.03    0.91
   1  -9 -12    2.93    1.56
  -1   9  12    2.68    1.56
   1  -9 -12    0.61    0.86
   1   9 -12    1.18    0.58
   1  -9 -12   -0.62    1.48
   1   9 -12    1.55    0.67
  -1  -9  12    3.15    1.09
  -1  -9  11  147.60    6.60
  -1   9  11  162.96    7.62
   1  -9 -11  151.07    8.69
  -1   9  11  154.58    7.97
   1  -9 -11  172.82    9.54
  -1  -9  11  141.99    6.35
   1   9 -11  161.36    6.10
   1   9 -11  151.92    5.94
   1  -9 -11  151.50    9.06
   1  -9 -10   75.61    5.95
  -1   9  10   77.04    5.16
  -1  -9  10   60.88    4.18
  -1   9  10   73.41    5.35
  -1  -9  10   72.12    4.57
   1  -9 -10   84.84    6.41
   1  -9 -10   73.07    6.15
   1   9 -10   69.60    3.96
  -1  -9  10   67.02    4.31
  -1  -9   9    6.65    1.36
   1   9  -9    5.44    1.11
  -1   9   9    8.00    1.68
   1  -9  -9    6.60    1.75
  -1  -9   9    6.31    1.36
   1  -9  -9    4.95    1.37
   1   9  -9    7.74    1.36
  -1  -9   9    6.36    1.33
  -1  -9   8   74.17    4.53
  -1  -9   8   86.74   10.07
  -1   9   8   76.56    5.09
  -1  -9   8   85.95    4.96
   1   9  -8   74.34    4.10
   1  -9  -8   90.87    6.23
   1   9  -8   74.93    4.06
   1  -9  -8   91.55    6.42
  -1  -9   7  273.08    8.61
   1  -9  -7  272.53   19.68
  -1   9   7  297.91    9.79
  -1  -9   7  310.66    9.40
   1  -9  -7  327.43   11.44
   1   9  -7  281.09    7.93
   1  -9  -7  340.55   12.00
   1  -9  -6   20.16    5.24
   1   9  -6   21.94    4.76
  -1   9   6   20.54    5.39
   1   9  -6   23.00    4.83
   1  -9  -5    0.31    1.65
  -1  -9   5    0.18    1.73
   1   9  -5   -1.58    1.38
  -1   9   5   -0.92    2.04
   1  -9  -5    1.78    2.06
   1   9  -5    1.17    1.35
   1  -9  -4   57.36    9.08
   1   9  -4   64.55    8.54
   1  -9  -4   61.83    8.62
  -1   9   4   57.63    8.66
  -1  -9   4   64.93    9.11
   1   9  -4   59.84    7.76
   1  -9  -3  192.27   16.50
  -1  -9   3  196.22   15.78
  -1   9   3  197.06   15.97
   1   9  -3  199.93   15.08
   1  -9  -3  198.45   15.21
   1   9  -3  188.44   13.90
   1  -9  -2  117.28   11.45
  -1  -9   2  117.64   12.22
  -1   9   2  121.29   12.34
   1  -9  -2  129.17   13.39
   1   9  -2  127.66   12.18
   1   9  -2  125.44   11.44
  -1  -9   1    2.21    1.60
   1  -9  -1    2.33    1.55
  -1   9   1    3.70    2.24
   1  -9  -1    2.05    1.34
   1   9  -1    3.17    1.90
   1   9  -1    3.48    2.28
   1   9   0   91.17   10.48
  -1  -9   0   85.20   10.42
   1  -9   0   72.79    8.77
  -1   9   0   88.42   10.19
   1  -9   0   89.78   10.87
   1   9   0   83.83    9.50
   1  -9   1   58.24    7.84
  -1   9  -1   67.10    8.74
  -1  -9  -1   66.70    9.35
   1  -9   1   67.40    9.45
   1   9   1   68.32    9.23
   1   9   1   63.73    8.38
   1  -9   2  104.07   11.73
  -1  -9  -2  103.86   11.72
   1   9   2   98.40   11.10
  -1   9  -2  108.85   11.09
   1   9   2   97.24   10.48
  -1   9  -2   95.13    9.67
  -1   9  -3  182.97   14.21
  -1  -9  -3  181.48   15.70
   1  -9   3  183.81   15.52
   1   9   3  179.73   15.28
   1   9   3  180.07   14.56
  -1   9  -3  171.80   12.96
  -1   9  -4   29.56    5.65
   1  -9   4   35.81    6.75
   1   9   4   30.96    6.32
  -1  -9  -4   30.37    6.63
  -1   9  -4   33.32    5.64
   1   9   4   29.34    6.01
  -1  -9  -5  122.81   13.31
  -1   9  -5  121.92   11.47
   1   9   5  128.99   13.51
   1  -9   5  128.91   12.86
   1   9   5  129.99   14.22
  -1   9  -5  118.89   10.81
   1   9   5  116.90   12.19
  -1  -9  -6   96.69   12.10
  -1   9  -6  100.96   10.07
   1  -9   7  126.69    6.02
  -1   9  -7  118.70   10.88
   1  -9   7  129.54    6.21
   1   9   7  123.00    6.27
  -1  -9  -7  141.40    7.52
  -1  -9  -7  127.23    7.35
   1  -9   8   66.59    4.42
   1  -9   8   70.22    4.53
   1   9   8   67.78    4.82
  -1  -9  -8   81.24    5.83
   1   9   8   64.17    4.64
  -1  -9  -8   68.08    5.55
  -1   9  -8   64.27    3.86
  -1   9  -9   15.02    2.48
   1  -9   9   14.96    2.12
  -1  -9  -9   18.55    2.92
   1   9   9   17.91    2.57
   1   9   9   15.24    2.35
   1  -9   9   17.90    2.28
  -1  -9  -9   15.57    2.66
  -1   9  -9   14.14    1.83
  -1   9 -10  102.45    6.30
   1  -9  10  112.34    5.78
   1   9  10  121.56    6.81
  -1  -9 -10  133.33    8.05
   1   9  10  113.13    6.58
   1  -9  10  122.44    6.03
  -1   9 -10  110.20    5.14
  -1  -9 -10  119.28    7.81
  -1   9 -11   10.92    1.93
   1  -9  11   13.73    2.05
   1  -9  11   12.87    1.97
   1   9  11   13.77    2.47
  -1  -9 -11   14.51    2.77
   1   9  11   12.08    2.32
  -1   9 -11   13.39    1.81
   1  -9  11   16.28    2.27
  -1  -9 -11   10.82    2.27
  -1   9 -12   11.90    1.99
   1  -9  12   17.14    2.37
   1   9  12   16.15    2.75
   1  -9  12   16.35    2.23
  -1  -9 -12   19.32    3.29
   1   9  12   14.75    2.45
   1  -9  12   17.78    2.42
  -1  -9 -12    9.89    2.36
  -1   9 -12   16.12    2.02
  -1   9 -13   65.41    4.54
  -1  -9 -13   81.53    6.18
   1  -9  13   77.49    4.89
  -1  -9 -13   77.72    6.76
   1   9  13   75.41    5.96
   1   9  13   65.82    5.44
  -1   9 -13   66.15    4.04
   1  -9  13   76.22    4.85
  -1  -9 -14   43.75    4.65
   1  -9  14   40.24    3.53
   1  -9  14   34.89    3.20
   1   9  14   40.26    4.48
  -1  -9 -14   34.72    4.66
   1   9  14   32.83    3.85
   1  -9  14   40.48    3.56
  -1   9 -14   31.10    2.78
   1  -9  15   30.40    3.00
  -1  -9 -15   30.90    4.08
  -1  -9 -15   27.98    4.33
   1   9  15   24.95    3.38
   1   9  15   31.56    4.08
   1  -9  15   35.88    3.38
  -1  -9 -15   17.36    3.31
  -1   9 -15   29.36    2.74
  -1  -9 -16  184.84   10.45
   1  -9  16  186.41    7.38
   1   9  16  182.10    9.99
  -1  -9 -16  142.16    9.98
   1  -9  16  206.54    7.95
  -1  -9 -16  149.41    9.41
  -1   9 -16  167.36    6.43
  -1  -9 -17   14.14    2.89
   1  -9  17   19.12    2.41
  -1  -9 -17   10.20    2.58
  -1   9 -17   18.26    2.21
   1   9  17   17.00    3.08
   1  -9  17   21.10    2.58
  -1   9 -17   16.48    2.02
  -1  -9 -17   19.16    3.22
   1  -9  18   54.94    4.02
  -1  -9 -18   44.96    5.40
  -1   9 -18   54.05    3.81
  -1  -9 -18   34.78    4.99
   1   9  18   48.88    5.29
  -1  -9 -18   64.06    5.83
   1  -9  18   59.55    4.33
  -1   9 -18   54.74    3.71
   1  -9  19   80.73    4.85
  -1  -9 -19   61.36    6.40
  -1  -9 -19   58.70    6.49
  -1   9 -19   75.95    4.48
   1   9  19   77.20    6.64
  -1   9 -19   86.36    4.55
   1  -9  19   89.85    5.26
  -1  -9 -20   25.10    4.04
   1  -9  20   37.99    3.26
  -1  -9 -20   29.94    4.48
  -1   9 -20   31.34    2.83
   1   9  20   35.28    4.39
   1  -9  20   38.52    3.34
  -1   9 -20   37.77    3.00
  -1  -9 -21    3.19    1.32
   1  -9  21    4.49    1.00
  -1   9 -21    3.81    0.92
  -1  -9 -21    4.13    1.66
   1   9  21    3.61    1.20
   1  -9  21    2.24    0.64
  -1   9 -21    4.54    1.10
   1  -9  22   51.10    3.62
   1   9  22   43.20    4.82
  -1  -9 -22   42.83    5.24
  -1   9 -22   42.15    3.18
  -1  -9 -22   50.55    5.49
   1   9  22   52.86    5.04
  -1   9 -22   50.53    3.33
   1  -9  22   47.19    3.65
   1   9  23  136.52    8.31
  -1  -9 -23  130.95    8.92
   1  -9  23  117.05    5.11
   1  -9  23  153.12    6.04
  -1  -9 -23  152.02    9.01
  -1   9 -23  122.14    5.22
   1   9  23  147.12    8.12
  -1   9 -23  149.56    5.64
   1  -9  24    9.65    1.46
   1   9  24    9.38    1.93
   1  -9  24    7.36    1.19
  -1  -9 -24   11.73    2.59
   1   9  24    9.10    1.98
  -1   9 -24   10.47    1.52
  -1  -9 -24   12.16    2.49
  -1   9 -24    9.84    1.44
   1  -9  25   42.60    2.86
  -1  -9 -25   48.21    4.89
   1   9  25   51.62    4.79
   1  -9  25   54.25    3.38
   1   9  25   49.92    4.18
  -1  -9 -25   53.24    4.71
  -1   9 -25   44.70    2.94
  -1   9 -25   52.20    3.17
  -1  -9 -26    2.28    1.15
   1  -9  26    2.18    0.68
   1   9  26    1.77    0.71
   1  -9  26    1.79    0.57
   1   9  26    1.68    0.66
   1   9  26    1.20    0.76
  -1  -9 -26    0.96    0.61
  -1   9 -26    1.12    0.52
   1  -9  27   59.63    3.10
   1   9  27   71.78    5.06
  -1  -9 -27   69.87    5.28
   1  -9  27   72.32    3.67
  -1  -9 -27   74.57    4.76
   1   9  27   68.50    4.31
   1   9  27   62.75    3.39
  -1   9 -27   66.37    3.38
   1   9  28   37.50    3.41
   1  -9  28   33.14    2.38
   1  -9  28   29.96    2.08
  -1  -9 -28   37.12    3.61
   1   9  28   33.45    2.76
   1   9  28   27.24    2.11
  -1  -9 -28   37.32    3.09
  -1   9 -28   33.55    2.31
  -1  -9 -29    3.49    1.11
   1   9  29    2.26    0.77
   1  -9  29    1.37    0.45
   1  -9  29    2.27    0.64
   1   9  29    1.36    0.47
  -1   9 -29    1.47    0.46
  -1  -9 -30    2.86    0.98
   1  -9  30    1.70    0.49
   1   9  30    1.40    0.41
   1  -9  30    1.58    0.45
   1   9  30    1.58    0.55
  -1   9 -30    1.70    0.43
   1  -9  31   22.56    1.71
   1   9  31   21.98    1.97
  -1  -9 -31   21.57    2.21
   1  -9  31   19.75    1.37
  -1   9 -31   21.99    1.77
   1  -9  32   19.11    1.49
  -1  -9 -32   17.82    1.81
  -1   9 -32   19.48    1.52
  -1   9 -32   18.95    1.55
  -1  -9 -33   59.92    3.00
   1  -9  33   61.03    2.48
  -1   9 -33   58.14    2.37
   1 -10 -30   29.23    2.21
  -1 -10  30   27.57    1.66
   1  10 -30   29.11    1.67
  -1 -10  29   70.47    2.85
  -1 -10  29   68.82    2.75
   1 -10 -29   72.49    3.79
  -1  10  29   76.12    3.92
   1 -10 -29   71.04    3.66
   1  10 -29   71.55    2.80
  -1 -10  28   20.55    1.66
  -1  10  28   23.56    2.42
   1 -10 -28   23.02    2.34
  -1 -10  28   21.36    1.61
   1 -10 -28   21.87    2.27
  -1  10  28   18.77    1.60
   1  10 -28   21.70    1.66
  -1  10  27    3.56    1.00
  -1 -10  27    3.00    0.72
  -1 -10  27    2.94    0.63
   1 -10 -27    2.76    0.85
   1 -10 -27    3.47    1.04
  -1  10  27    2.89    0.69
   1  10 -27    3.77    0.75
  -1 -10  26   50.93    2.68
  -1  10  26   56.65    4.42
  -1 -10  26   50.85    2.89
   1 -10 -26   55.37    4.32
  -1  10  26   46.07    2.84
   1 -10 -26   56.81    4.31
   1  10 -26   53.01    2.83
  -1  10  25    0.44    0.72
  -1 -10  25    0.60    0.46
  -1 -10  25    0.30    0.22
   1 -10 -25    0.69    0.83
   1 -10 -25   -0.11    0.72
   1  10 -25    1.72    0.61
  -1  10  25    0.07    0.31
   1  10 -25    0.88    0.47
  -1  10  24   -0.25    0.72
   1 -10 -24    0.82    0.84
  -1 -10  24    0.60    0.50
  -1 -10  24    0.64    0.43
   1 -10 -24    0.85    0.91
  -1  10  24    0.48    0.44
  -1  10  24    0.77    0.39
   1  10 -24    1.14    0.53
   1 -10 -24    0.60    0.56
   1  10 -24    0.85    0.56
   1 -10 -23  105.11    7.21
  -1 -10  23   98.35    4.12
  -1  10  23  100.56    6.91
  -1 -10  23   96.66    4.51
  -1  10  23  108.74    5.79
  -1  10  23   86.27    4.46
   1 -10 -23  106.42    7.37
   1  10 -23   89.69    4.10
   1 -10 -23  112.12    5.97
   1  10 -23  105.28    4.51
  -1 -10  22    3.90    0.98
  -1  10  22    2.03    1.09
   1 -10 -22    3.54    1.74
  -1 -10  22    3.62    0.97
  -1  10  22    2.98    1.12
   1  10 -22    3.02    0.82
  -1  10  22    3.93    1.43
   1 -10 -22    2.50    1.89
   1  10 -22    3.83    1.01
   1 -10 -22    4.18    1.50
  -1 -10  21   27.19    2.56
   1 -10 -21   24.23    3.77
  -1 -10  21   31.35    2.45
  -1  10  21   22.81    3.44
   1  10 -21   22.46    2.19
  -1  10  21   28.35    3.46
  -1  10  21   28.38    2.76
   1 -10 -21   31.59    4.56
   1 -10 -21   35.33    3.85
   1  10 -21   28.66    2.55
  -1 -10  20    8.91    1.35
  -1  10  20    6.08    1.80
   1 -10 -20    6.39    1.98
  -1  10  20   10.99    1.85
   1  10 -20    7.86    1.35
  -1  10  20    7.48    1.96
   1  10 -20    7.25    1.24
   1 -10 -20    8.74    1.97
  -1 -10  20    9.09    1.63
  -1  10  19    3.44    1.42
  -1 -10  19    3.54    0.84
  -1 -10  19    3.86    0.94
  -1  10  19    4.27    1.47
   1  10 -19    2.12    0.72
   1 -10 -19    0.53    0.98
  -1  10  19    4.73    1.83
   1 -10 -19    0.99    1.09
   1  10 -19    1.20    0.51
  -1 -10  19    2.65    0.81
  -1 -10  18   43.14    3.10
  -1 -10  18   36.80    2.87
  -1  10  18   40.05    4.59
   1 -10 -18   27.96    4.54
   1  10 -18   34.70    2.89
  -1  10  18   35.43    4.31
  -1 -10  18   39.50    3.41
   1  10 -18   32.60    2.87
   1 -10 -18   35.71    4.56
  -1 -10  17   39.46    3.02
  -1  10  17   35.04    4.20
  -1 -10  17   37.51    2.96
  -1  10  17   26.03    3.74
   1 -10 -17   25.16    4.42
   1 -10 -17   31.20    4.38
   1  10 -17   28.24    2.70
  -1 -10  17   35.14    3.26
  -1  10  16   19.07    3.16
  -1 -10  16   16.36    2.01
  -1 -10  16   19.27    2.21
  -1  10  16   16.62    3.11
   1 -10 -16   17.46    3.68
   1 -10 -16   12.48    2.87
  -1 -10  16   18.28    2.51
   1  10 -16   19.33    2.34
  -1  10  15  392.20   13.61
  -1 -10  15  329.10    9.04
  -1 -10  15  358.95    9.41
   1 -10 -15  344.15   15.65
  -1  10  15  332.38   13.20
   1  10 -15  396.25   10.11
  -1 -10  15  377.35   10.60
   1  10 -15  331.34    9.29
  -1 -10  14   38.32    3.12
  -1 -10  14   37.03    3.05
  -1  10  14   39.42    4.28
  -1  10  14   35.70    4.36
   1 -10 -14   41.36    5.48
   1 -10 -14   24.99    4.00
  -1 -10  14   42.10    3.59
   1  10 -14   38.78    3.20
   1  10 -14   42.82    3.38
   1  10 -13    1.13    0.63
  -1  10  13    0.81    0.96
  -1 -10  13    1.81    0.80
   1 -10 -13    1.42    0.98
  -1  10  13    2.34    1.26
  -1 -10  13    0.40    0.55
   1 -10 -13   -0.30    1.32
   1  10 -13    1.86    0.76
  -1 -10  12    3.03    1.03
   1  10 -12    4.31    1.27
  -1  10  12    2.54    1.14
  -1  10  12    3.98    1.41
   1 -10 -12    4.98    1.89
   1  10 -12    3.60    0.97
  -1 -10  12    2.44    0.96
   1 -10 -12    1.98    0.79
  -1  10  11   87.92    5.86
  -1 -10  11   88.65    4.80
  -1  10  11  104.49    6.31
  -1 -10  11   95.44    5.43
  -1  10  11   99.54    6.58
   1 -10 -11  112.68    8.00
  -1 -10  11   90.58    5.10
   1 -10 -11   94.38    7.48
   1  10 -11   97.76    4.94
  -1 -10  10   14.76    2.16
  -1  10  10   14.31    2.50
   1 -10 -10   16.02    3.02
  -1  10  10   13.57    2.44
   1 -10 -10   12.00    2.50
   1  10 -10   14.17    1.91
  -1 -10  10   16.67    2.23
  -1  10   9   16.51    2.97
  -1 -10   9   11.99    1.99
  -1 -10   9   14.04    2.17
  -1  10   9   16.43    2.55
   1 -10  -9   17.88    3.09
  -1 -10   9   13.97    2.05
   1  10  -9   15.01    1.96
   1 -10  -9   16.61    2.98
  -1  10   8   39.88    4.87
  -1 -10   8   34.04    3.22
   1 -10  -8   41.50    4.43
   1  10  -8   36.41    2.97
  -1  10   8   37.07    3.79
  -1  10   8   36.03    3.64
  -1 -10   8   36.42    3.40
   1  10  -8   33.92    2.87
   1 -10  -8   41.73    4.60
  -1 -10   8   36.36    3.26
  -1 -10   7   85.12    5.06
   1  10  -7   87.10    4.61
   1 -10  -7  102.95    6.70
  -1 -10   7   89.33    5.30
  -1  10   7   93.90    5.93
  -1  10   7   98.22    5.84
   1 -10  -7  106.43    7.09
   1  10  -7   90.31    4.66
  -1 -10   6   31.31    3.10
   1  10  -6   30.96    2.72
  -1  10   6   35.95    3.44
  -1 -10   6   35.02    3.34
  -1  10   6   34.68    3.52
   1 -10  -6   36.73    3.98
   1 -10  -6   38.87    4.17
   1  10  -6   34.01    2.90
  -1 -10   5    4.17    1.38
   1  10  -5    3.95    1.18
  -1 -10   5    5.12    1.63
   1 -10  -5    5.35    1.74
  -1  10   5    5.24    1.53
   1 -10  -5    5.55    1.68
   1  10  -5    4.00    1.06
  -1 -10   4  223.83    8.15
   1  10  -4  241.35    7.73
  -1 -10   4  245.89    8.65
   1 -10  -4  256.64    9.80
  -1  10   4  247.38    8.90
   1 -10  -4  258.94   10.18
   1  10  -4  241.48    7.69
  -1 -10   3  131.80    6.35
  -1 -10   3  148.84    6.73
   1  10  -3  146.70    6.04
  -1  10   3  145.63    6.71
   1 -10  -3  154.82    7.51
   1 -10  -3  171.72    7.96
   1  10  -3  148.38    6.04
   1 -10  -3  154.00    7.75
  -1 -10   2    1.74    0.76
  -1  10   2    0.61    0.32
  -1 -10   2    1.31    0.56
   1 -10  -2   -0.03    1.02
   1  10  -2    2.21    0.87
   1  10  -2    0.86    0.44
   1 -10  -2    1.32    1.05
  -1 -10   1   21.55    2.66
  -1 -10   1   25.72    2.88
  -1 -10   1   24.80    2.69
   1  10  -1   25.21    2.64
  -1  10   1   25.51    2.73
   1 -10  -1   27.81    3.11
   1  10  -1   26.41    2.58
   1 -10  -1   26.11    3.08
  -1 -10   0  306.01    9.86
  -1  10   0  327.06    9.42
  -1 -10   0  323.91   10.25
   1  10   0  325.10    9.31
  -1 -10   0  319.11    9.71
   1 -10   0  357.94   11.02
   1  10   0  322.22    9.14
   1 -10   0  328.62   10.67
  -1 -10   0  315.51   10.46
  -1 -10  -1   53.18    4.23
  -1 -10  -1   50.95    3.95
   1  10   1   53.40    3.87
  -1 -10  -1   51.35    4.14
   1 -10   1   55.62    4.30
  -1  10  -1   51.73    3.70
  -1 -10  -1   55.43    4.50
   1  10   1   50.23    3.67
   1 -10   1   52.55    4.24
  -1 -10  -2   -0.43    0.42
   1 -10   2   -0.88    0.81
  -1 -10  -2    1.45    0.83
   1  10   2    1.59    0.91
  -1  10  -2    0.85    0.69
   1  10   2    0.49    0.43
  -1 -10  -2    0.10    0.53
   1 -10   2    0.68    0.79
  -1 -10  -2    2.60    1.43
   1 -10   2    1.95    1.37
  -1 -10  -3  327.89   10.71
   1 -10   3  329.97    9.99
  -1 -10  -3  342.10   11.02
   1  10   3  317.41    9.72
   1 -10   3  331.20   10.35
  -1  10  -3  319.88    8.93
   1  10   3  300.35    9.32
  -1 -10  -3  308.88   10.09
  -1 -10  -3  332.87   11.31
   1 -10   3  324.75   10.20
   1 -10   4  266.20    9.05
  -1 -10  -4  277.86   10.06
   1  10   4  253.09    8.73
  -1 -10  -4  292.70   10.38
  -1  10  -4  270.61    8.24
   1  10   4  270.26    9.21
   1 -10   4  276.18    9.42
  -1 -10  -4  280.49   10.68
  -1  10  -5    2.08    1.96
   1 -10   5    0.60    0.83
  -1 -10  -5    0.29    1.20
   1 -10   5    1.41    1.13
   1  10   5    1.56    0.99
   1  10   5    1.20    0.82
  -1 -10  -5    4.21    1.64
  -1 -10  -5    2.47    1.47
  -1  10  -5    1.05    0.74
  -1  10  -6   -0.33    1.06
   1 -10   6    2.15    0.99
  -1 -10  -6    1.26    1.18
   1  10   6    1.03    0.81
   1 -10   6    1.83    0.87
  -1 -10  -6   -0.11    1.15
   1  10   6    1.24    0.47
  -1  10  -6    0.86    0.58
  -1 -10  -6    1.58    1.16
  -1  10  -7    9.60    2.19
   1 -10   7   10.00    1.77
  -1 -10  -7   10.23    2.21
   1  10   7    8.94    1.78
   1  10   7    9.81    1.79
  -1 -10  -7    9.79    1.86
   1 -10   7    9.76    1.82
  -1 -10  -7   10.43    2.43
  -1  10  -7    8.14    1.52
   1 -10   8    6.22    1.39
  -1  10  -8    7.13    1.81
  -1 -10  -8    7.69    2.10
   1  10   8    5.52    1.38
   1 -10   8    7.20    1.61
   1  10   8    7.45    1.61
  -1 -10  -8    8.76    2.14
  -1  10  -8    6.87    1.33
  -1  10  -9    1.17    0.80
   1 -10   9    1.43    0.87
   1  10   9    1.66    0.99
  -1 -10  -9    3.51    1.54
   1 -10   9    1.72    0.96
   1  10   9    1.93    1.08
  -1 -10  -9    4.15    1.72
  -1  10  -9    1.14    0.70
   1 -10  10   34.24    3.29
  -1  10 -10   28.70    3.44
   1 -10  10   33.09    3.31
  -1 -10 -10   41.78    4.81
   1  10  10   30.90    3.61
   1  10  10   35.83    3.92
   1 -10  10   32.13    3.20
  -1  10 -10   31.53    2.99
  -1 -10 -10   33.41    4.44
   1 -10  11  233.37    8.58
  -1  10 -11  213.29    8.99
  -1 -10 -11  264.10   12.14
   1  10  11  258.98   10.56
   1 -10  11  247.72    8.75
   1  10  11  225.08    9.89
  -1 -10 -11  197.86   10.77
  -1  10 -11  228.00    7.93
   1 -10  11  240.20    8.53
  -1  10 -12   34.72    3.55
   1 -10  12   38.35    3.30
   1 -10  12   45.49    3.80
   1 -10  12   44.31    3.27
   1  10  12   41.00    4.33
   1  10  12   46.11    4.66
  -1 -10 -12   47.01    5.41
  -1  10 -12   40.97    3.33
   1 -10  12   45.98    3.77
  -1 -10 -12   36.25    4.72
   1 -10  13    2.04    0.91
   1 -10  13    3.37    1.26
   1 -10  13    3.05    0.91
  -1  10 -13    1.10    0.80
   1  10  13    2.97    1.25
  -1 -10 -13    3.70    1.87
   1  10  13    2.98    1.61
  -1 -10 -13    0.92    0.90
  -1  10 -13    2.34    0.94
   1 -10  13    2.41    1.12
  -1  10 -14   92.51    5.45
   1 -10  14  102.07    5.32
  -1 -10 -14  101.94    8.21
   1  10  14  110.41    7.49
   1  10  14   86.23    6.31
  -1  10 -14   94.87    4.99
   1 -10  14  109.48    5.82
  -1 -10 -15  259.02   11.67
   1 -10  15  235.90    8.05
   1  10  15  244.00   11.39
   1  10  15  204.61    9.67
  -1 -10 -15  197.98   11.76
   1 -10  15  259.74    8.91
  -1  10 -15  229.78    7.65
  -1 -10 -15  182.36   10.54
  -1 -10 -16   18.94    3.33
   1 -10  16   22.94    2.59
  -1  10 -16   21.74    2.52
  -1 -10 -16   16.77    3.41
   1  10  16   22.31    3.65
   1 -10  16   25.35    2.95
  -1 -10 -16   21.60    3.57
  -1  10 -16   21.63    2.41
  -1 -10 -17   19.67    3.43
   1 -10  17   21.23    2.41
  -1 -10 -17   14.12    3.22
  -1  10 -17   20.89    2.42
   1  10  17   19.96    3.45
  -1 -10 -17   24.70    3.67
  -1  10 -17   23.33    2.41
   1 -10  17   26.45    2.88
   1 -10  18   47.37    3.54
  -1 -10 -18   44.10    5.23
   1  10  18   44.63    4.97
  -1  10 -18   43.34    3.41
  -1 -10 -18   34.06    4.87
   1 -10  18   53.98    4.06
  -1  10 -18   54.33    3.59
  -1 -10 -18   58.28    5.33
   1 -10  19    0.19    0.40
  -1 -10 -19    0.59    0.71
  -1 -10 -19   -0.29    1.07
  -1  10 -19   -0.29    0.57
   1  10  19    1.57    1.16
  -1 -10 -19    0.97    0.67
  -1  10 -19    0.89    0.66
   1 -10  19   -0.79    1.08
   1 -10  20    1.58    0.51
  -1 -10 -20    1.08    1.03
   1  10  20    2.06    1.21
  -1 -10 -20    0.84    0.70
  -1  10 -20    1.24    0.70
  -1  10 -20    2.37    0.81
   1 -10  20    2.08    0.55
  -1 -10 -21    1.93    1.28
   1 -10  21    0.21    0.43
  -1  10 -21    0.02    0.41
   1  10  21    0.12    0.53
  -1 -10 -21    0.07    0.74
  -1  10 -21    0.11    0.37
   1 -10  21   -0.68    0.91
  -1 -10 -22    1.72    1.11
   1 -10  22    2.03    0.68
   1 -10  22    0.22    0.44
  -1  10 -22    1.54    0.61
  -1 -10 -22    1.10    0.96
   1  10  22    2.08    0.92
  -1  10 -22    0.79    0.32
   1 -10  23   13.67    1.64
  -1 -10 -23   16.52    2.93
   1 -10  23   16.72    1.83
  -1  10 -23   16.12    1.77
  -1 -10 -23   15.43    2.64
   1  10  23   15.28    2.38
  -1  10 -23   16.50    1.74
  -1 -10 -24   16.32    2.79
   1 -10  24   12.06    1.48
   1 -10  24   15.14    1.68
  -1 -10 -24   16.62    2.48
   1  10  24   15.36    2.26
  -1  10 -24   16.09    1.75
   1  10  24   11.46    1.53
  -1  10 -24   13.85    1.56
   1 -10  25    4.60    0.88
   1 -10  25    6.51    1.05
  -1 -10 -25    5.07    1.46
   1  10  25    5.39    1.26
  -1 -10 -25    5.57    1.38
   1  10  25    5.78    1.01
  -1  10 -25    5.85    1.02
  -1  10 -25    5.91    1.01
   1 -10  26   17.31    1.60
  -1 -10 -26   20.73    2.69
   1 -10  26   21.42    1.82
   1  10  26   20.72    2.19
  -1 -10 -26   20.17    2.35
   1  10  26   16.54    1.70
  -1  10 -26   19.47    1.71
  -1 -10 -27   15.66    2.19
   1 -10  27   13.60    1.34
   1 -10  27   14.53    1.45
   1  10  27   15.92    1.77
  -1 -10 -27   16.65    1.91
   1  10  27   13.98    1.44
  -1  10 -27   14.85    1.42
   1 -10  28   31.80    1.91
  -1 -10 -28   37.15    3.06
   1 -10  28   35.71    2.17
   1  10  28   32.70    2.27
   1  10  28   30.69    2.01
  -1  10 -28   35.82    2.11
  -1 -10 -29   37.15    2.79
   1 -10  29   32.00    1.76
   1 -10  29   37.99    2.12
  -1  10 -29   36.89    2.04
  -1 -10 -30   20.41    1.87
   1 -10  30   21.00    1.47
  -1  10 -30   22.18    1.63
   1  11 -28    4.27    0.62
  -1 -11  27   24.81    1.64
  -1  11  27   25.76    1.70
   1  11 -27   25.19    1.60
  -1 -11  26   34.81    2.06
   1 -11 -26   35.22    2.77
  -1  11  26   35.01    2.18
   1  11 -26   36.86    2.04
  -1 -11  25   56.86    2.76
  -1 -11  25   55.23    2.43
   1 -11 -25   55.55    3.83
  -1  11  25   53.38    2.88
   1  11 -25   60.46    2.75
  -1 -11  24    5.67    0.97
  -1 -11  24    4.72    0.79
  -1  11  24    5.44    0.98
   1  11 -24    6.40    0.98
   1 -11 -24    6.78    1.57
   1  11 -24    6.46    1.02
  -1 -11  23   17.31    1.70
  -1 -11  23   18.48    1.55
  -1  11  23   17.66    1.86
   1  11 -23   18.49    1.69
   1 -11 -23   19.26    2.74
   1  11 -23   21.70    1.83
   1 -11 -23   19.60    2.12
  -1 -11  22   63.97    3.38
  -1 -11  22   66.48    3.04
   1  11 -22   63.30    3.26
  -1  11  22   62.26    3.69
   1 -11 -22   64.09    5.31
   1 -11 -22   66.06    4.22
   1  11 -22   68.40    3.36
  -1 -11  21   82.89    3.99
  -1 -11  21   88.09    3.60
  -1  11  21   85.49    4.50
   1  11 -21   72.67    3.66
   1 -11 -21   90.15    6.74
   1 -11 -21   85.11    5.25
   1  11 -21   89.35    4.00
  -1 -11  20   44.43    2.66
  -1 -11  20   40.17    2.95
  -1  11  20   42.64    3.38
  -1  11  20   42.99    3.82
   1  11 -20   35.55    2.68
   1 -11 -20   42.69    4.99
   1 -11 -20   44.48    4.07
   1  11 -20   44.92    2.97
  -1 -11  19  101.94    4.13
   1 -11 -19   75.89    6.88
   1  11 -19   77.13    4.05
  -1  11  19   92.74    5.94
  -1  11  19  101.14    5.39
   1  11 -19   95.61    4.41
   1 -11 -19   98.03    6.47
  -1 -11  18   36.58    2.68
  -1  11  18   45.77    3.86
  -1  11  18   36.74    3.95
   1 -11 -18   28.95    4.36
   1  11 -18   34.83    2.79
   1  11 -18   37.57    2.90
  -1 -11  18   37.16    3.01
   1 -11 -18   33.98    4.14
  -1 -11  17    0.98    0.50
  -1  11  17    1.93    0.99
  -1  11  17    1.50    0.97
   1 -11 -17    0.96    1.28
   1  11 -17    0.53    0.47
   1 -11 -17    0.83    0.65
   1  11 -17    0.30    0.36
  -1 -11  17    1.29    0.60
  -1 -11  16    5.71    1.11
  -1  11  16    2.87    1.08
  -1  11  16    4.47    1.15
   1 -11 -16    2.69    1.72
  -1 -11  16    4.01    0.99
   1  11 -16    3.50    0.84
   1 -11 -16    4.80    1.88
  -1 -11  15    1.01    0.60
  -1  11  15    1.03    0.57
  -1  11  15   -0.67    0.99
   1  11 -15    0.07    0.64
  -1 -11  15    0.21    0.45
   1 -11 -15   -0.43    0.71
  -1 -11  14    9.86    1.52
  -1  11  14   12.91    2.45
   1 -11 -14   11.96    3.08
  -1  11  14    9.87    2.29
  -1 -11  14   10.86    1.68
   1  11 -14    7.86    1.44
   1 -11 -14    7.13    2.10
   1  11 -13    2.50    0.91
  -1 -11  13    3.41    0.98
  -1  11  13    4.57    1.78
   1 -11 -13    3.30    1.67
  -1  11  13    4.11    1.48
   1  11 -13    3.14    0.97
   1 -11 -13    3.52    1.63
  -1 -11  13    4.65    1.27
   1  11 -12   19.23    2.57
  -1 -11  12   23.43    2.44
  -1  11  12   25.77    3.48
   1 -11 -12   23.89    4.00
  -1 -11  12   22.50    2.51
   1  11 -12   21.68    2.35
   1 -11 -12   17.62    3.30
   1  11 -11   63.76    4.85
  -1  11  11   66.84    5.04
  -1 -11  11   67.64    4.12
   1 -11 -11   79.83    6.67
  -1 -11  11   72.16    4.44
   1  11 -11   68.03    4.22
   1 -11 -11   67.21    6.43
   1  11 -10  108.72    6.63
  -1 -11  10  101.72    5.12
  -1  11  10  102.64    6.72
   1 -11 -10  125.99    8.10
   1 -11 -10  113.01    8.08
  -1 -11  10  104.03    5.33
   1  11 -10  110.55    5.36
  -1 -11   9   37.56    3.13
   1  11  -9   44.77    4.42
  -1  11   9   45.41    4.81
  -1 -11   9   41.99    3.64
   1 -11  -9   46.92    4.85
  -1 -11   9   41.21    3.40
   1  11  -9   43.38    3.41
   1 -11  -9   42.38    4.90
  -1  11   8   41.90    4.96
  -1 -11   8   36.34    3.36
  -1  11   8   41.24    4.12
  -1 -11   8   43.13    3.64
   1 -11  -8   46.07    4.68
   1 -11  -8   46.67    4.71
  -1 -11   8   35.26    3.16
   1 -11  -8   42.43    4.81
   1  11  -8   41.99    3.27
  -1 -11   7   71.78    4.79
  -1  11   7   91.69    7.97
  -1 -11   7   72.55    4.78
  -1  11   7   96.21    7.36
   1 -11  -7   80.13    6.02
   1 -11  -7   79.75    5.94
  -1  11   7   71.87    5.33
   1 -11  -7   84.45    6.54
  -1 -11   7   67.25    4.35
   1  11  -7   74.53    4.44
  -1 -11   6  145.07    6.82
  -1  11   6  211.89   13.14
  -1  11   6  196.63   10.07
  -1 -11   6  150.64    6.87
  -1  11   6  161.72    7.82
   1 -11  -6  173.80    8.70
   1  11  -6  156.78    6.44
  -1 -11   6  138.06    6.23
   1 -11  -6  175.75    9.13
  -1 -11   5  120.89    6.21
  -1  11   5  139.58    7.13
   1  11  -5  133.10    5.76
  -1 -11   5  127.51    6.31
   1 -11  -5  149.60    7.88
   1 -11  -5  138.36    7.91
   1  11  -5  131.49    5.96
  -1 -11   4   19.74    2.64
  -1 -11   4   24.93    2.85
   1 -11  -4   22.27    2.91
   1  11  -4   22.50    2.43
  -1  11   4   25.10    2.99
   1 -11  -4   23.28    2.76
  -1  11   4   28.16    3.53
   1 -11  -4   21.60    3.09
   1  11  -4   26.69    2.72
  -1  11   3    3.62    2.56
  -1 -11   3    1.79    0.90
  -1  11   3    0.93    0.66
  -1 -11   3    1.58    0.94
   1  11  -3    0.98    0.61
   1 -11  -3   -0.64    0.98
   1 -11  -3    3.05    1.37
   1  11  -3    1.46    0.79
   1 -11  -2   40.81    3.79
  -1 -11   2   39.76    3.57
   1  11  -2   39.31    3.20
   1 -11  -2   41.86    3.85
  -1  11   2   42.82    3.70
   1  11  -2   43.86    3.53
   1 -11  -2   40.76    4.05
   1 -11  -1    3.41    0.82
  -1 -11   1    5.49    1.48
  -1  11   1   11.91    4.22
   1  11  -1    6.27    1.29
  -1  11   1    7.51    1.59
   1 -11  -1    6.15    1.36
  -1 -11   1    8.01    1.69
  -1 -11   1    5.30    1.20
   1  11  -1    6.77    1.41
   1 -11  -1    7.10    1.83
  -1  11   0    2.59    1.93
  -1 -11   0    1.51    0.84
   1 -11   0   -0.37    0.97
  -1 -11   0   -0.13    0.59
   1  11   0   -0.06    0.52
   1 -11   0   -0.25    0.55
  -1 -11   0    0.42    0.50
  -1  11   0    0.14    0.53
   1 -11   0    1.73    1.22
  -1 -11  -1   32.72    3.49
   1 -11   1   30.30    3.14
  -1 -11  -1   30.07    3.02
   1  11   1   32.52    3.05
  -1  11  -1   32.16    3.04
   1 -11   1   34.78    3.50
  -1 -11  -1   32.45    3.35
   1 -11   2   45.36    3.91
  -1 -11  -2   47.05    4.22
   1 -11   2   43.72    3.81
  -1 -11  -2   44.75    3.76
  -1 -11  -2   44.67    3.97
   1  11   2   46.82    3.75
   1 -11   3   32.39    3.29
  -1 -11  -3   32.15    3.61
  -1 -11  -3   32.04    3.46
   1 -11   3   29.67    3.12
  -1 -11  -3   30.80    3.22
   1  11   3   32.61    3.23
   1 -11   4   79.96    5.07
  -1 -11  -4   80.71    5.79
  -1 -11  -4   82.10    5.36
   1 -11   4   85.16    5.25
  -1 -11  -4   89.41    5.90
   1  11   4   79.88    5.11
  -1 -11  -4   92.02    6.40
   1 -11   5  147.98    6.83
  -1 -11  -5  147.93    7.33
  -1 -11  -5  163.06    8.09
   1 -11   5  155.82    7.03
   1  11   5  154.73    7.26
  -1 -11  -5  165.47    8.76
   1 -11   6  119.72    6.17
   1  11   6  127.52    6.76
  -1 -11  -6  120.89    6.90
  -1 -11  -6  135.57    7.55
   1 -11   6  129.11    6.39
   1  11   6  124.76    6.43
  -1 -11  -6  144.29    8.39
   1 -11   7   69.62    4.75
  -1  11  -7   85.17    6.97
  -1 -11  -7   80.62    6.00
   1 -11   7   73.54    4.81
   1  11   7   69.76    4.97
   1  11   7   76.66    5.39
  -1 -11  -7   75.45    5.63
  -1 -11  -7   83.80    6.63
  -1  11  -7   80.33    5.21
   1 -11   8  163.41    7.16
  -1  11  -8  173.36    9.49
   1 -11   8  163.19    7.11
   1  11   8  160.28    7.63
   1  11   8  165.10    8.02
  -1 -11  -8  175.97    8.94
  -1  11  -8  184.92    7.76
   1 -11   8  163.21    6.98
  -1 -11  -8  168.08    9.57
  -1  11  -9   19.77    3.01
   1 -11   9   22.70    2.72
   1 -11   9   25.26    2.89
   1  11   9   23.84    3.17
   1  11   9   22.21    3.03
  -1 -11  -9   22.25    3.30
   1 -11   9   21.47    2.56
  -1  11  -9   24.56    2.84
  -1 -11  -9   27.52    4.21
   1 -11  10   85.90    5.19
   1 -11  10   82.58    4.45
  -1  11 -10   75.62    5.67
   1 -11  10   71.04    4.29
   1  11  10   83.14    5.88
   1  11  10   93.25    6.15
  -1 -11 -10   87.92    6.64
   1 -11  10   85.02    5.02
  -1 -11 -10   76.59    6.80
  -1  11 -10   87.70    5.14
   1 -11  11   64.66    3.89
   1 -11  11   71.07    4.69
  -1  11 -11   53.59    4.53
   1 -11  11   56.62    3.83
   1  11  11   70.12    5.47
   1  11  11   60.26    5.12
  -1 -11 -11   62.98    5.72
  -1 -11 -11   71.41    6.42
  -1  11 -11   60.01    4.16
   1 -11  11   66.98    4.46
  -1 -11 -11   57.10    5.86
  -1  11 -12   19.94    2.67
   1  11  12   26.19    3.07
   1 -11  12   25.14    2.38
   1 -11  12   23.33    2.47
   1 -11  12   24.45    2.75
  -1 -11 -12   29.25    4.21
   1  11  12   23.84    3.19
   1  11  12   32.35    3.88
  -1 -11 -12   21.56    3.41
  -1 -11 -12   19.48    3.47
   1 -11  12   24.35    2.72
  -1  11 -12   24.75    2.60
   1 -11  13   34.11    2.71
  -1  11 -13   25.20    2.85
   1 -11  13   31.66    2.83
  -1 -11 -13   24.18    3.51
  -1 -11 -13   31.84    4.52
   1  11  13   37.90    4.28
   1  11  13   29.19    3.52
  -1 -11 -13   21.20    3.70
   1 -11  13   34.05    3.17
  -1  11 -13   33.99    2.96
   1 -11  14    0.76    0.50
  -1  11 -14    0.61    0.49
  -1 -11 -14   -1.94    1.97
   1  11  14    0.98    0.74
  -1 -11 -14    2.93    1.98
   1  11  14    0.85    0.99
  -1  11 -14    0.38    0.46
   1 -11  14    1.03    0.70
  -1 -11 -14    0.54    0.86
   1 -11  15   14.85    1.87
  -1 -11 -15   13.23    2.95
  -1 -11 -15    8.07    1.54
   1  11  15   14.02    2.64
  -1  11 -15   16.37    2.02
  -1 -11 -15   17.66    3.14
   1 -11  15   16.94    2.18
  -1  11 -15   16.02    1.93
   1 -11  16    5.58    1.14
   1  11  16    5.20    1.59
  -1 -11 -16    4.41    1.62
  -1  11 -16    6.20    1.30
  -1 -11 -16    1.50    1.64
   1 -11  16    6.37    1.36
  -1 -11 -16    6.86    1.94
  -1  11 -16    7.89    1.44
   1 -11  17    3.75    0.91
  -1 -11 -17    2.50    1.07
  -1  11 -17    4.00    1.06
  -1 -11 -17    2.38    1.38
   1  11  17    3.16    1.37
  -1 -11 -17    4.12    1.47
  -1  11 -17    4.25    1.05
   1 -11  17    3.49    0.96
   1 -11  18   46.36    3.16
  -1 -11 -18   37.33    4.75
  -1  11 -18   38.80    3.03
   1  11  18   42.12    4.43
  -1  11 -18   49.80    3.20
   1 -11  18   44.64    3.46
  -1 -11 -18   53.24    4.65
   1 -11  19   46.08    3.03
  -1 -11 -19   40.57    4.49
   1  11  19   44.51    4.49
  -1 -11 -19   42.38    4.76
  -1  11 -19   39.03    2.93
   1 -11  19   43.06    3.32
  -1  11 -19   49.77    3.10
  -1 -11 -19   54.71    4.39
  -1 -11 -20   11.92    2.42
   1 -11  20   12.23    1.55
   1  11  20   10.37    2.13
  -1 -11 -20    9.55    2.09
  -1  11 -20    9.62    1.48
  -1  11 -20   12.28    1.54
   1 -11  20   11.43    1.70
  -1 -11 -21   58.94    5.16
   1 -11  21   51.62    3.16
   1 -11  21   59.55    3.19
  -1  11 -21   57.42    3.33
   1  11  21   61.36    3.80
  -1 -11 -21   61.52    5.10
   1  11  21   63.88    4.78
  -1  11 -21   63.60    3.27
   1 -11  22  120.70    4.35
  -1 -11 -22  123.35    7.07
   1 -11  22  110.01    4.39
  -1 -11 -22  123.19    6.67
   1  11  22  129.77    6.32
   1  11  22  116.03    4.98
  -1  11 -22  118.36    4.56
  -1  11 -22  127.54    4.45
  -1 -11 -23    2.23    0.97
   1 -11  23    1.58    0.55
   1 -11  23    2.11    0.73
  -1  11 -23    2.31    0.79
   1  11  23    1.17    0.60
   1  11  23    2.30    0.98
  -1  11 -23    1.50    0.59
   1 -11  24    3.90    0.78
   1 -11  24    4.53    0.81
  -1 -11 -24    4.32    1.06
   1  11  24    2.60    0.67
   1  11  24    3.46    0.94
  -1  11 -24    5.16    0.89
  -1 -11 -25   25.28    2.58
   1 -11  25   20.65    1.61
   1 -11  25   22.28    1.64
  -1 -11 -25   21.62    2.27
   1  11  25   19.42    1.72
   1  11  25   22.48    2.04
  -1  11 -25   22.11    1.65
   1 -11  26   40.03    2.08
   1 -11  26   40.29    2.08
  -1 -11 -26   44.17    3.06
  -1 -11 -26   41.11    2.83
   1  11  26   38.99    2.26
  -1  11 -26   42.00    2.16
   1 -11  27   12.97    1.09
   1 -11  27   13.42    1.14
  -1 -11 -27   14.35    1.52
  -1  11 -27   14.23    1.34
  -1  11 -27   13.68    1.16
  -1  11 -28    1.66    0.46
  -1 -12  24   37.73    1.94
  -1  12  24   37.42    2.16
   1 -12 -24   41.24    2.80
   1  12 -24   41.95    1.95
  -1 -12  23   18.66    1.46
   1 -12 -23   19.45    2.16
  -1  12  23   18.34    1.63
   1  12 -23   20.84    1.48
  -1 -12  22    0.71    0.39
  -1  12  22    0.43    0.32
   1 -12 -22    0.42    0.42
   1 -12 -22    0.15    0.37
   1  12 -22    1.69    0.52
   1  12 -22    0.64    0.36
  -1 -12  21   24.44    1.86
   1  12 -21   24.71    1.82
   1 -12 -21   25.21    2.48
  -1  12  21   27.00    2.25
   1 -12 -21   26.86    2.39
   1  12 -21   26.49    1.85
  -1 -12  20   36.81    2.37
   1 -12 -20   42.07    3.50
  -1  12  20   40.04    2.96
   1  12 -20   35.76    2.34
   1  12 -20   39.57    2.36
   1 -12 -20   37.69    3.10
  -1 -12  19   34.43    2.41
   1 -12 -19   38.38    3.70
   1  12 -19   33.28    2.35
  -1  12  19   39.05    3.07
   1 -12 -19   41.90    3.57
   1  12 -19   37.54    2.39
  -1 -12  18   46.22    2.85
   1 -12 -18   43.81    4.20
  -1  12  18   54.69    3.83
   1  12 -18   38.35    2.61
   1 -12 -18   53.28    4.39
   1  12 -18   49.95    2.84
  -1 -12  17    3.43    0.68
   1  12 -17    5.16    0.96
  -1  12  17    6.48    1.39
   1 -12 -17    2.53    0.73
   1 -12 -17    7.01    1.85
   1  12 -17    5.28    0.93
  -1 -12  16    1.62    0.47
  -1  12  16    2.70    0.90
   1  12 -16    2.53    0.68
   1 -12 -16   -0.68    1.80
   1 -12 -16    2.39    1.19
   1  12 -16    2.38    0.62
  -1 -12  16    2.27    0.67
  -1 -12  15   45.33    2.91
   1 -12 -15   25.34    3.23
  -1  12  15   64.34    4.89
   1  12 -15   45.77    3.03
   1 -12 -15   46.78    4.88
   1  12 -15   45.55    3.00
  -1 -12  15   44.55    3.13
  -1 -12  14   39.16    2.80
   1  12 -14   32.06    2.78
   1 -12 -14   26.34    3.42
   1 -12 -14   34.82    4.38
   1  12 -14   35.33    2.71
  -1 -12  14   38.89    2.95
   1  12 -13    8.41    1.58
  -1 -12  13   10.85    1.50
   1 -12 -13    6.28    1.56
  -1  12  13   14.55    2.60
   1  12 -13    8.69    1.29
   1 -12 -13    8.34    2.31
  -1 -12  13   11.74    1.69
  -1 -12  12   40.03    2.91
   1  12 -12   32.61    3.12
   1 -12 -12   31.27    3.86
   1  12 -12   36.06    2.87
  -1 -12  12   40.07    3.08
   1 -12 -12   31.97    4.40
  -1 -12  11   41.52    3.04
   1  12 -11   40.71    3.65
  -1  12  11   36.98    3.51
   1 -12 -11   46.59    4.71
  -1 -12  11   45.98    3.33
   1  12 -11   39.94    3.09
   1 -12 -11   43.04    5.14
   1  12 -10    8.44    1.77
   1 -12 -10    2.49    0.78
  -1 -12  10   10.67    1.57
  -1  12  10    7.29    1.67
  -1  12  10   15.34    2.79
   1 -12 -10    9.01    1.77
   1 -12 -10    9.40    2.00
  -1 -12  10   10.30    1.65
   1  12 -10   10.35    1.63
   1 -12 -10   13.33    3.08
   1 -12  -9    3.11    0.66
  -1 -12   9    7.44    1.36
   1  12  -9    5.24    1.33
  -1  12   9    6.02    1.67
   1 -12  -9    6.24    1.43
  -1  12   9    9.39    2.08
   1 -12  -9    4.97    1.29
  -1 -12   9    7.06    1.37
   1  12  -9    5.78    1.18
   1 -12  -9   11.57    2.71
   1  12  -8   28.98    3.58
  -1 -12   8   27.41    2.59
   1 -12  -8   23.78    3.17
  -1  12   8   34.67    4.23
  -1  12   8   38.70    4.35
   1 -12  -8   29.81    3.60
  -1  12   8   32.99    3.55
   1 -12  -8   30.94    3.35
  -1 -12   8   29.56    2.79
   1  12  -8   28.15    2.73
   1 -12  -8   35.13    4.42
  -1  12   7   10.86    2.63
   1  12  -7    8.11    2.04
  -1 -12   7    8.05    1.57
   1 -12  -7    4.60    1.18
   1 -12  -7    7.84    2.04
  -1  12   7    9.34    2.03
   1 -12  -7    6.99    1.49
  -1  12   7   10.41    2.25
   1  12  -7    8.70    1.56
   1 -12  -7   13.24    2.99
  -1 -12   7    8.16    1.64
  -1 -12   6   93.69    5.50
   1 -12  -6   79.69    5.88
   1  12  -6  103.64    7.74
  -1  12   6  112.76    9.05
  -1  12   6   95.08    6.02
   1 -12  -6   90.54    6.06
   1 -12  -6   92.33    5.48
  -1  12   6  114.80    6.99
  -1 -12   6   80.45    4.60
   1 -12  -6   97.30    6.74
   1  12  -6   91.17    5.02
  -1  12   5   20.31    4.17
   1 -12  -5   11.36    2.16
  -1 -12   5   14.20    2.23
   1  12  -5   12.98    2.96
   1 -12  -5   12.67    1.93
   1 -12  -5   12.87    2.34
  -1 -12   5   11.63    1.97
  -1  12   5   15.70    2.47
  -1  12   5   13.74    2.44
   1 -12  -5   17.04    3.01
   1  12  -5   13.81    2.08
  -1 -12   5   10.40    1.75
  -1 -12   4   -0.32    0.68
  -1  12   4    1.49    1.54
   1  12  -4    1.51    1.11
   1 -12  -4   -1.15    1.22
   1 -12  -4    0.25    0.81
  -1 -12   4    1.10    1.02
   1  12  -4   -0.52    0.58
  -1 -12   4    0.84    0.57
  -1 -12   3   15.07    2.35
   1  12  -3   17.98    3.64
  -1  12   3   23.89    5.19
   1 -12  -3   14.08    2.35
   1 -12  -3   14.32    2.34
  -1 -12   3   13.49    2.02
   1  12  -3   15.66    2.23
  -1 -12   3   13.11    2.01
  -1 -12   2   48.22    4.22
   1 -12  -2   46.97    4.29
   1  12  -2   82.87    8.98
  -1  12   2   80.64   10.01
  -1 -12   2   44.08    3.77
   1 -12  -2   45.60    4.07
   1  12  -2   44.14    3.37
   1  12  -2   49.97    4.03
   1 -12  -1   51.58    4.40
  -1 -12   1   56.79    4.63
   1 -12  -1   55.17    4.31
  -1 -12   1   51.73    4.09
   1  12  -1   50.40    3.67
  -1 -12   0   40.40    4.01
   1 -12   0   39.76    3.81
  -1 -12   0   38.65    3.16
   1 -12   0   36.96    3.62
  -1 -12   0   38.64    3.69
   1  12   0   38.50    3.28
  -1 -12  -1   27.19    3.39
   1 -12   1   20.80    2.77
   1 -12   1   24.18    2.85
   1  12   1   23.04    2.57
  -1 -12  -1   21.57    2.81
  -1 -12  -1   24.44    2.59
  -1  12  -2   11.13    3.71
   1 -12   2    8.72    1.77
  -1 -12  -2    9.03    2.12
   1  12   2    7.98    1.62
   1 -12   2   10.46    2.12
  -1 -12  -2    7.91    1.51
  -1 -12  -2    8.78    1.86
   1 -12   3   40.70    3.69
  -1 -12  -3   46.56    4.64
  -1 -12  -3   46.39    4.15
   1  12   3   42.34    3.61
   1 -12   3   42.99    3.68
  -1 -12  -3   43.88    3.64
  -1  12  -4   26.01    4.66
   1 -12   4   20.04    2.66
  -1 -12  -4   20.69    2.72
   1  12   4   18.01    2.46
  -1 -12  -4   21.00    2.99
   1 -12   4   21.78    2.66
   1  12   5    3.13    2.23
  -1  12  -5   -0.58    1.37
   1 -12   5    0.59    0.82
  -1 -12  -5    1.78    1.47
  -1 -12  -5   -0.10    0.60
   1  12   5    0.97    0.94
   1 -12   5    0.89    1.11
   1 -12   5    2.02    1.07
   1 -12   6   90.38    5.26
   1  12   6  102.38    6.00
  -1 -12  -6  101.06    6.39
  -1 -12  -6   97.04    5.89
   1 -12   6   91.39    5.18
   1 -12   6   89.26    4.96
   1 -12   7    6.74    1.62
   1  12   7    7.94    2.45
  -1  12  -7    4.72    1.73
  -1 -12  -7    5.66    1.74
  -1 -12  -7    4.96    1.35
   1 -12   7    5.00    1.31
   1  12   7    5.38    1.55
   1 -12   7    5.91    1.35
  -1  12  -8   16.34    2.79
   1  12   8   19.16    3.38
   1 -12   8   13.81    1.83
   1 -12   8   15.26    2.02
   1 -12   8   13.97    2.02
   1  12   8   13.09    2.25
  -1 -12  -8   16.62    2.70
  -1 -12  -8   15.66    2.42
   1 -12   8   17.07    2.21
  -1  12  -9   -0.11    0.76
   1 -12   9    0.98    0.70
   1 -12   9    0.48    0.63
   1  12   9    1.03    0.77
   1 -12   9   -1.06    1.07
   1  12   9    0.00    0.45
  -1 -12  -9   -0.89    1.20
  -1  12  -9   -0.09    0.52
   1 -12   9    0.16    0.57
   1 -12  10    6.27    1.21
   1  12  10    5.63    1.50
   1 -12  10    4.63    1.13
  -1  12 -10    5.86    1.56
  -1 -12 -10    6.37    1.62
   1  12  10    4.01    1.16
  -1 -12 -10    4.00    1.18
  -1  12 -10    6.15    1.32
   1 -12  10    4.16    1.08
   1 -12  11   22.42    2.32
   1 -12  11   26.17    2.33
  -1  12 -11   20.19    2.59
   1  12  11   22.89    2.89
  -1 -12 -11   22.68    3.29
   1  12  11   21.71    2.89
  -1 -12 -11   19.77    2.98
   1 -12  11   26.00    2.61
  -1  12 -12   24.20    2.74
   1 -12  12   29.48    2.37
   1 -12  12   24.23    2.32
  -1 -12 -12   20.25    3.05
  -1 -12 -12   22.70    3.22
   1  12  12   25.87    3.03
   1 -12  12   29.05    2.71
  -1  12 -12   34.49    2.90
   1 -12  13    0.26    0.36
   1 -12  13   -0.25    0.66
  -1  12 -13    0.79    0.63
  -1 -12 -13   -0.75    1.59
  -1  12 -13    0.23    0.48
  -1 -12 -13   -0.84    1.15
   1  12  13    0.77    0.44
   1 -12  13   -0.47    0.61
  -1  12 -13    0.27    0.38
  -1  12 -14   29.95    2.78
   1 -12  14   37.23    2.79
  -1  12 -14   35.31    2.79
  -1 -12 -14   33.41    4.13
   1 -12  14   38.76    3.04
   1 -12  15   27.87    2.32
  -1 -12 -15   22.41    3.11
  -1 -12 -15   21.55    3.23
  -1  12 -15   24.68    2.30
  -1  12 -15   31.92    2.53
   1 -12  15   26.86    2.49
   1 -12  16    9.81    1.35
  -1  12 -16    6.30    1.10
  -1 -12 -16    5.90    1.69
  -1 -12 -16    8.05    1.73
   1  12  16   10.52    1.83
   1 -12  16    7.44    1.19
  -1  12 -16   10.96    1.45
   1 -12  17    1.71    0.58
  -1 -12 -17    2.00    1.21
  -1  12 -17    1.28    0.43
   1  12  17    1.17    0.39
   1 -12  17    1.46    0.36
  -1  12 -17    2.25    0.73
   1 -12  18   15.66    1.54
   1  12  18   14.38    1.93
  -1  12 -18   11.72    1.48
  -1 -12 -18   11.94    2.35
   1 -12  18   14.01    1.70
  -1  12 -18   15.43    1.57
   1 -12  19   50.27    2.64
   1 -12  19   41.47    2.61
  -1  12 -19   46.48    2.83
   1  12  19   54.37    3.59
  -1 -12 -19   50.73    4.48
  -1  12 -19   51.87    2.75
   1 -12  20   99.84    3.54
  -1 -12 -20   94.14    5.75
  -1  12 -20   91.97    3.77
   1  12  20  100.59    4.58
  -1  12 -20  100.46    3.66
   1 -12  21    6.59    0.91
   1 -12  21    6.88    1.05
   1  12  21    5.91    1.11
  -1 -12 -21    7.91    1.60
  -1  12 -21    7.46    1.08
  -1  12 -21    8.46    1.06
   1 -12  22   17.48    1.35
   1 -12  22   17.81    1.46
   1  12  22   18.74    1.76
  -1  12 -22   20.51    1.62
  -1 -12 -22   20.80    2.33
  -1  12 -22   18.57    1.44
   1 -12  23    1.75    0.48
  -1 -12 -23    2.97    0.87
   1  12  23    1.53    0.57
  -1  12 -23    2.23    0.51
  -1  12 -23    2.75    0.67
   1 -12  24   44.44    2.01
  -1 -12 -24   47.74    2.83
   1  12  24   43.09    2.27
  -1  12 -24   43.98    1.95
  -1 -13  20   14.73    1.18
  -1  13  20   15.97    1.54
   1 -13 -20   15.80    1.82
  -1 -13  19   16.83    1.35
   1 -13 -19   17.05    2.11
   1  13 -19   15.72    1.28
  -1  13  19   18.37    1.78
   1  13 -19   16.20    1.24
  -1 -13  18   21.66    1.64
  -1  13  18   24.09    2.16
   1  13 -18   21.44    1.60
   1 -13 -18   24.90    2.69
   1 -13 -18   22.77    2.19
   1  13 -18   23.99    1.62
  -1 -13  17    6.87    0.97
   1 -13 -17    8.64    1.51
  -1  13  17    9.43    1.48
   1  13 -17    6.93    0.99
   1 -13 -17    9.27    1.83
   1  13 -17    8.75    1.07
  -1 -13  16   38.22    2.11
  -1 -13  16   44.20    2.54
   1  13 -16   36.46    2.31
   1 -13 -16   43.70    3.65
   1 -13 -16   43.16    3.96
  -1  13  16   53.62    3.71
   1  13 -16   48.46    2.53
  -1 -13  15   12.02    1.38
  -1 -13  15   11.22    1.22
   1 -13 -15   10.18    1.95
  -1  13  15   15.93    2.17
   1 -13 -15    9.46    1.83
   1  13 -15   10.57    1.28
   1  13 -15   13.27    1.37
  -1 -13  14   31.97    2.18
   1 -13 -14   31.65    3.44
   1 -13 -14   28.37    3.26
   1  13 -14   31.44    2.26
  -1  13  14   49.76    3.95
   1  13 -14   42.72    2.59
  -1 -13  14   39.53    2.59
   1  13 -13   24.14    2.20
  -1 -13  13   30.22    2.19
   1  13 -13   28.81    2.22
  -1  13  13   40.87    3.75
   1 -13 -13   30.02    3.28
   1 -13 -13   23.40    3.12
   1  13 -13   34.43    2.42
  -1 -13  13   34.59    2.51
   1  13 -12   22.72    2.24
  -1 -13  12   25.17    2.05
   1 -13 -12   24.80    3.02
   1 -13 -12   23.04    3.13
   1  13 -12   25.13    2.12
  -1 -13  12   27.23    2.30
   1  13 -12   29.60    2.34
   1  13 -11    9.92    1.60
  -1 -13  11   11.86    1.43
  -1  13  11   15.66    2.42
   1 -13 -11   12.09    2.07
   1 -13 -11    9.14    1.93
   1  13 -11   12.95    1.62
  -1 -13  11   12.20    1.52
  -1 -13  10    5.97    1.05
   1  13 -10    5.06    1.23
  -1  13  10    5.95    1.36
   1 -13 -10    6.42    1.50
  -1  13  10    7.79    1.70
   1 -13 -10    7.24    1.85
  -1 -13  10    8.38    1.38
   1  13 -10    6.33    1.21
  -1  13   9   15.01    2.31
  -1 -13   9   15.90    1.75
   1  13  -9   14.92    2.16
   1 -13  -9   19.11    2.82
  -1  13   9   21.93    2.82
   1 -13  -9   18.12    2.38
   1  13  -9   19.20    2.11
  -1 -13   9   18.28    2.00
   1  13  -8    9.88    1.85
  -1 -13   8    9.13    1.42
  -1  13   8    7.15    1.71
   1 -13  -8    7.21    1.80
   1 -13  -8    8.66    1.61
  -1  13   8    8.97    1.77
   1 -13  -8   10.88    2.32
  -1 -13   8    7.67    1.30
   1  13  -8    9.80    1.49
   1  13  -7   28.46    3.42
   1 -13  -7   29.55    3.62
  -1  13   7   28.71    3.78
  -1 -13   7   28.71    2.47
   1 -13  -7   32.01    3.55
  -1  13   7   36.22    3.42
  -1 -13   7   31.75    2.72
   1  13  -7   29.40    2.81
  -1 -13   6    2.53    0.94
   1  13  -6    0.17    0.87
   1 -13  -6    1.25    1.08
  -1  13   6    0.10    0.82
  -1  13   6    0.35    0.40
   1 -13  -6    3.20    1.42
  -1 -13   6    0.57    0.71
   1  13  -6    0.29    0.62
  -1 -13   5   50.39    3.46
  -1  13   5   67.66    6.90
   1  13  -5   59.54    5.68
   1 -13  -5   58.34    5.01
   1 -13  -5   58.79    4.57
   1  13  -5   59.58    4.30
  -1 -13   5   55.06    3.62
   1  13  -4   18.42    3.27
  -1 -13   4   15.09    1.99
   1 -13  -4   16.41    2.82
  -1  13   4   19.02    3.86
   1 -13  -4   20.35    2.87
  -1 -13   4   15.15    2.00
   1 -13  -3   47.16    4.47
  -1  13   3   65.12    7.71
   1  13  -3   58.31    6.41
  -1 -13   3   38.71    3.21
   1 -13  -3   49.48    4.06
  -1 -13   3   41.08    3.28
  -1  13   2    1.54    1.50
   1 -13  -2    4.16    1.73
   1  13  -2    4.22    2.45
   1 -13  -2    7.60    1.98
  -1 -13   2    3.26    1.84
   1  13  -1  328.04   17.07
  -1 -13   1  275.74   10.61
   1 -13  -1  202.45    8.68
  -1  13   1  330.66   18.72
  -1 -13   1  192.55    7.50
   1 -13  -1  194.60    7.71
  -1 -13   1  178.36    6.94
  -1 -13   0   11.62    2.71
  -1  13   0   10.83    3.97
   1 -13   0    9.11    2.17
   1  13   0    8.10    3.49
  -1 -13   0    9.17    2.19
   1 -13   0   13.45    2.81
  -1 -13  -1  300.71   11.58
   1  13   1  377.47   19.36
   1 -13   1  210.27    8.52
  -1  13  -1  350.94   18.77
  -1 -13  -1  204.19    8.01
   1 -13   1  205.51    7.65
   1 -13   2   29.53    3.37
  -1  13  -2   45.79    6.57
   1  13   2   51.59    7.11
  -1 -13  -2   32.71    3.54
   1 -13   2   28.91    3.25
  -1 -13  -2   25.64    2.46
   1 -13   2   28.30    3.24
  -1  13  -3    8.06    2.60
   1  13   3   11.14    3.44
   1 -13   3    7.00    1.78
  -1 -13  -3    7.20    1.45
  -1 -13  -3   11.20    2.23
   1 -13   3    6.54    1.55
   1 -13   3    6.42    1.48
   1 -13   4   32.40    3.18
   1  13   4   49.58    6.49
  -1  13  -4   45.20    5.58
   1 -13   4   29.65    2.85
  -1 -13  -4   37.47    3.68
  -1 -13  -4   30.34    2.83
   1 -13   4   27.10    2.71
  -1  13  -5   42.18    4.97
   1 -13   5   36.26    3.32
   1 -13   5   28.36    2.49
   1  13   5   46.44    5.78
   1  13   5   32.03    3.22
  -1 -13  -5   36.82    3.77
  -1 -13  -5   31.54    2.94
   1 -13   5   30.25    2.78
   1 -13   6   21.36    2.10
  -1  13  -6   26.92    3.74
   1  13   6   31.32    4.54
   1 -13   6   23.84    2.61
   1  13   6   27.56    2.92
  -1 -13  -6   27.79    3.38
  -1 -13  -6   23.22    2.68
   1  13   6   24.77    2.89
   1 -13   6   23.91    2.41
   1 -13   7   69.74    3.67
   1  13   7   94.93    7.14
  -1  13  -7   83.02    6.17
   1  13   7   80.14    5.04
  -1 -13  -7   81.29    5.59
   1  13   7   99.08    5.76
  -1 -13  -7   80.91    4.98
   1 -13   7   73.49    4.12
   1 -13   8   24.15    2.14
  -1  13  -8   27.21    3.22
   1  13   8   27.98    3.56
   1  13   8   34.00    3.47
   1  13   8   25.28    2.88
  -1 -13  -8   25.44    2.94
  -1 -13  -8   28.20    3.47
   1 -13   8   26.14    2.50
   1 -13   9    0.91    0.51
  -1  13  -9    0.65    0.46
   1  13   9   -0.35    0.58
  -1 -13  -9    1.79    0.97
   1  13   9    2.43    0.93
  -1 -13  -9    3.39    1.44
   1  13   9    1.28    0.82
   1 -13   9    1.10    0.50
   1 -13  10    3.85    0.82
   1  13  10    3.47    1.07
  -1  13 -10    3.03    0.94
   1  13  10    4.28    1.11
  -1  13 -10    2.62    0.69
   1  13  10    6.31    1.55
  -1 -13 -10    3.20    1.40
  -1 -13 -10    4.53    1.32
   1 -13  10    2.98    0.74
  -1  13 -11   10.53    1.64
   1  13  11   11.02    1.75
   1 -13  11   13.28    1.45
  -1 -13 -11   14.12    2.32
   1  13  11   12.03    1.82
   1  13  11   17.92    2.54
  -1  13 -11   12.49    1.58
  -1 -13 -11   12.80    2.34
   1 -13  11   13.92    1.70
   1 -13  12   55.07    2.80
  -1  13 -12   46.33    3.30
  -1  13 -12   48.64    3.05
  -1 -13 -12   52.39    4.47
  -1 -13 -12   45.50    4.09
   1 -13  12   56.37    3.33
  -1  13 -13    6.92    1.20
  -1 -13 -13    7.99    1.71
  -1 -13 -13   10.91    1.97
  -1  13 -13    9.42    1.35
   1  13  13   14.56    2.19
  -1  13 -13   15.17    1.65
   1 -13  13    8.81    1.26
  -1 -13 -14    7.86    1.83
  -1 -13 -14   10.84    1.82
   1  13  14   13.23    1.96
  -1  13 -14    9.03    1.26
  -1  13 -14   12.95    1.42
   1 -13  14    9.54    1.28
   1  13  15    9.80    1.67
  -1 -13 -15    6.91    1.71
  -1  13 -15    7.92    1.18
   1 -13  15    7.09    1.12
  -1  13 -15   10.09    1.22
  -1 -13 -16   61.40    4.69
   1  13  16   71.14    4.16
  -1  13 -16   54.56    2.86
  -1  13 -16   71.60    3.01
   1 -13  16   63.49    3.18
   1 -13  17    7.33    1.02
  -1 -13 -17   11.56    2.01
  -1  13 -17    9.66    1.17
   1  13  17   13.12    1.69
  -1  13 -17    9.94    1.09
   1 -13  18    1.24    0.41
   1  13  18    1.31    0.41
  -1  13 -18    1.94    0.52
  -1 -13 -18    0.95    0.86
  -1  13 -18    2.24    0.50
   1 -13  19    4.42    0.69
   1  13  19    3.95    0.78
  -1  13 -19    4.22    0.69
   1 -13  20    2.19    0.44
   1  13  20    2.77    0.60
  -1 -13 -20    1.88    0.67
  -1 -14  13    3.56    0.69
   1  14 -13    2.17    0.51
  -1 -14  12    5.69    0.89
   1 -14 -12    6.54    1.43
   1  14 -12    2.85    0.62
  -1 -14  11   11.12    1.34
  -1 -14  11    7.78    0.97
   1  14 -11    8.04    1.14
  -1  14  11   13.25    1.73
   1 -14 -11   12.68    2.13
   1  14 -11    8.64    1.12
  -1 -14  10   28.12    1.93
   1  14 -10   25.52    2.22
   1 -14 -10   30.90    3.16
   1  14 -10   25.82    1.99
   1  14  -9   31.79    2.66
  -1 -14   9   36.58    2.28
  -1  14   9   33.62    2.73
   1  14  -9   36.21    2.41
   1 -14  -9   42.38    3.72
  -1  14   8   18.12    2.25
   1  14  -8   17.04    2.10
  -1 -14   8   17.21    1.62
   1 -14  -8   22.64    2.80
   1  14  -8   18.15    1.72
   1 -14  -8   14.53    2.00
  -1  14   7    1.92    0.97
   1  14  -7    0.87    0.55
  -1 -14   7    1.09    0.53
   1 -14  -7    3.30    1.59
   1 -14  -7    0.64    0.81
   1  14  -6  130.21    6.74
  -1 -14   6  118.44    4.53
  -1  14   6  134.93    7.41
   1 -14  -6  135.25    6.56
   1 -14  -6  109.56    5.53
  -1 -14   5   19.80    1.98
   1  14  -5   19.88    2.85
  -1  14   5   21.26    3.24
   1 -14  -5   26.56    3.19
   1 -14  -5   19.33    2.42
  -1  14   4   -0.59    1.25
   1  14  -4    0.01    0.69
  -1 -14   4    0.52    0.51
   1 -14  -4    1.49    1.21
   1 -14  -4    2.15    1.22
   1 -14  -4    0.01    0.53
  -1  14   3    8.95    2.36
   1  14  -3   10.95    2.38
   1 -14  -3   10.80    2.25
  -1 -14   3    6.92    1.22
   1 -14  -3    8.71    1.77
   1 -14  -3    5.99    1.35
   1  14  -2   35.06    4.62
   1 -14  -2   39.13    3.96
  -1  14   2   37.34    5.09
  -1 -14   2   24.28    2.35
   1 -14  -2   26.56    2.77
   1 -14  -2   24.39    2.54
  -1  14   1    8.61    2.31
   1  14  -1    7.91    2.17
  -1 -14   1    7.72    1.46
   1 -14  -1   13.11    2.39
   1 -14  -1   11.34    1.92
   1 -14  -1    7.71    1.66
   1  14   0    8.03    2.59
  -1  14   0    5.41    1.78
   1 -14   0    6.57    1.28
  -1 -14   0    5.93    1.40
   1 -14   0    5.80    1.32
  -1 -14  -1   10.32    1.83
  -1  14  -1   14.20    3.28
   1  14   1   10.21    2.87
   1 -14   1    8.30    1.39
   1 -14   1    9.16    1.71
   1 -14   2   95.51    4.32
  -1 -14  -2  120.10    5.86
  -1  14  -2  174.11   10.79
   1  14   2  178.11   11.22
   1 -14   2  107.51    5.00
   1 -14   3    6.38    1.18
  -1 -14  -3    7.71    1.69
   1  14   3   11.12    2.95
  -1  14  -3   12.04    2.78
   1 -14   3    7.80    1.59
  -1  14  -4   -0.18    0.79
  -1 -14  -4    2.12    1.08
   1 -14   4    1.01    0.62
   1  14   4    0.76    1.42
  -1  14  -4    1.13    0.75
   1 -14   4    0.51    0.82
   1  14   5   76.65    6.19
  -1  14  -5   75.90    5.82
  -1  14  -5   65.65    3.84
   1 -14   5   66.08    3.84
  -1  14  -6  167.42    7.94
   1  14   6  165.37    8.37
  -1 -14  -6  144.35    5.25
  -1  14  -6  155.14    5.76
   1 -14   6  152.32    5.52
   1  14   7    0.65    0.63
  -1  14  -7    1.18    0.74
   1 -14   7    1.02    0.53
  -1  14  -7    0.82    0.71
  -1 -14  -7    1.60    0.78
   1 -14   7    1.59    1.23
   1  14   8   15.74    2.13
  -1  14  -8   18.06    2.24
   1 -14   8   15.78    1.44
  -1 -14  -8   19.91    2.12
  -1  14  -8   18.52    1.88
   1 -14   8   19.46    1.90
  -1  14  -9   39.08    3.02
   1  14   9   37.29    2.95
   1 -14   9   38.12    2.13
  -1 -14  -9   45.84    3.26
  -1  14  -9   41.09    2.70
   1 -14   9   47.97    2.90
  -1  14 -10   40.15    2.83
  -1 -14 -10   46.55    3.33
  -1  14 -10   39.46    2.55
   1  14  10   51.54    3.35
   1 -14  10   46.00    2.77
  -1  14 -11    6.76    1.08
  -1 -14 -11    8.69    1.51
  -1  14 -11    7.37    1.06
   1 -14  11    9.09    1.22
  -1 -14 -12   18.04    1.94
  -1 -14 -12   15.68    1.94
  -1  14 -12   15.97    1.48
   1 -14  12   16.35    1.51
   1 -14  13    7.64    0.98
  -1  14 -13    9.21    1.08
  -1  14 -14   11.33    1.13
  -2   0  41   -0.17    0.41
   2   0 -41    0.29    0.31
  -2   0  40   23.16    1.92
  -2   0  40   20.87    1.98
   2   0 -40   23.27    2.04
  -2   0  39    0.26    0.26
  -2   0  39    0.09    0.35
   2   0 -39   -0.30    0.49
  -2   0  38   34.53    2.75
  -2   0  38   34.82    2.94
   2   0 -38   35.66    2.87
  -2   0  37    0.48    0.54
   2   0 -37    0.00    0.29
  -2   0  37   -0.03    0.40
   2   0 -37   -0.69    0.63
  -2   0  36   22.94    2.46
   2   0 -36   23.52    2.25
  -2   0  36   22.03    2.53
   2   0 -36   21.36    2.38
  -2   0  35    1.13    0.72
   2   0 -35    0.94    0.51
  -2   0  35   -0.35    0.74
   2   0 -35   -0.18    0.56
   2   0 -34   42.83    3.21
  -2   0  34   36.89    3.39
  -2   0  34   38.57    3.30
   2   0 -34   38.89    3.33
   2   0 -34   42.03    3.18
  -2   0  33   -0.36    0.77
  -2   0  33   -1.52    1.06
   2   0 -33   -0.11    0.51
   2   0 -33   -0.23    0.85
   2   0 -33   -0.12    0.40
  -2   0  32    8.41    1.50
   2   0 -32    9.87    1.59
  -2   0  32    8.98    1.67
   2   0 -32   10.77    1.77
   2   0 -32   10.53    1.62
  -2   0  31    1.58    0.96
  -2   0  31    0.76    0.86
   2   0 -31    1.79    0.89
   2   0 -31    1.67    0.95
   2   0 -31    1.96    0.88
   2   0 -30  977.50   15.83
  -2   0  30  930.62   16.39
  -2   0  30  961.21   17.51
   2   0 -30 1007.23   16.88
   2   0 -30  962.06   15.18
  -2   0  29    0.48    0.50
  -2   0  29    0.28    0.50
  -2   0  29    0.34    0.65
   2   0 -29    0.72    0.62
   2   0 -29    2.22    0.88
   2   0 -29    1.09    0.73
   2   0 -29    0.37    0.46
   2   0 -28    1.96    0.75
  -2   0  28    3.54    1.06
  -2   0  28    0.66    0.43
  -2   0  28    1.89    0.76
   2   0 -28    2.63    0.86
   2   0 -28    1.81    0.84
   2   0 -28    3.06    0.78
  -2   0  27    0.90    0.62
  -2   0  27    2.61    1.04
  -2   0  27    2.10    1.05
   2   0 -27    1.59    0.88
   2   0 -27    2.77    1.02
   2   0 -27    0.68    0.66
  -2   0  26 1452.83   20.43
   2   0 -26 1445.12   19.08
  -2   0  25    1.83    1.56
  -2   0  25    1.71    2.16
   2   0 -25    0.62    1.56
  -2   0  24    4.24    2.18
  -2   0  24    2.84    2.24
   2   0 -24    3.15    1.58
  -2   0  23    0.92    1.38
  -2   0  23    1.41    1.72
   2   0 -23   -0.42    0.67
  -2   0  22   73.05    9.34
  -2   0  22   73.84    8.36
   2   0 -22   63.42    7.58
  -2   0  21   -0.12    1.01
  -2   0  21    0.80    1.16
   2   0 -21    0.88    1.05
  -2   0  20    3.07    1.92
  -2   0  20    2.42    1.33
   2   0 -20    3.09    1.66
  -2   0  19    1.89    0.86
   2   0 -19   -0.18    0.64
  -2   0  18  125.44    9.90
   2   0 -18  111.96    9.05
  -2   0  17    1.10    1.05
   2   0 -17    0.23    0.94
  -2   0  16 1363.88   31.16
   2   0 -16 1177.39   28.01
  -2   0  15    0.28    0.61
  -2   0  15    0.63    1.01
   2   0 -15   -0.28    0.70
   2   0 -15    0.49    0.56
  -2   0  14  424.80   16.52
  -2   0  14  409.58   17.64
   2   0 -14  278.59   11.51
   2   0 -14  328.91   14.18
   2   0 -13   -0.02    0.36
  -2   0  13   -0.45    1.10
  -2   0  13    0.65    0.66
   2   0 -13   -0.22    1.12
  -2   0  12  431.24   15.70
  -2   0  12  458.24   17.92
   2   0 -12  329.65   11.72
   2   0 -12  301.74   12.71
  -2   0  11    0.02    0.62
  -2   0  11    0.10    0.70
   2   0 -11    0.65    0.61
  -2   0  11    2.71    0.99
   2   0 -11    3.87    1.42
  -2   0  10   47.65    4.80
  -2   0  10   57.16    5.99
   2   0 -10   46.07    3.99
   2   0 -10   54.24    4.75
  -2   0  10   49.65    4.76
  -2   0   9    1.38    0.72
  -2   0   9    0.44    0.69
   2   0  -9   -0.10    0.33
   2   0  -9    0.49    0.47
  -2   0   8  206.62    8.52
   2   0  -8  187.15    7.11
  -2   0   7    0.40    0.32
   2   0  -7    0.25    0.29
  -2   0   7    0.68    0.52
  -2   0   7    0.09    0.32
   2   0  -7    0.06    0.23
  -2   0   6  638.33   11.41
  -2   0   6  753.74   15.14
  -2   0   6  619.28   14.00
   2   0  -6  571.15    8.71
  -2   0   6  745.03   13.35
   2   0  -6  727.38    9.80
  -2   0   5    0.10    0.28
  -2   0   5    0.30    0.36
  -2   0   5    1.80    0.49
   2   0  -5    1.21    0.35
  -2   0   4 5243.11   21.89
   2   0  -4 5270.41   29.34
  -2   0   4 5529.94   32.94
   2   0  -4 5617.20   21.13
  -2   0   4 5138.90   28.64
[truncated: 2,048,836 more chars]
