# Supplementary material for: Tetramethylphosphinane as a new secondary phosphine synthon
Source: Commun Chem. 2023 Apr 29;6:85. doi: 10.1038/s42004-023-00876-8 (PMC10148838; doi:10.1038/s42004-023-00876-8)
Supplement: Supplementary file 9 — Supplementary Data 8 [file 42004_2023_876_MOESM9_ESM.cif]

data_exp_127
_audit_creation_date               2019-09-20
_audit_creation_method
;
Olex2 1.2
(compiled 2018.05.18 svn.r3508 for OlexSys, GUI svn.r5497)
;
_shelx_SHELXL_version_number       '2018/3'
_audit_contact_author_address      ?
_audit_contact_author_email        ?
_audit_contact_author_name         ''
_audit_contact_author_phone        ?
_publ_contact_author_id_orcid      ?
_publ_section_references
;
Bourhis, L.J., Dolomanov, O.V., Gildea, R.J., Howard, J.A.K., Puschmann, H.
 (2015). Acta Cryst. A71, 59-75.

Dolomanov, O.V., Bourhis, L.J., Gildea, R.J, Howard, J.A.K. & Puschmann, H.
 (2009), J. Appl. Cryst. 42, 339-341.

Sheldrick, G.M. (2015). Acta Cryst. C71, 3-8.
;
_chemical_name_common              ?
_chemical_name_systematic          ?
_chemical_formula_moiety           'C26 H44 Cl2 P2 Pd, C H2 Cl2'
_chemical_formula_sum              'C27 H46 Cl4 P2 Pd'
_chemical_formula_weight           680.78
_chemical_melting_point            ?
_chemical_oxdiff_formula           'C26 H44 P2 Pd1 Cl2'
_chemical_oxdiff_usercomment       'Crystal from RBF'
loop_
  _atom_type_symbol
  _atom_type_description
  _atom_type_scat_dispersion_real
  _atom_type_scat_dispersion_imag
  _atom_type_scat_source
 'C' 'C' 0.0181 0.0091 'International Tables Vol C Tables 4.2.6.8 and 6.1.1.4'
 'H' 'H' 0.0000 0.0000 'International Tables Vol C Tables 4.2.6.8 and 6.1.1.4'
 'Cl' 'Cl' 0.3639 0.7018 'International Tables Vol C Tables 4.2.6.8 and 6.1.1.4'
 'P' 'P' 0.2955 0.4335 'International Tables Vol C Tables 4.2.6.8 and 6.1.1.4'
 'Pd' 'Pd' 0.1215 3.9337 'International Tables Vol C Tables 4.2.6.8 and 6.1.1.4'

_shelx_space_group_comment
;
The symmetry employed for this shelxl refinement is uniquely defined
by the following loop, which should always be used as a source of
symmetry information in preference to the above space-group names.
They are only intended as comments.
;
_space_group_crystal_system        'monoclinic'
_space_group_IT_number             14
_space_group_name_H-M_alt          'P 1 21/n 1'
_space_group_name_Hall             '-P 2yn'
loop_
  _space_group_symop_operation_xyz
 'x, y, z'
 '-x+1/2, y+1/2, -z+1/2'
 '-x, -y, -z'
 'x-1/2, -y-1/2, z-1/2'

_cell_length_a                     9.17882(12)
_cell_length_b                     24.9064(2)
_cell_length_c                     14.41276(17)
_cell_angle_alpha                  90
_cell_angle_beta                   108.1740(13)
_cell_angle_gamma                  90
_cell_volume                       3130.55(7)
_cell_formula_units_Z              4
_cell_measurement_reflns_used      16206
_cell_measurement_temperature      293(2)
_cell_measurement_theta_max        72.5380
_cell_measurement_theta_min        3.1750
_shelx_estimated_absorpt_T_max     ?
_shelx_estimated_absorpt_T_min     ?
_exptl_absorpt_coefficient_mu      8.992
_exptl_absorpt_correction_T_max    1.000
_exptl_absorpt_correction_T_min    0.548
_exptl_absorpt_correction_type     gaussian
_exptl_absorpt_process_details
;
CrysAlisPro 1.171.39.46 (Rigaku Oxford Diffraction, 2018)
Numerical absorption correction based on gaussian integration over
			a multifaceted crystal model
Empirical absorption correction using spherical harmonics,
 implemented in SCALE3 ABSPACK scaling algorithm.
;
_exptl_absorpt_special_details     ?
_exptl_crystal_colour              'clear yellowish yellow'
_exptl_crystal_colour_lustre       clear
_exptl_crystal_colour_modifier     yellowish
_exptl_crystal_colour_primary      yellow
_exptl_crystal_density_diffrn      1.444
_exptl_crystal_density_meas        ?
_exptl_crystal_density_method      ?
_exptl_crystal_description         needle
_exptl_crystal_F_000               1408
loop_
  _exptl_crystal_face_index_h
  _exptl_crystal_face_index_k
  _exptl_crystal_face_index_l
  _exptl_crystal_face_perp_dist
 -5 -6 5 0.2182
 0 -5 -8 0.0867
 5 6 -4 0.1649
 1 5 8 0.0743
 0 -16 2 0.0637
 5 3 1 0.1352
 0 16 -2 0.0512

_exptl_crystal_preparation         'Solvent evaporation using DCM and Pentane'
_exptl_crystal_size_max            0.478
_exptl_crystal_size_mid            0.188
_exptl_crystal_size_min            0.126
loop_
  _exptl_oxdiff_crystal_face_indexfrac_h
  _exptl_oxdiff_crystal_face_indexfrac_k
  _exptl_oxdiff_crystal_face_indexfrac_l
  _exptl_oxdiff_crystal_face_x
  _exptl_oxdiff_crystal_face_y
  _exptl_oxdiff_crystal_face_z
 -5.3217 -5.8047 5.0145 0.1334 0.5513 0.8236
 -0.2946 -4.7354 -8.3434 -0.2041 -0.8566 0.4739
 5.3915 6.4698 -3.9298 -0.1069 -0.4401 -0.8915
 0.6378 5.1318 8.0627 0.1965 0.8254 -0.5292
 -0.1090 -15.9225 1.5818 0.8910 -0.1158 0.4390
 5.3649 2.8120 0.9151 0.3256 -0.0442 -0.9445
 -0.3390 15.7913 -1.6686 -0.9240 0.1203 -0.3629

_exptl_transmission_factor_max     ?
_exptl_transmission_factor_min     ?
_diffrn_reflns_av_R_equivalents    0.0407
_diffrn_reflns_av_unetI/netI       0.0270
_diffrn_reflns_Laue_measured_fraction_full  1.000
_diffrn_reflns_Laue_measured_fraction_max  0.990
_diffrn_reflns_limit_h_max         8
_diffrn_reflns_limit_h_min         -11
_diffrn_reflns_limit_k_max         30
_diffrn_reflns_limit_k_min         -30
_diffrn_reflns_limit_l_max         17
_diffrn_reflns_limit_l_min         -17
_diffrn_reflns_number              21547
_diffrn_reflns_point_group_measured_fraction_full  1.000
_diffrn_reflns_point_group_measured_fraction_max  0.990
_diffrn_reflns_theta_full          67.684
_diffrn_reflns_theta_max           72.768
_diffrn_reflns_theta_min           3.549
_diffrn_ambient_temperature        293(2)
_diffrn_detector                   'CCD plate'
_diffrn_detector_area_resol_mean   5.2945
_diffrn_detector_type              AtlasS2
_diffrn_measured_fraction_theta_full  1.000
_diffrn_measured_fraction_theta_max  0.990
_diffrn_measurement_details
;
List of Runs (angles in degrees, time in seconds):

  # Type    Start    End  Width  t~exp~   \w     \q     \k     \f   Frames
--------------------------------------------------------------------------
  1  \w   -115.00 -81.00   1.00    2.91    --  -37.50 -99.00 120.00   34
  2  \w     59.00  85.00   1.00    2.91    --   37.50 -99.00-120.00   26
  3  \w      1.00  38.00   1.00    2.91    --   37.50 -99.00-120.00   37
  4  \w     23.00  71.00   1.00    2.91    --   37.50-125.00 -30.00   48
  5  \w     33.00  59.00   1.00    2.91    --   37.50 -19.00   0.00   26
  6  \w    -44.00  31.00   1.00    2.91    --   37.50 -38.00 -30.00   75
  7  \w      2.00 103.00   1.00    2.91    --   37.50  57.00 150.00  101
  8  \w      3.00  40.00   1.00    2.91    --   37.50  77.00  90.00   37
  9  \w     33.00  91.00   1.00    2.91    --   37.50-125.00-120.00   58
 10  \w     34.00  92.00   1.00    2.91    --   37.50-125.00   0.00   58
 11  \w     71.00  99.00   1.00    2.91    --   37.50 -19.00   0.00   28
 12  \w    -49.00  11.00   1.00    2.91    --   37.50 -19.00   0.00   60
 13  \w     61.00 121.00   1.00    2.91    --   37.50  77.00  90.00   60
 14  \w     40.00  69.00   1.00    2.91    --   37.50 -38.00 -30.00   29
 15  \w     75.00 110.00   1.00   11.62    --  109.79-100.00   9.00   35
 16  \w    112.00 168.00   1.00   11.62    --  109.79  77.00 -30.00   56
 17  \w     57.00  88.00   1.00   11.62    --  109.79 -77.00-180.00   31
 18  \w     71.00  96.00   1.00   11.62    --  109.79  77.00 -30.00   25
 19  \w     79.00 135.00   1.00   11.62    --  109.79  61.00  60.00   56
 20  \w     20.00 107.00   1.00   11.62    --  109.79 -94.00 -90.00   87
 21  \w    101.00 155.00   1.00   11.62    --  109.79 111.00-120.00   54
 22  \w     81.00 139.00   1.00   11.62    --  109.79 178.00-180.00   58
 23  \w     24.00 110.00   1.00   11.62    --  109.79-111.00-150.00   86
 24  \w    150.00 176.00   1.00   11.62    --  109.79  61.00  60.00   26
 25  \w     77.00 107.00   1.00   11.62    --  109.79  45.00-120.00   30
 26  \w     65.00 150.00   1.00   11.62    --  109.79 178.00-120.00   85
 27  \w    116.00 149.00   1.00   11.62    --  109.79 -77.00-180.00   33
 28  \w     68.00 167.00   1.00   11.62    --  109.79  30.00  30.00   99
 29  \w     25.00 110.00   1.00   11.62    --  109.79 -61.00 -60.00   85
 30  \w     82.00 165.00   1.00   11.62    --  109.79  30.00 -60.00   83
;
_diffrn_measurement_device         'four-circle diffractometer'
_diffrn_measurement_device_type    'SuperNova, Dual, Cu at home/near, AtlasS2'
_diffrn_measurement_method         '\w scans'
_diffrn_orient_matrix_type        
 'CrysAlisPro convention (1999,Acta A55,543-557)'
_diffrn_orient_matrix_UB_11        0.0789843000
_diffrn_orient_matrix_UB_12        -0.0514447000
_diffrn_orient_matrix_UB_13        0.0508696000
_diffrn_orient_matrix_UB_21        -0.0331644000
_diffrn_orient_matrix_UB_22        0.0168659000
_diffrn_orient_matrix_UB_23        0.0942640000
_diffrn_orient_matrix_UB_31        -0.1544958000
_diffrn_orient_matrix_UB_32        -0.0299285000
_diffrn_orient_matrix_UB_33        -0.0343640000
_diffrn_radiation_monochromator    mirror
_diffrn_radiation_probe            x-ray
_diffrn_radiation_type             CuK\a
_diffrn_radiation_wavelength       1.54184
_diffrn_source                     'micro-focus sealed X-ray tube'
_diffrn_source_type                'SuperNova (Cu) X-ray Source'
_reflns_Friedel_coverage           0.000
_reflns_Friedel_fraction_full      .
_reflns_Friedel_fraction_max       .
_reflns_number_gt                  5928
_reflns_number_total               6157
_reflns_odcompleteness_completeness  99.91
_reflns_odcompleteness_iscentric   1
_reflns_odcompleteness_theta       66.97
_reflns_special_details
;
 Reflections were merged by SHELXL according to the crystal
 class for the calculation of statistics and refinement.
 
 _reflns_Friedel_fraction is defined as the number of unique
 Friedel pairs measured divided by the number that would be
 possible theoretically, ignoring centric projections and
 systematic absences.
;
_reflns_threshold_expression       'I > 2\s(I)'
_computing_cell_refinement         'CrysAlisPro 1.171.39.46 (Rigaku OD, 2018)'
_computing_data_collection         'CrysAlisPro 1.171.39.46 (Rigaku OD, 2018)'
_computing_data_reduction          'CrysAlisPro 1.171.39.46 (Rigaku OD, 2018)'
_computing_molecular_graphics      'Olex2 (Dolomanov et al., 2009)'
_computing_publication_material    'Olex2 (Dolomanov et al., 2009)'
_computing_structure_refinement    'ShelXL (Sheldrick, 2015)'
_computing_structure_solution      'olex2.solve (Bourhis et al., 2015)'
_refine_diff_density_max           1.527
_refine_diff_density_min           -0.865
_refine_diff_density_rms           0.102
_refine_ls_extinction_coef         0.00067(8)
_refine_ls_extinction_expression  
 'Fc^*^=kFc[1+0.001xFc^2^\l^3^/sin(2\q)]^-1/4^'
_refine_ls_extinction_method       'SHELXL-2018/3 (Sheldrick 2018)'
_refine_ls_goodness_of_fit_ref     1.070
_refine_ls_hydrogen_treatment      constr
_refine_ls_matrix_type             full
_refine_ls_number_parameters       316
_refine_ls_number_reflns           6157
_refine_ls_number_restraints       0
_refine_ls_R_factor_all            0.0515
_refine_ls_R_factor_gt             0.0504
_refine_ls_restrained_S_all        1.070
_refine_ls_shift/su_max            0.096
_refine_ls_shift/su_mean           0.002
_refine_ls_structure_factor_coef   Fsqd
_refine_ls_weighting_details      
 'w=1/[\s^2^(Fo^2^)+(0.0871P)^2^+4.5266P] where P=(Fo^2^+2Fc^2^)/3'
_refine_ls_weighting_scheme        calc
_refine_ls_wR_factor_gt            0.1414
_refine_ls_wR_factor_ref           0.1426
_refine_special_details            ?
_olex2_refinement_description
;
1. Fixed Uiso
 At 1.2 times of:
  All C(H) groups, All C(H,H) groups
 At 1.5 times of:
  All C(H,H,H) groups
2.a Secondary CH2 refined with riding coordinates:
 C1(H1A,H1B), C8(H8A,H8B), C21(H21A,H21B), C12(H12A,H12B), C20(H20A,H20B),
 C11(H11A,H11B), C19(H19A,H19B), C10(H10A,H10B), C27(H27A,H27B)
2.b Aromatic/amide H refined with riding coordinates:
 C6(H6), C4(H4), C3(H3), C5(H5)
2.c Idealised Me refined as rotating group:
 C16(H16A,H16B,H16C), C23(H23A,H23B,H23C), C26(H26A,H26B,H26C), C17(H17A,H17B,
 H17C), C14(H14A,H14B,H14C), C24(H24A,H24B,H24C), C15(H15A,H15B,H15C), C25(H25A,
 H25B,H25C)
;
_atom_sites_solution_hydrogens     geom
_atom_sites_solution_primary       iterative
_atom_sites_solution_secondary     ?
loop_
  _atom_site_label
  _atom_site_type_symbol
  _atom_site_fract_x
  _atom_site_fract_y
  _atom_site_fract_z
  _atom_site_U_iso_or_equiv
  _atom_site_adp_type
  _atom_site_occupancy
  _atom_site_site_symmetry_order
  _atom_site_calc_flag
  _atom_site_refinement_flags_posn
  _atom_site_refinement_flags_adp
  _atom_site_refinement_flags_occupancy
  _atom_site_disorder_assembly
  _atom_site_disorder_group
 Pd1 Pd 0.22706(3) 0.29596(2) 0.25480(2) 0.03498(13) Uani 1 1 d . . . . .
 P1 P 0.28587(10) 0.23860(4) 0.14420(6) 0.0350(2) Uani 1 1 d . . . . .
 P2 P 0.13817(11) 0.37155(4) 0.15901(7) 0.0374(2) Uani 1 1 d . . . . .
 Cl1 Cl 0.32054(14) 0.23037(4) 0.37657(8) 0.0542(3) Uani 1 1 d . . . . .
 Cl2 Cl 0.1621(2) 0.33733(6) 0.38307(10) 0.0816(5) Uani 1 1 d . . . . .
 Cl4 Cl 0.7042(3) 0.55876(10) 0.31992(17) 0.1185(7) Uani 1 1 d . . . . .
 C22 C 0.1577(5) 0.17719(17) 0.1246(3) 0.0497(10) Uani 1 1 d . . . . .
 C13 C -0.0678(6) 0.38979(19) 0.1484(4) 0.0530(10) Uani 1 1 d . . . . .
 C6 C 0.3197(7) 0.4047(2) -0.0448(3) 0.0625(13) Uani 1 1 d . . . . .
 H6 H 0.277237 0.438556 -0.044568 0.075 Uiso 1 1 calc R . . . .
 C1 C 0.2475(5) 0.26120(17) 0.0165(3) 0.0426(8) Uani 1 1 d . . . . .
 H1A H 0.273278 0.231429 -0.018906 0.051 Uiso 1 1 calc R . . . .
 H1B H 0.137561 0.266377 -0.010353 0.051 Uiso 1 1 calc R . . . .
 C8 C 0.1253(5) 0.37011(17) 0.0285(3) 0.0429(8) Uani 1 1 d . . . . .
 H8A H 0.052443 0.342165 -0.001870 0.051 Uiso 1 1 calc R . . . .
 H8B H 0.079718 0.403884 0.000464 0.051 Uiso 1 1 calc R . . . .
 C16 C -0.1500(7) 0.4226(3) 0.0543(5) 0.0740(16) Uani 1 1 d . . . . .
 H16A H -0.090869 0.454127 0.051954 0.111 Uiso 1 1 calc GR . . . .
 H16B H -0.250109 0.433107 0.055356 0.111 Uiso 1 1 calc GR . . . .
 H16C H -0.159425 0.400899 -0.002276 0.111 Uiso 1 1 calc GR . . . .
 C23 C 0.5474(8) 0.1978(3) 0.0998(5) 0.087(2) Uani 1 1 d . . . . .
 H23A H 0.478642 0.172057 0.059380 0.131 Uiso 1 1 calc GR . . . .
 H23B H 0.648109 0.182507 0.124505 0.131 Uiso 1 1 calc GR . . . .
 H23C H 0.551184 0.229243 0.062024 0.131 Uiso 1 1 calc GR . . . .
 C26 C 0.0019(6) 0.1946(2) 0.1339(4) 0.0599(12) Uani 1 1 d . . . . .
 H26A H 0.016762 0.209538 0.197573 0.090 Uiso 1 1 calc GR . . . .
 H26B H -0.064742 0.164019 0.124716 0.090 Uiso 1 1 calc GR . . . .
 H26C H -0.043528 0.221147 0.085111 0.090 Uiso 1 1 calc GR . . . .
 C21 C 0.2302(7) 0.13456(18) 0.2047(4) 0.0612(12) Uani 1 1 d . . . . .
 H21A H 0.226851 0.148203 0.267060 0.073 Uiso 1 1 calc R . . . .
 H21B H 0.167925 0.102317 0.190308 0.073 Uiso 1 1 calc R . . . .
 C18 C 0.4906(5) 0.2133(2) 0.1852(4) 0.0532(11) Uani 1 1 d . . . . .
 C4 C 0.4937(7) 0.3482(3) -0.0904(4) 0.0752(17) Uani 1 1 d . . . . .
 H4 H 0.572063 0.343605 -0.117874 0.090 Uiso 1 1 calc R . . . .
 C12 C -0.0755(8) 0.4224(2) 0.2363(5) 0.0747(16) Uani 1 1 d . . . . .
 H12A H -0.049988 0.398943 0.292805 0.090 Uiso 1 1 calc R . . . .
 H12B H -0.180445 0.434269 0.224277 0.090 Uiso 1 1 calc R . . . .
 C9 C 0.2577(6) 0.43231(19) 0.2131(4) 0.0575(12) Uani 1 1 d . . . . .
 C17 C -0.1564(6) 0.3371(2) 0.1415(5) 0.0690(14) Uani 1 1 d . . . . .
 H17A H -0.152236 0.317345 0.085151 0.104 Uiso 1 1 calc GR . . . .
 H17B H -0.261310 0.344701 0.135875 0.104 Uiso 1 1 calc GR . . . .
 H17C H -0.111123 0.316046 0.199180 0.104 Uiso 1 1 calc GR . . . .
 C14 C 0.2530(8) 0.4762(2) 0.1376(4) 0.0759(17) Uani 1 1 d . . . . .
 H14A H 0.316922 0.465920 0.099085 0.114 Uiso 1 1 calc GR . . . .
 H14B H 0.289642 0.509344 0.170655 0.114 Uiso 1 1 calc GR . . . .
 H14C H 0.149465 0.480801 0.095866 0.114 Uiso 1 1 calc GR . . . .
 C3 C 0.4358(6) 0.3045(3) -0.0547(4) 0.0607(13) Uani 1 1 d . . . . .
 H3 H 0.472823 0.270316 -0.060633 0.073 Uiso 1 1 calc R . . . .
 C7 C 0.2639(5) 0.36160(18) -0.0040(3) 0.0447(9) Uani 1 1 d . . . . .
 C2 C 0.3225(5) 0.3109(2) -0.0096(3) 0.0452(9) Uani 1 1 d . . . . .
 C20 C 0.3944(8) 0.1196(2) 0.2145(5) 0.0781(17) Uani 1 1 d . . . . .
 H20A H 0.423780 0.088990 0.258016 0.094 Uiso 1 1 calc R . . . .
 H20B H 0.399511 0.108579 0.151002 0.094 Uiso 1 1 calc R . . . .
 C5 C 0.4357(7) 0.3984(3) -0.0855(4) 0.0750(17) Uani 1 1 d . . . . .
 H5 H 0.474436 0.428007 -0.109362 0.090 Uiso 1 1 calc R . . . .
 C11 C 0.0294(10) 0.4716(3) 0.2612(5) 0.089(2) Uani 1 1 d . . . . .
 H11A H 0.006423 0.494827 0.204519 0.107 Uiso 1 1 calc R . . . .
 H11B H 0.007821 0.491414 0.313361 0.107 Uiso 1 1 calc R . . . .
 C24 C 0.5908(6) 0.2600(3) 0.2408(4) 0.0724(16) Uani 1 1 d . . . . .
 H24A H 0.586311 0.289278 0.196796 0.109 Uiso 1 1 calc GR . . . .
 H24B H 0.695015 0.248008 0.267565 0.109 Uiso 1 1 calc GR . . . .
 H24C H 0.553581 0.271610 0.292796 0.109 Uiso 1 1 calc GR . . . .
 C19 C 0.5086(6) 0.1644(2) 0.2529(4) 0.0613(13) Uani 1 1 d . . . . .
 H19A H 0.611147 0.150042 0.265393 0.074 Uiso 1 1 calc R . . . .
 H19B H 0.499540 0.176462 0.314885 0.074 Uiso 1 1 calc R . . . .
 C15 C 0.4239(7) 0.4133(3) 0.2570(5) 0.0831(19) Uani 1 1 d . . . . .
 H15A H 0.428362 0.385190 0.303412 0.125 Uiso 1 1 calc GR . . . .
 H15B H 0.486780 0.442806 0.289167 0.125 Uiso 1 1 calc GR . . . .
 H15C H 0.460731 0.399935 0.205928 0.125 Uiso 1 1 calc GR . . . .
 C25 C 0.1281(7) 0.1520(2) 0.0226(4) 0.0678(14) Uani 1 1 d . . . . .
 H25A H 0.079466 0.177958 -0.026545 0.102 Uiso 1 1 calc GR . . . .
 H25B H 0.062655 0.121283 0.016327 0.102 Uiso 1 1 calc GR . . . .
 H25C H 0.223856 0.141172 0.014650 0.102 Uiso 1 1 calc GR . . . .
 C10 C 0.1982(9) 0.4573(2) 0.2926(5) 0.0806(19) Uani 1 1 d . . . . .
 H10A H 0.218662 0.432360 0.346829 0.097 Uiso 1 1 calc R . . . .
 H10B H 0.256745 0.489670 0.316594 0.097 Uiso 1 1 calc R . . . .
 Cl3 Cl 0.7725(6) 0.47862(13) 0.4676(2) 0.203(2) Uani 1 1 d . . . . .
 C27 C 0.766(2) 0.5440(4) 0.4410(7) 0.177(7) Uani 1 1 d . . . . .
 H27A H 0.868177 0.558860 0.469105 0.212 Uiso 1 1 calc R . . . .
 H27B H 0.699335 0.561610 0.471956 0.212 Uiso 1 1 calc R . . . .

loop_
  _atom_site_aniso_label
  _atom_site_aniso_U_11
  _atom_site_aniso_U_22
  _atom_site_aniso_U_33
  _atom_site_aniso_U_23
  _atom_site_aniso_U_13
  _atom_site_aniso_U_12
 Pd1 0.0425(2) 0.03632(18) 0.02458(18) 0.00282(8) 0.00829(12) -0.00174(9)
 P1 0.0365(4) 0.0396(5) 0.0262(4) 0.0013(3) 0.0058(3) 0.0021(3)
 P2 0.0458(5) 0.0345(4) 0.0301(5) 0.0036(3) 0.0093(4) -0.0019(4)
 Cl1 0.0677(6) 0.0541(6) 0.0368(5) 0.0142(4) 0.0104(5) 0.0071(5)
 Cl2 0.1395(14) 0.0711(8) 0.0467(6) 0.0073(5) 0.0472(8) 0.0333(8)
 Cl4 0.155(2) 0.1054(14) 0.0884(13) 0.0075(11) 0.0290(13) 0.0147(14)
 C22 0.055(2) 0.040(2) 0.049(2) -0.0005(17) 0.0079(19) -0.0060(18)
 C13 0.053(2) 0.049(2) 0.060(3) 0.006(2) 0.022(2) 0.0053(19)
 C6 0.075(3) 0.070(3) 0.042(2) 0.011(2) 0.016(2) -0.021(3)
 C1 0.045(2) 0.052(2) 0.0266(17) -0.0018(15) 0.0064(15) 0.0058(17)
 C8 0.047(2) 0.044(2) 0.0339(19) 0.0051(15) 0.0063(16) -0.0012(16)
 C16 0.061(3) 0.078(4) 0.081(4) 0.024(3) 0.020(3) 0.021(3)
 C23 0.075(4) 0.139(6) 0.057(3) 0.027(3) 0.034(3) 0.055(4)
 C26 0.052(3) 0.052(2) 0.069(3) 0.000(2) 0.010(2) -0.015(2)
 C21 0.078(3) 0.037(2) 0.061(3) 0.005(2) 0.012(3) -0.005(2)
 C18 0.044(2) 0.073(3) 0.042(2) 0.014(2) 0.0126(19) 0.017(2)
 C4 0.058(3) 0.127(6) 0.047(3) 0.013(3) 0.026(2) -0.013(3)
 C12 0.086(4) 0.068(3) 0.080(4) 0.003(3) 0.041(3) 0.020(3)
 C9 0.077(3) 0.047(2) 0.044(2) -0.0050(19) 0.013(2) -0.019(2)
 C17 0.053(3) 0.069(3) 0.089(4) 0.009(3) 0.028(3) -0.002(2)
 C14 0.110(5) 0.048(3) 0.066(3) 0.003(2) 0.023(3) -0.028(3)
 C3 0.051(3) 0.095(4) 0.035(2) 0.007(2) 0.012(2) 0.007(2)
 C7 0.049(2) 0.056(2) 0.0254(17) 0.0069(15) 0.0059(15) -0.0070(18)
 C2 0.043(2) 0.068(3) 0.0211(17) 0.0049(17) 0.0045(15) -0.0039(19)
 C20 0.098(4) 0.051(3) 0.074(4) 0.007(3) 0.010(3) 0.027(3)
 C5 0.075(3) 0.101(5) 0.052(3) 0.017(3) 0.023(3) -0.025(3)
 C11 0.137(6) 0.058(3) 0.084(4) -0.011(3) 0.049(4) 0.012(4)
 C24 0.041(2) 0.103(4) 0.064(3) 0.027(3) 0.003(2) -0.007(3)
 C19 0.060(3) 0.072(3) 0.050(3) 0.017(2) 0.014(2) 0.027(2)
 C15 0.075(4) 0.081(4) 0.073(4) -0.006(3) -0.006(3) -0.031(3)
 C25 0.086(4) 0.053(3) 0.056(3) -0.016(2) 0.010(3) -0.009(3)
 C10 0.126(6) 0.059(3) 0.055(3) -0.016(2) 0.027(3) -0.022(3)
 Cl3 0.339(6) 0.120(2) 0.1055(19) 0.0212(17) 0.004(3) -0.065(3)
 C27 0.33(2) 0.104(7) 0.065(5) -0.002(4) 0.018(8) 0.032(9)

_geom_special_details
;
 All esds (except the esd in the dihedral angle between two l.s. planes)
 are estimated using the full covariance matrix.  The cell esds are taken
 into account individually in the estimation of esds in distances, angles
 and torsion angles; correlations between esds in cell parameters are only
 used when they are defined by crystal symmetry.  An approximate (isotropic)
 treatment of cell esds is used for estimating esds involving l.s. planes.
;
loop_
  _geom_bond_atom_site_label_1
  _geom_bond_atom_site_label_2
  _geom_bond_distance
  _geom_bond_site_symmetry_2
  _geom_bond_publ_flag
 Pd1 P1 2.3259(10) . ?
 Pd1 P2 2.3268(9) . ?
 Pd1 Cl1 2.3549(10) . ?
 Pd1 Cl2 2.3501(12) . ?
 P1 C22 1.897(4) . ?
 P1 C1 1.851(4) . ?
 P1 C18 1.893(5) . ?
 P2 C13 1.904(5) . ?
 P2 C8 1.848(4) . ?
 P2 C9 1.889(5) . ?
 Cl4 C27 1.698(10) . ?
 C22 C26 1.540(7) . ?
 C22 C21 1.557(6) . ?
 C22 C25 1.542(7) . ?
 C13 C16 1.563(7) . ?
 C13 C12 1.524(8) . ?
 C13 C17 1.531(7) . ?
 C6 C7 1.396(6) . ?
 C6 C5 1.374(9) . ?
 C1 C2 1.520(6) . ?
 C8 C7 1.501(6) . ?
 C23 C18 1.528(7) . ?
 C21 C20 1.516(9) . ?
 C18 C24 1.542(8) . ?
 C18 C19 1.537(7) . ?
 C4 C3 1.380(8) . ?
 C4 C5 1.369(10) . ?
 C12 C11 1.530(10) . ?
 C9 C14 1.533(7) . ?
 C9 C15 1.533(9) . ?
 C9 C10 1.547(9) . ?
 C3 C2 1.396(7) . ?
 C7 C2 1.385(7) . ?
 C20 C19 1.514(9) . ?
 C11 C10 1.514(11) . ?
 Cl3 C27 1.669(10) . ?

loop_
  _geom_angle_atom_site_label_1
  _geom_angle_atom_site_label_2
  _geom_angle_atom_site_label_3
  _geom_angle
  _geom_angle_site_symmetry_1
  _geom_angle_site_symmetry_3
  _geom_angle_publ_flag
 P1 Pd1 P2 101.76(3) . . ?
 P1 Pd1 Cl1 88.64(4) . . ?
 P1 Pd1 Cl2 168.10(4) . . ?
 P2 Pd1 Cl1 169.21(4) . . ?
 P2 Pd1 Cl2 89.08(4) . . ?
 Cl2 Pd1 Cl1 80.83(4) . . ?
 C22 P1 Pd1 109.37(16) . . ?
 C1 P1 Pd1 118.82(14) . . ?
 C1 P1 C22 100.4(2) . . ?
 C1 P1 C18 105.9(2) . . ?
 C18 P1 Pd1 114.21(17) . . ?
 C18 P1 C22 106.7(2) . . ?
 C13 P2 Pd1 113.34(15) . . ?
 C8 P2 Pd1 119.17(14) . . ?
 C8 P2 C13 100.2(2) . . ?
 C8 P2 C9 106.3(2) . . ?
 C9 P2 Pd1 110.63(17) . . ?
 C9 P2 C13 106.0(2) . . ?
 C26 C22 P1 108.0(3) . . ?
 C26 C22 C21 108.8(4) . . ?
 C26 C22 C25 107.8(4) . . ?
 C21 C22 P1 109.7(3) . . ?
 C25 C22 P1 112.7(4) . . ?
 C25 C22 C21 109.7(4) . . ?
 C16 C13 P2 113.1(4) . . ?
 C12 C13 P2 111.3(4) . . ?
 C12 C13 C16 107.9(5) . . ?
 C12 C13 C17 110.5(5) . . ?
 C17 C13 P2 107.1(3) . . ?
 C17 C13 C16 106.9(5) . . ?
 C5 C6 C7 121.8(6) . . ?
 C2 C1 P1 122.3(3) . . ?
 C7 C8 P2 122.0(3) . . ?
 C20 C21 C22 114.8(5) . . ?
 C23 C18 P1 112.8(4) . . ?
 C23 C18 C24 108.1(5) . . ?
 C23 C18 C19 108.4(5) . . ?
 C24 C18 P1 106.6(4) . . ?
 C19 C18 P1 111.2(3) . . ?
 C19 C18 C24 109.8(4) . . ?
 C5 C4 C3 120.0(5) . . ?
 C13 C12 C11 115.7(5) . . ?
 C14 C9 P2 113.2(4) . . ?
 C14 C9 C15 108.5(5) . . ?
 C14 C9 C10 107.5(5) . . ?
 C15 C9 P2 107.3(4) . . ?
 C15 C9 C10 110.8(5) . . ?
 C10 C9 P2 109.6(4) . . ?
 C4 C3 C2 120.8(6) . . ?
 C6 C7 C8 118.8(4) . . ?
 C2 C7 C6 118.4(5) . . ?
 C2 C7 C8 122.0(4) . . ?
 C3 C2 C1 118.9(5) . . ?
 C7 C2 C1 120.9(4) . . ?
 C7 C2 C3 119.4(4) . . ?
 C19 C20 C21 114.0(4) . . ?
 C4 C5 C6 119.4(5) . . ?
 C10 C11 C12 113.2(5) . . ?
 C20 C19 C18 115.3(4) . . ?
 C11 C10 C9 116.0(5) . . ?
 Cl3 C27 Cl4 115.1(6) . . ?

_shelx_res_file
;
TITL
    exp_127.res
    created by SHELXL-2018/3 at 11:24:01 on 20-Sep-2019
CELL 1.54184 9.178823 24.906407 14.412763 90 108.174 90
ZERR 4 0.000117 0.000235 0.000171 0 0.0013 0
LATT 1
SYMM 0.5-X,0.5+Y,0.5-Z
SFAC C H Cl P Pd
UNIT 108 184 16 8 4

L.S. 2 0 0
PLAN  2
fmap 2 53
ACTA
REM <olex2.extras>
REM <HklSrc "%.\\exp_127.hkl">
REM </olex2.extras>

WGHT    0.087100    4.526600
EXTI    0.000667
FVAR       3.53403
PD1   5    0.227055    0.295956    0.254796    11.00000    0.04253    0.03632 =
         0.02458    0.00282    0.00829   -0.00174
P1    4    0.285866    0.238600    0.144195    11.00000    0.03647    0.03960 =
         0.02625    0.00129    0.00582    0.00209
P2    4    0.138168    0.371552    0.159013    11.00000    0.04578    0.03450 =
         0.03014    0.00365    0.00930   -0.00192
CL1   3    0.320536    0.230373    0.376572    11.00000    0.06773    0.05411 =
         0.03676    0.01423    0.01042    0.00713
CL2   3    0.162100    0.337328    0.383075    11.00000    0.13953    0.07111 =
         0.04671    0.00731    0.04716    0.03330
CL4   3    0.704203    0.558761    0.319917    11.00000    0.15528    0.10541 =
         0.08845    0.00750    0.02901    0.01472
C22   1    0.157661    0.177186    0.124581    11.00000    0.05529    0.03959 =
         0.04865   -0.00050    0.00794   -0.00604
C13   1   -0.067826    0.389788    0.148449    11.00000    0.05334    0.04869 =
         0.06007    0.00649    0.02230    0.00533
C6    1    0.319698    0.404677   -0.044846    11.00000    0.07460    0.06959 =
         0.04198    0.01054    0.01630   -0.02078
AFIX  43
H6    2    0.277237    0.438556   -0.044568    11.00000   -1.20000
AFIX   0
C1    1    0.247490    0.261196    0.016469    11.00000    0.04531    0.05245 =
         0.02660   -0.00180    0.00642    0.00580
AFIX  23
H1A   2    0.273278    0.231429   -0.018906    11.00000   -1.20000
H1B   2    0.137561    0.266377   -0.010353    11.00000   -1.20000
AFIX   0
C8    1    0.125322    0.370107    0.028522    11.00000    0.04662    0.04381 =
         0.03395    0.00505    0.00626   -0.00122
AFIX  23
H8A   2    0.052443    0.342165   -0.001870    11.00000   -1.20000
H8B   2    0.079718    0.403884    0.000464    11.00000   -1.20000
AFIX   0
C16   1   -0.149977    0.422648    0.054293    11.00000    0.06125    0.07792 =
         0.08110    0.02440    0.01969    0.02055
AFIX 137
H16A  2   -0.090869    0.454127    0.051954    11.00000   -1.50000
H16B  2   -0.250109    0.433107    0.055356    11.00000   -1.50000
H16C  2   -0.159425    0.400899   -0.002276    11.00000   -1.50000
AFIX   0
C23   1    0.547416    0.197847    0.099848    11.00000    0.07549    0.13881 =
         0.05722    0.02654    0.03381    0.05524
AFIX 137
H23A  2    0.478642    0.172057    0.059380    11.00000   -1.50000
H23B  2    0.648109    0.182507    0.124505    11.00000   -1.50000
H23C  2    0.551184    0.229243    0.062024    11.00000   -1.50000
AFIX   0
C26   1    0.001877    0.194612    0.133869    11.00000    0.05238    0.05228 =
         0.06868    0.00035    0.00967   -0.01476
AFIX 137
H26A  2    0.016762    0.209538    0.197573    11.00000   -1.50000
H26B  2   -0.064742    0.164019    0.124716    11.00000   -1.50000
H26C  2   -0.043528    0.221147    0.085111    11.00000   -1.50000
AFIX   0
C21   1    0.230219    0.134560    0.204725    11.00000    0.07816    0.03721 =
         0.06137    0.00474    0.01175   -0.00542
AFIX  23
H21A  2    0.226851    0.148203    0.267060    11.00000   -1.20000
H21B  2    0.167925    0.102317    0.190308    11.00000   -1.20000
AFIX   0
C18   1    0.490611    0.213341    0.185221    11.00000    0.04373    0.07319 =
         0.04209    0.01389    0.01261    0.01716
C4    1    0.493692    0.348221   -0.090416    11.00000    0.05845    0.12720 =
         0.04667    0.01314    0.02593   -0.01317
AFIX  43
H4    2    0.572063    0.343605   -0.117874    11.00000   -1.20000
AFIX   0
C12   1   -0.075526    0.422397    0.236274    11.00000    0.08630    0.06836 =
         0.08000    0.00335    0.04117    0.02036
AFIX  23
H12A  2   -0.049988    0.398943    0.292805    11.00000   -1.20000
H12B  2   -0.180445    0.434269    0.224277    11.00000   -1.20000
AFIX   0
C9    1    0.257706    0.432308    0.213090    11.00000    0.07694    0.04687 =
         0.04431   -0.00501    0.01270   -0.01919
C17   1   -0.156385    0.337050    0.141517    11.00000    0.05268    0.06940 =
         0.08916    0.00915    0.02818   -0.00171
AFIX 137
H17A  2   -0.152236    0.317345    0.085151    11.00000   -1.50000
H17B  2   -0.261310    0.344701    0.135875    11.00000   -1.50000
H17C  2   -0.111123    0.316046    0.199180    11.00000   -1.50000
AFIX   0
C14   1    0.252993    0.476195    0.137621    11.00000    0.11010    0.04850 =
         0.06617    0.00284    0.02345   -0.02785
AFIX 137
H14A  2    0.316922    0.465920    0.099085    11.00000   -1.50000
H14B  2    0.289642    0.509344    0.170655    11.00000   -1.50000
H14C  2    0.149465    0.480801    0.095866    11.00000   -1.50000
AFIX   0
C3    1    0.435849    0.304481   -0.054662    11.00000    0.05119    0.09462 =
         0.03520    0.00655    0.01170    0.00689
AFIX  43
H3    2    0.472823    0.270316   -0.060633    11.00000   -1.20000
AFIX   0
C7    1    0.263863    0.361596   -0.004003    11.00000    0.04898    0.05575 =
         0.02544    0.00691    0.00594   -0.00700
C2    1    0.322526    0.310878   -0.009644    11.00000    0.04273    0.06784 =
         0.02112    0.00490    0.00449   -0.00391
C20   1    0.394373    0.119564    0.214475    11.00000    0.09786    0.05107 =
         0.07376    0.00744    0.01012    0.02747
AFIX  23
H20A  2    0.423780    0.088990    0.258016    11.00000   -1.20000
H20B  2    0.399511    0.108579    0.151002    11.00000   -1.20000
AFIX   0
C5    1    0.435687    0.398414   -0.085458    11.00000    0.07479    0.10083 =
         0.05194    0.01659    0.02334   -0.02537
AFIX  43
H5    2    0.474436    0.428007   -0.109362    11.00000   -1.20000
AFIX   0
C11   1    0.029382    0.471560    0.261233    11.00000    0.13687    0.05771 =
         0.08384   -0.01138    0.04879    0.01174
AFIX  23
H11A  2    0.006423    0.494827    0.204519    11.00000   -1.20000
H11B  2    0.007821    0.491414    0.313361    11.00000   -1.20000
AFIX   0
C24   1    0.590833    0.259956    0.240841    11.00000    0.04081    0.10278 =
         0.06440    0.02698    0.00312   -0.00685
AFIX 137
H24A  2    0.586311    0.289278    0.196796    11.00000   -1.50000
H24B  2    0.695015    0.248008    0.267565    11.00000   -1.50000
H24C  2    0.553581    0.271610    0.292796    11.00000   -1.50000
AFIX   0
C19   1    0.508612    0.164427    0.252915    11.00000    0.05974    0.07238 =
         0.04994    0.01690    0.01437    0.02714
AFIX  23
H19A  2    0.611147    0.150042    0.265393    11.00000   -1.20000
H19B  2    0.499540    0.176462    0.314885    11.00000   -1.20000
AFIX   0
C15   1    0.423931    0.413281    0.257003    11.00000    0.07487    0.08139 =
         0.07298   -0.00581   -0.00581   -0.03074
AFIX 137
H15A  2    0.428362    0.385190    0.303412    11.00000   -1.50000
H15B  2    0.486780    0.442806    0.289167    11.00000   -1.50000
H15C  2    0.460731    0.399935    0.205928    11.00000   -1.50000
AFIX   0
C25   1    0.128124    0.152027    0.022639    11.00000    0.08639    0.05280 =
         0.05559   -0.01598    0.00982   -0.00868
AFIX 137
H25A  2    0.079466    0.177958   -0.026545    11.00000   -1.50000
H25B  2    0.062655    0.121283    0.016327    11.00000   -1.50000
H25C  2    0.223856    0.141172    0.014650    11.00000   -1.50000
AFIX   0
C10   1    0.198183    0.457337    0.292632    11.00000    0.12607    0.05948 =
         0.05537   -0.01649    0.02724   -0.02156
AFIX  23
H10A  2    0.218662    0.432360    0.346829    11.00000   -1.20000
H10B  2    0.256745    0.489670    0.316594    11.00000   -1.20000
AFIX   0

CL3   3    0.772513    0.478624    0.467611    11.00000    0.33881    0.11979 =
         0.10546    0.02119    0.00435   -0.06464
C27   1    0.766238    0.543964    0.440963    11.00000    0.33168    0.10362 =
         0.06513   -0.00169    0.01804    0.03151
AFIX  23
H27A  2    0.868177    0.558860    0.469105    11.00000   -1.20000
H27B  2    0.699335    0.561610    0.471956    11.00000   -1.20000
AFIX   0
HKLF 4


REM
REM wR2 = 0.1426, GooF = S = 1.070, Restrained GooF = 1.070 for all data
REM R1 = 0.0504 for 5928 Fo > 4sig(Fo) and 0.0515 for all 6157 data
REM 316 parameters refined using 0 restraints

END

WGHT      0.0871      4.5266

REM Highest difference peak  1.527,  deepest hole -0.865,  1-sigma level  0.102
Q1    1   0.5852  0.5163  0.4607  11.00000  0.05    1.53
Q2    1   0.1431  0.3160  0.2414  11.00000  0.05    0.92
;
_shelx_res_checksum                70760
_shelx_hkl_file
;
   0   0   1 224.964 38.2224  12
   0   0   2 421412. 2006.32  14
   0   0   2 413549. 2234.65  12
   0   0  -3 88.2178 30.6683  13
   0   0   3 22.9226 36.8133  12
   0   0   4 165708. 2025.68  12
   0   0   4 161431. 1826.04  14
   0   0  -5 92.1204 77.1091  13
   0   0   5 50.6256 45.2022  14
   0   0   5 157.449 78.4348  12
   0   0  -6 43858.2 1271.82   3
   0   0   6 44339.4 1185.52  14
   0   0   6 45563.5 1334.83  12
   0   0   7 8.14871 73.5803  12
   0   0   7 25.3972 47.6446  14
   0   0  -7 63.8199 75.1109   3
   0   0  -7 93.0447 153.104   1
   0   0  -8 428967. 4829.68   3
   0   0  -8 527693. 6601.11   1
   0   0  -9 133.180 119.414   3
   0   0  -9 20.3886 170.069   1
   0   0 -10 171234. 4139.16   1
   0   0 -10 148312. 3367.88   3
   0   0 -11 53.7991 85.9922  28
   0   0  11 110.461 93.5202  25
   0   0  12 29611.0 1094.99  25
   0   0 -12 28316.7 1039.18  28
   0   0  13-105.094 119.862  25
   0   0 -13-243.492 172.584  28
   0   0 -14 29089.3 1029.41  28
   0   0 -15-100.258 142.235  28
   0   0 -15-103.817 103.476  20
   0   0 -16 28308.7 726.083  20
   0  -1  -1 887.388 70.7339   3
   0  -1   1 815.421 71.8035   6
   0  -1  -1 826.251 158.598   1
   0  -1  -1 786.869 92.9347  13
   0  -1  -1 794.781 57.1302   9
   0  -1   2 98281.0 1218.89  12
   0  -1   2 94063.6 1005.09   6
   0  -1  -2 95338.9 1014.94   3
   0  -1  -2 91116.5 1142.60  13
   0  -1  -2 92809.7 2059.95   1
   0   1  -2 94903.4 872.339   8
   0   1   2 95867.1 1032.74  12
   0   1   2 94998.7 940.373  14
   0  -1  -3 10587.6 468.498  13
   0   1  -3 15748.8 979.447   1
   0   1   3 10408.4 385.580  14
   0   1   3 10989.7 435.846  12
   0  -1  -3 16320.5 985.960   1
   0  -1  -3 11917.5 447.140   3
   0  -1   3 12118.2 505.214  12
   0  -1  -4 161947. 1910.13   3
   0  -1   4 158940. 2055.95  12
   0   1  -4 207307. 3572.63   1
   0   1   4 166204. 1959.20  12
   0   1  -4 140974. 1026.69  10
   0  -1  -4 152221. 2073.94  13
   0   1   4 156698. 1753.99  14
   0  -1  -4 192130. 3381.99   1
   0   1   5 32567.8 891.628  14
   0  -1  -5 44687.1 1724.92   1
   0   1  -5 45776.3 1729.61   1
   0   1  -5 29584.0 882.210  13
   0  -1  -5 29941.4 1067.63  13
   0  -1   5 33338.6 946.649  14
   0  -1  -5 35446.9 1006.44   3
   0   1   5 34097.7 1004.46  12
   0  -1   5 33767.3 1053.14  12
   0   1  -5 29145.8 497.451  10
   0  -1   6 1738.35 242.471  14
   0  -1  -6 1583.44 208.474  10
   0  -1  -6 2231.71 424.008   1
   0  -1  -6 1731.50 252.435   3
   0  -1   6 1741.41 267.284  12
   0  -1  -6 1728.12 306.200  13
   0   1  -6 1450.53 234.714  13
   0   1  -6 2424.33 429.904   1
   0  -1   7 14779.1 857.333  12
   0  -1   7 14632.6 762.513  14
   0   1  -7 19230.6 1197.42   1
   0  -1  -7 14752.8 802.559   3
   0  -1  -7 18432.3 1181.03   1
   0  -1  -8 124102. 2574.88   3
   0  -1  -8 155690. 3593.25   1
   0   1  -8 125377. 2651.44   3
   0  -1   8 125720. 2757.05  12
   0   1  -8 156426. 3560.50   1
   0  -1  -9 8921.69 906.313   1
   0   1  -9 7611.70 716.883   3
   0   1  -9 9259.56 915.201   1
   0  -1  -9 7431.50 687.853   3
   0  -1 -10 37847.3 1954.60   1
   0   1 -10 36338.9 1900.18   1
   0   1 -10 31373.7 1573.20   3
   0  -1 -11 330.304 120.585  28
   0   1 -11 308.145 111.962  28
   0  -1  11 394.763 152.758  25
   0   1  11 222.300 75.9476  25
   0   1  12 393.169 150.138  25
   0  -1  12 660.115 188.807  25
   0   1 -12 814.518 214.736  28
   0  -1 -12 987.680 214.091  28
   0  -1  13 7999.58 575.177  25
   0   1 -13 7518.97 539.470  28
   0   1  13 7903.68 555.698  25
   0  -1 -13 7746.17 547.596  28
   0  -1 -14 2347.40 324.718  28
   0   1 -14 2365.45 340.494  28
   0  -1  14 1894.72 282.752  25
   0   1 -15-64.0477 149.846  28
   0  -1 -15 122.377 89.0983  20
   0  -1 -16 20355.6 609.666  20
   0   1 -16 21398.3 635.646  20
   0   2   0 459433. 2052.82  11
   0  -2   1 147571. 1377.99   6
   0  -2  -1 150154. 2136.16   1
   0  -2  -1 136485. 1137.40   7
   0   2   1 134596. 962.352   5
   0  -2  -1 130445. 907.843   9
   0  -2  -2 160211. 1919.32  13
   0  -2  -2 151199. 919.096   7
   0  -2  -2 153986. 1124.69   9
   0   2  -2 157734. 1236.47   8
   0  -2   2 152963. 1420.95   6
   0  -2   2 164965. 1782.27  12
   0   2  -2 142375. 2366.55   1
   0  -2  -2 160161. 1342.37   3
   0  -2  -2 173927. 2801.01   1
   0  -2  -3 191952. 1274.75   7
   0   2  -3 225186. 3343.33   1
   0  -2  -3 193704. 2336.20  13
   0   2  -3 199504. 1624.68   8
   0  -2  -3 199558. 1816.37   3
   0  -2   3 207172. 2254.09  12
   0  -2  -3 191582. 1511.69   9
   0  -2  -3 229479. 3483.88   1
   0  -2   3 202665. 1896.57   6
   0  -2  -4 5059.72 605.540   1
   0  -2  -4 3529.23 281.851   3
   0  -2   4 4624.44 376.839  12
   0  -2  -4 3387.44 357.889  13
   0   2  -4 5676.76 605.561   1
   0  -2  -4 3297.64 200.051   7
   0  -2  -4 3240.34 229.631   9
   0  -2  -5 10044.2 531.648   3
   0   2  -5 12616.5 902.310   1
   0  -2   5 9504.96 587.188  12
   0  -2  -5 9190.84 439.088   9
   0  -2  -5 8853.94 372.500   7
   0  -2  -5 12499.0 903.115   1
   0  -2  -5 8835.69 642.879  13
   0  -2  -6 134913. 3098.20   1
   0  -2   6 109423. 1971.63  14
   0  -2   6 110631. 2190.55  12
   0  -2  -6 102954. 1628.39   9
   0  -2  -6 101685. 2391.43  13
   0   2  -6 140556. 3079.12   1
   0  -2  -6 107347. 1942.98   3
   0  -2  -7 68536.2 1721.71   3
   0  -2  -7 80658.8 2450.45   1
   0  -2   7 68644.0 1719.73  14
   0  -2   7 67421.2 1868.87  12
   0   2  -7 85384.6 2466.31   1
   0  -2  -8 494851. 6348.29   1
   0   2  -8 411184. 4880.36   3
   0  -2  -8 420937. 4720.04   3
   0   2  -8 517253. 6304.43   1
   0  -2   8 431146. 5221.28  12
   0  -2  -9 106269. 3137.59   1
   0   2  -9 106228. 3046.31   1
   0  -2  -9 84483.7 2307.95   3
   0  -2   9 88877.5 2589.71  12
   0   2  -9 86702.4 2436.74   3
   0  -2 -10 65324.2 2566.76   1
   0   2 -10 64801.4 2501.74   1
   0  -2 -11 34634.8 1119.65  28
   0   2  11 33610.6 1099.97  25
   0  -2  11 37556.9 1257.27  25
   0   2 -11 34997.1 1099.80  28
   0   2  12 22443.8 923.413  25
   0  -2  12 25070.7 1045.96  25
   0  -2 -12 24296.8 973.039  28
   0  -2 -12 21237.4 817.536  19
   0   2 -12 22839.1 922.845  28
   0  -2 -13 14650.4 759.132  28
   0  -2  13 16327.9 833.134  25
   0   2  13 14686.3 738.184  25
   0   2 -13 14813.4 752.922  28
   0  -2 -14 12034.8 666.767  28
   0   2 -14 12569.1 682.652  28
   0  -2  14 12767.0 694.433  25
   0   2 -15 4914.84 395.193  28
   0  -2 -15 4680.88 322.691  20
   0   2 -16 33718.3 794.312  20
   0  -2 -16 31258.6 742.146  20
   0  -3   0 280.747 161.646   7
   0  -3   0 241.078 99.5901  13
   0  -3  -1 105325. 1639.55   7
   0  -3  -1 104866. 1704.47   1
   0  -3  -2 74294.9 972.424   3
   0  -3  -2 84157.0 1935.88   1
   0  -3  -2 68396.1 871.358   7
   0  -3  -2 67991.2 827.570   9
   0  -3   2 69284.3 1095.22   6
   0   3   2 72259.3 929.889   5
   0  -3  -2 80713.4 1603.38  13
   0  -3   2 72903.2 546.552  10
   0   3  -2 72371.1 1590.26   1
   0  -3  -3 149868. 2776.54   1
   0   3  -3 126452. 1413.30   8
   0  -3  -3 126982. 1481.92   3
   0  -3  -3 116141. 1191.73   9
   0  -3  -3 127003. 2160.13  13
   0  -3  -3 114468. 984.742   7
   0  -3   3 125045. 1610.72   6
   0   3  -3 157127. 2735.06   1
   0  -3  -4 45727.6 1015.84   3
   0   3  -4 59139.4 1772.37   1
   0  -3  -4 40984.1 808.407   9
   0  -3  -4 55083.0 1802.19   1
   0  -3  -4 44572.8 1393.54  13
   0  -3   4 45574.3 1072.36   6
   0  -3  -4 40229.9 618.092   7
   0   3  -4 43439.0 898.462   8
   0  -3   4 46251.4 1262.64  12
   0   3  -5 93119.1 2324.32   1
   0  -3  -5 64719.9 1141.78   9
   0  -3  -5 89276.3 2416.86   1
   0  -3  -5 70135.9 1903.18  13
   0  -3  -5 61189.7 819.895   7
   0  -3  -5 71026.8 1421.53   3
   0  -3   5 73823.3 1719.18  12
   0   3  -6 14948.8 959.180   1
   0  -3  -6 13696.7 976.217   1
   0  -3  -6 10133.9 497.363   9
   0  -3   6 10478.9 702.834  12
   0  -3  -6 10348.5 809.190  13
   0  -3  -6 10683.0 618.776   3
   0  -3   7 9995.41 750.173  12
   0  -3  -7 12588.4 971.826   1
   0  -3   7 10273.2 684.323  14
   0  -3  -7 10683.0 678.932   3
   0  -3  -8 1253.46 286.123   3
   0  -3   8 1749.05 397.258  12
   0  -3  -8 2484.56 509.504   1
   0   3  -8 2488.11 493.981   1
   0  -3  -9 54784.1 1861.39   3
   0   3  -9 66652.1 2386.35   1
   0  -3  -9 63719.0 2413.95   1
   0  -3   9 53581.5 2058.07  12
   0   3  -9 54080.3 1966.59   3
   0   3 -10 2221.04 437.286   3
   0  -3 -10 2418.21 488.277   1
   0  -3 -10 2289.66 494.191   4
   0   3  11 9971.35 590.371  25
   0  -3 -11 9550.78 531.443  19
   0  -3 -11 9543.95 598.311  28
   0  -3  11 10939.0 696.895  25
   0   3 -11 8938.25 565.148  28
   0  -3  12 1160.58 242.891  25
   0   3 -12 744.876 200.273  28
   0   3  12 849.359 187.664  25
   0  -3 -12 676.605 189.842  28
   0  -3 -12 1281.45 214.034  19
   0   3 -13 1920.68 305.913  28
   0  -3  13 1026.69 233.392  25
   0  -3 -13 1584.31 299.063  28
   0  -3 -13 1061.88 221.759  19
   0  -3 -14 275.957 82.9136  20
   0   3 -14 122.356 128.806  28
   0  -3  14 213.882 118.709  25
   0   3 -15 606.865 199.633  28
   0  -3 -15 796.391 145.235  20
   0   3 -16 11444.0 466.464  20
   0  -3 -16 10225.0 421.393  20
   0  -4   0 19082.7 559.024   4
   0  -4   0 27444.2 1215.47   7
   0  -4  -1 13417.7 592.925   1
   0   4   1 14070.3 445.276  11
   0  -4   1 11373.9 270.628   4
   0  -4  -1 14946.7 789.811   7
   0  -4  -1 12145.1 439.493   2
   0   4  -2 37950.5 1058.72   1
   0  -4  -2 32368.1 907.920   7
   0  -4  -2 38575.1 1256.47   1
   0  -4  -2 38735.0 1220.43  13
   0  -4  -2 31591.5 648.637   9
   0   4   2 31972.5 667.606   5
   0  -4   2 35485.7 936.371   6
   0   4  -3 230517. 3119.41   1
   0  -4  -3 185094. 1861.76   3
   0  -4  -3 221209. 3336.16   1
   0  -4   3 185632. 2103.62   6
   0  -4  -3 206102. 2986.78  13
   0  -4  -3 173206. 1559.83   9
   0   4   3 187301. 1802.51   5
   0  -4  -3 175536. 1689.82   7
   0   4   4 17729.5 632.568   5
   0  -4  -4 15291.9 436.219   7
   0   4  -4 22910.7 1056.91   1
   0  -4  -4 17515.0 639.050   3
   0  -4  -4 20011.1 1014.26  13
   0  -4  -4 22081.9 1127.44   1
   0  -4   4 18204.1 724.706   6
   0  -4   4 18843.2 867.656  12
   0   4  -4 17322.4 612.552   8
   0  -4  -4 15793.7 507.566   9
   0  -4  -5 73968.4 2061.04  13
   0  -4   5 70351.7 1785.07  12
   0   4  -5 88440.3 2157.05   1
   0  -4  -5 84099.1 2302.71   1
   0   4  -5 67582.9 1273.56   8
   0  -4   5 70655.6 1529.74   6
   0  -4  -5 68617.8 1415.90   3
   0  -4  -5 60691.0 1093.96   9
   0  -4   6 33136.3 1316.43  12
   0  -4  -6 31972.2 1077.98   3
   0  -4  -6 31747.7 1451.33  13
   0  -4  -6 38881.6 1637.14   1
   0   4  -6 40645.2 1540.80   1
   0  -4  -7 76903.8 1842.14   3
   0  -4   7 76891.2 1921.79  14
   0  -4   7 79447.4 2197.24  12
   0  -4  -7 81139.4 2434.60  13
   0  -4   8 51459.7 1931.17  12
   0   4  -8 61295.1 2098.54   1
   0  -4  -8 59612.1 2175.04   1
   0  -4  -8 50948.9 1642.07   3
   0   4  -9 32476.4 1632.15   1
   0  -4  -9 32712.3 1714.22   1
   0  -4   9 29982.9 1585.73  12
   0  -4 -10 23645.4 1560.68   4
   0   4 -10 24371.7 1459.20   3
   0  -4 -10 26037.0 1594.47   1
   0  -4  10 25302.3 1566.94  12
   0   4 -11 59381.8 1430.52  28
   0  -4 -11 52666.5 1253.75  19
   0   4  11 54474.0 1362.80  25
   0  -4  11 65159.8 1723.99  25
   0  -4 -11 61201.1 1508.08  28
   0  -4  12 116.894 114.857  25
   0  -4 -12 276.987 122.766  28
   0   4 -12 112.555 101.452  28
   0  -4 -12 316.628 120.874  19
   0   4  12 215.388 88.2038  25
   0  -4 -13 56422.1 1490.50  28
   0   4 -13 55750.4 1449.75  28
   0  -4 -13 52894.1 1284.57  19
   0  -4  14 2127.33 285.026  25
   0   4 -14 2115.16 278.959  28
   0  -4 -14 1695.50 206.385  20
   0   4 -15 35252.2 1031.72  28
   0  -4 -15 33364.5 850.016  20
   0   4 -16 13267.3 494.441  20
   0   4 -16 13501.8 564.202  28
   0  -4 -16 12831.5 460.109  20
   0  -5   0 199.046 108.567   6
   0  -5   0 19.0355 129.596   7
   0  -5   0 97.8609 65.8507   4
   0  -5  -1 191363. 2015.33   1
   0   5   1 196378. 1912.84  11
   0  -5   1 191827. 1324.57   4
   0  -5  -2 16430.8 793.802   1
   0   5  -2 17324.2 586.487   1
   0  -5  -2 17555.8 881.530  13
   0  -5  -2 16651.6 805.063   7
   0  -5  -3 7771.35 481.023   7
   0  -5  -3 6989.38 344.506   9
   0  -5   3 7324.05 207.366  10
   0  -5   3 6957.36 436.028   6
   0   5   3 7486.03 380.296   5
   0  -5  -3 9822.86 700.250   1
   0   5  -3 8947.18 553.926   1
   0  -5  -3 8739.32 674.375  13
   0  -5  -4 1032.67 138.359   9
   0  -5  -4 851.935 145.000   7
   0  -5   4 1069.05 233.061  12
   0  -5   4 959.591 190.228   6
   0   5  -4 1067.93 170.000   8
   0  -5  -4 1260.51 270.286  13
   0   5   4 1043.04 158.982   5
   0   5  -4 1248.99 255.941   1
   0  -5  -5 2762.25 293.204   3
   0   5   5 2735.52 286.217   5
   0   5  -5 2166.76 253.189   8
   0  -5  -5 1891.24 200.828   9
   0  -5   5 2594.46 396.658  12
   0  -5   5 2368.07 317.123   6
   0  -5  -5 3211.48 464.582   1
   0  -5  -5 2268.15 405.074  13
   0  -5  -6 2332.79 413.451  13
   0  -5  -6 3041.44 454.840   1
   0  -5  -6 2312.52 294.158   3
   0  -5   6 2098.67 359.734  12
   0   5  -6 2943.91 395.910   1
   0   5   6 2493.38 300.313   5
   0  -5  -7 1554.69 268.791   3
   0   5  -7 2030.42 350.660   1
   0  -5   7 1352.42 318.367  12
   0  -5  -7 936.075 286.731  13
   0  -5  -7 2074.64 404.242   1
   0   5   7 1682.90 274.602   5
   0  -5  -8 3531.23 433.558   3
   0  -5   8 3680.48 548.842  12
   0  -5   8 3663.81 473.375  14
   0  -5  -8 4334.43 588.037   1
   0   5  -8 4174.34 529.852   1
   0  -5   9 518.717 236.386  12
   0  -5  -9 618.642 235.850   1
   0   5  -9 1101.45 300.594   1
   0   5 -10 3648.09 583.028   3
   0  -5  10 3593.48 616.768  12
   0  -5 -10 3154.54 575.593   4
   0   5  11 11490.9 620.050  25
   0   5 -11 12188.7 659.890  28
   0  -5 -11 13527.0 644.043  19
   0  -5 -11 11395.1 672.636  28
   0  -5 -12 13.8986 74.6079  19
   0   5 -12-19.6752 108.803  28
   0  -5 -12 93.2041 93.2245  28
   0  -5  12-16.5757 125.834  25
   0   5 -13 9318.56 603.404  28
   0  -5 -13 10278.3 539.236  20
   0  -5  13 10164.7 684.035  25
   0  -5 -14 98.7435 67.7808  20
   0   5 -14 124.539 107.536  28
   0  -5  14-138.408 160.668  25
   0  -5 -15 16969.3 602.683  20
   0   5 -15 14154.2 675.199  28
   0   5  16 966.541 149.399  30
   0  -5 -16 868.133 121.406  20
   0   5 -16 1022.87 173.709  28
   0   5 -16 1389.64 169.030  20
   0  -6   0 3434.47 492.358   7
   0  -6   0 2660.63 237.625   4
   0  -6   0 2612.85 358.729   6
   0  -6   1 95087.0 1083.37   4
   0  -6  -1 100430. 2134.34   6
   0   6   1 99755.3 1490.39  11
   0  -6  -1 99216.0 1513.55   2
   0  -6  -2 51600.3 1098.00   2
   0  -6  -2 54982.0 1605.64   7
   0   6  -2 49946.5 710.774   1
   0   6   2 45856.8 969.501  11
   0  -6  -2 49443.5 1288.70   1
   0  -6  -3 710021. 5671.24   1
   0  -6   3 664934. 4794.22   6
   0  -6  -3 830009. 6698.02  13
   0  -6   3 760394. 6150.54  12
   0  -6   3 756971. 3097.89  10
   0  -6  -3 695107. 5090.89   7
   0   6  -3 742508. 4188.07   1
   0  -6   4 730.402 179.624   6
   0   6   4 564.320 125.078   5
   0  -6  -4 803.724 159.530   7
   0   6  -4 587.666 155.077   1
   0  -6  -4 815.938 137.324   9
   0  -6  -4 605.438 225.154  13
   0  -6  -4 655.267 225.338   1
   0   6  -5 842830. 5237.62   8
   0   6   5 818599. 5012.67   5
   0  -6  -5 880478. 7149.81   1
   0  -6  -5 891229. 7559.54  13
   0   6  -5 911245. 6048.13   1
   0  -6   5 831773. 5890.30   6
   0  -6   5 847154. 7006.71  12
   0  -6   6 7109.07 581.793   6
   0  -6   6 7464.20 695.992  12
   0  -6  -6 8143.38 728.244   1
   0   6  -6 7407.28 592.859   1
   0  -6  -6 7305.62 731.219  13
   0   6   6 6915.85 510.190   5
   0  -6   7 215734. 3955.10  12
   0   6  -7 222463. 3491.77   1
   0  -6   8 21350.3 1320.64  12
   0  -6  -8 23734.4 1384.44   1
   0  -6   8 20786.0 1165.39  14
   0  -6   9 42243.8 2004.66  12
   0  -6  -9 44673.8 1992.65   1
   0  -6  10 2819.24 551.631  12
   0  -6 -10 2805.15 547.312   4
   0  -6 -11 29826.7 1070.71  28
   0   6 -11 28697.9 1005.77  28
   0  -6 -11 26430.7 896.081  19
   0  -6  12 1587.06 289.807  25
   0  -6 -12 1211.51 192.380  20
   0  -6 -12 1045.04 187.797  19
   0   6 -12 1526.31 247.772  28
   0   6 -13 47971.6 1342.23  28
   0  -6  13 49008.5 1490.31  25
   0   6 -14 7359.32 516.477  28
   0  -6  14 7515.43 538.293  25
   0  -6 -14 6981.85 411.758  20
   0   6 -15 23205.1 818.040  28
   0  -6 -15 19813.3 628.742  20
   0  -6 -16 512.634 90.3477  20
   0   6 -16 607.083 136.551  28
   0   6  16 513.790 104.281  30
   0   6 -16 595.841 111.511  20
   0  -7   0 50.5416 88.2106   6
   0  -7   0 121.204 67.7169   4
   0  -7   0-66.2032 236.447   7
   0  -7  -1 6409.70 414.439   2
   0   7   1 6539.58 423.559  11
   0  -7  -1 7063.24 622.817   6
   0  -7   1 6016.61 302.112   4
   0  -7   2 6073.17 538.240   6
   0   7   2 4961.35 349.102  11
   0  -7  -2 6637.51 603.020   7
   0  -7  -2 6455.86 591.063  13
   0  -7  -2 6138.16 409.907   2
   0  -7  -2 5213.02 398.036   1
   0  -7  -3 195559. 3372.03  13
   0  -7  -3 169197. 2125.04   2
   0  -7  -3 159850. 2579.47   1
   0   7  -3 160861. 1566.57   1
   0  -7   3 168705. 2659.29   6
   0  -7   3 168197. 3146.05  12
   0  -7   3 184778. 1897.27  10
   0  -7  -3 175629. 2751.42   7
   0  -7   4 28026.9 1083.45   6
   0  -7   4 30570.7 1357.78  12
   0  -7  -4 29710.9 1214.49   1
   0  -7  -4 28575.4 936.182   7
   0   7  -4 27559.1 838.169   1
   0   7  -5 20247.8 886.405   8
   0  -7   5 23207.8 1058.41   6
   0  -7  -5 25191.2 1226.39   1
   0   7   5 20873.1 829.153   5
   0  -7  -5 23520.9 1321.28  13
   0   7  -5 22100.0 863.557   1
   0  -7   5 22554.4 1270.39  12
   0  -7   6 27415.5 1394.77  12
   0  -7  -6 27138.7 1436.86  13
   0  -7  -6 29013.9 1368.35   1
   0   7  -6 26432.7 1039.25   1
   0  -7   6 28846.3 1236.29   6
   0  -7   7 4986.39 671.851  12
   0  -7  -7 4922.86 660.910  13
   0  -7  -7 4059.77 567.687   1
   0  -7  -8 7780.84 788.273   1
   0  -7   8 8767.05 884.889  12
   0  -7  -9 12483.6 1047.59   1
   0  -7  -9 11553.6 1048.90   4
   0  -7   9 13150.5 1153.63  12
   0  -7  10 11977.6 1182.76  12
   0  -7 -10 10810.7 1067.26   4
   0   7 -11 1789.28 271.924  28
   0  -7  11 1696.03 330.165  25
   0  -7 -11 906.767 205.514  19
   0  -7 -11 1005.11 184.784  20
   0  -7 -12 9008.36 508.041  20
   0  -7  12 9433.77 686.519  25
   0   7 -12 8220.32 555.420  28
   0  -7  13 36772.6 1292.58  25
   0  -7 -13 36332.8 987.127  20
   0   7 -14 13506.4 677.177  28
   0  -7  14 14836.8 750.956  25
   0  -7 -14 14722.0 592.209  20
   0  -7 -15 8735.14 407.848  20
   0   7 -15 8874.52 504.735  28
   0   7  15 7567.51 424.174  30
   0   7  16 315.836 95.8258  30
   0   7 -16 358.300 120.980  28
   0   7 -16 197.233 79.8126  20
   0  -7 -16 154.320 63.6738  20
   0  -8   0 43336.5 1603.21   6
   0  -8   0 47707.2 1113.69   4
   0  -8   1 10565.4 780.720   6
   0  -8  -1 10249.2 796.712   6
   0  -8  -1 10789.4 596.667   4
   0  -8   1 9243.08 404.226   4
   0  -8   2 171673. 3032.75   6
   0  -8  -2 168563. 2257.79   2
   0  -8  -2 207495. 3432.19  13
   0  -8  -2 155282. 3019.78   6
   0   8   2 159789. 2126.29  11
   0  -8  -2 208393. 3457.77   7
   0  -8  -2 137131. 1942.92   1
   0   8   3 520419. 3863.25  11
   0  -8  -3 529470. 4060.38   2
   0  -8   3 547967. 5196.05   6
   0  -8  -3 571427. 5178.72   7
   0  -8   3 573644. 6188.38  12
   0  -8   4 117093. 2351.47   6
   0  -8  -4 112948. 2329.27   1
   0  -8  -4 117836. 1966.70   2
   0  -8   5 348153. 5043.96  12
   0   8  -5 353247. 3945.01   8
   0  -8   5 357957. 4358.58   6
   0  -8   6 237272. 3752.53   6
   0  -8  -6 231479. 4276.85  13
   0  -8  -6 222812. 3773.81   1
   0  -8   6 224987. 4254.36  12
   0  -8   7 48395.7 2057.87  12
   0  -8  -7 46062.8 1837.30   1
   0  -8  -7 43527.9 1941.75  13
   0  -8   7 48561.1 1791.81   6
   0  -8  -8 11057.9 944.804   1
   0  -8   8 10646.1 1037.45  12
   0  -8   9 12721.3 1184.11  12
   0  -8  -9 11882.0 1066.38   4
   0  -8  10 5802.82 539.945  25
   0  -8 -10 4701.71 369.372  19
   0   8 -10 5336.49 424.682  28
   0  -8 -10 4774.71 358.213  20
   0  -8 -11 63406.3 1335.15  20
   0   8 -11 66455.0 1550.39  28
   0  -8 -12 13320.5 610.386  20
   0  -8  12 14607.8 849.009  25
   0   8 -12 14284.7 738.708  28
   0   8 -13 61354.6 1496.70  28
   0  -8  13 62796.0 1660.92  25
   0  -8  14 28619.7 1027.18  25
   0   8 -14 29197.1 967.437  28
   0  -8 -15 6403.81 334.647  20
   0   8  15 6951.53 390.444  30
   0   8 -15 7437.21 448.655  28
   0  -8 -16 20187.4 490.862  20
   0   8 -16 20607.8 631.067  28
   0  -9   0 98.6650 70.7047   4
   0  -9   0 528.514 207.240   6
   0  -9  -1 108176. 1897.30   4
   0  -9  -1 101770. 2624.49   6
   0  -9   1 108294. 2626.42   6
   0  -9   1 98385.5 1409.97   4
   0  -9  -2 5961.74 636.134   6
   0  -9  -2 6171.79 458.746   2
   0  -9  -2 7540.49 672.619  13
   0   9   2 6015.55 440.342  11
   0  -9  -2 7205.42 669.499   7
   0  -9   2 6327.94 623.624   6
   0  -9   3 26868.0 1429.01  12
   0  -9   3 26420.8 1207.88   6
   0  -9  -3 27103.8 971.031   2
   0  -9  -3 23020.0 919.512   1
   0   9   3 26280.6 927.464  11
   0   9   4 13613.5 685.735  11
   0  -9  -4 13493.4 795.509   1
   0  -9  -4 16163.1 779.159   2
   0  -9   4 14501.8 875.640   6
   0  -9  -4 16542.8 1096.91  13
   0  -9   4 14450.4 1072.57  12
   0  -9  -5 35747.3 1409.66   1
   0  -9   5 35953.2 1733.88  12
   0  -9   5 37222.7 1500.54   6
   0  -9  -5 35011.6 1189.79   2
   0  -9  -5 40120.4 1767.97  13
   0  -9   6 12264.5 1093.72  12
   0  -9  -6 12008.3 884.889   1
   0  -9   6 12615.2 925.655   6
   0  -9  -6 11595.5 1006.74  13
   0  -9   7 32078.6 1759.86  12
   0  -9   7 33611.1 1559.50   6
   0  -9  -7 32420.4 1530.27   1
   0  -9  -7 28979.5 1623.53  13
   0  -9   8 21287.6 1511.76  12
   0  -9  -8 19430.0 1283.65   4
   0  -9   9 295.307 191.492  12
   0  -9  -9 266.488 198.215   4
   0  -9  10 1994.82 358.362  25
   0   9 -10 1294.22 240.365  28
   0  -9 -10 1495.95 212.766  20
   0  -9  11 1961.81 364.885  25
   0   9 -11 1616.26 294.608  28
   0  -9 -11 1852.22 253.231  20
   0  -9 -12 30060.2 910.558  20
   0  -9  12 31069.9 1220.45  25
   0   9 -12 27339.7 1012.47  28
   0  -9  13 11537.9 703.683  25
   0  -9 -13 12043.9 551.264  20
   0   9 -13 9988.45 605.197  28
   0  -9 -14 21288.5 668.747  20
   0   9 -14 19923.3 797.336  28
   0  -9  14 20612.3 851.833  25
   0   9 -15 503.901 131.209  28
   0   9  15 528.853 116.476  30
   0  -9 -15 561.682 99.3556  20
   0   9 -16 399.572 119.110  28
   0   9  16 217.410 73.8549  30
   0  -9 -16 281.177 69.3201  20
   0 -10   0 10863.2 588.837   4
   0 -10   0 9869.84 848.394   6
   0 -10   1 2798.85 461.443   6
   0 -10   1 2688.80 247.238   4
   0 -10  -1 3233.83 501.880   6
   0 -10  -1 2693.85 310.852   4
   0  10   2 121506. 2117.25  11
   0 -10   2 125301. 2882.62   6
   0 -10  -2 121480. 3007.18   6
   0 -10  -2 122725. 2243.48   4
   0 -10   3 21176.9 1361.65  12
   0  10   3 20123.8 853.988  11
   0 -10  -3 20494.2 889.254   2
   0 -10  -3 21010.8 1273.60   6
   0 -10   3 20330.1 1124.40   6
   0  10   4 234196. 2992.78  11
   0 -10  -4 246819. 3204.81   2
   0 -10   4 238704. 4516.31  12
   0 -10   5 27994.5 1369.75   6
   0 -10   5 27113.6 1561.02  12
   0 -10  -5 24107.9 1140.14   1
   0 -10  -5 26621.8 1095.15   2
   0 -10  -6 185891. 4023.28  13
   0 -10  -6 158768. 2814.23   2
   0 -10   6 173616. 4124.01  12
   0 -10   6 178198. 3582.44   6
   0 -10  -6 151426. 3100.03   1
   0 -10   7 20099.7 1450.65  12
   0 -10   7 21391.4 1303.77   6
   0 -10  -7 19070.6 1350.68  13
   0 -10  -7 19536.3 1211.51   4
   0 -10  -8 34093.7 1689.95   4
   0 -10   8 35514.3 2021.06  12
   0 -10  -9 10120.8 979.224   4
   0 -10   9 10708.6 1162.47  12
   0  10 -10 60671.9 1450.84  28
   0 -10  10 63498.1 1769.06  25
   0 -10  11 25026.9 1111.01  25
   0  10 -11 25846.2 975.069  28
   0 -10 -11 22885.2 801.799  20
   0 -10  12 47590.2 1483.76  25
   0  10 -12 47894.0 1327.74  28
   0 -10 -12 44046.5 1084.78  20
   0  10 -13 34456.7 1084.91  28
   0 -10  13 34375.3 1175.82  25
   0 -10 -13 32110.2 869.804  20
   0  10  13 32751.2 963.868  30
   0 -10  14 29934.9 991.434  25
   0 -10 -14 27778.0 735.747  20
   0 -10 -14 28218.8 824.711  24
   0  10  14 30276.4 849.719  30
   0 -10 -15 146.468 49.7416  20
   0  10 -15 61.3242 69.0254  28
   0  10  15 153.382 63.5617  30
   0 -11   0 342.087 261.245   6
   0 -11   0 150.541 95.3794   4
   0 -11   1 3295.03 504.171   6
   0 -11  -1 3314.19 513.488   6
   0 -11  -1 3515.15 376.042   4
   0 -11  -2 5875.47 708.087   6
   0 -11  -2 5389.70 481.767   4
   0 -11   2 5672.49 664.762   6
   0 -11  -3 806.296 291.055   6
   0 -11   3 612.125 266.355  12
   0 -11  -3 903.381 205.442   2
   0 -11  -3 1130.35 245.736   4
   0 -11   3 621.316 244.962   6
   0  11   3 739.183 175.336  11
   0 -11   4 696.918 310.345  12
   0 -11  -4 932.680 254.440   4
   0 -11  -4 620.500 275.848   6
   0 -11  -4 502.559 162.010   2
   0 -11   4 691.962 261.714   6
   0 -11  -5 26538.2 1551.54   6
   0 -11   5 29642.4 1702.98  12
   0 -11  -5 29788.7 1363.45   4
   0 -11   5 31311.6 1519.81   6
   0 -11  -5 29060.6 1197.45   2
   0 -11   6 91877.2 3108.93  12
   0 -11  -6 89935.8 2478.25   4
   0 -11   7 40657.3 1888.81   6
   0 -11  -7 37073.1 1675.36   4
   0 -11   7 40700.2 2146.81  12
   0 -11   8 310.620 199.532  12
   0 -11  -8 693.789 302.279  10
   0 -11  -8 367.579 167.823   4
   0 -11  -9 7415.17 443.491  20
   0  11  -9 7028.37 483.924  28
   0 -11 -10 5801.16 405.730  20
   0 -11  10 5565.54 538.075  25
   0  11 -10 5079.67 447.524  28
   0 -11 -11 269.974 100.446  20
   0 -11  11 282.326 162.754  25
   0  11 -11 265.062 135.461  28
   0  11  12 12967.8 632.632  30
   0 -11  12 15111.3 816.017  25
   0 -11 -12 16452.7 654.610  20
   0  11 -12 14317.4 724.782  28
   0  11 -13 152.924 133.211  28
   0 -11  13-175.054 140.551  25
   0 -11 -13-30.4526 66.4826  20
   0  11  13 117.894 90.2531  30
   0 -11 -13 134.652 93.8351  24
   0 -11 -14 8740.24 400.895  20
   0 -11 -14 7681.27 418.886  24
   0  11  14 6719.49 393.902  30
   0 -11  14 7733.24 482.213  25
   0  11 -14 7683.88 481.944  28
   0 -11 -15 776.969 104.314  20
   0  11 -15 819.174 138.100  28
   0  11  15 719.897 121.629  30
   0 -12   0 109538. 1923.51   4
   0 -12   0 112056. 3038.76   6
   0 -12   1 112963. 3032.70   6
   0 -12  -1 104938. 2955.02   6
   0 -12  -2 209294. 3098.48   4
   0 -12  -2 197433. 4143.22   6
   0 -12   2 206726. 4009.91   6
   0 -12  -3 7348.92 607.278   4
   0 -12  -3 7387.73 812.242   6
   0 -12   3 7119.25 727.478   6
   0 -12   3 6835.58 838.862  12
   0 -12  -4 158265. 2996.46   4
   0 -12   4 149190. 3260.86   6
   0 -12  -4 156193. 2753.76   2
   0 -12   4 159617. 4042.10  12
   0 -12  -4 152567. 3793.39   6
   0 -12  -5 1452.93 389.264   6
   0 -12  -5 1345.42 266.402   2
   0 -12  -5 1792.11 345.192   4
   0 -12   5 1633.04 433.670  12
   0 -12   6 27956.4 1563.89   6
   0 -12   6 28184.5 1796.66  12
   0 -12  -6 24813.7 1320.75   4
   0 -12   7 4760.77 671.943   6
   0 -12  -7 4392.39 596.746   4
   0 -12   7 4934.84 793.163  12
   0 -12  -8 4697.75 734.373  10
   0 -12   8 4563.35 787.095  12
   0 -12  -8 4554.46 633.977   4
   0  12  -9 23541.4 894.690  28
   0 -12  -9 22154.3 767.455  20
   0  12 -10 49427.9 1341.35  28
   0 -12  10 48209.4 1502.41  25
   0  12  11 2317.37 266.062  30
   0 -12 -11 2716.54 270.100  20
   0  12 -11 2468.81 299.558  28
   0 -12  11 2532.00 342.916  25
   0 -12 -12 55164.5 1162.99  20
   0  12  12 57438.8 1293.68  30
   0 -12  12 56458.9 1515.13  25
   0 -12 -13 136.476 60.2863  20
   0 -12  13 60.3052 114.806  25
   0  12  13 285.146 95.2075  30
   0  12 -13 226.999 120.892  28
   0 -12 -13 157.829 81.6926  24
   0 -12 -14 15819.4 573.970  24
   0 -12 -14 15155.8 504.285  20
   0  12  14 15650.1 561.421  30
   0  12  15 1432.99 142.336  30
   0 -12 -15 1717.30 142.165  20
   0 -13   0 93.9404 188.351   6
   0 -13  -1 154.133 105.699   4
   0 -13  -1 264.848 188.823   6
   0 -13   1 136.549 124.261   6
   0 -13  -2 31784.2 1266.04   4
   0 -13  -2 28984.8 1636.49   6
   0 -13   2 29731.5 1777.02  12
   0 -13   2 30460.5 1595.89   6
   0 -13   3 711.924 271.960  12
   0 -13   3 419.441 191.076   6
   0 -13  -3 444.442 213.905   6
   0 -13  -3 464.484 172.820   4
   0 -13  -4 257.950 198.333   6
   0 -13   4 555.734 317.739  12
   0 -13  -4 234.303 143.622   4
   0 -13   4 694.722 263.171   6
   0 -13   5 1080.43 377.670  12
   0 -13   5 1049.80 311.489   6
   0 -13  -5 1310.01 305.558   4
   0 -13   6 13492.4 1296.90  12
   0 -13   6 14376.2 1165.43   6
   0 -13  -6 13447.1 988.449   4
   0 -13   7 33935.7 2090.80  12
   0 -13  -7 29977.3 1555.19   4
   0 -13   7 34380.2 1892.94   6
   0 -13  -8 3926.61 680.307  10
   0  13  -8 3689.87 351.079  28
   0  13   9 18471.4 758.153  30
   0 -13  -9 20982.2 742.923  20
   0  13  -9 19633.9 834.976  28
   0 -13  10 5504.11 502.773  25
   0  13 -10 5683.20 457.069  28
   0  13  10 4796.70 393.826  30
   0 -13 -10 5622.51 389.121  20
   0  13  11 2970.40 309.231  30
   0 -13  11 3703.61 403.465  25
   0 -13 -11 4157.20 331.416  20
   0  13 -11 3181.67 350.346  28
   0 -13 -12 14172.7 647.575  24
   0 -13 -12 14388.3 580.665  20
   0  13  12 11238.0 562.415  30
   0 -13  12 12318.3 683.678  25
   0  13 -12 12320.1 659.607  28
   0 -13 -13 132.533 76.9762  24
   0 -13  13-84.3980 111.231  25
   0 -13 -13 12.4545 60.7827  20
   0  13  13 107.181 74.4725  30
   0  13 -13 92.7684 96.8430  28
   0  13  14 513.773 109.875  30
   0 -13 -14 514.753 111.728  24
   0 -13 -14 585.412 97.9882  20
   0  13 -14 624.318 150.886  28
   0  13 -15 305.731 90.4354  28
   0  13  15 146.480 41.1725  30
   0 -14   0 37727.0 1897.57   6
   0 -14   1 88324.4 2844.98   6
   0 -14  -1 92966.8 2990.61   6
   0 -14   2 71817.9 2532.10   6
   0 -14  -2 69315.0 2604.33   6
   0 -14   2 67532.8 2772.76  12
   0 -14  -3 60456.0 1900.44   4
   0 -14   3 55451.7 2529.81  12
   0 -14   3 54342.2 2149.52   6
   0 -14  -3 55199.7 2356.57   6
   0 -14  -4 85945.0 2339.50   4
   0 -14   4 79162.0 2572.20   6
   0 -14   4 86260.7 3208.40  12
   0 -14  -4 81320.1 2915.28   6
   0 -14   5 8509.61 901.901   6
   0 -14  -5 7909.85 735.381   4
   0 -14   5 8058.73 1000.24  12
   0 -14  -6 20050.1 1240.56   4
   0 -14   6 21578.9 1697.46  12
   0 -14   6 21089.7 1471.65   6
   0 -14   7 42716.1 2193.97   6
   0 -14   7 38503.2 2316.91  12
   0 -14  -7 38523.7 1837.80   4
   0  14  -8 8279.08 532.904  28
   0  14   8 7953.09 488.291  30
   0 -14  -9 57005.8 1222.16  20
   0  14   9 58992.8 1358.40  30
   0 -14 -10 8425.37 526.547  24
   0  14  10 8441.90 513.173  30
   0 -14 -10 7553.00 444.326  20
   0  14 -11 51907.6 1346.38  28
   0 -14 -11 50415.4 1110.49  20
   0 -14 -11 52606.2 1273.81  24
   0  14 -12 20194.2 812.634  28
   0 -14 -12 18275.6 630.584  20
   0 -14 -12 19834.5 747.387  24
   0  14  12 18970.8 703.018  30
   0 -14  12 17110.7 763.916  25
   0 -14 -13 6675.08 394.480  24
   0  14  13 5408.08 339.166  30
   0 -14 -13 5928.16 326.293  20
   0  14 -13 6565.35 430.228  28
   0 -14  13 5508.79 385.629  25
   0 -14 -14 10326.5 364.462  20
   0 -14 -14 10269.3 418.503  24
   0  14  14 9470.32 388.165  30
   0  14 -15 2033.44 179.110  28
   0 -15   0 64.4879 129.347   6
   0 -15   1 5017.27 703.986   6
   0 -15  -1 5712.06 776.511   6
   0 -15  -2 51541.3 1719.67   4
   0 -15   2 49353.4 2160.21   6
   0 -15  -2 50750.0 2301.31   6
   0 -15   2 47010.7 2369.74  12
   0 -15  -3 598.963 277.620   6
   0 -15  -3 704.023 232.938   4
   0 -15   3 568.026 244.118   6
   0 -15   3 561.861 292.973  12
   0 -15  -4 2723.87 559.426   6
   0 -15   4 2887.70 628.548  12
   0 -15   4 2377.85 465.142   6
   0 -15  -4 2834.96 441.464   4
   0 -15  -5 183.134 120.550   4
   0 -15   5 269.952 192.609   6
   0 -15   5 63.4119 171.551  12
   0 -15   6 3490.85 628.778   6
   0 -15  -6 3418.89 543.759   4
   0 -15   6 3606.36 716.746  12
   0  15  -7 11190.0 605.879  28
   0 -15  -7 11581.3 577.079  24
   0  15  -8 3583.87 356.292  28
   0 -15  -8 3505.24 330.107  24
   0  15   9 8279.52 510.353  30
   0  15  -9 9328.55 587.821  28
   0 -15  -9 10150.3 573.575  24
   0 -15 -10 2301.66 277.774  24
   0  15  10 1754.32 233.916  30
   0  15 -10 2016.20 282.229  28
   0 -15 -10 2044.65 230.876  20
   0 -15 -11 453.076 130.059  20
   0  15  11 249.216 122.436  30
   0 -15 -11 331.719 155.448  24
   0  15 -11 204.842 160.155  28
   0 -15 -12 1591.10 178.959  20
   0 -15 -12 1708.59 218.443  24
   0  15 -12 1620.28 233.761  28
   0  15  12 1457.36 192.569  30
   0 -15 -13 424.977 103.686  24
   0  15  13 396.576 98.0622  30
   0 -15 -13 313.776 73.3897  20
   0  15 -14 661.813 122.391  28
   0  15  14 427.423 79.7553  30
   0 -15 -14 770.524 113.514  24
   0 -16   0 1060.67 355.077   6
   0 -16  -1 240133. 5136.10   6
   0 -16   1 238276. 4932.83   6
   0 -16   2 2710.31 613.131  12
   0 -16  -2 2787.72 564.263   6
   0 -16   2 2673.43 525.443   6
   0 -16  -3 67141.0 2171.53   4
   0 -16   3 60681.4 2819.18  12
   0 -16   3 58738.9 2371.09   6
   0 -16  -3 59847.9 2590.66   6
   0 -16   4 1026.45 331.217   6
   0 -16   4 637.123 300.051  12
   0 -16  -4 1038.05 300.816   4
   0 -16   5 48766.4 2617.18  12
   0 -16   5 49924.2 2342.64   6
   0 -16  -5 51251.2 2111.22   4
   0 -16  -6 39058.3 1934.31   4
   0 -16   6 36756.5 2083.22   6
   0 -16   6 34618.1 2280.64  12
   0 -16  -7 63314.8 1358.90  24
   0  16  -7 63110.8 1451.80  28
   0 -16  -8 7572.25 487.143  24
   0  16  -8 8198.70 538.343  28
   0 -16  -9 96257.0 1734.91  24
   0  16  -9 89868.7 1791.05  28
   0  16  10 113.746 84.7806  30
   0 -16 -10 355.990 131.814  24
   0  16 -10 65.0787 100.343  28
   0  16 -11 44150.9 1197.64  28
   0 -16 -11 46770.3 1141.96  24
   0 -16 -12 1862.59 215.065  27
   0 -16 -12 1906.79 220.296  24
   0  16  12 1337.27 171.628  30
   0  16 -12 1744.67 237.853  28
   0  16 -13 9961.01 483.184  28
   0 -16 -13 9887.82 436.764  24
   0 -16 -14 2429.43 176.247  24
   0  16 -14 2636.29 217.241  28
   0 -17   0 18.5450 152.680   6
   0 -17  -1 508.481 273.798   6
   0 -17   1 881.639 337.518   6
   0 -17   1 572.449 346.680  12
   0 -17   2 56215.8 2401.09   6
   0 -17  -2 55254.1 2524.48   6
   0 -17   2 55685.2 2720.28  12
   0 -17   3 1251.30 439.954  12
   0 -17  -3 1256.36 405.027   6
   0 -17   3 1078.96 325.614   6
   0 -17   4 4172.97 669.877   6
   0 -17   4 4543.72 798.415  12
   0 -17  -4 5275.83 647.813   4
   0 -17  -5 1761.82 394.742   4
   0 -17   5 2206.37 518.960   6
   0 -17   5 2031.58 561.426  12
   0 -17  -6 9410.29 518.263  24
   0  17  -6 9381.82 555.497  28
   0  17  -7 3555.94 367.405  28
   0 -17  -7 4129.27 363.410  24
   0 -17  -8 440.303 111.268  24
   0  17  -8 251.345 116.599  28
   0 -17  -9 11123.6 591.499  24
   0  17  -9 9957.84 603.823  28
   0 -17 -10 1517.86 228.413  24
   0  17 -10 1405.77 226.899  28
   0  17 -11 1371.92 236.266  28
   0 -17 -11 1865.83 228.183  24
   0 -17 -11 1642.73 210.371  27
   0 -17 -12 662.175 126.930  27
   0 -17 -12 588.014 126.213  24
   0  17 -12 682.337 154.016  28
   0 -17 -13 402.261 93.1867  24
   0  17 -13 371.036 96.3942  28
   0  17 -14 287.344 76.4668  28
   0 -18   0 26616.7 1552.17  10
   0 -18   0 22369.2 1610.70   6
   0 -18   1 82184.7 3057.62   6
   0 -18  -1 81098.3 3111.71   6
   0 -18   1 81206.8 3316.27  12
   0 -18   2 4185.59 680.052   6
   0 -18   2 4136.95 771.541  12
   0 -18  -2 4538.32 739.038   6
   0 -18   3 38014.0 1989.48   6
   0 -18   3 42278.5 2429.45  12
   0 -18  -3 41762.8 2256.01   6
   0 -18   4 69755.6 3185.92  12
   0 -18  -5 7921.43 471.092  24
   0  18  -5 6876.68 423.231  18
   0  18  -6 7846.65 509.406  28
   0 -18  -6 7740.67 472.674  24
   0  18  -7 101817. 1860.41  28
   0 -18  -7 99642.4 1720.00  24
   0  18  -8 6373.69 471.913  28
   0 -18  -8 6942.29 460.442  24
   0  18  -9 33497.4 1058.81  28
   0 -18  -9 33183.2 989.260  24
   0  18 -10 14568.2 675.314  28
   0 -18 -10 15043.3 630.315  27
   0 -18 -10 16154.0 665.294  24
   0  18 -11 7887.51 473.802  28
   0 -18 -11 7471.70 416.207  27
   0 -18 -11 8204.56 447.840  24
   0  18 -12 11039.0 508.274  28
   0 -18 -12 10117.1 432.343  27
   0 -18 -12 11449.1 481.362  24
   0  18 -13 1468.70 163.306  28
   0 -18 -13 1230.56 139.567  24
   0 -19   0-25.0623 173.289   6
   0 -19   0-87.0356 83.4400  10
   0 -19  -1 13874.4 1307.16   6
   0 -19   1 13713.1 1271.50   6
   0 -19  -1 15199.0 1228.69  10
   0 -19   2-48.7746 201.112  12
   0 -19  -2 201.516 207.841   6
   0 -19   2 239.971 151.774   6
   0 -19  -3 1819.99 223.810  24
   0 -19  -3 1512.99 229.485  27
   0  19  -3 1562.83 202.117  18
   0  19  -3 1455.99 214.384  28
   0  19  -4 5025.36 397.725  28
   0 -19  -4 5032.24 408.142  27
   0  19  -4 5746.91 388.017  18
   0 -19  -4 5583.55 395.299  24
   0 -19  -5 2397.42 287.882  27
   0 -19  -5 2172.80 252.305  24
   0  19  -5 2298.10 274.094  28
   0  19  -6 15652.8 720.400  28
   0 -19  -6 15913.9 682.617  24
   0 -19  -6 15370.7 697.546  27
   0  19  -7 631.089 186.399  28
   0 -19  -7 487.981 158.527  27
   0 -19  -7 537.143 165.215  24
   0 -19  -8 2231.41 257.861  24
   0  19  -8 2050.24 259.243  28
   0 -19  -8 2241.32 261.068  27
   0 -19  -9 3929.89 337.895  24
   0  19  -9 3327.99 338.680  28
   0 -19  -9 3634.09 325.371  27
   0  19 -10 245.688 108.630  28
   0 -19 -10 362.138 110.761  24
   0 -19 -10 602.235 136.781  27
   0 -19 -11 563.827 118.559  24
   0  19 -11 597.230 137.955  28
   0 -19 -11 489.230 113.400  27
   0 -19 -12 2269.66 208.474  24
   0  19 -12 2271.54 225.499  28
   0 -19 -12 1982.61 182.482  27
   0  19 -13-65.1651 62.3506  28
   0 -20   0 6034.80 449.088  27
   0 -20   0 5891.16 390.828  29
   0  20  -1 26179.9 798.928  18
   0 -20  -1 25982.3 828.254  29
   0 -20   1 27242.8 844.263  29
   0 -20  -1 27954.9 965.066  27
   0  20  -2 21058.4 723.647  18
   0 -20  -2 21403.2 842.699  27
   0 -20  -2 19809.3 729.901  29
   0 -20   2 20400.3 730.812  29
   0 -20   3 785.559 148.111  29
   0 -20  -3 1231.06 202.681  27
   0  20  -3 703.451 148.232  28
   0  20  -3 1040.90 166.196  18
   0 -20  -4 56870.7 1263.79  24
   0  20  -4 57056.8 1308.96  28
   0 -20  -4 57628.4 1379.19  27
   0  20  -4 52754.7 1171.65  18
   0 -20  -5 198.019 88.8470  24
   0 -20  -5 343.071 142.721  27
   0  20  -5 206.061 102.398  28
   0  20  -6 45821.7 1218.26  28
   0 -20  -6 46542.6 1155.02  24
   0 -20  -6 46623.0 1212.88  27
   0 -20  -7 28702.1 908.698  24
   0 -20  -7 28057.8 926.606  27
   0  20  -7 28724.4 964.261  28
   0 -20  -8 10769.8 547.480  24
   0  20  -8 10169.6 565.076  28
   0 -20  -8 9754.03 528.643  27
   0 -20  -9 21564.5 754.136  27
   0  20  -9 22080.3 807.771  28
   0 -20  -9 22467.0 760.022  24
   0  20 -10 6569.71 416.865  28
   0 -20 -10 6173.03 375.444  27
   0 -20 -10 7381.59 416.318  24
   0 -20 -11 325.446 84.4899  29
   0  20 -11 554.646 128.285  28
   0 -20 -11 489.716 109.651  24
   0 -20 -11 417.984 101.087  27
   0 -20 -12 12783.0 419.751  27
   0  20 -12 14786.6 511.409  28
   0 -21   0 99.1804 85.1958  27
   0 -21   0 35.3324 69.4717  29
   0 -21  -1 975.769 181.577  27
   0 -21  -1 1056.32 178.696  29
   0  21  -1 1179.27 170.750  18
   0 -21   1 906.379 162.545  29
   0 -21   2 684.098 143.413  29
   0 -21  -2 746.733 149.867  29
   0 -21  -2 556.897 150.972  27
   0  21  -2 739.819 158.353  28
   0  21  -2 592.634 124.578  18
   0 -21  -3 13291.8 669.803  27
   0 -21  -3 13238.8 605.887  29
   0  21  -3 13665.2 592.424  18
   0  21  -3 13123.7 621.347  28
   0 -21   3 12568.2 576.692  29
   0  21  -4 105.845 96.0039  18
   0  21  -4 103.140 99.8703  28
   0 -21  -4 239.338 121.150  27
   0 -21  -5 213.856 105.234  27
   0  21  -5-7.05512 109.299  28
   0 -21  -6 1991.71 246.110  24
   0 -21  -6 2053.86 261.692  27
   0  21  -6 1875.78 249.798  28
   0  21  -7 527.264 155.702  28
   0 -21  -7 619.545 139.974  24
   0 -21  -7 570.515 141.464  27
   0 -21  -8 399.090 122.348  24
   0  21  -8 164.925 90.8755  28
   0 -21  -8 384.391 124.048  27
   0 -21  -9 5373.10 365.172  24
   0  21  -9 4597.30 352.783  28
   0 -21  -9 4975.26 352.377  27
   0 -21 -10 162.537 78.8033  27
   0  21 -10 178.483 79.4116  28
   0 -21 -10 114.005 56.1823  29
   0 -21 -10 327.401 102.188  24
   0 -21 -11 2285.15 196.022  27
   0 -21 -11 2141.63 178.530  29
   0  21 -11 2441.43 220.801  28
   0 -21 -12 1215.49 121.305  27
   0  21 -12 1308.77 148.186  28
   0 -22   0 39606.9 1179.60  27
   0 -22   0 37634.0 990.422  29
   0  22   0 41187.8 1009.88  18
   0  22  -1 16679.4 643.870  18
   0 -22  -1 17019.9 673.522  29
   0 -22  -1 16491.9 757.600  27
   0 -22   1 15932.2 642.704  29
   0 -22   2 43369.9 1066.32  29
   0  22  -2 46497.2 1142.89  28
   0 -22  -2 48068.3 1280.45  27
   0 -22  -2 47016.6 1121.37  29
   0  22  -2 47115.4 1085.15  18
   0  22  -3 11139.2 529.074  18
   0 -22  -3 11039.1 550.269  29
   0  22  -3 10677.2 554.876  28
   0 -22  -3 10775.7 605.234  27
   0 -22   3 9429.77 497.452  29
   0 -22  -4 42505.0 1071.17  29
   0 -22  -4 44703.0 1218.65  27
   0  22  -4 42828.4 1031.39  18
   0  22  -4 43817.1 1134.73  28
   0 -22  -5 9789.21 514.786  29
   0 -22  -5 10368.8 573.247  27
   0  22  -5 10485.8 558.495  28
   0 -22  -6 45816.7 1103.93  29
   0 -22  -6 45644.9 1171.13  27
   0  22  -6 46141.2 1172.61  28
   0 -22  -7 853.730 173.466  27
   0  22  -7 878.533 177.052  28
   0 -22  -7 914.220 172.538  29
   0  22  -7 1307.57 173.896  16
   0  22  -8 22689.4 780.957  28
   0 -22  -8 23078.7 760.404  27
   0 -22  -8 22768.3 730.091  29
   0  22  -9 4472.61 333.123  28
   0 -22  -9 4405.89 310.273  29
   0 -22  -9 4265.93 314.080  27
   0 -22 -10 15376.5 529.269  27
   0  22 -10 15905.4 570.390  28
   0 -22 -10 15009.1 506.285  29
   0 -22 -11 345.247 68.8062  29
   0 -22 -11 353.573 74.1713  27
   0  22 -11 375.447 84.3202  28
   0 -23   0 181.489 90.3295  29
   0 -23   0 59.0346 74.2465  27
   0  23   0-6.08855 62.0712  18
   0  23  -1 3349.72 302.760  28
   0  23  -1 3325.27 288.361  18
   0  23   1 3691.32 304.456  18
   0 -23  -1 3496.81 348.380  27
   0 -23   1 3318.81 294.204  29
   0 -23  -1 3126.42 290.097  29
   0 -23  -2 775.443 161.089  29
   0 -23  -2 535.063 139.336  27
   0  23  -2 574.399 129.259  18
   0  23  -2 528.013 134.137  28
   0 -23   2 533.386 125.220  29
   0 -23  -3 2880.52 312.434  27
   0 -23   3 2584.49 255.526  29
   0 -23  -3 2629.31 264.726  29
   0  23  -3 2487.12 266.990  28
   0  23  -3 2709.69 260.800  18
   0 -23  -4 258.415 93.4182  29
   0 -23  -4 165.684 98.8312  27
   0  23  -4 135.063 85.8403  28
   0 -23  -5 898.008 160.727  29
   0 -23  -5 1025.09 192.422  27
   0  23  -5 853.985 157.827  28
   0 -23  -6 573.502 137.201  29
   0 -23  -6 672.428 156.147  27
   0  23  -6 690.381 171.248  28
   0 -23  -7 6046.87 398.249  27
   0  23  -7 6491.46 419.516  28
   0  23  -7 5384.91 324.687  16
   0 -23  -7 6195.07 385.467  29
   0  23  -8 3032.65 275.046  28
   0 -23  -8 2581.74 246.348  27
   0 -23  -8 2767.76 251.903  29
   0  23  -9 2449.10 228.289  28
   0 -23  -9 2503.33 220.570  29
   0 -23  -9 2517.63 224.375  27
   0 -23 -10 407.054 85.2923  27
   0  23 -10 355.116 102.597  28
   0 -23 -10 375.676 84.1350  29
   0 -23 -11 1672.39 137.911  27
   0  23 -11 1564.27 148.742  28
   0 -24   0 17573.3 655.548  29
   0  24   0 17296.6 633.224  18
   0 -24   1 11139.7 522.554  29
   0  24  -1 11323.2 546.343  28
   0  24   1 13049.5 548.816  18
   0 -24  -1 11730.6 538.329  29
   0  24  -1 13139.7 552.978  18
   0 -24  -1 12429.6 639.696  27
   0 -24   2 32971.8 891.151  29
   0  24   2 36794.9 911.589  18
   0 -24  -2 35384.6 932.215  29
   0 -24  -2 36458.3 1084.31  27
   0  24  -2 34974.9 899.010  18
   0  24  -2 34954.9 954.978  28
   0 -24   3 14682.6 587.489  29
   0  24  -3 16297.7 606.425  18
   0 -24  -3 17256.5 739.905  27
   0  24  -3 16450.1 658.074  28
   0 -24  -3 16280.6 636.046  29
   0 -24  -4 20672.9 789.227  27
   0 -24  -4 19610.3 697.414  29
   0  24  -4 20113.2 731.684  28
   0 -24  -5 26060.3 786.070  29
   0 -24  -5 26654.7 868.283  27
   0  24  -5 25751.3 812.682  28
   0  24  -6 15529.0 625.908  28
   0 -24  -6 16503.7 613.051  29
   0 -24  -6 15674.8 646.966  27
   0  24  -7 10100.3 487.421  28
   0 -24  -7 10358.5 491.995  27
   0 -24  -7 10333.7 465.455  29
   0  24  -7 9899.86 411.699  16
   0 -24  -8 6485.76 348.293  29
   0 -24  -8 5995.60 347.333  27
   0  24  -8 6357.56 366.775  28
   0 -24  -9 1453.24 155.181  29
   0 -24  -9 1155.25 142.098  27
   0  24  -9 1223.13 149.608  28
   0 -24 -10 10571.4 346.122  29
   0 -24 -10 11200.6 386.195  27
   0  24 -10 11736.4 406.633  28
   0  25   0 95.4021 77.9021  28
   0 -25   0 33.2480 57.5935  29
   0  25   0 86.6079 53.4333  18
   0  25  -1 697.078 136.675  28
   0 -25   1 548.262 111.659  29
   0  25   1 661.095 127.890  18
   0  25  -1 668.972 129.966  18
   0 -25  -1 607.188 130.162  29
   0  25  -2 2928.31 269.333  28
   0 -25  -2 2781.89 256.422  29
   0 -25   2 2742.06 248.369  29
   0  25   2 3073.06 259.185  18
   0 -25  -2 2835.46 296.344  27
   0  25  -2 3058.15 257.942  18
   0  25  -3 2820.39 243.593  18
   0 -25  -3 2467.60 241.517  29
   0 -25  -3 2666.95 282.361  27
   0  25   3 2628.46 237.357  18
   0  25  -3 2358.02 244.350  28
   0 -25   3 2280.69 221.278  29
   0 -25  -4 82.5312 76.3703  29
   0 -25  -4 128.962 74.6331  27
   0  25  -4 135.418 95.8291  28
   0 -25  -5 277.111 100.910  29
   0 -25  -5 107.658 83.9981  27
   0  25  -5 334.611 112.212  28
   0 -25  -6 839.222 143.235  27
   0 -25  -6 607.597 113.727  29
   0  25  -6 749.560 141.222  28
   0  25  -6 823.187 121.275  16
   0 -25  -7 218.412 88.0762  29
   0 -25  -7 121.238 60.8249  27
   0  25  -7 25.3830 34.1651  16
   0  25  -7 141.611 72.9683  28
   0 -25  -8 1819.90 173.401  29
   0 -25  -8 1566.11 166.332  27
   0  25   8 1586.78 147.788  18
   0  25  -8 1589.57 171.857  28
   0  25   9 2297.28 151.736  18
   0 -25  -9 2283.74 172.379  29
   0  25  -9 2232.70 184.930  28
   0 -25  -9 2287.68 182.831  27
   0  26   0 1835.24 200.085  18
   0 -26   0 1813.50 197.589  29
   0  26   0 1851.95 204.134  28
   0  26  -1 23072.4 706.577  28
   0  26   1 24435.1 692.713  18
   0 -26  -1 23479.2 696.618  29
   0  26   1 23211.7 700.461  28
   0  26  -1 24080.6 686.605  18
   0 -26   1 22070.2 671.363  29
   0 -26  -2 3455.30 309.825  27
   0  26  -2 3055.83 242.386  18
   0  26  -2 3121.53 266.533  28
   0 -26   2 2854.05 240.115  29
   0  26   2 3203.93 251.465  18
   0 -26  -2 3337.59 265.409  29
   0  26   3 14547.6 525.197  18
   0 -26  -3 13545.9 524.762  29
   0  26  -3 13683.6 545.411  28
   0 -26  -3 14519.1 620.003  27
   0  26   4 5224.80 308.644  18
   0 -26  -4 5623.69 378.932  27
   0  26  -4 5346.03 337.929  28
   0 -26  -4 5411.00 328.536  29
   0  26  -5 11939.4 495.890  28
   0  26   5 12638.8 461.975  18
   0 -26  -5 12898.8 548.656  27
   0 -26  -5 12161.4 478.904  29
   0  26  -6 42.2807 33.1115  16
   0  26   6 99.4998 49.7255  18
   0 -26  -6-5.42403 66.8994  27
   0 -26  -6 131.832 73.1975  29
   0  26  -6-12.5156 55.2074  28
   0 -26  -7 9219.27 379.131  29
   0  26  -7 8499.69 379.740  28
   0 -26  -7 9552.14 413.663  27
   0  26   7 9149.72 353.000  18
   0  26  -8 55.3352 52.2445  28
   0 -26  -8-2.89913 51.4350  27
   0 -26  -8 107.158 48.7758  29
   0  26   8 22.6168 27.1630  18
   0 -26  -9 8203.67 304.409  27
   0  26  -9 8009.34 300.121  28
   0 -27   0-3.77585 46.9019  29
   0  27   0 84.7271 70.6077  28
   0  27   0 100.680 67.0411  18
   0  27  -1 319.310 87.0680  18
   0  27   1 233.596 85.2420  18
   0 -27  -1 138.951 58.3187  29
   0 -27   1 231.660 83.0248  29
   0  27   1 240.615 93.2890  28
   0  27  -1 146.587 74.0972  28
   0 -27   2 1156.71 142.825  29
   0 -27  -2 1141.43 146.028  29
   0  27  -2 1336.28 165.667  28
   0  27   2 1491.89 161.687  18
   0  27   2 1329.62 164.132  28
   0 -27  -3 1298.06 156.419  29
   0  27  -3 1355.51 163.076  28
   0  27   3 1739.28 171.604  18
   0  27  -4 195.080 76.6496  28
   0 -27  -4 96.6978 54.2060  27
   0 -27  -4 156.204 67.0965  29
   0  27   4 118.606 52.6234  18
   0  27  -5 106.888 70.5513  28
   0 -27  -5-13.9253 49.1197  29
   0 -27  -5-39.7095 63.3042  27
   0  27   5-0.22099 40.3861  18
   0  27  -6 438.672 88.9992  28
   0 -27  -6 526.365 97.9254  27
   0  27  -6 601.489 85.2045  16
   0 -27  -6 638.348 105.724  29
   0  27   6 633.895 95.0928  18
   0  27   7 156.402 47.5636  18
   0  27  -7 102.935 50.9261  28
   0 -27  -7 110.788 56.0680  29
   0 -27  -7 0.67792 56.7109  27
   0 -27  -8 1016.62 110.761  27
   0 -27  -8 1125.04 110.942  29
   0  27  -8 1100.07 114.617  28
   0  28   0 15986.3 518.438  28
   0 -28   0 15407.8 492.761  29
   0 -28   1 14094.8 465.940  29
   0  28  -1 15124.1 507.248  28
   0  28   1 15126.5 498.672  28
   0  28   1 15663.9 487.128  18
   0 -28  -1 14593.3 485.012  29
   0  28  -1 14993.3 479.563  18
   0 -28   2 470.660 84.6480  29
   0  28  -2 524.800 92.9270  28
   0 -28  -2 487.014 89.9544  29
   0  28   2 715.398 107.319  18
   0  28   2 506.256 90.7559  28
   0  28   3 11521.1 415.891  28
   0  28   3 12327.5 421.044  18
   0 -28  -3 11882.2 430.870  29
   0  28  -3 12120.6 446.728  28
   0  28   4 975.328 120.893  18
   0 -28  -4 1117.51 132.980  29
   0  28  -4 1188.05 146.997  28
   0  28   4 940.453 117.147  28
   0  28  -5 13214.4 377.975  16
   0 -28  -5 14390.2 441.160  29
   0  28  -5 14317.8 454.478  28
   0  28   5 14906.5 426.059  18
   0 -28  -6 167.437 62.0621  29
   0  28   6 66.8259 35.6543  18
   0  28  -6 106.863 50.7074  28
   0 -28  -7 7448.60 270.559  29
   0  29   0 177.700 73.7539  28
   0 -29   0 35.7296 50.1262  29
   0  29   0 177.012 64.8373  18
   0  29   1 151.985 64.4535  28
   0  29  -1 182.045 67.5385  28
   0 -29  -1 194.721 62.7452  29
   0 -29   1 132.360 53.5551  29
   0  29   1 189.744 65.6702  18
   0  29  -2 27.1316 48.0375  28
   0  29   2 37.5381 40.7831  28
   0  29   2 43.6347 34.5990  18
   0 -29  -2 39.1852 37.7700  29
   0  29   3 3154.98 195.383  18
   0  29   3 2534.11 178.000  28
   0 -29  -3 2981.53 196.003  29
   0  29  -3 2947.89 203.291  28
   0  29   4 2077.81 153.134  18
   0 -29  -4 1920.52 157.339  29
   0  29  -4 1862.22 159.363  28
   0  29   4 1606.01 135.179  28
   0  29  -4 1686.25 130.147  16
   0  29   5 58.7366 35.2739  18
   0  29  -5 135.437 56.1976  28
   0 -29  -5 120.367 50.2109  29
   0 -30   0 17847.7 420.790  29
   0  30   0 18352.9 454.440  28
   0 -30  -1 1742.65 138.313  29
   0  30   1 1679.10 139.530  28
   0  30  -1 1807.02 145.773  28
   0  30  -2 7379.72 285.985  28
   0 -30  -2 7010.07 269.352  29
   0  30   2 7044.66 268.930  28
   0  30   3 7718.88 268.059  18
   0 -30  -3 7468.29 273.019  29
   0  30  -3 7402.18 276.017  28
  -1   0  17 15102.5 527.571  30
   1   0 -17 13557.2 444.270  20
   1   0 -16 96.2519 63.1618  20
   1   0 -15 21970.6 850.307  28
   1   0 -15 18380.2 701.463  19
   1   0 -14-46.0856 101.874  19
   1   0 -14-176.215 162.076  28
   1   0 -13 16092.2 775.011  28
   1   0 -13 14986.9 689.982  19
  -1   0  12-73.6838 140.397  25
   1   0 -12 74.4946 62.5606  19
   1   0 -12 35.8319 77.7439  28
   1   0 -11 50726.3 2331.30   1
   1   0 -10 610.675 247.843   1
   1   0  -9 197053. 4251.48   1
   1   0  -8 900.923 205.357   3
   1   0  -8 826.154 288.425   1
  -1   0   7 207626. 2975.91  14
   1   0  -7 195151. 3168.16  13
   1   0  -7 205339. 2760.08   3
   1   0  -7 198963. 4206.24   1
  -1   0   6 138.172 85.8111  14
   1   0  -6 50.7365 65.7626  13
  -1   0   5 14826.7 706.129  12
  -1   0   5 7010.13 469.484  14
  -1   0   4 243.264 93.9310  12
  -1   0   4 375.828 100.629  14
  -1   0   3 484753. 3124.72  14
  -1   0   1 822833. 2137.94   2
  -1   0   1 864752. 2942.82  14
  -1   0   0 1380.85 104.284   3
   1   0   0 1174.65 97.5043   8
  -1   0  -1 797452. 3315.03   4
  -1   0  -1 825162. 3067.72  10
   1   0   2 629.117 100.823  12
  -1   0  -2 619.495 136.032   4
   1   0   2 773.870 66.0950   6
   1   0   2 883.009 162.775   7
  -1   0  -2 721.168 99.4705  10
  -1   0  -3 162723. 1601.40  10
  -1   0  -3 159948. 2709.83   4
  -1   0  -4 46.9567 58.0778   3
  -1   0  -4 87.6564 127.543   4
  -1   0  -4 53.0396 35.3193  10
  -1   0  -4-48.4488 167.360   1
   1   0   4 58.1773 26.6553  14
   1   0   4 205.638 83.1224  12
  -1   0  -5 34824.7 1145.99   3
  -1   0  -5 33051.5 840.077  10
   1   0   5 35617.8 1055.66  12
  -1   0  -6 245.666 137.665   1
  -1   0  -6 348.518 201.574   4
  -1   0  -6 192.468 101.036   3
   1   0   6 228.756 99.8052  12
  -1   0  -7 662882. 6027.53   3
   1   0   7 680965. 5731.87  12
  -1   0  -8 364.368 167.411   3
  -1   0  -9 260950. 4476.73   3
  -1   0 -10 33.5622 84.7062   3
   1   0  11 19071.9 833.923  25
  -1   0 -11 20425.8 877.477  28
   1   0  12-22.3242 108.363  25
  -1   0 -12-58.1569 130.532  28
  -1   0 -13 10738.0 643.613  28
   1   0  13 10335.8 602.317  25
   1   0  14-101.320 123.390  25
  -1   0 -14-94.5621 132.677  28
  -1   0 -14-22.5907 113.693  20
  -1   0 -15 11029.8 491.351  20
  -1   0 -16 27.2061 45.8499  20
  -1   1  17 17139.5 562.470  30
   1  -1 -17 20554.9 540.866  20
  -1  -1  17 15871.3 538.055  30
   1   1 -17 21704.3 562.620  20
   1  -1 -16 155.395 66.3645  20
   1   1 -15 5985.52 408.742  19
   1  -1 -15 5625.56 455.593  28
   1   1 -15 4964.64 425.552  28
   1  -1 -15 6115.49 409.624  19
   1   1 -14 224.497 111.464  19
   1   1 -14 417.322 140.295  28
   1  -1 -14 270.967 116.237  19
   1  -1 -14 334.604 151.944  28
   1  -1 -13 3071.42 343.157  28
  -1  -1  13 2843.41 375.638  25
   1  -1 -13 2112.48 268.771  19
   1   1 -13 2256.30 277.313  19
   1   1 -13 2950.47 345.136  28
   1  -1 -12 1817.10 269.215  28
   1  -1 -12 2251.93 263.176  19
   1   1 -12 2234.41 268.191  19
   1   1 -12 1612.02 270.679  28
  -1   1  12 2299.85 320.815  25
  -1  -1  12 1992.38 317.768  25
   1   1 -11 23811.0 1607.49   1
   1  -1 -11 23939.0 1603.81   1
   1   1 -10 31638.3 1766.17   1
   1  -1 -10 31378.0 1767.80   1
   1   1  -9 114467. 3224.07   1
   1  -1  -9 112920. 3191.31   1
   1  -1  -8 78814.2 2388.25  13
   1   1  -8 92521.1 2807.82   1
  -1  -1   8 83055.7 2082.14  14
   1  -1  -8 81838.7 1884.95   3
   1  -1  -8 94207.1 2835.57   1
  -1  -1   7 34837.9 1335.34  12
  -1  -1   7 31926.9 1183.73  14
   1  -1  -7 31084.1 1576.87   1
   1  -1  -7 33690.8 1193.96   7
   1   1  -7 32002.7 1268.09  13
   1   1  -7 34045.8 1743.72   1
   1  -1  -7 30978.3 1316.09  13
   1  -1  -7 32935.1 1087.98   3
   1  -1  -6 4091.29 344.131   3
   1  -1  -6 3440.04 568.986   1
  -1  -1   6 4749.83 422.046  14
   1  -1  -6 4662.90 454.774  13
  -1  -1   6 4590.64 445.900  12
  -1   1   6 4629.67 405.842  14
   1  -1  -6 4408.74 401.117   7
  -1  -1   5 133688. 2164.23  12
  -1  -1   5 136505. 2064.85  14
   1  -1  -5 137640. 2190.64  13
  -1   1   5 129337. 1967.20  14
  -1   1   4 744.768 138.424  14
   1   1  -4 969.220 157.545   8
  -1  -1   4 762.838 143.390  14
  -1   1   3 615.241 118.399  14
   1   1  -3 547.968 108.647   8
  -1  -1   3 725.377 125.079  14
   1  -1  -2 27939.4 657.517   7
   1   1  -2 28498.6 677.905   8
  -1  -1   1 13240.3 384.991  12
  -1  -1   1 13392.8 392.878   2
  -1  -1   1 12980.3 348.021   9
   1  -1   0 87731.8 991.588   7
  -1  -1   0 88131.0 910.011   3
  -1  -1   0 88977.0 707.875  14
  -1   1   0 84954.8 975.769  11
  -1  -1   0 83644.9 610.386   5
   1  -1   1 108996. 1225.17   6
   1   1   1 101643. 712.803  12
   1   1   1 93512.2 814.785   7
  -1   1  -1 107527. 1053.85  10
   1  -1   1 110883. 1367.38   7
  -1  -1  -1 105744. 1183.02  10
  -1   1  -1 98386.5 980.209   4
  -1   1  -2 93906.5 1030.04  10
  -1  -1  -2 91913.7 1225.44  10
   1  -1   2 99067.5 1776.55   7
  -1   1  -2 91305.4 1351.61   4
  -1  -1  -2 88650.1 1782.24   4
   1   1   2 87455.4 931.307  12
   1  -1   2 97000.1 1376.47  12
   1   1   2 101645. 1209.23   7
   1  -1   3 358298. 2098.02   6
   1  -1   3 374664. 2899.66  12
  -1  -1  -3 382393. 4741.63   1
  -1  -1  -3 350566. 2658.70  10
   1   1   3 364234. 2394.56  12
  -1   1  -3 353623. 2142.82  10
  -1   1  -3 349834. 3472.40   4
  -1  -1  -4 7019.90 401.205  10
  -1   1  -4 7165.23 322.604  10
  -1   1  -4 8886.23 747.941   1
   1  -1   4 7549.46 455.792  12
  -1  -1  -4 8304.81 765.778   1
   1   1   4 7642.39 413.731  12
  -1  -1  -4 7322.52 474.644   3
  -1   1  -4 6758.29 580.602   4
   1  -1   5 92013.3 1769.59  12
  -1  -1  -5 117902. 3017.13   1
  -1  -1  -5 93596.2 1857.19   3
   1   1   5 94627.6 1662.41  12
  -1   1  -5 118293. 2897.31   1
   1  -1   5 90922.3 1459.20  14
  -1   1  -5 83818.9 2216.67   4
  -1  -1  -5 83613.4 1490.76  10
  -1   1  -6 423.689 145.344   3
  -1  -1  -6 566.149 154.517   9
  -1   1  -6 714.805 212.118   1
  -1  -1  -6 438.251 175.805   1
   1   1   6 668.231 170.500  12
   1  -1   6 409.760 134.552  12
  -1   1  -6 556.912 202.996   4
  -1  -1  -6 528.746 169.862   3
  -1  -1  -6 604.725 250.262   4
  -1  -1  -7 57614.8 2204.67   4
  -1  -1  -7 62904.1 1846.01   3
  -1  -1  -7 61015.8 1661.99   9
   1  -1   7 59497.4 1767.31  12
  -1   1  -7 61522.0 1860.00   3
  -1   1  -8 11238.1 859.088   3
  -1  -1  -8 11453.7 1011.28   4
  -1  -1  -8 11552.0 860.105   3
  -1  -1  -9 17906.8 1175.17   3
  -1   1  -9 17422.9 1176.44   3
  -1   1 -10 531.122 243.438   3
  -1  -1 -10 561.133 240.731   3
   1  -1  11 1792.07 279.741  25
  -1  -1 -11 1334.55 244.809  28
  -1   1 -11 1195.77 230.180  28
   1   1  11 1428.89 240.190  25
  -1   1 -12 239.565 113.218  28
   1   1  12 279.642 119.799  25
  -1  -1 -12 120.050 95.6130  28
   1  -1  12 301.059 121.429  25
   1  -1  13 10017.1 600.752  25
   1   1  13 9371.12 568.175  25
  -1  -1 -13 11280.0 665.760  28
  -1   1 -13 11357.8 668.434  28
  -1   1 -14 316.281 94.4092  28
   1  -1  14 92.7969 85.8587  25
  -1   1 -14 411.537 106.307  20
  -1  -1 -14 279.463 94.5607  20
  -1  -1 -15 7249.26 399.662  20
  -1   1 -15 7293.91 406.628  20
  -1  -1 -16 552.535 98.0467  20
  -1   1 -16 635.646 106.826  20
  -1   2  17 17196.9 555.457  30
  -1  -2  17 15876.9 531.722  30
   1   2 -17 16494.3 489.553  20
   1  -2 -17 15849.1 464.474  20
   1   2 -16 3720.05 318.032  28
   1  -2 -16 3457.70 259.509  20
   1   2 -15 22139.3 846.151  28
   1  -2 -15 19892.9 727.628  19
   1  -2 -14 45533.7 1287.78  28
   1   2 -14 42733.1 1145.82  19
   1   2 -14 45676.0 1283.56  28
   1  -2 -14 44724.9 1166.52  19
   1  -2 -13 14947.7 691.255  19
   1   2 -13 14417.0 731.208  28
   1   2 -13 14791.2 685.955  19
   1  -2 -13 14720.3 757.029  28
  -1  -2  13 17284.7 920.812  25
   1  -2 -12 50785.9 1236.15  19
  -1   2  12 54702.7 1510.43  25
   1   2 -12 49861.0 1228.88  19
   1  -2 -12 52354.3 1378.53  28
   1   2 -12 50988.6 1328.01  28
   1   2 -11 35869.3 1947.03   1
   1  -2 -10 1273.86 374.095   1
   1   2 -10 1086.92 341.499   1
   1   2  -9 302753. 5233.69   1
   1  -2  -9 299274. 5183.60   1
  -1  -2   9 251973. 4008.46  14
   1   2  -9 244253. 3856.31   3
   1   2  -8 20967.1 1335.24   1
   1  -2  -8 20759.5 1335.78   1
   1  -2  -8 18826.4 1216.23  13
  -1  -2   8 19313.0 1027.48  14
  -1  -2   8 20887.9 1162.13  12
   1   2  -7 38397.7 1851.18   1
  -1  -2   7 36815.6 1305.25  14
   1  -2  -7 33010.6 1072.64   3
   1  -2  -7 34467.1 1456.25  13
  -1  -2   7 38429.1 1440.50  12
   1  -2  -7 33632.5 1657.15   1
  -1  -2   6 62093.3 1556.00  14
   1  -2  -6 62211.1 1734.95  13
   1  -2  -6 61262.9 1433.61   7
  -1  -2   6 66275.1 1725.69  12
   1  -2  -6 61150.9 1293.70   3
  -1  -2   5 58617.2 1480.79  12
   1  -2  -5 54624.0 1064.24   3
  -1  -2   5 55563.2 1342.04  14
   1  -2  -5 57381.8 1487.00  13
   1  -2  -5 55562.6 1250.37   7
   1   2  -4 33970.3 943.600   8
   1  -2  -4 34095.1 1017.44  13
   1  -2  -4 32082.7 870.683   7
   1  -2  -4 30815.2 659.745   3
   1  -2  -3 2844.78 234.277   7
   1  -2  -3 2761.53 257.508  13
   1   2  -3 2662.34 242.448   8
   1  -2  -3 2349.20 142.174   3
  -1  -2   2 233933. 1605.88  10
   1   2  -2 238210. 2031.34   8
   1  -2  -2 238481. 1944.93   7
  -1  -2   1 431607. 2204.80  12
  -1  -2   1 432075. 2231.71  10
   1  -2  -1 443675. 2499.52  13
  -1  -2   1 415477. 2415.68   2
  -1  -2   1 441116. 2345.71   9
  -1  -2   1 423620. 2277.62   6
   1  -2   0 415004. 2473.89   7
  -1   2   0 416098. 2520.16  11
   1  -2   0 409100. 2076.15  13
   1  -2   1 564969. 3442.19   6
  -1  -2  -1 620248. 3318.80  10
   1  -2   1 628651. 3962.97   7
   1   2   1 585148. 1979.21   7
   1  -2   1 628694. 2295.28  13
  -1  -2  -1 613529. 2954.40   9
   1  -2   2 2730.75 360.279   7
  -1  -2  -2 2226.90 203.154   9
  -1   2  -2 2126.05 165.388   4
   1   2   2 2545.94 141.417  12
  -1  -2  -2 2567.98 242.735  10
  -1  -2  -2 2347.99 336.608   4
   1  -2   2 2404.87 196.557   6
  -1  -2  -3 1569.59 184.795   9
  -1  -2  -3 1995.49 344.466   1
   1  -2   3 1427.49 205.534  12
  -1  -2  -3 1070.25 285.510   4
  -1  -2  -3 1549.33 199.955   3
   1  -2   3 1569.48 160.289   6
  -1   2  -3 1397.87 184.109   4
  -1  -2  -3 1361.65 193.313  10
   1   2   3 2143.19 174.265  12
  -1  -2  -4 94593.4 1679.10  10
  -1  -2  -4 100055. 1745.69   3
  -1  -2  -4 106928. 2802.04   1
   1  -2   4 93519.8 1367.58   6
   1  -2   4 98677.2 1768.20  12
   1   2   4 97676.8 1413.40  12
  -1  -2  -4 101807. 1624.97   9
  -1  -2  -5 85759.0 1633.22   9
  -1   2  -5 76723.2 1888.18   4
  -1  -2  -5 88181.7 1812.77   3
   1  -2   5 85369.4 1792.54  12
  -1   2  -5 110557. 2661.52   1
  -1  -2  -5 108771. 2919.25   1
  -1  -2  -5 79128.0 1622.06  10
  -1  -2  -6 1575.53 376.303   4
  -1   2  -6 1524.54 291.825   4
  -1  -2  -6 1986.00 388.313   1
  -1  -2  -6 1731.43 285.956   3
  -1  -2  -6 1659.10 253.588   9
   1  -2   6 1807.16 291.896  12
  -1  -2  -7 100398. 2328.23   3
   1  -2   7 104118. 2387.85  12
  -1  -2  -7 91505.1 2866.22   4
  -1   2  -7 100180. 2403.89   3
  -1  -2  -7 94691.3 2041.57   9
  -1  -2  -8 53034.8 2233.27   4
  -1   2  -8 58709.4 2001.98   3
  -1  -2  -8 56670.4 1911.77   3
   1  -2   8 56177.1 1912.28  12
  -1   2  -9 138755. 3330.17   3
  -1  -2  -9 137664. 3238.08   3
  -1   2 -10 37251.9 1858.00   3
  -1  -2 -10 36490.6 1793.32   3
  -1  -2 -11 19966.4 882.530  28
   1   2  11 17477.9 773.635  25
   1  -2  11 20189.3 897.995  25
  -1   2 -11 19682.9 856.509  28
  -1   2 -12 22618.8 942.228  28
  -1  -2 -12 23406.8 979.836  28
   1  -2  12 23560.7 963.647  25
   1   2  12 20079.2 833.547  25
  -1   2 -13 22211.2 925.102  28
  -1  -2 -13 22466.2 804.410  20
   1  -2  13 22460.1 912.657  25
  -1  -2 -13 21721.6 916.095  28
   1   2  13 20754.3 829.608  25
  -1  -2 -14 2840.44 270.278  20
  -1   2 -14 2599.65 294.332  28
   1  -2  14 2626.96 286.929  25
  -1  -2 -15 26479.8 743.220  20
  -1   2 -15 26483.7 763.208  20
  -1   2 -16 4204.64 255.776  20
  -1  -2 -16 4043.05 245.477  20
  -1  -3  17 5554.42 308.102  30
   1  -3 -17 7795.69 320.193  20
   1   3 -17 8414.04 348.519  20
  -1   3  17 6490.84 338.317  30
   1  -3 -16 4162.80 283.244  20
   1   3 -16 3290.36 305.241  28
   1   3 -15 9956.59 579.788  28
   1  -3 -15 10741.0 502.118  20
   1   3 -14 4108.64 442.995  28
   1  -3 -14 6127.23 445.566  19
   1  -3 -14 4156.15 442.695  28
   1   3 -14 5642.06 429.918  19
   1   3 -13 301.118 127.654  19
   1   3 -13 153.555 116.519  28
   1  -3 -13 213.554 108.087  19
  -1  -3  13 78.6230 152.580  25
   1  -3 -13 270.994 125.221  28
   1  -3 -12 2332.65 298.025  19
   1   3 -12 1910.98 321.218  28
   1  -3 -12 2079.85 338.847  28
   1   3 -12 2750.01 317.311  19
  -1  -3  12 2538.04 390.170  25
   1   3 -11 5525.85 428.712  28
  -1   3  11 6223.23 486.954  25
   1  -3 -11 5357.59 430.837  28
  -1  -3  11 7019.12 593.452  25
   1  -3 -10 68937.9 2577.67   1
   1   3 -10 69377.8 2545.95   1
  -1   3  10 65023.1 2246.84   5
   1   3  -9 27695.2 1577.46   1
  -1  -3   9 21167.4 1306.05  12
   1  -3  -9 27159.4 1576.34   1
  -1  -3   9 20241.1 1157.80  14
   1  -3  -8 19620.2 1257.86   1
   1  -3  -8 16592.1 1171.41  13
  -1  -3   8 19537.5 1146.00  12
  -1  -3   8 17495.4 1004.46  14
   1   3  -8 21576.9 1346.14   1
   1  -3  -7 31156.7 1453.50  13
  -1  -3   7 33256.9 1383.80  12
   1  -3  -7 30616.6 1021.25   3
   1  -3  -7 30149.5 1501.94   1
  -1  -3   7 32275.8 1256.70  14
   1   3  -7 30870.0 1553.45   1
   1  -3  -6 2462.40 291.242   7
   1  -3  -6 3044.66 563.646   1
   1  -3  -6 2388.29 384.894  13
   1  -3  -6 2320.52 255.543   3
  -1  -3   6 2164.90 313.399  14
  -1  -3   6 2602.30 398.552  12
  -1  -3   5 4105.33 417.348  12
   1   3  -5 3840.21 356.888   8
   1  -3  -5 3550.43 267.000   3
   1  -3  -5 4159.25 434.494  13
   1  -3  -5 3787.55 323.867   7
   1   3  -4 35468.9 996.842   8
   1  -3  -4 34322.3 891.407   7
   1  -3  -4 33808.2 1071.11  13
   1  -3  -4 31618.8 676.407   3
   1  -3  -3 40019.8 881.826   7
  -1   3   3 39212.4 924.607   5
   1   3  -3 41500.4 997.187   8
   1  -3  -3 39587.0 1045.45  13
  -1  -3   2 501884. 2504.74  10
   1  -3  -2 474144. 1810.90   2
  -1   3   2 507353. 3017.82   5
  -1  -3   2 540014. 3383.90  12
   1  -3  -2 524645. 2994.45   7
   1  -3  -1 125097. 1531.11  13
   1  -3  -1 127104. 1460.55   7
  -1  -3   1 125458. 1393.12  12
  -1  -3   1 122842. 1480.71   2
  -1  -3   1 123685. 1334.47  10
  -1  -3   0 33007.0 504.083  12
   1  -3   0 33580.3 752.199  13
  -1  -3  -1 129706. 1430.87   9
   1  -3   1 127887. 1307.57  13
   1  -3   1 129687. 1872.28   6
  -1  -3  -1 126061. 1731.55  10
   1   3   2 35769.4 474.204   5
  -1   3  -2 36407.4 478.635   4
   1  -3   2 40552.8 942.752   6
  -1  -3  -2 38801.5 841.301   9
  -1  -3  -2 37388.0 1028.81  10
  -1  -3  -2 32619.7 878.782   6
  -1   3  -3 57457.6 1006.38   4
   1  -3   3 52941.5 1339.13  12
  -1  -3  -3 53302.1 1164.20   3
  -1  -3  -3 53336.2 1076.20   9
  -1  -3  -3 48732.0 1265.61  10
  -1  -3  -3 50473.3 1836.09   4
   1  -3   4 3885.10 313.048   6
  -1  -3  -4 3953.16 576.202   4
  -1  -3  -4 4184.49 366.709   3
  -1  -3  -4 4079.77 394.051  10
  -1  -3  -4 3545.07 306.204   9
  -1   3  -4 3486.11 307.586   4
  -1  -3  -4 4808.03 611.885   1
   1  -3   4 3847.47 394.664  12
  -1   3  -5 23298.9 912.826   4
   1  -3   5 27215.1 1071.98  12
  -1  -3  -5 26672.2 908.100   9
  -1  -3  -5 24651.8 1009.02  10
  -1  -3  -5 25673.2 1465.43   4
  -1  -3  -5 25643.4 979.621   3
   1  -3   6 19862.6 984.267  12
  -1  -3  -6 19719.0 944.763   3
  -1  -3  -6 19148.0 836.816   9
  -1  -3  -6 18586.2 911.029  10
  -1  -3  -6 19961.8 1324.06   4
  -1  -3  -7 977.187 339.474   4
  -1  -3  -7 490.463 151.835   3
   1  -3   7 673.635 216.690  12
   1  -3   8 1623.28 343.747  12
  -1  -3  -8 1232.78 284.723   3
  -1   3  -8 1144.85 302.072   3
  -1  -3  -8 1240.23 368.403   4
  -1  -3  -9 24285.9 1633.64   4
  -1   3  -9 22935.0 1376.31   3
  -1  -3  -9 23818.1 1351.50   3
  -1  -3 -10 12762.5 1054.18   3
   1  -3  10 11401.7 682.950  25
  -1   3 -10 14170.2 1166.51   3
  -1   3 -11 2683.81 341.279  28
   1  -3  11 3492.36 403.196  25
   1   3  11 2634.69 303.365  25
  -1  -3 -11 2710.10 350.329  28
  -1  -3 -12 933.552 279.347  28
   1  -3  12 575.485 210.961  25
   1   3  12 554.985 186.914  25
  -1   3 -12 1037.76 275.318  28
  -1   3 -13 288.388 133.320  28
  -1  -3 -13 32.8176 71.7353  20
  -1  -3 -13 304.542 146.971  28
   1   3  13 41.5512 69.3077  25
   1  -3  13 1.13102 120.183  25
  -1  -3 -14 620.649 134.199  20
   1  -3  14 417.588 112.965  25
  -1   3 -14 822.019 207.360  28
  -1   3 -15 3654.84 291.394  20
  -1  -3 -15 3574.62 279.623  20
  -1  -3 -16 1485.74 151.959  20
  -1   3 -16 1558.22 163.529  20
  -1   4  17 17152.6 527.231  30
   1  -4 -17 15787.5 434.497  20
   1   4 -17 17506.3 496.419  20
  -1   4  16 15879.3 622.227  30
   1   4 -16 15226.7 634.219  28
   1  -4 -15 305.586 90.8310  20
   1   4 -15 465.582 174.588  28
   1   4 -14 45534.7 1167.95  19
   1  -4 -14 47903.4 1203.43  19
   1  -4 -13 8052.29 507.365  19
   1   4 -13 7769.04 496.659  19
  -1  -4  13 8809.50 675.787  25
   1   4 -13 7351.86 524.552  28
   1  -4 -13 7247.20 527.131  28
   1   4 -12 43876.5 1167.58  19
   1  -4 -12 43747.9 1161.47  19
   1   4 -12 50251.7 1334.21  28
  -1  -4  12 56700.8 1751.71  25
   1  -4 -12 50345.2 1379.46  28
  -1   4  11 7217.16 510.205  25
   1  -4 -11 6964.70 441.758  19
  -1  -4  11 8007.67 644.430  25
   1  -4 -11 6779.00 491.506  28
   1   4 -11 6595.92 465.903  28
   1  -4 -10 13034.7 1097.44   1
   1   4 -10 13779.9 1121.56   1
  -1  -4   9 113546. 3097.28  12
   1  -4  -9 114109. 3133.28   1
   1   4  -9 119118. 3168.98   1
  -1  -4   9 104883. 2725.39  14
  -1   4   9 108063. 2667.02   5
  -1  -4   8 159555. 3118.21  14
  -1  -4   8 163253. 3453.71  12
  -1   4   8 156442. 2959.40   5
   1   4  -8 169136. 3632.36   1
   1  -4  -8 163050. 3633.34   1
  -1   4   7 173995. 2828.20   5
   1  -4  -7 169006. 3486.81  13
   1  -4  -7 165905. 3548.91   1
  -1  -4   7 171387. 2956.88  14
   1   4  -7 168837. 3613.36   1
  -1  -4   7 176431. 3310.01  12
  -1   4   6 403468. 3942.27   5
   1   4  -6 395687. 4008.48   8
   1  -4  -6 397047. 4843.90  13
  -1  -4   6 401976. 4623.21  12
   1  -4  -6 407199. 3524.29   7
   1  -4  -5 95568.1 1402.82   3
   1   4  -5 109100. 1969.04   8
   1  -4  -5 103343. 2251.31  13
   1  -4  -5 100124. 1650.75   7
  -1  -4   5 104841. 2185.40  12
  -1   4   5 107996. 1878.45   5
  -1  -4   4 417224. 3621.66   6
  -1   4   4 413637. 3377.40   5
   1  -4  -4 419564. 4094.64  13
   1   4  -4 424345. 3622.15   8
  -1  -4   4 427038. 4037.44  12
  -1   4   3 796.911 148.247   5
  -1  -4   3 379.826 136.377  12
   1  -4  -3 755.824 133.277   7
  -1  -4   3 596.922 91.6748  10
   1  -4  -2 10556.0 464.680   7
  -1  -4   2 10898.3 401.692  10
  -1  -4   2 12292.2 579.336  12
   1  -4  -2 8986.52 310.923   2
  -1   4   2 10349.5 460.034   5
  -1  -4   1 18028.5 582.090   6
   1  -4  -1 19842.6 711.605  13
  -1  -4   1 19889.4 571.008   4
  -1  -4   1 20474.3 642.379  10
  -1  -4   1 20155.7 645.162  12
   1  -4  -1 19821.0 659.570   7
   1  -4   0 32488.5 862.343  13
  -1  -4   0 34490.8 883.354   4
  -1  -4   0 34295.5 940.077  10
  -1  -4   0 31522.6 727.103  12
  -1  -4   0 32050.3 864.921   6
   1  -4   1 86501.6 1260.38  13
  -1  -4  -1 85832.1 1244.71   9
   1  -4   1 85947.2 1686.16   6
   1  -4   1 89096.1 1949.16   7
   1  -4   2 56488.8 1279.65   6
  -1  -4  -2 53785.1 1027.98   9
  -1  -4  -3 17329.8 676.402   3
   1  -4   3 17160.9 842.643  12
  -1  -4  -3 16785.1 616.908   9
   1   4   3 15474.3 428.430   5
  -1   4  -3 16104.8 332.134   4
   1  -4   3 16135.1 633.094   6
  -1   4  -3 16423.2 349.579   8
  -1  -4  -3 16168.6 814.101  10
  -1  -4  -4 341230. 4842.90   1
  -1  -4  -4 292389. 3570.88  10
  -1   4  -4 320909. 2358.29   4
   1   4   4 310115. 2366.24   5
   1  -4   4 325418. 3720.25  12
   1  -4   4 317633. 2948.49   6
  -1  -4  -4 323672. 3240.06   3
  -1  -4  -4 320939. 4968.11   4
  -1  -4  -4 318077. 2900.52   9
  -1  -4  -5 26398.0 1487.95   4
  -1  -4  -5 25324.3 1116.25  10
  -1  -4  -5 29051.8 1488.08   1
   1  -4   5 26261.5 917.452   6
  -1  -4  -5 26472.1 1004.02   3
   1  -4   5 29755.9 1189.24  12
  -1  -4  -5 26424.6 904.355   9
  -1  -4  -6 121165. 2359.49   3
   1  -4   6 118103. 2523.22  12
  -1  -4  -6 110551. 2422.19  10
  -1  -4  -6 113883. 2035.26   9
  -1  -4  -6 126846. 3344.10   4
  -1  -4  -7 37426.4 1874.11   4
  -1  -4  -7 36580.0 1417.09   3
   1  -4   7 37618.6 1533.74  12
  -1  -4  -8 148486. 3104.10   3
  -1  -4  -8 144063. 3810.11   4
  -1   4  -8 149365. 3324.93   3
   1  -4   8 147849. 3302.59  12
  -1  -4  -9 6877.94 714.798   3
  -1   4  -9 7232.32 791.250   3
  -1  -4  -9 6983.71 886.580   4
   1  -4  10 87701.9 1860.95  25
  -1   4 -10 86567.1 1703.80  28
  -1  -4 -11 14861.3 772.218  28
  -1   4 -11 14056.0 725.129  28
   1   4  11 13814.0 673.090  25
  -1  -4 -12 72698.1 1718.15  28
   1  -4  12 73832.6 1729.79  25
  -1   4 -12 72756.7 1679.27  28
  -1   4 -13 3439.15 363.108  28
  -1  -4 -13 3352.24 305.362  20
   1  -4  13 3306.60 354.301  25
  -1   4 -14 28472.7 979.578  28
  -1  -4 -14 28402.2 827.027  20
   1  -4  14 27535.2 940.743  25
  -1   4 -15 6788.25 435.508  28
  -1   4 -15 7070.95 394.042  20
  -1  -4 -15 6645.51 360.600  20
  -1  -4 -16 15076.6 447.091  20
  -1   4 -16 15695.1 469.948  20
  -1   5  17 2236.39 188.313  30
   1   5 -17 3275.77 213.353  20
   1  -5 -16 13096.2 472.152  20
  -1   5  16 11831.0 526.179  30
   1   5 -16 11775.8 547.001  28
   1  -5 -15 1037.77 154.008  20
   1   5 -15 1645.22 231.851  28
   1  -5 -14 34425.5 1009.12  19
   1  -5 -14 31790.3 901.762  20
   1   5 -13 233.636 138.021  19
   1  -5 -13 101.680 92.8748  19
  -1  -5  13 4.34562 170.954  25
   1   5 -13 147.455 118.438  28
   1   5 -12 16824.1 728.795  19
   1  -5 -12 16034.5 784.164  28
   1  -5 -12 17145.3 728.847  19
   1   5 -12 15198.1 737.010  28
  -1  -5  11 1530.04 284.673  25
   1  -5 -11 1524.64 235.488  28
   1  -5 -11 1963.98 234.219  19
   1   5 -11 1513.27 215.793  19
   1   5 -11 1554.35 227.774  28
   1  -5 -10 143.179 117.725   1
  -1  -5  10 294.526 161.972  12
  -1  -5   9 14112.1 1036.79  14
  -1   5   9 14082.5 970.022   5
   1   5  -9 14544.7 1088.06   1
   1  -5  -9 14893.9 1139.94   1
  -1  -5   9 15924.6 1212.39  12
  -1   5   8 24217.7 1168.86   5
   1   5  -8 26719.3 1411.31   1
   1  -5  -8 26677.2 1464.26   1
  -1  -5   8 24423.1 1388.38  12
  -1  -5   8 23428.0 1233.55  14
   1  -5  -8 21819.9 1390.13  13
  -1   5   7 8601.97 638.801   5
   1  -5  -7 7585.58 779.461  13
   1   5  -7 8052.86 760.793   1
   1  -5  -7 8408.20 788.820   1
  -1  -5   7 7978.60 741.315  12
  -1   5   6 37273.4 1212.91   5
   1  -5  -6 33515.3 1485.28  13
  -1  -5   6 36375.9 1460.19  12
   1   5  -6 35818.4 1251.46   8
   1  -5  -6 32352.1 1508.10   1
   1  -5  -5 259309. 3746.24  13
  -1  -5   5 268616. 3269.52   6
   1   5  -5 267543. 3224.26   8
  -1   5   5 259590. 2943.40   5
  -1  -5   5 259007. 3646.73  12
  -1  -5   4 103601. 2153.53  12
  -1   5   4 102632. 1717.57   5
   1  -5  -4 97908.0 1587.31   7
   1  -5  -4 100055. 2133.67  13
  -1  -5   4 101776. 1930.14   6
   1   5  -4 104219. 1892.40   8
  -1  -5   3 138262. 1473.02  10
   1  -5  -3 140075. 1851.64   7
  -1   5   3 143976. 1897.84   5
   1  -5  -2 21366.5 740.573   7
  -1  -5   2 21149.3 855.695  12
  -1  -5   2 20713.2 633.883  10
  -1  -5   1 3878.87 344.823  12
   1  -5  -1 3951.80 350.197   7
  -1  -5   1 4025.57 346.048   6
  -1  -5   1 4233.43 284.885   4
  -1   5   1 3798.92 301.473  11
   1  -5  -1 3928.50 352.583  13
  -1  -5   1 4154.74 338.053  10
   1  -5   0 7870.46 472.707  13
  -1  -5   0 9064.11 487.942   4
  -1  -5   0 8100.08 535.079   6
  -1  -5   0 8108.82 532.109  10
  -1  -5  -1 84397.9 1337.35   9
   1  -5   1 83341.1 1803.42   6
   1   5   2 28747.5 581.007  11
  -1  -5  -2 29474.3 803.495   9
   1  -5   3 58319.6 1675.72  12
  -1  -5  -3 55025.9 1140.86   9
   1  -5   3 55708.4 1317.53   6
   1  -5   4 47069.6 1215.12   6
  -1  -5  -4 45776.9 1119.47   9
   1  -5   4 48219.2 1528.76  12
   1   5   4 45474.7 904.813   5
  -1  -5  -4 44318.5 1525.89  10
  -1  -5  -5 170.354 113.677  10
  -1  -5  -5 84.3853 48.2032   9
   1  -5   5 193.696 93.0404   6
  -1  -5  -5 169.280 85.2503   3
   1  -5   5 131.442 116.440  12
  -1  -5  -5 169.167 179.767   4
  -1  -5  -6 31376.9 1071.32   9
  -1  -5  -6 33620.5 1251.14   3
   1  -5   6 34276.5 1196.34   6
  -1  -5  -6 29866.1 1346.98  10
   1  -5   6 33011.3 1395.08  12
  -1  -5  -6 35160.7 1767.85   4
  -1  -5  -7 16083.6 1239.66   4
   1  -5   7 15152.4 1020.71  12
  -1  -5  -7 14749.9 904.836   3
  -1  -5  -8 141.345 108.307   3
   1  -5   8 266.387 219.822  12
  -1  -5  -8 364.255 245.173   4
   1  -5   9 3486.66 563.720  12
  -1   5  -9 2794.99 509.914   3
  -1  -5  -9 2967.30 579.917   4
  -1   5 -10 2252.42 297.271  28
   1  -5  10 2738.15 367.866  25
  -1  -5 -10 2139.54 293.638  28
  -1   5 -11 10553.8 629.903  28
  -1  -5 -11 10714.9 651.807  28
   1   5  11 9349.55 545.577  25
   1  -5  11 11743.5 704.896  25
   1  -5  12 6907.24 559.895  25
  -1   5 -12 5648.67 505.388  28
  -1  -5 -12 6835.87 458.937  20
   1   5  12 5472.99 426.649  25
   1  -5  13 93.6164 94.2046  25
  -1  -5 -13 181.351 94.2612  20
  -1   5 -13 337.256 124.053  28
  -1   5 -14 3475.87 365.026  28
   1  -5  14 3207.62 330.419  25
  -1  -5 -14 3876.62 315.942  20
  -1   5 -15 142.108 92.1523  20
  -1  -5 -15 8.52478 75.6474  20
  -1   5 -15 80.2316 93.6064  28
   1   5  16 332.906 90.6341  30
  -1  -5 -16 466.674 87.8120  20
   1   6 -17 2954.80 196.575  20
  -1   6  17 2505.71 190.696  30
   1   6 -16 23327.3 750.585  28
  -1   6  16 23100.6 702.999  30
   1  -6 -15 10008.9 456.431  20
   1   6 -15 10289.4 560.832  28
   1   6 -14 21475.2 888.221  28
   1  -6 -14 17161.1 648.683  20
   1   6 -13 10473.6 575.318  19
   1   6 -13 10257.5 608.969  28
  -1  -6  13 12188.2 804.405  25
   1  -6 -13 10819.8 585.562  19
   1   6 -12 27870.4 945.320  19
   1  -6 -12 29662.8 957.886  19
   1   6 -11 2704.80 289.303  19
   1   6 -11 2838.90 310.217  28
  -1  -6  11 3322.26 437.274  25
   1  -6 -11 2764.74 316.331  28
   1  -6 -11 2749.21 281.325  19
   1  -6 -10 16068.7 1222.27   1
  -1  -6  10 17005.2 1370.17  12
  -1  -6   9 22065.0 1473.09  12
   1  -6  -9 21398.2 1344.08   1
  -1  -6   9 20024.0 1270.69  14
  -1  -6   8 59575.6 2252.57  12
   1  -6  -8 53859.7 2216.08  13
   1   6  -8 58532.0 2038.02   1
   1  -6  -8 59199.2 2164.29   1
  -1   6   8 55686.0 1795.63   5
  -1  -6   8 56082.4 1964.38  14
   1  -6  -7 6211.53 711.471  13
  -1   6   7 6544.96 566.837   5
  -1  -6   7 7087.43 729.636  12
   1   6  -7 6708.89 659.271   1
   1  -6  -7 6832.09 711.156   1
   1   6  -6 285216. 3705.36   8
  -1   6   6 289308. 3439.19   5
   1  -6  -6 292918. 4520.31  13
   1  -6  -5 56178.0 1827.99  13
   1   6  -5 57309.1 1578.24   8
  -1  -6   5 59570.2 1645.58   6
  -1  -6   5 60038.3 1871.67  12
  -1   6   5 58243.9 1427.78   5
   1  -6  -4 257246. 2789.30   7
  -1   6   4 275649. 2901.75   5
   1  -6  -4 277315. 3790.90  13
  -1  -6   4 266967. 1942.85  10
  -1  -6   4 281444. 3400.72   6
  -1  -6   4 292039. 3918.00  12
   1  -6  -4 243663. 2231.43   2
   1  -6  -3 2976.67 239.527   2
  -1  -6   3 2807.94 376.809  12
  -1  -6   3 2731.27 323.879   6
   1  -6  -3 2825.51 296.106   7
   1  -6  -3 3147.13 388.563  13
  -1  -6   3 3224.80 250.622  10
  -1  -6   2 248762. 2545.84  10
  -1  -6   2 241919. 3198.81  12
   1  -6  -1 5587.96 472.767   7
  -1  -6   1 4997.90 455.110  12
   1  -6  -1 5434.94 437.758  13
  -1  -6   1 5624.60 472.162   6
  -1  -6   1 5725.01 447.185  10
  -1  -6   1 5631.26 351.285   4
  -1   6   1 5041.67 375.088  11
  -1  -6   0 291338. 2945.86   4
   1  -6   0 299129. 3044.03  13
   1  -6   1 37802.5 1299.94   6
  -1  -6  -1 38753.0 1021.21   2
  -1  -6  -1 36684.8 934.602   9
   1  -6   2 779998. 5694.61   6
   1  -6   2 999999. 7816.71   7
  -1  -6  -2 920983. 7140.44   4
  -1  -6  -2 773684. 4392.98   9
  -1  -6  -2 690973. 6389.17   6
  -1  -6  -3 10352.3 515.003   9
   1   6   3 10053.9 399.625  11
  -1  -6  -3 10201.7 771.795   6
   1  -6   3 11441.9 661.261   6
   1  -6   3 11195.0 790.084  12
   1  -6   4 572226. 5639.05  12
  -1  -6  -4 542442. 3949.04   9
  -1  -6  -5 2805.23 304.519   9
  -1  -6  -5 3279.38 542.837   4
   1  -6   5 2989.87 434.407  12
  -1  -6  -5 2749.80 417.330  10
   1  -6   5 3401.70 375.693   6
   1  -6   6 146318. 3102.54  12
  -1  -6  -6 132908. 2226.32   9
  -1  -6  -6 152570. 3680.55   4
   1  -6   6 148060. 2635.87   6
  -1  -6  -6 127252. 2968.02  10
  -1  -6  -7 11814.6 1071.35   4
   1  -6   7 9937.09 869.489  12
   1  -6   8 18374.8 1247.79  12
  -1  -6  -8 18803.0 1407.77   4
   1  -6   9 150.328 105.905  12
  -1  -6  -9 182.702 149.787   4
  -1   6  -9 475.071 204.402   3
  -1  -6 -10 34139.8 1133.98  28
  -1   6 -10 34324.1 1092.17  28
   1  -6  10 34590.9 1212.48  25
  -1  -6 -10 31357.5 934.526  20
  -1   6 -11 1589.26 258.284  28
   1  -6  11 1752.44 291.520  25
  -1  -6 -11 1217.18 193.459  20
  -1   6 -12 66108.9 1599.17  28
   1  -6  12 68566.1 1682.72  25
  -1  -6 -12 63080.2 1350.18  20
  -1  -6 -13 1435.66 207.144  20
   1  -6  13 1209.98 229.610  25
  -1   6 -13 1685.93 273.672  28
  -1   6 -14 45923.4 1219.84  28
   1  -6  14 42699.7 1157.26  25
  -1  -6 -14 42587.4 981.835  20
  -1  -6 -15 7510.85 361.339  20
  -1   6 -15 6834.71 417.439  28
  -1   6 -15 7912.11 401.987  20
  -1  -6 -16 18313.3 459.256  20
   1  -7 -16 5690.41 290.484  20
  -1   7  16 4886.09 316.437  30
   1   7 -16 5343.53 357.292  28
   1  -7 -16 5332.16 308.594  24
   1   7 -15 6777.88 455.325  28
  -1   7  15 7608.22 451.848  30
   1   7 -14 27654.2 974.860  28
   1  -7 -14 29091.9 833.828  20
   1  -7 -13 2606.82 266.436  20
   1   7 -13 2125.51 282.436  28
  -1  -7  13 2431.18 360.783  25
   1  -7 -13 2686.63 297.832  19
   1   7 -12 28127.2 959.083  19
  -1  -7  12 31383.0 1351.91  25
   1   7 -12 26047.0 973.604  28
   1  -7 -12 29213.1 952.399  19
   1   7 -11 516.005 133.432  28
   1   7 -11 234.328 107.277  19
   1  -7 -11 198.740 84.8176  19
  -1  -7  11 263.679 149.950  25
   1  -7 -10 583.465 238.181   1
  -1  -7  10 1051.30 374.586  12
  -1  -7   9 2314.32 438.981  14
  -1  -7   9 2426.11 513.440  12
   1  -7  -9 2421.55 459.079   1
  -1   7   8 4832.47 545.420   5
   1  -7  -8 4942.58 679.690  13
   1  -7  -8 4600.92 600.918   1
  -1  -7   8 5187.20 709.456  12
  -1  -7   8 5603.47 641.100  14
  -1   7   7 28764.5 1207.93   5
  -1  -7   7 26976.4 1505.76  12
   1  -7  -7 27684.9 1528.88  13
   1   7  -7 26879.8 1252.60   1
   1  -7  -7 28541.4 1421.09   1
   1   7  -6 62454.2 1821.62   8
   1  -7  -6 64162.2 2021.21   1
   1  -7  -6 62923.5 2167.46  13
  -1  -7   6 66443.0 2215.96  12
  -1  -7   6 69339.9 1970.76   6
  -1   7   6 65569.5 1681.38   5
   1  -7  -5 18734.4 843.170   7
  -1  -7   5 20043.5 1160.33  12
   1  -7  -5 18196.5 693.753   2
   1  -7  -5 18777.3 1102.81  13
   1   7  -5 19598.4 977.884   8
  -1   7   5 21241.3 890.472   5
  -1  -7   5 21649.1 1057.64   6
   1  -7  -5 17971.0 1044.78   1
   1  -7  -4 2276.57 315.554   7
  -1  -7   4 2834.25 420.033   6
   1  -7  -4 2061.72 407.296   1
   1  -7  -4 2352.17 439.769  13
   1  -7  -4 1531.12 204.855   2
   1  -7  -3 123134. 2481.73  13
   1  -7  -3 120486. 1650.31   2
  -1  -7   3 128284. 2666.08  12
  -1  -7   3 123531. 2313.25   6
  -1  -7   3 123557. 1727.06  10
   1  -7  -3 122225. 2209.75   7
  -1  -7   2 29392.0 983.250  10
  -1   7   2 24797.9 858.386  11
  -1  -7   2 25484.2 1179.80  12
   1  -7  -2 25747.5 1047.80  13
   1  -7  -2 25603.8 1045.94   7
  -1  -7   2 25579.3 1047.09   6
  -1   7   1 172988. 2304.67  11
   1  -7  -1 180275. 2643.25  13
   1  -7  -1 175223. 2887.90   7
  -1  -7   1 170864. 2983.19  12
  -1  -7   1 171114. 2883.25   6
  -1  -7   1 179116. 2090.00   4
   1  -7   0 5619.30 445.081  13
   1  -7   0 5029.27 498.292   6
   1  -7   0 5687.86 567.078   7
  -1  -7   0 6138.53 453.049   4
  -1  -7   0 6001.12 430.444   2
  -1  -7   0 4612.22 526.995   6
   1  -7   1 7169.16 205.776   4
   1  -7   1 8402.12 727.142   7
   1  -7   1 7304.18 601.364   6
  -1  -7  -1 7796.07 492.586   2
  -1  -7  -1 6656.92 665.441   6
  -1  -7  -2 1820.42 392.333   6
  -1  -7  -2 1431.46 218.422   9
   1  -7   2 2397.03 385.606   6
   1  -7   2 2532.34 500.946   7
  -1  -7  -2 1662.04 237.002   2
  -1  -7  -2 2370.59 428.740   4
  -1  -7  -3 58523.3 1296.93   9
  -1  -7  -3 56465.4 1948.27   6
  -1  -7  -4 10190.9 565.929   9
  -1  -7  -4 9692.08 825.020   6
   1  -7   4 10174.5 623.340   6
   1  -7   4 11680.0 889.900  12
  -1  -7  -5 9248.40 816.523  10
  -1  -7  -5 9668.30 572.881   9
   1  -7   5 10007.0 821.717  12
  -1  -7  -5 12209.0 1001.91   4
   1  -7   5 10303.7 689.036   6
  -1  -7  -6 4589.20 650.166   4
   1  -7   6 3378.87 431.435   6
  -1  -7  -6 2908.99 469.214  10
   1  -7   6 2929.70 483.867  12
   1  -7   7 9569.80 893.943  12
  -1  -7  -7 7892.40 814.442  10
  -1  -7  -7 8899.97 928.888   4
   1  -7   8 12422.7 1064.70  12
  -1  -7  -8 12877.8 1170.07   4
  -1  -7  -9 10574.5 1115.88   4
   1  -7   9 9594.66 1001.69  12
  -1  -7 -10 1778.90 228.749  17
  -1  -7 -10 1557.63 216.946  20
  -1   7 -10 1199.34 214.865  28
   1  -7  10 1801.66 310.627  25
  -1   7 -11 9883.04 618.195  28
  -1  -7 -11 10141.5 549.907  20
   1  -7  11 10139.8 678.620  25
   1  -7  12 24649.3 1021.41  25
  -1  -7 -12 24533.4 838.170  20
  -1   7 -13 14528.7 725.819  28
   1  -7  13 14860.4 746.672  25
  -1  -7 -13 14568.7 619.945  20
   1  -7  14 12615.1 631.310  25
  -1   7 -14 11368.8 603.705  28
  -1   7 -15 251.698 123.361  28
  -1  -7 -15 71.6603 67.1499  20
  -1   7 -15 212.315 100.257  20
   1   7  15 380.970 111.062  30
   1   8 -16 4616.70 321.568  28
   1  -8 -16 4220.58 264.874  24
  -1   8  16 4567.29 295.054  30
   1  -8 -16 3636.48 222.673  20
   1   8 -15 13682.2 631.267  28
  -1   8  15 14127.3 589.998  30
   1  -8 -14 21553.7 702.362  20
   1   8 -14 23717.9 882.437  28
   1  -8 -13 15002.8 626.754  20
   1   8 -13 16270.7 759.148  28
  -1  -8  12 49733.3 1693.31  25
   1  -8 -12 39226.1 1039.77  20
   1   8 -12 46706.4 1305.20  28
   1   8 -12 39178.8 1139.59  19
   1  -8 -12 43481.8 1159.55  19
   1   8 -11 9932.44 594.908  28
  -1  -8  11 10927.0 801.609  25
   1  -8 -11 9389.65 528.856  19
   1   8 -11 8404.61 521.030  19
  -1  -8  10 47153.1 2452.25  12
   1  -8 -10 42695.0 1985.68   1
  -1  -8   9 25233.5 1707.06  12
   1  -8  -9 20570.7 1305.62   1
  -1  -8   9 23521.0 1463.84  14
  -1  -8   8 8385.87 923.466  12
   1  -8  -8 6994.04 798.022  13
   1  -8  -8 7541.49 758.372   1
  -1  -8   7 252061. 4772.57  12
   1  -8  -7 238980. 4053.04   1
   1  -8  -7 237607. 4498.68  13
  -1   8   7 244858. 3605.89   5
  -1  -8   6 158870. 3630.07  12
   1  -8  -6 151737. 3408.15  13
   1  -8  -6 142463. 2988.68   1
  -1  -8   6 161054. 3204.48   6
   1   8  -6 150391. 2980.21   8
   1  -8  -5 226163. 2650.33   2
  -1  -8   5 258986. 3889.71   6
   1  -8  -5 228745. 3274.00   7
   1  -8  -5 240680. 3986.04  13
  -1  -8   5 263068. 4492.88  12
   1   8  -5 245793. 3623.61   8
   1  -8  -5 218113. 3441.16   1
  -1  -8   4 443664. 4881.94   6
   1  -8  -4 411919. 3404.04   2
   1  -8  -4 376212. 4402.27   1
  -1  -8   4 459145. 5700.14  12
   1  -8  -4 397979. 4316.78   7
   1  -8  -4 426047. 4968.42  13
  -1   8   3 250090. 2908.34  11
  -1  -8   3 246528. 3501.20   6
  -1  -8   3 255113. 4102.56  12
   1  -8  -3 242818. 3420.10   7
  -1   8   2 105134. 1858.22  11
  -1  -8   2 102187. 2549.68  12
   1  -8  -2 106714. 2204.87  13
  -1  -8   2 105474. 2360.35   6
   1  -8  -2 104077. 2310.94   7
  -1  -8   1 29569.1 906.121   4
  -1   8   1 26594.3 949.510  11
   1  -8  -1 29733.6 1297.88   7
  -1  -8   1 28201.4 1293.12   6
  -1  -8   1 29526.5 1238.21  10
  -1  -8   1 25608.6 1283.73  12
   1  -8  -1 28926.9 1100.37  13
  -1  -8   0 6462.92 659.151   6
  -1  -8   0 8362.09 538.894   2
   1  -8   0 7660.33 649.998   6
   1  -8   0 7401.33 675.815   7
   1  -8   0 8061.66 549.915  13
  -1  -8   0 8918.66 565.753   4
   1  -8   1 15157.8 980.257   7
  -1  -8  -1 14771.3 709.641   2
   1  -8   1 12712.9 834.360   6
  -1  -8  -1 13414.3 993.251   6
  -1  -8  -2 2921.09 330.170   2
   1  -8   2 3216.41 419.946   6
   1  -8   2 4343.08 548.001   7
  -1  -8  -2 4121.20 496.198   4
  -1  -8  -2 3532.16 531.222   6
  -1  -8  -3 160612. 2256.08   9
   1  -8   3 168553. 2922.74   6
  -1  -8  -3 159114. 3488.62   6
  -1  -8  -4 358395. 3503.27   9
   1  -8   4 366120. 4102.10   6
   1  -8   5 205839. 3259.62   6
  -1  -8  -5 185118. 2630.28   9
  -1  -8  -5 173726. 3699.88  10
  -1  -8  -5 228967. 4270.16   4
   1  -8   5 200695. 3860.72  12
   1  -8   6 47648.0 1679.23   6
   1  -8   6 48667.8 1993.43  12
  -1  -8  -6 52741.6 2134.61   4
  -1  -8  -7 93091.1 2988.69   4
   1  -8   7 84878.6 2738.04  12
   1  -8   8 8441.93 916.094  12
  -1  -8  -8 9437.84 1015.93   4
   1  -8   9 6182.24 828.622  12
  -1  -8  -9 7564.03 968.444   4
  -1  -8 -10 25829.4 856.695  20
   1  -8  10 26929.9 1096.84  25
  -1  -8 -10 23852.9 830.452  17
  -1   8 -10 24589.2 944.217  28
  -1  -8 -11 7637.05 471.716  20
   1  -8  11 9075.76 639.656  25
  -1   8 -11 8855.40 587.927  28
  -1   8 -12 47892.8 1354.46  28
  -1  -8 -12 44102.7 1110.62  20
   1  -8  12 47787.3 1404.99  25
  -1   8 -13 15915.9 749.345  28
   1  -8  13 14935.7 738.838  25
  -1   8 -14 27288.5 904.796  28
  -1  -8 -14 24822.0 714.151  20
   1  -8  14 25688.5 875.875  25
  -1  -8 -15 23223.0 595.870  20
  -1   8 -15 22553.9 622.806  20
  -1   8 -15 23377.4 730.122  28
   1  -9 -16 62.8458 51.6528  24
   1   9 -16 4.85067 61.8336  28
  -1   9  16-45.3659 67.4877  30
   1  -9 -16 44.1660 39.2950  20
  -1   9  15 12999.1 550.826  30
   1   9 -15 13227.8 607.611  28
  -1   9  14 2556.33 295.288  30
   1   9 -14 2719.32 315.070  28
   1  -9 -14 2920.58 258.751  20
   1  -9 -13 15365.9 627.046  20
   1   9 -13 13928.6 718.429  28
  -1  -9  13 16316.8 927.259  25
   1  -9 -12 14498.0 631.720  20
  -1  -9  12 15725.7 945.720  25
   1   9 -12 13367.7 708.453  28
   1   9 -12 14058.2 686.523  19
   1  -9 -11 13331.0 639.593  19
   1   9 -11 10898.0 627.990  28
   1   9 -11 12788.1 649.792  19
  -1  -9  11 12416.9 847.904  25
   1  -9 -11 12641.4 585.658  20
   1   9 -10 10335.1 586.709  28
   1  -9 -10 9613.14 522.993  19
  -1  -9   9 1087.96 395.348  12
   1  -9  -9 1055.97 294.310   1
  -1  -9   9 996.141 319.012  14
  -1  -9   8 2878.65 568.107  12
   1  -9  -8 2220.28 464.631  13
   1  -9  -8 2268.50 422.313   1
  -1  -9   7 930.803 402.797  12
   1  -9  -7 1022.91 297.520   1
   1  -9  -7 701.544 287.694  13
  -1  -9   7 680.404 271.206   6
   1  -9  -6 4396.00 589.372  13
   1  -9  -6 4365.45 517.486   1
  -1  -9   6 5971.17 760.178  12
   1   9  -6 4789.72 563.207   8
  -1  -9   6 4661.77 574.387   6
  -1  -9   5 95649.7 2497.53   6
  -1  -9   5 91891.6 2815.46  12
   1   9  -5 88189.1 2295.19   8
   1  -9  -5 80791.3 2045.44   1
   1  -9  -5 84466.9 2382.56  13
  -1   9   4 7920.74 567.589  11
  -1  -9   4 9953.31 949.610  12
   1  -9  -4 8128.36 616.736   1
   1  -9  -4 7890.83 694.815   7
   1  -9  -4 8792.88 782.492  13
   1  -9  -4 7548.12 493.050   2
  -1  -9   4 9426.08 807.859   6
  -1   9   3 8603.76 575.733  11
   1  -9  -3 8945.00 719.600  13
   1  -9  -3 7028.35 522.959   1
  -1  -9   3 8391.94 882.615  12
  -1  -9   3 8408.64 740.114   6
   1  -9  -3 8013.84 709.209   7
  -1  -9   3 9213.65 588.541  10
   1  -9  -2 14151.5 915.369   7
  -1   9   2 13860.6 711.294  11
  -1  -9   2 13551.2 1011.80  12
   1  -9  -2 10792.5 534.032   1
   1  -9  -2 14231.6 825.898  13
  -1  -9   2 14064.4 928.398   6
   1  -9  -1 85446.1 1945.14  13
   1  -9  -1 83786.1 2237.77   7
  -1  -9   1 91776.7 2341.17  10
   1  -9  -1 78048.3 2139.89   6
  -1  -9   1 94144.9 1678.15   4
  -1  -9   1 78124.8 2308.94   6
  -1  -9   1 66860.9 2233.06  12
  -1   9   1 79798.9 1720.73  11
   1  -9  -1 60694.4 869.627   1
   1  -9   0 18957.1 887.915  13
   1  -9   0 16783.6 558.489   4
   1  -9   0 17665.9 1023.78   6
  -1  -9   0 20838.3 885.611   4
   1  -9   0 19225.2 1098.35   7
  -1  -9   0 17957.9 1167.35   6
   1  -9   1 48122.5 1657.80   6
  -1  -9  -1 51017.9 2035.20   6
  -1  -9  -1 52021.7 1408.15   2
   1  -9   2 43669.5 1591.21   6
   1  -9   2 53720.3 1937.09   7
  -1  -9  -2 45878.9 1333.94   2
  -1  -9  -2 43325.7 1877.09   6
  -1  -9  -2 55803.9 1833.04   4
   1  -9   3 2751.77 459.622   6
  -1  -9  -3 2979.19 530.054   4
  -1  -9  -3 1740.58 285.907   2
  -1  -9  -3 2171.34 474.536   6
   1  -9   4 55661.9 2092.61  12
  -1  -9  -4 53487.5 1395.56   9
  -1  -9  -4 59393.6 1597.01   2
   1  -9   4 55088.0 1683.20   6
   1  -9   5 24601.6 1184.63   6
  -1  -9  -5 20477.0 1332.24  10
  -1  -9  -5 21319.2 920.245   9
   1  -9   5 23449.4 1387.01  12
   1  -9   6 116073. 2753.17   6
   1  -9   6 117220. 3224.83  12
  -1  -9  -7 31065.8 1730.42   4
   1  -9   7 29279.9 1680.29  12
   1  -9   8 1215.66 365.993  12
  -1  -9  -8 1528.25 426.565   4
  -1  -9  -9 4897.07 363.843  20
  -1   9  -9 5358.29 426.921  28
   1  -9   9 5116.10 784.827  12
  -1  -9  -9 4665.61 351.578  17
   1  -9  10 13982.8 793.940  25
  -1   9 -10 13939.7 719.613  28
  -1  -9 -10 13252.8 618.143  20
  -1  -9 -11 6056.31 423.987  20
  -1   9 -11 4740.08 442.298  28
   1  -9  11 6148.84 535.724  25
   1  -9  12 7242.72 567.503  25
  -1   9 -12 6815.96 522.226  28
  -1  -9 -12 6915.99 448.534  20
  -1   9 -13 30744.9 1028.72  28
   1  -9  13 31833.6 1062.50  25
  -1  -9 -13 33387.2 889.677  20
  -1  -9 -14 2798.98 236.494  20
   1   9  14 2404.99 232.130  30
  -1   9 -14 2440.63 280.781  28
   1  -9  14 2340.95 267.018  25
   1   9  15 656.252 125.474  30
  -1  -9 -15 1127.12 141.541  20
  -1   9 -15 1124.83 141.900  20
  -1   9 -15 735.228 161.110  28
   1 -10 -16 164.390 61.2047  24
  -1  10  16 177.385 62.0659  30
   1  10 -16 299.768 88.6978  28
   1 -10 -15 23155.3 701.581  24
  -1  10  15 23331.7 710.648  30
   1  10 -15 24303.1 788.261  28
   1 -10 -14 4177.44 291.873  20
  -1  10  14 4567.72 350.539  30
   1  10 -14 4721.09 384.970  28
  -1  10  13 46133.8 1186.37  30
   1  10 -13 45862.6 1263.35  28
   1 -10 -13 42266.4 1013.79  20
  -1 -10  13 47296.6 1500.43  25
   1  10 -12 32699.6 1096.16  28
   1 -10 -12 30086.9 894.466  20
  -1 -10  12 34087.3 1355.18  25
   1 -10 -11 106317. 1700.31  20
   1  10 -11 101867. 1845.08  19
  -1 -10  10 4410.88 501.034  25
   1 -10 -10 4285.72 354.281  19
   1  10 -10 4243.46 384.040  28
   1 -10  -9 27748.1 1694.33  13
   1 -10  -9 28894.3 1554.06   1
  -1 -10   9 33448.8 2112.67  12
  -1 -10   9 32181.5 1834.20  14
   1 -10  -8 7342.75 742.759   1
   1 -10  -8 6800.29 798.186  13
  -1 -10   8 7022.65 922.504  12
  -1 -10   7 62902.0 2301.63   6
   1 -10  -7 51848.8 1845.37   1
  -1 -10   7 64434.9 2675.78  12
   1 -10  -7 55062.3 2191.64  13
   1  10  -6 713.014 230.579   8
   1 -10  -6 748.230 231.243   1
   1 -10  -6 435.870 210.926  13
  -1 -10   6 510.192 265.900  12
  -1 -10   6 678.728 244.405   6
  -1 -10   5 115973. 2908.23   6
  -1 -10   5 111901. 3350.48  12
   1 -10  -5 109632. 2784.78  13
  -1  10   5 106200. 2245.02  11
   1 -10  -4 93183.9 2338.15   7
  -1 -10   4 108042. 2728.74   6
   1 -10  -4 102100. 2520.91  13
  -1 -10   4 105664. 3102.27  12
   1 -10  -4 84429.7 1892.28   1
  -1  10   4 97739.3 2054.46  11
   1 -10  -3 396025. 4904.22   7
  -1 -10   3 392226. 4990.11   6
  -1 -10   3 389367. 5819.77  12
   1 -10  -3 407860. 4737.12  13
  -1 -10   2 28438.8 1567.20  12
  -1 -10   2 31256.2 1472.01   6
   1 -10  -2 33777.3 1310.34  13
   1 -10  -2 32862.7 1441.70   7
  -1  10   2 30154.1 1090.75  11
   1 -10  -1 67553.2 2104.52   6
  -1 -10   1 57713.2 2209.34  12
  -1 -10   1 76773.4 1589.75   4
   1 -10  -1 73934.8 1869.67  13
  -1 -10   1 68647.9 2295.00   6
  -1 -10   1 84651.9 2353.37  10
   1 -10  -1 77645.1 2249.26   7
   1 -10   0 13883.7 970.687   7
   1 -10   0 12078.9 489.474   4
   1 -10   0 11391.0 858.238   6
  -1 -10   0 15372.8 786.261   4
  -1 -10   0 12929.5 1047.68   6
   1 -10   1 133037. 2880.51   6
   1 -10   1 164305. 3375.94   7
  -1 -10  -1 173282. 2995.51   4
  -1 -10  -1 138430. 2389.42   2
  -1 -10  -1 147551. 3594.44   6
  -1 -10  -2 8339.17 876.097   6
  -1 -10  -2 7804.77 578.902   2
   1 -10   2 8892.09 765.135   6
  -1 -10  -3 280142. 3549.20   2
  -1 -10  -3 267301. 4823.08   6
   1 -10   3 269392. 4065.38   6
  -1 -10  -4 1860.01 308.176   2
   1 -10   4 2624.34 513.982  12
   1 -10   4 2147.35 388.631   6
  -1 -10  -4 3234.29 537.584   4
   1 -10   5 196976. 4210.41  12
   1 -10   5 203276. 3585.11   6
  -1 -10  -5 204723. 3287.70   2
   1 -10   6 14185.1 1177.81  12
  -1 -10  -6 12265.8 1106.59  10
  -1 -10  -6 16061.8 1199.85   4
   1 -10   6 13807.3 992.720   6
  -1 -10  -6 12559.2 862.430   2
   1 -10   7 98978.9 3237.33  12
  -1 -10  -7 107052. 3267.80   4
  -1 -10  -8 4311.81 704.255   4
   1 -10   8 3162.24 610.427  12
  -1 -10  -9 11534.4 562.509  20
  -1  10  -9 11820.2 644.201  28
   1 -10  10 12894.4 763.534  25
  -1  10 -10 12151.0 674.431  28
  -1 -10 -10 12658.5 602.479  20
  -1 -10 -11 60304.3 1298.83  20
  -1  10 -11 60836.0 1528.23  28
   1 -10  11 61822.9 1641.24  25
  -1 -10 -12 22617.8 828.571  24
  -1 -10 -12 23678.1 785.433  20
  -1  10 -12 25987.1 976.046  28
   1 -10  12 25164.6 994.905  25
   1 -10  13 34257.5 1066.06  25
   1  10  13 33172.2 913.698  30
  -1 -10 -13 33568.7 863.989  20
  -1 -10 -14 341.564 88.8100  20
  -1  10 -14 589.168 141.584  28
   1  10  14 471.679 121.762  30
   1 -10  14 177.745 77.3720  25
  -1 -10 -15 25974.5 577.488  20
  -1  10 -15 25328.2 703.957  28
   1  11 -16 2921.81 226.453  28
  -1  11  16 2521.30 183.085  30
  -1  11  15 755.133 140.953  30
   1 -11 -15 935.115 120.376  20
   1 -11 -15 1020.74 158.232  24
   1  11 -15 727.406 164.218  28
  -1  11  14 173.352 97.2066  30
   1  11 -14 182.214 116.478  28
   1 -11 -14 124.082 58.3241  20
  -1  11  13 24714.4 862.898  30
   1  11 -13 25452.7 929.163  28
  -1 -11  13 27280.3 1099.20  25
   1 -11 -13 27356.4 792.767  20
   1 -11 -12 94.3488 63.7481  20
   1  11 -12 163.749 120.531  28
  -1  11  12 104.869 96.3870  30
  -1 -11  12 33.3283 141.679  25
  -1  11  11 35229.8 1085.48  30
   1  11 -11 41535.4 1189.33  19
  -1 -11  11 41611.3 1499.47  25
   1  11 -11 37095.6 1168.12  28
   1 -11 -11 41231.2 1056.37  20
  -1 -11  10 184.542 123.813  25
   1  11 -10 342.135 116.803  28
   1 -11  -9 33009.5 1866.36  13
   1 -11  -9 34853.5 1703.11   1
  -1 -11   8 6626.13 927.460  12
   1 -11  -8 5268.43 622.263   1
   1 -11  -8 5661.67 753.782  13
   1 -11  -7 10980.8 849.730   1
  -1 -11   7 10024.0 1107.06  12
  -1 -11   7 10720.4 999.853   6
   1 -11  -7 9024.91 906.740  13
  -1  11   6 802.896 211.411  11
   1 -11  -6 848.125 293.199  13
   1 -11  -6 659.926 197.069   1
  -1 -11   6 1056.21 314.607   6
  -1 -11   5 45055.7 1927.17   6
  -1 -11   5 41611.7 2143.41  12
  -1  11   5 41312.9 1450.91  11
   1 -11  -5 41222.2 1746.17  13
  -1  11   4 420.079 151.853  11
  -1 -11   4 524.302 303.106   6
   1 -11  -4 268.361 121.714   1
   1 -11  -4 464.021 202.215   7
  -1 -11   4 484.885 333.572  12
   1 -11  -4 400.947 214.727  13
  -1 -11   3 5243.03 779.598  12
  -1 -11   3 5147.60 665.833   6
   1 -11  -3 4589.74 603.595  13
   1 -11  -3 5370.46 628.989   7
  -1  11   3 4389.87 472.267  11
  -1 -11   3 5484.91 540.992  10
   1 -11  -2 74052.1 2326.70   6
   1 -11  -2 80304.3 2290.01   7
  -1 -11   2 76232.0 2422.83   6
  -1 -11   2 68379.6 2553.09  12
  -1  11   2 73525.0 1770.11  11
   1 -11  -2 78736.0 2067.11  13
   1 -11  -1 9483.65 516.731   4
   1 -11  -1 9148.42 812.417   6
  -1 -11   1 11181.8 630.378   4
   1 -11  -1 10036.3 716.246  13
  -1 -11   1 10623.2 951.576   6
   1 -11  -1 10889.4 866.613   7
  -1 -11   1 8917.25 918.129  12
  -1 -11   0 35048.3 1777.88   6
   1 -11   0 32482.4 1491.35   6
  -1 -11   0 39122.3 1311.92   4
   1 -11   0 37206.2 1627.82   7
  -1 -11  -1 120747. 2502.40   4
   1 -11   1 116364. 2916.30   7
   1 -11   2 46508.0 1792.68   6
  -1 -11  -2 46879.3 2115.59   6
  -1 -11  -2 46332.3 1473.63   2
   1 -11   3 23199.7 1266.61   6
  -1 -11  -3 25117.7 1103.34   2
  -1 -11  -3 23279.0 1498.29   6
  -1 -11  -4 15321.1 897.009   2
   1 -11   4 14965.0 1184.47  12
   1 -11   4 13846.7 939.413   6
   1 -11   5 414.244 205.387   6
  -1 -11  -5 117.358 171.162   4
  -1 -11  -5 1062.48 264.643   2
   1 -11   5 484.659 298.944  12
  -1 -11  -5 380.880 248.798  10
  -1 -11  -6 12877.3 908.281   2
   1 -11   6 14895.7 1077.49   6
  -1 -11  -6 12063.2 1129.53  10
  -1 -11  -6 15125.8 1179.92   4
   1 -11   6 13511.3 1195.39  12
  -1 -11  -7 1553.67 440.048  10
  -1 -11  -7 2565.18 437.464   2
   1 -11   7 2393.48 563.581  12
  -1 -11  -7 2397.51 517.815   4
  -1 -11  -8 801.764 336.917   4
   1 -11   8 649.007 321.149  12
  -1 -11  -9 1415.96 207.218  20
  -1  11  -9 1101.78 185.819  16
  -1 -11 -10 5593.94 401.071  20
  -1  11 -10 5602.71 469.626  28
   1 -11  10 5645.68 505.473  25
  -1  11 -11 346.568 197.276  28
  -1 -11 -11 276.859 148.308  24
  -1 -11 -11 138.457 97.9347  20
   1 -11  11 179.013 146.397  25
   1 -11  12 1360.26 243.322  25
  -1  11 -12 1206.65 220.449  28
   1  11  12 1192.08 194.899  30
  -1 -11 -12 1398.24 189.959  20
  -1 -11 -12 1291.38 207.893  24
  -1  11 -13 10162.3 573.705  28
  -1 -11 -13 11722.8 497.093  20
   1 -11  13 11877.5 615.423  25
  -1  11 -14 346.415 107.574  28
   1  11  14 211.843 72.8500  30
   1 -11  14 107.361 73.3955  25
  -1 -11 -14 341.295 80.1502  20
  -1 -11 -15 591.928 89.6312  20
  -1  11 -15 462.356 111.983  28
   1  12 -16 3537.97 233.543  28
   1  12 -15 10934.3 494.502  28
   1 -12 -15 11266.8 450.827  24
  -1  12  15 10054.9 421.720  30
   1  12 -14 617.028 148.806  28
  -1  12  14 451.792 110.859  30
   1 -12 -14 691.351 112.343  20
   1 -12 -14 693.580 137.514  24
  -1  12  13 39756.0 1045.20  30
   1  12 -13 42303.0 1174.48  28
   1 -12 -12 676.283 126.336  20
  -1  12  12 731.032 146.724  30
   1  12 -12 743.807 180.212  28
  -1 -12  12 410.904 107.087  25
  -1  12  11 71821.4 1541.24  30
   1  12 -11 73952.2 1642.31  28
   1  12 -10 21819.9 877.345  28
  -1  12  10 20553.0 816.309  30
   1  12  -9 24975.1 921.741  28
  -1  12   9 25460.2 892.826  30
   1 -12  -8 38326.3 1969.35  13
   1 -12  -8 36643.4 1666.99   1
   1 -12  -7 4063.35 614.889  13
  -1 -12   7 3927.07 631.170   6
   1 -12  -7 3185.00 459.463   1
  -1 -12   7 4150.94 743.879  12
   1 -12  -6 22712.1 1384.82  13
  -1 -12   6 24433.4 1749.15  12
  -1  12   5 98326.3 2332.46  11
  -1 -12   5 101216. 3477.69  12
   1 -12  -5 101416. 2769.02  13
  -1 -12   5 107900. 3129.72   6
   1 -12  -4 7278.95 681.642   7
  -1  12   4 7352.70 609.575  11
   1 -12  -4 7572.41 723.932  13
  -1 -12   4 8007.53 821.993   6
  -1 -12   4 6827.98 882.419  12
  -1  12   3 312302. 3851.26  11
   1 -12  -3 321429. 4604.51   7
  -1 -12   3 303651. 5723.88  12
   1 -12  -3 309935. 5092.91   6
  -1 -12   3 313198. 4966.53   6
   1 -12  -2 36448.0 1458.63  13
  -1 -12   2 32051.6 1832.40  12
  -1 -12   2 35837.2 1747.86   6
   1 -12  -2 34724.5 1658.43   6
   1 -12  -2 37525.4 1604.13   7
  -1 -12   1 194104. 2745.00   4
  -1 -12   1 172610. 4200.64  12
   1 -12  -1 181432. 3733.34   6
  -1 -12   1 197342. 4235.37   6
   1 -12  -1 165743. 2216.79   4
   1 -12  -1 201788. 3789.95   7
   1 -12   0 29328.4 1483.92   7
  -1 -12   0 29320.5 1687.65   6
  -1 -12   0 29678.7 1163.28   4
   1 -12   0 24939.8 1351.16   6
  -1 -12  -1 141929. 3764.17   6
  -1 -12  -1 149317. 2811.74   4
  -1 -12  -2 14477.6 1209.52   6
  -1 -12  -2 16724.4 1042.31   4
   1 -12   2 13684.5 1004.52   6
  -1 -12  -2 13536.1 827.090   2
   1 -12   3 173806. 3560.71   6
   1 -12   3 165911. 3986.32  12
  -1 -12  -3 172398. 4157.75   6
  -1 -12  -3 166196. 2955.21   2
   1 -12   4 493.133 262.542  12
  -1 -12  -4 153.959 95.3544   2
   1 -12   4 384.090 169.092   6
  -1 -12  -4 429.497 202.013   4
  -1 -12  -5 185258. 3443.92   2
   1 -12   5 176472. 3612.54   6
   1 -12   5 181638. 4328.78  12
  -1 -12  -6 31329.2 1739.35   4
   1 -12   6 25761.8 1713.05  12
   1 -12   6 26933.0 1519.49   6
  -1 -12  -6 25497.2 1688.66  10
  -1 -12  -6 25073.9 1319.51   2
   1 -12   7 73100.9 2632.37   6
   1 -12   7 70459.3 2943.25  12
  -1 -12  -8 26565.5 832.135  20
  -1  12  -8 26025.7 831.866  16
  -1  12  -8 26458.6 955.007  28
  -1 -12  -9 54812.4 1225.67  20
  -1  12  -9 58723.9 1469.08  28
  -1  12  -9 57242.2 1261.47  16
  -1 -12 -10 15944.3 669.970  20
   1 -12  10 16651.6 849.092  25
  -1 -12 -10 15547.6 722.057  24
  -1  12 -10 18054.6 832.192  28
   1 -12  11 55614.3 1488.98  25
   1  12  11 51014.0 1231.11  30
  -1  12 -11 58707.2 1483.67  28
  -1 -12 -11 57429.6 1226.74  20
  -1 -12 -11 52987.6 1302.60  24
  -1  12 -12 952.218 200.504  28
  -1 -12 -12 1079.06 189.134  24
  -1 -12 -12 1297.53 176.107  20
   1 -12  12 1136.91 213.138  25
   1  12  12 623.979 132.650  30
   1 -12  13 23208.7 819.884  25
  -1 -12 -13 25106.2 701.178  20
  -1  12 -13 26702.1 890.488  28
   1  12  13 21487.7 679.965  30
  -1  12 -14 306.387 90.7219  28
  -1 -12 -14 347.920 76.3504  20
   1  12  14 281.278 67.5291  30
   1 -12  14 207.972 62.3970  25
   1  13 -15 186.437 93.3186  28
   1 -13 -15 55.7154 56.6626  24
  -1  13  15 67.2466 48.8678  30
   1 -13 -14 755.822 144.998  24
  -1  13  14 661.723 129.138  30
   1  13 -14 694.806 138.440  28
   1  13 -13 6428.27 460.125  28
  -1  13  13 5984.95 401.066  30
   1 -13 -13 7303.67 444.540  24
  -1  13  12 3447.24 320.072  30
   1  13 -12 3966.72 375.899  28
  -1  13  11 21105.9 820.855  30
   1  13 -11 24034.2 939.091  28
   1  13 -10 9620.24 593.366  28
  -1  13  10 8326.32 520.460  30
   1  13  -9 2421.93 297.647  28
  -1  13   9 2287.26 275.645  30
  -1 -13   8 10370.5 1260.04  12
   1 -13  -8 8546.36 823.405   4
   1 -13  -8 9644.40 1012.11  13
  -1 -13   7 209.748 166.169  12
   1 -13  -7-41.7228 187.650  13
  -1 -13   7 340.571 216.229   6
  -1 -13   6 12359.7 1137.32   6
  -1 -13   6 11487.5 1250.77  12
   1 -13  -6 11508.8 1008.74  13
  -1  13   5 6721.94 621.096  11
  -1 -13   5 8480.78 1061.98  12
   1 -13  -5 7346.06 878.356   6
  -1 -13   5 8338.52 915.912   6
   1 -13  -5 7162.69 759.393  13
  -1 -13   4 29464.6 1907.93  12
   1 -13  -4 29556.5 1693.25   6
   1 -13  -4 29727.6 1473.94  13
  -1  13   4 28358.0 1237.15  11
  -1 -13   4 32702.7 1734.89   6
   1 -13  -3 14660.3 1158.68   6
  -1 -13   3 14870.8 1139.56   6
   1 -13  -3 12936.8 748.009   4
   1 -13  -3 14721.8 1000.19  13
  -1 -13   3 14671.9 1321.20  12
   1 -13  -3 15083.6 1026.78   7
  -1  13   3 13801.6 849.847  11
  -1 -13   2 251.729 265.575   6
   1 -13  -2 57.2677 107.341   7
  -1 -13   2 237.864 224.375  12
  -1 -13   2 68.1663 83.0331  10
   1 -13  -2 109.630 136.070   6
   1 -13  -2 86.7970 93.5885   4
  -1 -13   1 29702.2 1711.76   6
   1 -13  -1 25937.6 1451.50   6
  -1 -13   1 24289.7 1636.63  12
   1 -13  -1 28295.2 1455.40   7
  -1 -13   0 78.8078 162.268   6
  -1 -13   0 282.070 137.943   4
  -1 -13   0 79.4423 151.765  12
   1 -13   0 168.257 172.538   6
  -1 -13  -1 924.993 366.661   6
   1 -13   1 607.049 238.376   6
  -1 -13  -1 605.228 186.129   4
   1 -13   2 17186.1 1173.93   6
  -1 -13  -2 20744.2 1158.86   4
  -1 -13  -2 18610.7 1407.90   6
  -1 -13  -3 9652.00 1020.00   6
  -1 -13  -3 8762.14 704.069   2
   1 -13   3 9342.01 995.003  12
   1 -13   3 8409.54 814.611   6
  -1 -13  -3 11273.0 949.743   4
  -1 -13  -4 4096.85 622.533   4
   1 -13   4 3099.48 485.678   6
  -1 -13  -4 3585.16 615.948  10
   1 -13   4 2796.99 543.453  12
  -1 -13  -4 2750.50 410.190   2
  -1 -13  -5 227.468 135.162   2
  -1 -13  -5 536.048 293.965  10
   1 -13   5 407.869 208.254   6
  -1 -13  -5 241.341 209.832   4
   1 -13   5 590.290 325.397  12
  -1 -13  -6 7223.35 879.376   4
   1 -13   6 5598.05 829.326  12
  -1 -13  -6 5502.32 803.928  10
   1 -13   6 5964.76 747.440   6
  -1 -13  -6 5824.69 647.037   2
  -1 -13  -7 1003.06 380.967  10
   1 -13   7 1188.34 415.386  12
  -1 -13  -7 1624.86 449.914   4
   1 -13   7 1210.69 367.655   6
  -1 -13  -8 24301.8 878.028  24
  -1 -13  -8 26068.5 837.058  20
  -1  13  -8 23534.6 917.292  28
  -1  13  -8 27224.6 863.417  16
  -1  13  -9 3066.06 348.554  28
  -1 -13  -9 2685.99 271.535  20
  -1 -13  -9 2638.10 298.612  24
  -1  13  -9 2777.62 282.643  16
  -1 -13 -10 3475.28 342.239  24
  -1  13 -10 3376.23 375.236  28
  -1 -13 -10 4035.19 331.126  20
   1 -13  10 3637.15 395.060  25
  -1  13 -11 246.961 133.833  28
   1  13  11 270.031 112.685  30
   1 -13  11 119.971 121.835  25
  -1 -13 -11 249.484 119.979  24
  -1 -13 -11 38.5629 64.4585  20
   1  13  12 4856.73 346.549  30
  -1  13 -12 5437.84 428.538  28
  -1 -13 -12 4839.76 327.605  20
   1 -13  12 4534.21 387.174  25
  -1 -13 -12 4978.59 365.253  24
  -1 -13 -13 141.407 68.0499  20
  -1  13 -13 94.2786 96.3424  28
   1 -13  13-5.28515 68.0528  25
  -1 -13 -13 145.765 75.4582  24
   1  13  13 184.249 76.8644  30
  -1 -13 -14 12.3998 32.0330  20
  -1  13 -14 79.4683 59.1300  28
   1 -14 -15 6128.67 295.407  24
  -1  14  15 5247.17 265.384  30
   1  14 -15 6203.59 335.789  28
   1 -14 -14 5155.34 328.548  24
   1  14 -14 5011.73 346.532  28
  -1  14  14 4617.03 298.711  30
   1 -14 -13 15044.0 615.397  24
  -1  14  13 13567.7 568.702  30
   1  14 -13 14815.1 662.875  28
   1  14 -12 17467.7 761.896  28
   1 -14 -12 17353.6 705.058  24
  -1  14  12 15858.5 662.304  30
   1  14 -11 26039.1 968.733  28
  -1  14  11 24810.3 872.774  30
   1  14 -10 87042.4 1773.95  28
  -1  14  10 80595.9 1603.95  30
  -1  14   9 16688.4 723.969  30
   1  14  -9 17292.2 780.415  28
   1  14  -8 30904.2 1019.85  28
  -1  14   8 29813.6 950.382  30
   1 -14  -7 20799.5 1235.34   4
  -1 -14   7 23457.6 1899.35  12
  -1 -14   7 25651.0 1748.04   6
  -1 -14   6 219.429 197.318   6
   1 -14  -6 191.951 163.817   6
   1 -14  -6 390.734 180.423  13
  -1 -14   6 660.838 371.110  12
   1 -14  -6 706.227 236.759   4
   1 -14  -5 73956.4 2066.90   4
   1 -14  -5 90130.2 2772.77  13
  -1 -14   5 94281.0 3168.77   6
  -1 -14   5 89355.1 3571.10  12
   1 -14  -5 77496.7 2930.58   6
   1 -14  -4 27040.1 1679.37   6
  -1  14   4 25172.2 1207.95  11
   1 -14  -4 25521.0 1147.52   4
  -1 -14   4 28674.4 1953.57  12
  -1 -14   3 43404.1 2018.73   6
   1 -14  -3 42231.8 1766.45   7
   1 -14  -3 41944.5 2028.25   6
   1 -14  -3 38075.1 1313.19   4
  -1 -14   3 42306.7 2320.35  12
   1 -14  -2 155670. 3429.47   7
  -1 -14   2 138159. 4107.26  12
  -1 -14   2 152961. 3854.26   6
   1 -14  -2 142842. 3624.41   6
  -1 -14   1 60481.9 2663.08  12
   1 -14  -1 63548.1 2348.34   6
  -1 -14   1 69432.9 2674.49   6
  -1 -14   0 361068. 6376.14  12
   1 -14   0 365421. 5546.73   6
  -1 -14  -1 22927.4 1582.14   6
   1 -14   1 20376.9 1312.99   6
  -1 -14  -1 23240.2 1168.69   4
   1 -14   2 29004.2 1564.74   6
  -1 -14  -2 31358.6 1859.75   6
  -1 -14  -3 74914.7 2748.39  10
   1 -14   3 66232.2 2357.93   6
  -1 -14  -3 78839.6 2460.37   4
   1 -14   3 64213.9 2677.40  12
  -1 -14  -4 32344.6 1449.59   2
   1 -14   4 34230.1 1971.07  12
   1 -14   4 32467.6 1626.11   6
  -1 -14  -4 38390.2 2012.45  10
   1 -14   5 52326.6 2165.24   6
  -1 -14  -5 52997.9 1935.41   2
   1 -14   5 50802.4 2451.57  12
  -1 -14  -5 58450.0 2566.64  10
  -1 -14  -6 5864.09 859.480  10
   1 -14   6 5963.23 875.469  12
  -1 -14  -6 7268.97 926.688   4
   1 -14   6 6912.68 832.536   6
  -1  14  -7 17209.4 766.354  28
  -1 -14  -7 14697.7 610.568  20
  -1  14  -7 15305.9 643.633  16
  -1 -14  -7 16181.2 706.718  24
  -1 -14  -8 57767.5 1366.93  24
  -1 -14  -8 56324.5 1226.46  20
  -1  14  -8 57875.8 1271.93  16
  -1  14  -9 15726.5 666.871  16
  -1 -14  -9 16460.9 737.828  24
  -1 -14  -9 15836.7 655.271  20
  -1  14  -9 17232.2 810.126  28
   1 -14   9 15143.3 778.670  25
  -1 -14 -10 43156.3 1060.73  20
  -1 -14 -10 43712.0 1182.71  24
  -1  14 -10 45914.1 1314.35  28
  -1  14 -11 9508.89 580.382  28
  -1 -14 -11 9135.28 519.295  24
  -1 -14 -11 8287.47 445.222  20
  -1  14 -12 22632.5 842.586  28
  -1 -14 -12 21832.2 736.426  24
  -1 -14 -12 23502.1 689.348  20
  -1  14 -13 7163.08 429.749  28
  -1 -14 -13 6894.17 334.080  20
  -1 -14 -13 6816.59 356.388  24
  -1  14 -14 3410.65 255.167  28
  -1 -14 -14 3457.95 199.846  20
   1  15 -15 34.9250 55.5431  28
   1 -15 -15 44.7212 36.1579  24
   1  15 -14 1514.97 189.924  28
  -1  15  14 1406.62 157.172  30
   1  15 -13 2093.42 246.385  28
  -1  15  13 2050.77 214.503  30
  -1  15  12 6436.40 408.478  30
   1  15 -12 7185.91 484.354  28
   1 -15 -11 2105.00 269.039  27
   1  15 -11 1727.40 268.405  28
   1 -15 -11 2325.80 270.465  24
  -1  15  11 1880.82 238.482  30
   1  15 -10 13926.7 713.892  28
  -1  15  10 12244.3 625.605  30
   1  15  -9 709.463 164.660  28
  -1  15   9 611.642 149.577  30
  -1  15   8 6167.03 442.703  30
   1  15  -8 6971.34 493.924  28
  -1 -15   7 624.445 308.921  12
  -1 -15   7 393.063 229.079   6
   1 -15  -7 134.042 115.038   4
  -1 -15   6 18899.7 1713.98  12
   1 -15  -6 16895.6 1071.48   4
  -1 -15   5 1632.59 517.712  12
  -1 -15   5 1528.22 432.050   6
   1 -15  -5 1100.54 264.099   4
   1 -15  -5 1122.28 374.712   6
   1 -15  -4 282.695 129.397   4
  -1 -15   4 307.060 209.406   6
   1 -15  -4 43.9991 115.593   6
  -1 -15   4 36.6344 200.110  12
  -1 -15   3 13342.4 1336.62  12
   1 -15  -3 14052.4 1209.88   6
  -1 -15   3 14422.6 1210.06   6
  -1 -15   2 11288.9 1202.73  12
   1 -15  -2 10205.9 1001.59   6
  -1 -15   2 11731.2 1112.63   6
  -1 -15   2 14028.6 1090.50  10
  -1 -15   1 475.528 205.225  10
   1 -15  -1 386.281 201.536   6
  -1 -15   1 273.032 221.950  12
  -1 -15   1 438.696 285.229   6
   1 -15   0 1108.77 347.406   6
  -1 -15   0 1325.47 375.387  10
  -1 -15   0 1269.02 418.372   6
   1 -15   1 1641.67 413.334   6
  -1 -15  -1 2321.44 509.483  10
  -1 -15  -1 1655.97 327.093   4
  -1 -15  -1 1512.29 411.448   6
   1 -15   2 26776.2 1546.97   6
  -1 -15  -2 34815.2 1899.72  10
  -1 -15  -2 31195.5 1455.34   4
  -1 -15  -2 30444.8 1863.80   6
   1 -15   3 8063.70 974.409  12
   1 -15   3 8460.05 869.652   6
  -1 -15  -3 9396.48 852.437   4
  -1 -15  -3 10531.0 1065.81  10
  -1 -15  -4 33967.2 1933.24  10
   1 -15   4 28243.1 1849.33  12
  -1 -15  -4 35541.4 1764.70   4
   1 -15   4 25354.6 1425.28   6
  -1 -15  -5 23486.2 1320.98   2
   1 -15   5 24914.0 1757.49  12
  -1 -15  -5 27160.4 1792.98  10
  -1 -15  -5 27612.0 1640.11   4
   1 -15   5 23110.4 1490.33   6
   1 -15   6 6928.64 863.144   6
  -1 -15  -6 8343.30 940.933   4
  -1 -15  -6 7602.79 992.211  10
   1 -15   6 6392.43 923.119  12
  -1 -15  -7 8869.50 529.767  24
  -1 -15  -7 8867.90 476.929  20
  -1  15  -7 9518.12 517.385  16
  -1  15  -7 9260.98 570.021  28
  -1 -15  -8 24042.2 885.664  24
  -1 -15  -8 23945.7 797.369  20
  -1  15  -8 23912.4 945.799  28
  -1  15  -8 26325.9 868.410  16
  -1 -15  -9 746.090 152.433  20
  -1  15  -9 485.521 157.287  28
  -1  15  -9 719.670 147.620  16
  -1 -15  -9 569.883 144.684  24
  -1  15 -10 2114.83 307.436  28
  -1 -15 -10 2447.86 287.264  24
  -1 -15 -10 2522.67 262.984  20
  -1 -15 -11 3386.44 274.741  20
   1 -15  11 2525.02 283.262  25
  -1  15 -11 2985.02 319.991  28
  -1 -15 -11 3308.82 308.591  24
   1 -15  12 4792.86 352.003  25
  -1  15 -12 6748.33 451.477  28
  -1 -15 -12 5484.23 320.774  20
  -1 -15 -12 6351.92 383.974  24
  -1 -15 -13 658.132 100.206  20
  -1 -15 -13 683.630 112.979  27
  -1  15 -13 518.902 114.454  28
  -1 -15 -13 644.534 112.791  24
  -1  15 -14 219.800 73.1880  28
  -1  16  14 2968.68 210.572  30
   1 -16 -14 3306.19 233.180  24
   1  16 -14 3368.68 255.904  28
   1  16 -13 697.478 137.148  28
  -1  16  13 539.448 102.393  30
  -1  16  12 16001.3 618.210  30
   1 -16 -12 17674.7 671.575  24
   1  16 -12 16047.2 688.102  28
   1 -16 -12 15591.1 625.050  27
   1 -16 -11 842.253 175.173  27
  -1  16  11 502.972 117.307  30
   1  16 -11 639.055 158.497  28
   1 -16 -11 789.262 161.534  24
   1  16 -10 78096.3 1654.24  28
   1 -16 -10 80575.4 1554.37  24
   1 -16 -10 77096.0 1574.46  27
   1 -16  -9 1238.81 208.340  24
  -1  16   9 1185.35 202.842  30
   1  16  -9 1133.44 212.205  28
   1 -16  -8 128625. 1947.41  24
   1  16  -8 122896. 2073.15  28
  -1  16   8 123093. 1937.93  30
   1 -16  -7 16022.1 673.575  24
  -1  16   7 15814.2 687.283  30
   1  16  -7 16204.0 732.909  28
  -1 -16   6 31780.3 2264.14  12
  -1 -16   6 31799.2 2038.12   6
   1 -16  -6 26449.5 1389.49   4
   1 -16  -5 822.498 241.029   4
  -1 -16   5 962.762 420.161  12
  -1 -16   5 1326.02 408.006   6
   1 -16  -5 956.401 347.766   6
  -1 -16   4 12940.3 1243.52   6
  -1 -16   4 10008.8 1213.04  12
   1 -16  -4 9224.39 1021.44   6
   1 -16  -3 5527.34 779.853   6
  -1 -16   3 5965.47 821.212   6
  -1 -16   3 5107.83 834.436  12
   1 -16  -2 174064. 4207.73   6
  -1 -16   2 179514. 4862.35  12
  -1 -16   2 172695. 4187.69   6
  -1 -16   1 3963.45 671.499   6
  -1 -16   1 5052.70 701.818  10
   1 -16  -1 3559.99 607.144   6
  -1 -16   0 184050. 4651.82   6
   1 -16   0 171511. 4098.99   6
   1 -16   1 6636.37 801.872   6
  -1 -16  -1 8304.39 996.552   6
  -1 -16  -1 9113.66 980.640  10
   1 -16   2 88273.7 2887.83   6
  -1 -16  -2 100942. 2678.16   4
   1 -16   2 87004.2 3258.79  12
  -1 -16  -2 111144. 3460.46  10
  -1 -16  -2 100110. 3430.57   6
  -1 -16  -3 13820.1 1234.64  10
  -1 -16  -3 11808.5 960.960   4
   1 -16   3 11113.1 1181.59  12
   1 -16   3 11176.0 1028.70   6
  -1 -16  -4 17536.9 1427.61  10
   1 -16   4 14151.9 1350.68  12
   1 -16   4 13365.5 1071.95   6
  -1 -16  -4 15921.8 1177.96   4
   1 -16   5 16.8357 115.473   6
   1 -16   5 78.6795 121.271  12
  -1 -16  -5 49.6257 91.1900   4
  -1 -16  -5 296.919 224.432  10
  -1  16  -6 43868.8 1218.80  28
  -1 -16  -6 40739.6 1002.30  20
  -1 -16  -6 44359.7 1156.50  24
  -1 -16  -7 7056.49 479.376  24
  -1  16  -7 7250.29 512.053  28
  -1  16  -7 7861.58 474.953  16
  -1 -16  -7 7099.93 430.974  20
  -1 -16  -8 98455.1 1801.59  24
  -1  16  -8 91703.7 1615.39  16
  -1 -16  -8 88927.2 1532.94  20
  -1  16  -8 101076. 1938.99  28
  -1 -16  -9 1669.88 237.347  24
  -1  16  -9 1118.45 213.129  28
  -1  16  -9 1739.65 218.099  16
  -1 -16  -9 1681.55 213.065  20
  -1 -16 -10 52755.0 1247.32  24
  -1 -16 -10 51575.3 1101.18  20
  -1  16 -10 52957.1 1362.97  28
  -1 -16 -11 1834.37 197.748  20
  -1 -16 -11 1614.14 214.090  24
  -1  16 -11 1464.70 235.455  28
  -1 -16 -12 22994.2 690.548  24
  -1 -16 -12 24329.4 638.327  20
  -1  16 -12 24717.5 815.707  28
  -1 -16 -13 151.125 51.8018  20
  -1 -16 -13 230.932 70.2246  27
  -1  16 -13 65.9816 57.0465  28
   1  17 -14 6720.67 337.924  28
   1 -17 -14 7348.39 323.357  24
  -1  17  13 410.751 88.5610  30
   1 -17 -13 623.635 109.575  24
   1  17 -13 462.451 115.760  28
   1  17 -12 441.432 127.410  28
   1 -17 -12 516.062 118.216  27
   1 -17 -12 746.831 143.589  24
  -1  17  12 364.040 99.6766  30
   1 -17 -11 492.131 130.812  24
   1 -17 -11 494.104 132.646  27
   1  17 -11 419.190 126.749  28
  -1  17  11 326.571 98.1932  30
   1  17 -10 2844.57 327.570  28
   1 -17 -10 3129.78 323.254  24
   1 -17 -10 2575.72 302.944  27
  -1  17  10 2233.13 263.537  30
   1 -17  -9 711.353 145.647  24
   1 -17  -9 765.699 171.123  27
  -1  17   9 545.050 124.478  30
   1  17  -9 577.260 148.330  28
   1 -17  -8 6188.66 460.174  27
   1 -17  -8 5942.52 438.893  24
  -1  17   8 4694.19 384.514  30
   1  17  -8 5310.02 441.387  28
   1 -17  -7 7905.54 510.428  27
   1  17  -7 7769.11 512.913  28
  -1  17   7 7858.70 483.761  30
   1 -17  -7 7968.81 482.170  24
   1  17  -6 23290.8 866.295  28
   1 -17  -6 23431.5 871.826  27
   1 -17  -6 23114.6 799.917  24
  -1 -17   5 107.665 164.482  12
  -1 -17   5 45.9751 191.004   6
   1 -17  -5 220.120 210.246   6
  -1 -17   4 24572.0 1757.03   6
  -1 -17   4 21559.2 1825.61  12
   1 -17  -4 20871.1 1575.79   6
  -1 -17   3 8105.44 987.376   6
  -1 -17   3 8269.45 1108.57  12
   1 -17  -3 6358.07 854.808   6
  -1 -17   2 8124.50 1068.47  12
   1 -17  -2 8550.28 975.053   6
  -1 -17   2 8053.40 953.762   6
   1 -17  -1 22482.3 1550.77   6
  -1 -17   1 23413.5 1640.86   6
  -1 -17   0 2315.26 519.566  10
  -1 -17   0 2475.01 553.672   6
   1 -17   0 2463.21 530.019   6
   1 -17   1 67685.4 2618.99   6
  -1 -17  -1 71537.4 2928.81   6
  -1 -17  -2 677.409 318.630  10
   1 -17   2 631.450 279.469   6
   1 -17   2 562.905 363.844  12
  -1 -17  -3 25672.4 1443.36   4
   1 -17   3 21164.6 1444.75   6
   1 -17   3 22286.4 1713.75  12
  -1 -17  -3 27150.2 1779.65  10
   1 -17   4 4483.80 781.019  12
  -1 -17  -4 4821.83 778.294  10
   1 -17   4 4152.46 632.779   6
  -1 -17  -4 4764.21 659.734   4
  -1 -17  -5 504.271 124.408  24
  -1  17  -5 399.505 111.957  28
  -1 -17  -6 2192.79 266.418  24
  -1  17  -6 1931.79 268.982  28
  -1 -17  -6 2306.92 245.206  20
  -1  17  -7 30484.0 1049.90  28
  -1  17  -7 29337.9 918.060  16
  -1 -17  -7 28822.8 859.578  20
  -1 -17  -7 30630.8 986.202  24
  -1 -17  -8 4420.75 391.755  24
  -1  17  -8 5054.64 379.453  16
  -1 -17  -8 4932.38 360.097  20
  -1  17  -8 3941.12 400.781  28
  -1 -17  -9 3846.47 306.779  20
  -1  17  -9 4422.94 400.147  28
  -1 -17  -9 4237.55 365.624  24
  -1  17  -9 3956.77 322.899  16
  -1 -17 -10 2154.56 228.034  20
  -1 -17 -10 2119.39 254.714  24
  -1  17 -10 1766.48 274.067  28
  -1 -17 -11 2759.73 228.876  20
  -1  17 -11 3415.31 323.357  28
  -1 -17 -11 3132.91 277.502  24
  -1 -17 -12 2406.79 216.059  27
  -1 -17 -12 2078.31 178.004  20
  -1 -17 -12 2492.73 219.307  24
  -1 -17 -13 82.3309 37.5587  20
  -1 -17 -13 25.4446 30.5256  27
   1  18 -14 3178.05 212.637  28
   1 -18 -14 3240.92 195.110  24
   1  18 -13 2698.07 232.577  28
   1 -18 -13 3001.99 226.340  24
  -1  18  13 2533.43 194.991  30
  -1  18  12 420.500 95.4953  30
   1 -18 -12 469.962 105.025  27
   1 -18 -12 412.734 111.748  24
   1  18 -12 403.627 116.306  28
   1 -18 -11 15518.5 621.096  27
   1  18 -11 15676.3 669.919  28
   1 -18 -11 16475.4 636.245  24
   1 -18 -10 25299.6 848.842  27
  -1  18  10 23402.1 789.684  30
   1  18 -10 24283.9 881.485  28
   1 -18  -9 4023.02 351.353  27
   1  18  -9 3881.91 362.656  28
  -1  18   9 3420.93 312.394  30
   1 -18  -9 4093.16 349.173  24
   1 -18  -8 91980.3 1655.76  24
   1  18  -8 90723.0 1765.49  28
   1 -18  -8 88676.0 1706.65  27
   1 -18  -7 1810.89 252.504  27
   1 -18  -7 1497.89 216.995  24
  -1  18   7 1427.75 203.543  30
   1  18  -7 1614.94 235.188  28
   1  18  -6 57169.4 1355.31  28
   1 -18  -6 57435.4 1372.54  27
   1 -18  -6 58902.8 1284.75  24
   1  18  -5 2831.03 296.107  28
  -1 -18   5 2639.74 276.300  29
   1 -18  -5 2735.99 275.614  24
   1 -18  -5 2847.41 305.481  27
   1 -18  -4 6949.58 924.313   6
  -1 -18   4 7272.52 1086.91  12
  -1 -18   4 7349.11 986.623   6
   1 -18  -3 40427.5 2193.25   6
  -1 -18   3 41956.5 2515.96  12
  -1 -18   3 44279.5 2375.65   6
   1 -18  -2 43092.5 2239.31   6
  -1 -18   2 43784.1 2283.85   6
   1 -18  -1 24046.2 1646.30   6
  -1 -18   1 22123.5 1561.35   6
  -1 -18   0 125388. 3905.95   6
   1 -18   0 116128. 3575.02   6
   1 -18   1 26876.0 1693.37   6
  -1 -18  -1 27046.0 1822.57   6
  -1 -18  -1 31829.9 1910.63  10
   1 -18   2 61150.8 2874.29  12
   1 -18   2 59617.4 2480.79   6
   1 -18   3 29275.7 2009.33  12
   1 -18   3 28199.3 1695.12   6
  -1  18  -4 24404.6 806.492  18
  -1 -18  -4 24002.9 825.136  24
  -1  18  -4 23890.4 863.610  28
  -1 -18  -5 5842.29 415.800  24
  -1  18  -5 5235.88 409.401  28
  -1  18  -6 83764.2 1698.50  28
  -1 -18  -6 80892.1 1576.17  24
  -1 -18  -7 1890.08 255.590  24
  -1 -18  -7 1682.42 207.004  20
  -1  18  -7 1761.26 231.075  16
  -1  18  -7 1916.90 269.563  28
  -1  18  -8 43268.1 1239.81  28
  -1 -18  -8 37553.1 957.705  20
  -1 -18  -8 42146.9 1145.53  24
  -1  18  -8 36980.3 997.893  16
  -1  18  -9 3870.58 308.753  16
  -1 -18  -9 3844.18 294.039  20
  -1 -18  -9 4444.57 361.470  24
  -1  18  -9 3905.87 372.246  28
  -1 -18 -10 22485.5 668.353  20
  -1 -18 -10 24740.2 794.308  24
  -1  18 -10 24383.5 867.742  28
  -1 -18 -11 17032.9 591.137  27
  -1 -18 -11 16517.4 519.565  20
  -1 -18 -11 17585.8 616.833  24
  -1  18 -11 17091.5 672.590  28
  -1  18 -12 4707.72 318.247  28
  -1 -18 -12 4182.47 257.914  27
  -1 -18 -12 3964.57 219.277  20
  -1  18 -13 5409.74 285.922  28
   1 -19 -13 3009.80 211.375  24
   1  19 -13 2629.69 214.505  28
  -1  19  12 430.060 90.5173  30
   1  19 -12 442.924 112.414  28
   1 -19 -12 417.340 87.9275  27
   1 -19 -12 638.295 111.887  24
   1 -19 -11 1145.48 172.598  24
   1 -19 -11 1060.52 163.586  27
  -1  19  11 794.168 135.957  30
   1  19 -11 1081.02 184.453  28
   1 -19 -10 3429.44 306.526  24
  -1  19  10 2415.89 243.519  30
   1  19 -10 2913.63 300.081  28
   1 -19 -10 3009.33 287.625  27
  -1  19   9 1449.58 197.520  30
   1 -19  -9 1792.81 226.981  24
   1 -19  -9 1685.41 227.092  27
   1  19  -9 1506.12 221.082  28
   1 -19  -8 1689.80 232.031  24
   1 -19  -8 1520.72 224.035  27
   1  19  -8 1480.85 239.179  28
  -1  19   8 1237.78 189.263  30
   1  19  -7 12406.7 642.064  28
   1 -19  -7 12162.4 632.709  27
   1 -19  -7 13245.6 616.431  24
   1 -19  -6 1428.52 233.040  27
   1 -19  -6 1458.74 224.247  24
   1  19  -6 1385.99 235.737  28
  -1 -19   6 1329.65 207.434  29
  -1 -19   5 18424.9 728.737  29
   1  19  -5 16331.3 717.712  28
   1 -19  -5 16949.2 681.966  24
   1 -19  -5 18631.4 778.664  27
   1  19  -5 17069.5 646.965  18
  -1 -19   4 210.158 106.486  29
   1  19  -4 136.536 69.9020  18
   1 -19  -4 185.051 89.9527  24
   1  19  -4 190.282 86.9491  28
   1 -19  -4 132.274 96.9821  27
   1  19  -3 996.967 176.978  28
   1 -19  -3 1164.56 182.921  24
   1 -19  -3 1144.36 194.778  27
   1  19  -3 1063.50 162.404  18
  -1 -19   3 1061.09 190.028  29
   1 -19  -2 13464.9 1282.18   6
  -1 -19   2 14422.8 1356.77   6
  -1 -19   1 1274.50 402.100   6
   1 -19  -1 1074.84 371.276   6
  -1 -19   0 2308.82 534.404   6
   1 -19   0 2205.14 521.925   6
  -1 -19   0 2309.40 524.189  10
   1 -19   1 5583.40 878.463  12
  -1 -19  -1 6526.13 878.118  10
  -1 -19  -1 5489.25 824.498   6
  -1 -19  -2 1619.18 225.012  29
  -1  19  -2 1782.28 218.793  18
  -1  19  -3 1230.70 202.318  28
  -1  19  -3 1200.67 180.378  18
  -1 -19  -3 1297.05 211.506  27
  -1 -19  -3 1324.57 213.227  29
  -1 -19  -4 3424.35 319.261  24
  -1  19  -4 3551.55 335.014  28
  -1 -19  -5 115.151 92.6525  24
  -1  19  -5-8.70060 101.013  28
  -1  19  -6 3896.51 379.003  28
  -1 -19  -6 4014.82 361.389  24
  -1  19  -7 6096.13 462.303  28
  -1 -19  -7 6277.58 442.843  24
  -1 -19  -7 6044.47 380.302  20
  -1  19  -7 7083.34 443.733  16
  -1  19  -8 215.793 78.6311  16
  -1 -19  -8 259.404 105.690  24
  -1 -19  -8 296.409 89.5311  20
  -1  19  -8 211.933 120.905  28
  -1  19  -9 144.448 83.6360  28
  -1 -19  -9 252.909 78.0353  24
  -1  19  -9 452.723 109.029  16
  -1 -19  -9 268.713 78.9822  20
  -1 -19  -9 475.173 131.697  29
  -1 -19 -10 5391.65 366.128  24
  -1 -19 -10 5444.00 311.483  20
  -1 -19 -10 4981.81 347.533  27
  -1  19 -10 4841.52 376.445  28
  -1 -19 -11 1014.28 153.126  27
  -1  19 -11 858.499 163.184  28
  -1  19 -12 475.798 106.327  28
  -1 -19 -12 380.701 83.3879  27
   1  20 -13 7726.15 328.029  28
   1  20 -12 88.1481 58.7048  28
   1 -20 -12 78.8951 49.3490  24
   1 -20 -12 87.2241 49.7281  27
   1  20 -11 8867.07 456.169  28
   1 -20 -11 8820.57 423.228  27
   1 -20 -11 9297.95 438.989  24
   1 -20 -10 7478.33 425.695  27
   1  20 -10 7948.24 462.632  28
   1 -20 -10 7759.53 429.223  24
   1  20  -9 16325.3 694.692  28
   1 -20  -9 16178.8 666.359  27
   1 -20  -9 17454.7 671.594  24
   1 -20  -8 25571.2 838.374  24
   1 -20  -8 24927.6 872.272  27
   1  20  -8 25109.2 893.528  28
   1  20  -7 28986.2 969.932  28
   1 -20  -7 29738.3 916.040  24
   1 -20  -7 29400.2 964.134  27
   1  20  -6 15191.5 696.511  28
   1 -20  -6 15156.4 659.829  24
   1 -20  -6 15234.8 705.234  27
  -1 -20   6 15506.9 665.231  29
   1  20  -5 76576.2 1533.53  28
   1 -20  -5 78264.9 1468.45  24
  -1 -20   5 78915.9 1498.99  29
   1 -20  -5 82449.6 1642.21  27
   1  20  -5 77548.5 1380.39  18
   1  20  -4 951.289 159.305  28
   1 -20  -4 670.969 152.939  27
  -1 -20   4 695.286 148.872  29
   1 -20  -4 870.458 154.318  24
   1  20  -4 774.653 145.712  18
  -1 -20   3 33481.2 969.900  29
   1  20  -3 33784.2 899.773  18
   1  20  -3 32770.4 967.567  28
   1 -20  -3 36079.5 1098.93  27
   1  20  -2 31392.4 859.393  18
  -1 -20   2 30895.1 926.209  29
   1 -20  -2 31437.6 1041.06  27
  -1  20   1 2541.82 254.143  18
  -1 -20   1 2413.21 258.103  29
   1 -20  -1 2296.18 240.528  29
   1 -20  -1 2412.56 287.061  27
   1 -20   0 31890.8 893.828  29
  -1 -20   0 34132.9 979.303  29
   1 -20   0 35852.6 1128.27  27
  -1  20   0 35034.5 934.491  18
  -1 -20  -1 21229.8 779.317  29
  -1  20  -1 22265.3 761.528  18
  -1 -20  -1 21795.6 839.830  27
  -1  20  -2 38369.3 1013.90  18
  -1 -20  -2 38275.1 1051.32  29
  -1  20  -2 38915.7 1066.15  28
  -1 -20  -2 39504.8 1140.56  27
  -1  20  -3 67677.1 1352.59  18
  -1 -20  -3 64914.6 1462.49  27
  -1  20  -3 68533.5 1434.73  28
  -1 -20  -3 69144.7 1427.26  29
  -1 -20  -4 3364.67 343.780  27
  -1 -20  -4 3089.06 309.407  29
  -1  20  -4 2791.80 310.244  28
  -1  20  -5 61573.7 1421.43  28
  -1 -20  -5 58535.0 1342.22  29
  -1 -20  -6 17820.1 732.267  24
  -1  20  -6 17599.1 770.958  28
  -1 -20  -7 20076.1 763.260  29
  -1  20  -7 21318.2 840.006  28
  -1 -20  -7 21706.6 795.580  24
  -1  20  -7 21916.5 753.049  16
  -1  20  -8 7783.61 432.085  16
  -1 -20  -8 8242.89 473.128  29
  -1 -20  -8 8237.39 478.239  27
  -1 -20  -8 8142.54 475.338  24
  -1  20  -8 8616.32 526.595  28
  -1 -20  -9 8715.82 464.720  24
  -1  20  -9 7706.93 398.898  16
  -1  20  -9 8266.54 487.529  28
  -1 -20  -9 8166.46 452.611  27
  -1 -20  -9 7476.28 418.379  29
  -1 -20 -10 7098.31 386.766  27
  -1  20 -10 7639.04 441.229  28
  -1 -20 -11 13180.9 466.416  27
  -1  20 -11 13381.0 527.582  28
  -1 -20 -12 190.106 54.4556  27
  -1  20 -12 106.260 53.2976  28
   1 -21 -12 816.081 103.625  27
   1 -21 -12 789.033 102.147  29
   1  21 -12 964.614 126.761  28
   1 -21 -11 50.8339 45.2763  27
   1 -21 -11 112.150 71.6412  24
   1  21 -11 221.818 90.4982  28
   1 -21 -10 1043.27 167.490  24
   1  21 -10 801.236 144.419  28
   1 -21 -10 949.037 150.695  27
   1 -21  -9 459.440 126.175  24
   1 -21  -9 309.848 111.685  27
   1  21  -9 334.170 132.951  28
   1 -21  -8 8195.40 466.860  24
   1 -21  -8 7515.35 463.921  27
   1  21  -8 7341.25 466.787  28
   1  21  -7 4340.74 370.834  28
   1 -21  -7 4228.45 364.219  27
   1 -21  -7 4529.11 353.463  24
   1  21  -6 392.568 138.670  28
   1 -21  -6 300.100 101.782  24
   1 -21  -6 404.198 135.437  27
  -1 -21   6 396.200 111.956  29
   1  21  -5 6854.61 463.969  28
   1 -21  -5 7153.76 489.384  27
   1 -21  -5 6879.55 441.716  24
   1  21  -5 6496.17 402.594  18
  -1 -21   5 6469.62 430.039  29
   1  21  -4 217.549 96.1823  28
   1 -21  -4 313.668 125.552  27
  -1 -21   4 223.169 86.1645  29
   1  21  -4 302.370 93.4138  18
   1 -21  -3 7455.30 507.436  27
   1  21  -3 7130.03 413.072  18
   1  21  -3 6848.88 440.651  28
  -1 -21   3 6832.39 434.631  29
   1  21  -2 115.731 66.2550  18
   1  21  -2 61.6482 63.8851  28
   1 -21  -2 93.9597 75.0389  29
  -1 -21   2-11.8383 59.3344  29
   1 -21  -2-91.0988 121.973  27
   1 -21  -1 3531.44 354.209  27
   1 -21  -1 3119.20 284.148  29
  -1  21   1 4326.72 332.451  18
  -1 -21   1 3683.90 319.924  29
  -1  21   0 11069.0 533.525  18
   1 -21   0 10067.4 504.989  29
  -1 -21   0 10466.6 548.352  29
   1 -21   0 11094.7 640.522  27
   1 -21   1 308.073 91.0201  29
  -1  21  -1 264.579 88.6476  18
  -1 -21  -1 198.236 92.6804  27
  -1 -21  -1 199.657 91.3902  29
  -1  21  -2 5410.60 403.847  28
  -1 -21  -2 5266.49 425.247  27
  -1 -21  -2 5581.62 406.116  29
  -1  21  -2 5122.92 372.996  18
  -1 -21  -3 5795.73 447.609  27
  -1  21  -3 6262.18 418.744  18
  -1  21  -3 5924.59 432.976  28
  -1 -21  -3 6142.19 437.266  29
  -1  21  -4 4713.44 382.897  28
  -1 -21  -4 5078.87 420.024  27
  -1 -21  -4 4868.48 382.572  29
  -1 -21  -5 903.925 182.050  29
  -1  21  -5 778.502 183.713  28
  -1 -21  -5 885.231 203.534  27
  -1 -21  -6 2273.78 275.396  27
  -1 -21  -6 1924.51 244.894  29
  -1  21  -6 2264.62 275.460  28
  -1  21  -7 1564.39 199.573  16
  -1 -21  -7 1994.99 240.870  29
  -1 -21  -7 1916.38 243.607  27
  -1  21  -7 2204.54 274.266  28
  -1 -21  -8 3318.97 291.911  29
  -1  21  -8 3655.41 330.133  28
  -1 -21  -8 3502.92 306.610  27
  -1  21  -8 3924.33 290.980  16
  -1 -21  -9 64.6810 65.9692  29
  -1 -21  -9 234.947 101.550  27
  -1  21  -9 69.1413 83.0044  28
  -1  21  -9 75.8598 51.7569  16
  -1  21 -10 368.584 111.663  28
  -1 -21 -10 403.085 95.8473  27
  -1  21 -11 347.793 92.7258  28
  -1 -21 -11 406.043 89.8286  27
   1  22 -12 219.417 58.1348  28
   1 -22 -11 9401.53 374.592  29
   1  22 -11 9403.26 400.956  28
   1 -22 -11 8612.53 362.272  27
   1  22 -10 1789.67 198.106  28
   1 -22 -10 1605.40 177.932  27
   1 -22  -9 9631.48 460.458  24
   1 -22  -9 8701.11 448.996  27
   1  22  -9 8672.09 457.460  28
   1 -22  -8 509.955 131.002  24
   1  22  -8 525.220 133.572  28
   1 -22  -8 357.883 115.322  27
   1 -22  -7 39408.9 995.120  24
   1 -22  -7 37578.1 1041.72  27
   1  22  -7 38235.1 1035.39  28
  -1 -22   6 1046.10 168.439  29
   1  22  -6 1201.38 201.068  28
   1 -22  -6 1313.37 209.031  27
   1  22  -5 57713.8 1298.79  28
   1 -22  -5 60333.9 1386.61  27
  -1 -22   5 55828.5 1224.85  29
   1  22  -4 4520.99 361.164  28
  -1 -22   4 4320.55 344.452  29
   1 -22  -4 4846.89 405.661  27
   1  22  -4 4403.99 325.093  18
   1 -22  -3 25895.2 818.487  29
  -1 -22   3 26362.5 848.865  29
   1  22  -3 24441.3 761.149  18
   1  22  -3 26119.2 858.318  28
   1 -22  -2 1387.39 193.573  29
   1 -22  -2 1697.52 244.567  27
  -1  22   2 1442.16 197.016  18
   1  22  -2 1469.05 201.206  28
  -1 -22   2 1635.41 210.303  29
   1  22  -2 1512.61 194.836  18
  -1 -22   1 14596.7 634.912  29
   1 -22  -1 13446.5 583.558  29
   1 -22  -1 15453.1 746.353  27
   1  22  -1 14239.1 581.904  18
  -1  22   1 15757.8 637.286  18
  -1 -22   0 4519.79 359.095  29
   1 -22   0 3667.53 305.511  29
  -1  22   0 3771.24 313.522  18
  -1 -22  -1 34854.6 983.364  29
   1 -22   1 31915.1 897.397  29
  -1  22  -1 34666.0 957.316  18
  -1 -22  -1 35419.2 1085.31  27
  -1  22  -2 79.0996 67.3787  18
  -1  22  -2 103.001 71.7854  28
  -1 -22  -2-9.03817 76.5884  27
  -1 -22  -2 192.846 100.625  29
  -1  22  -3 62357.6 1360.56  28
  -1 -22  -3 62401.1 1443.77  27
  -1  22  -3 61916.0 1277.23  18
  -1 -22  -3 63684.9 1346.89  29
  -1  22  -4 18631.6 755.311  28
  -1 -22  -4 19405.4 747.536  29
  -1 -22  -4 19691.5 798.574  27
  -1 -22  -5 45389.8 1128.24  29
  -1 -22  -5 45403.8 1198.05  27
  -1  22  -5 45350.1 1176.15  28
  -1 -22  -6 3840.62 330.843  29
  -1  22  -6 4387.68 368.635  28
  -1 -22  -6 4154.82 351.201  27
  -1 -22  -7 27331.8 823.353  29
  -1 -22  -7 27781.2 860.681  27
  -1  22  -7 29284.2 801.019  16
  -1  22  -7 27647.6 889.677  28
  -1  22  -8 5713.71 393.355  28
  -1 -22  -8 5176.30 343.985  29
  -1 -22  -8 5548.96 367.688  27
  -1  22  -8 4577.06 300.846  16
  -1  22  -9 16990.3 626.094  28
  -1  22  -9 15713.0 492.216  16
  -1 -22  -9 17084.7 591.188  27
  -1 -22 -10 2669.27 213.299  27
  -1  22 -10 2635.30 227.197  28
  -1 -22 -11 13679.8 403.030  27
  -1  22 -11 14213.0 448.605  28
   1 -23 -11 1145.41 124.315  27
   1 -23 -11 1202.16 124.485  29
   1  23 -11 1200.58 136.525  28
   1 -23 -10-50.8323 69.2296  27
   1 -23 -10-16.4503 48.8409  29
   1  23 -10 55.3092 49.8028  28
   1 -23  -9 9693.36 433.205  29
   1 -23  -9 9088.70 434.283  27
   1  23  -9 9067.10 438.127  28
   1  23  -8 832.050 149.827  28
   1 -23  -8 628.697 135.128  27
   1 -23  -7 5184.29 372.997  27
   1  23  -7 5060.21 368.112  28
   1  23  -6-43.4339 74.3116  28
   1 -23  -6 47.3883 83.0747  29
   1 -23  -6-60.3491 101.209  27
   1 -23  -5 377.468 120.143  29
  -1 -23   5 378.732 108.621  29
   1  23  -5 253.794 102.750  28
   1 -23  -5 479.059 122.659  27
   1  23  -4 1616.15 195.852  18
   1 -23  -4 1685.77 233.740  27
   1 -23  -4 1774.93 217.280  29
  -1 -23   4 1568.45 197.656  29
   1  23  -4 1526.35 205.604  28
  -1 -23   3 875.758 154.659  29
   1 -23  -3 912.585 161.975  29
  -1  23   3 1182.55 183.287  18
   1  23  -3 1050.54 158.439  18
   1 -23  -3 1069.85 182.569  27
   1  23  -3 981.550 168.556  28
  -1 -23   2 3451.93 301.492  29
   1  23  -2 3401.83 301.237  28
   1 -23  -2 3721.76 364.468  27
   1 -23  -2 3321.27 292.383  29
  -1  23   2 3934.10 316.236  18
   1  23  -2 3440.31 280.707  18
   1 -23  -1 4438.28 336.943  29
  -1  23   1 4758.79 350.978  18
   1  23  -1 4594.64 325.542  18
  -1 -23   1 4336.35 343.255  29
   1  23  -1 4329.05 337.249  28
   1 -23  -1 4792.83 414.244  27
  -1  23   0 798.262 145.950  18
  -1 -23   0 818.276 149.236  29
   1 -23   0 768.084 147.222  29
   1 -23   1 734.139 143.604  29
  -1 -23  -1 793.719 156.362  29
  -1  23  -1 793.299 152.880  28
  -1  23  -1 987.033 171.475  18
  -1 -23  -1 512.263 115.707  27
  -1 -23  -2 1012.75 174.208  29
  -1  23  -2 1435.10 194.402  18
  -1 -23  -2 1304.04 207.933  27
  -1  23  -2 1400.38 208.781  28
  -1 -23  -3 1186.44 192.152  29
  -1 -23  -3 1124.12 194.061  27
  -1  23  -3 1336.61 209.216  28
  -1 -23  -4 799.802 167.866  27
  -1  23  -4 815.878 159.220  28
  -1 -23  -4 850.126 164.222  29
  -1 -23  -5 564.357 150.897  27
  -1  23  -5 392.599 129.309  28
  -1 -23  -5 438.697 128.672  29
  -1  23  -6 6447.66 379.322  16
  -1 -23  -6 6365.36 423.871  27
  -1  23  -6 6921.22 442.403  28
  -1 -23  -6 6674.51 414.425  29
  -1  23  -7 196.619 81.4316  16
  -1  23  -7 320.137 119.709  28
  -1 -23  -7 242.662 101.476  29
  -1 -23  -7 288.411 127.073  27
  -1 -23  -8 6295.00 349.503  29
  -1  23  -8 6357.84 326.979  16
  -1 -23  -8 6688.33 382.123  27
  -1  23  -8 6544.67 394.629  28
  -1  23  -9 200.398 89.5795  28
  -1 -23  -9 173.367 72.8753  29
  -1 -23  -9 172.113 76.4908  27
  -1 -23 -10-18.2884 50.2137  27
  -1  23 -10 36.4966 56.0929  28
   1 -24 -10 101.238 42.6138  27
   1 -24 -10 104.857 47.4111  29
   1  24 -10 143.748 56.0685  28
   1 -24  -9 2603.04 217.986  27
   1 -24  -9 2792.82 218.128  29
   1  24  -9 2674.16 219.473  28
   1 -24  -8 5972.97 357.891  27
   1  24  -8 5809.41 347.543  28
   1 -24  -8 6139.82 345.314  29
  -1  24   8 5475.14 299.196  18
   1  24  -7 3738.90 298.728  28
   1 -24  -7 3877.07 306.154  27
   1 -24  -7 4019.59 291.335  29
   1 -24  -6 16880.4 616.485  29
   1  24  -6 17149.9 641.448  28
   1 -24  -6 17501.4 682.268  27
  -1  24   5 22367.8 707.084  18
   1 -24  -5 23320.8 816.619  27
   1 -24  -5 23210.9 737.273  29
  -1 -24   5 21249.7 695.660  29
   1  24  -5 22613.5 749.481  28
   1 -24  -4 18733.6 757.847  27
  -1  24   4 19115.3 668.999  18
   1  24  -4 17450.3 662.138  28
   1  24  -4 16859.6 590.977  18
  -1 -24   4 17170.3 640.814  29
   1 -24  -4 17877.1 649.310  29
   1  24  -3 16732.9 598.221  18
  -1  24   3 18320.9 659.732  18
   1 -24  -3 17416.8 642.403  29
   1  24  -3 16930.0 654.050  28
   1 -24  -3 19210.4 787.029  27
  -1 -24   3 17968.8 664.089  29
   1  24  -2 9168.83 445.301  18
   1 -24  -2 8487.08 447.792  29
  -1 -24   2 8910.06 472.549  29
  -1  24   2 10145.3 493.567  18
   1 -24  -2 9516.04 564.093  27
   1  24  -2 8853.34 471.130  28
   1 -24  -1 24294.8 756.271  29
  -1 -24   1 25601.7 809.724  29
  -1  24   1 26495.3 795.847  18
   1  24  -1 24684.3 782.779  28
   1  24  -1 24888.3 739.323  18
   1  24   0 1566.60 189.833  18
  -1  24   0 1857.59 213.073  18
   1 -24   0 1457.27 189.104  29
  -1 -24   0 1451.93 192.331  29
  -1  24  -1 25401.7 820.972  28
  -1 -24  -1 25306.7 809.526  29
  -1 -24  -1 25141.2 888.056  27
   1 -24   1 22907.2 724.534  29
  -1  24  -1 26472.4 800.616  18
  -1  24  -2 11597.4 560.559  28
  -1 -24  -2 11390.0 539.919  29
  -1 -24  -2 11322.6 594.008  27
  -1  24  -2 12316.8 544.628  18
  -1 -24  -3 29078.8 938.194  27
  -1 -24  -3 29118.6 856.575  29
  -1  24  -3 28609.5 876.677  28
  -1 -24  -4 15656.9 626.840  29
  -1 -24  -4 16201.3 687.691  27
  -1  24  -4 15971.1 650.218  28
  -1  24  -5 11739.7 555.344  28
  -1 -24  -5 11710.2 568.656  27
  -1 -24  -5 11489.6 521.843  29
  -1  24  -6 18875.7 689.890  28
  -1  24  -6 20112.4 623.513  16
  -1 -24  -6 19327.1 696.137  27
  -1 -24  -6 19086.2 648.761  29
  -1  24  -7 4590.73 325.336  28
  -1 -24  -7 4173.95 290.507  29
  -1 -24  -7 4173.92 307.787  27
  -1  24  -7 3583.17 247.744  16
  -1 -24  -8 4156.87 262.274  29
  -1  24  -8 4703.42 309.244  28
  -1  24  -8 4849.73 258.802  16
  -1 -24  -8 4709.49 302.484  27
  -1 -24  -9 12382.7 430.415  27
  -1  24  -9 12746.9 456.244  28
  -1 -24 -10 357.098 65.1725  27
  -1  24 -10 481.438 81.9488  28
   1 -25 -10 3907.78 212.660  27
   1 -25 -10 3939.68 205.991  29
   1  25 -10 3897.97 212.901  28
   1 -25  -9 2189.39 177.873  29
   1 -25  -9 1969.93 176.232  27
   1  25  -9 1995.01 172.662  28
   1 -25  -8 901.264 130.272  29
   1 -25  -8 795.938 124.371  27
   1  25  -8 549.936 102.973  28
  -1  25   8 866.178 113.403  18
   1 -25  -7 1996.90 195.414  29
   1 -25  -7 1895.87 205.501  27
  -1  25   7 1980.25 182.675  18
   1  25  -7 1754.92 191.326  28
   1  25  -6 239.765 98.9330  28
  -1  25   6 187.945 70.8529  18
   1 -25  -6 373.090 111.324  29
   1 -25  -6 61.9100 89.8753  27
   1  25  -5 367.378 112.679  28
  -1 -25   5 158.091 63.8731  29
   1 -25  -5 277.213 92.1877  29
  -1  25   5 169.956 70.3921  18
   1 -25  -5 264.620 96.0359  27
   1 -25  -4 1971.25 209.102  29
   1 -25  -4 2058.01 246.496  27
   1  25  -4 1947.66 214.891  28
  -1 -25   4 1844.97 204.144  29
  -1  25   4 2294.82 231.160  18
   1 -25  -3 3647.22 331.359  27
  -1  25   3 3763.99 290.252  18
   1  25  -3 3281.26 253.016  18
  -1 -25   3 3119.34 265.093  29
   1 -25  -3 3413.99 273.032  29
   1  25  -3 3118.94 272.757  28
   1  25  -2 11316.4 513.692  28
  -1 -25   2 11598.3 515.475  29
   1 -25  -2 11505.9 501.322  29
   1  25  -2 11957.2 490.051  18
  -1  25   2 13146.0 540.007  18
   1 -25  -1 103.702 74.2425  29
   1  25  -1 13.1557 60.9083  28
  -1  25   1 176.351 77.0616  18
   1  25  -1 31.8334 55.1634  18
  -1 -25   1 128.304 84.6454  29
  -1  25   0 5092.14 355.891  28
  -1  25   0 5407.43 346.201  18
   1 -25   0 4630.68 321.107  29
  -1 -25   0 5253.60 354.833  29
   1  25   0 4696.01 327.861  28
   1  25   0 5268.08 330.727  18
   1 -25   1 2576.03 236.301  29
  -1  25  -1 3021.44 279.498  28
  -1 -25  -1 3025.28 270.679  29
  -1  25  -1 2985.17 260.277  18
  -1 -25  -1 2892.51 289.472  27
   1  25   1 2791.61 244.358  18
  -1 -25  -2 1808.73 204.498  29
  -1  25  -2 1816.15 215.031  28
  -1 -25  -2 1799.18 232.175  27
  -1 -25  -3 791.477 143.358  29
  -1  25  -3 495.344 123.796  28
  -1 -25  -3 571.050 136.133  27
  -1 -25  -4 2868.40 268.564  29
  -1  25  -4 2741.49 261.772  28
  -1 -25  -4 3166.62 292.488  27
  -1 -25  -5 4191.63 323.402  27
  -1  25  -5 3805.54 301.730  28
  -1 -25  -5 3753.60 286.050  29
  -1  25  -6 481.476 97.0017  16
  -1  25  -6 807.685 147.219  28
  -1 -25  -6 656.620 128.709  29
  -1 -25  -6 599.821 124.266  27
  -1 -25  -7 1642.45 170.654  29
  -1  25  -7 1698.79 156.210  16
  -1 -25  -7 1591.26 177.894  27
  -1  25  -7 1673.10 184.573  28
  -1 -25  -8 296.961 67.5702  29
  -1  25  -8 265.431 59.3238  16
  -1 -25  -8 481.295 96.4780  27
  -1  25  -8 443.642 97.0151  28
  -1 -25  -9-15.1322 50.0765  27
  -1  25  -9 53.6172 41.4066  28
   1 -26  -9 367.005 70.5916  29
   1  26  -9 417.275 76.8856  28
   1 -26  -8 3252.57 226.269  27
   1  26  -8 3011.66 209.496  28
  -1  26   8 3050.97 182.366  18
   1 -26  -7 1146.35 137.572  29
   1 -26  -7 1087.32 146.806  27
   1  26  -7 925.101 126.621  28
  -1  26   7 904.287 115.342  18
   1 -26  -6 16348.6 589.497  27
   1  26  -6 14717.7 520.566  28
  -1  26   6 15902.2 509.510  18
   1 -26  -6 15452.4 517.940  29
   1 -26  -5 4624.17 333.572  27
  -1 -26   5 4007.86 264.468  29
   1  26  -5 4366.12 295.306  28
  -1  26   5 4236.55 276.443  18
   1 -26  -5 4245.47 285.371  29
  -1 -26   4 20671.5 627.814  29
   1 -26  -4 24173.8 787.302  27
   1  26  -4 20864.5 653.885  28
  -1  26   4 23820.7 667.660  18
   1 -26  -4 21463.3 640.946  29
   1 -26  -3 5793.59 335.346  29
   1  26  -3 5527.56 338.284  28
  -1  26   3 6070.89 348.400  18
  -1 -26   3 5601.63 335.877  29
   1  26  -3 5181.51 300.491  18
  -1 -26   2 19365.5 637.985  29
   1  26  -2 18668.4 625.796  28
   1  26  -2 18528.8 574.138  18
   1 -26  -2 18880.0 605.512  29
  -1 -26   1 1177.71 165.093  29
   1  26  -1 1079.75 155.054  28
  -1  26   1 841.149 140.072  18
   1  26  -1 964.848 138.769  18
   1 -26  -1 1087.72 149.696  29
  -1  26   1 1341.88 187.382  28
   1  26   0 25114.4 684.583  18
  -1  26   0 26986.5 737.436  18
   1 -26   0 22681.0 668.931  29
   1  26   0 22662.8 678.754  28
  -1 -26   0 24268.0 721.706  29
  -1  26   0 25244.3 755.836  28
  -1  26  -1 1821.38 210.579  28
  -1  26  -1 1310.26 163.808  18
  -1 -26  -1 1625.71 194.614  29
   1  26   1 1430.28 169.149  18
   1  26   1 1277.20 164.342  28
  -1 -26  -2 10120.5 462.599  29
   1  26   2 9695.37 418.303  18
  -1  26  -2 9633.20 469.781  28
  -1 -26  -2 9159.70 487.612  27
  -1  26  -3 4045.75 298.085  28
   1  26   3 4014.04 268.418  18
  -1 -26  -3 3983.30 288.662  29
  -1 -26  -3 4138.04 324.722  27
  -1  26  -4 12519.2 518.458  28
  -1 -26  -4 12915.1 505.300  29
  -1 -26  -4 12903.6 550.633  27
  -1  26  -5 809.342 118.507  16
  -1 -26  -5 993.275 141.309  29
  -1  26  -5 1091.11 154.937  28
  -1 -26  -5 962.439 146.931  27
  -1 -26  -6 12841.8 497.095  27
  -1  26  -6 12742.0 482.820  28
  -1 -26  -6 12614.6 458.083  29
  -1  26  -6 12629.6 420.092  16
  -1  26  -7 237.041 55.9640  16
  -1 -26  -7 230.339 68.0307  27
  -1  26  -7 352.526 85.4941  28
  -1 -26  -7 273.477 70.4331  29
  -1  26  -8 13661.3 422.201  28
   1  26   8 13149.0 352.308  18
   1  27  -8 4548.91 223.972  28
   1 -27  -8 4928.31 232.078  29
   1  27  -7 27.0981 50.5926  28
   1 -27  -7 131.724 46.5063  29
  -1  27   7 122.829 41.4223  18
  -1  27   6 543.746 90.7584  18
   1 -27  -6 548.289 95.3849  29
   1  27  -6 592.356 101.021  28
   1 -27  -5 866.291 127.813  29
  -1  27   5 1177.79 142.647  18
   1  27  -5 881.368 126.673  28
   1 -27  -4 104.309 61.6300  29
  -1  27   4 176.602 75.5129  18
   1  27  -4 143.013 73.5587  28
  -1 -27   4 118.138 51.0539  29
  -1 -27   3 194.786 64.7169  29
   1 -27  -3 95.0282 50.9811  29
  -1  27   3 260.070 73.9570  18
   1  27  -3 150.878 59.9938  28
  -1  27   2 912.565 145.705  28
  -1  27   2 806.360 126.537  18
  -1 -27   2 677.683 117.822  29
   1  27  -2 635.161 103.556  18
   1 -27  -2 655.033 101.940  29
   1  27  -2 743.408 123.128  28
   1  27  -1 759.652 118.124  18
  -1 -27   1 586.099 108.554  29
  -1  27   1 692.741 130.344  28
   1  27  -1 650.510 120.729  28
   1 -27  -1 679.057 120.434  29
  -1  27   1 783.392 127.852  18
   1 -27   0 2986.49 228.944  29
  -1  27   0 3689.85 282.026  28
  -1  27   0 3538.21 259.134  18
   1  27   0 3255.27 235.793  18
   1  27   0 3319.31 249.139  28
  -1 -27   0 3188.10 252.530  29
   1  27   1 2663.66 213.272  18
  -1  27  -1 2573.76 232.786  28
   1  27   1 2214.17 201.269  28
  -1 -27  -1 2350.78 213.431  29
  -1  27  -2-36.4163 85.4606  28
  -1 -27  -2-136.012 107.645  29
   1  27   2 1.46085 49.6998  18
   1  27   2 47.2705 42.8228  28
  -1 -27  -3 621.028 112.571  27
  -1 -27  -3 825.971 121.990  29
   1  27   3 555.803 95.1235  28
   1  27   3 665.994 103.015  18
  -1  27  -3 653.481 109.785  28
  -1 -27  -4 577.502 112.401  27
  -1 -27  -4 575.899 110.938  29
  -1  27  -4 511.290 107.144  28
   1  27   4 595.177 100.904  18
   1  27   5 231.149 62.4974  18
  -1  27  -5 174.467 54.6727  16
  -1 -27  -5 189.051 65.7122  29
  -1  27  -5 257.258 73.4368  28
  -1 -27  -5 111.963 54.7554  27
  -1 -27  -6 0.16141 47.5526  27
  -1 -27  -6 99.3951 54.7107  29
   1  27   6 52.0322 36.3205  18
  -1  27  -6 56.6990 48.6843  28
   1  27   7 728.513 87.9037  18
  -1 -27  -7 734.433 97.9062  29
  -1 -27  -7 748.800 104.827  27
  -1  27  -7 693.559 100.174  28
   1 -28  -7 412.370 71.0468  29
   1 -28  -6 6392.68 277.862  29
  -1  28   6 5771.45 248.012  18
   1  28  -6 5484.28 259.810  28
   1 -28  -5 469.980 90.7692  29
   1  28  -5 355.553 82.4414  28
  -1  28   5 343.364 72.6632  18
  -1 -28   4 13294.0 415.384  29
   1 -28  -4 14651.7 454.611  29
   1  28  -4 14092.1 457.412  28
  -1  28   4 14704.0 453.967  18
  -1  28   3 181.920 63.0086  18
   1 -28  -3 161.412 47.9136  29
  -1 -28   3 78.7908 40.5992  29
   1  28  -3 193.369 61.7931  28
  -1  28   3 57.4154 52.1778  28
  -1 -28   2 14600.1 474.563  29
  -1  28   2 16027.1 497.886  18
  -1  28   2 16134.3 517.118  28
   1  28  -2 14356.3 478.290  28
   1 -28  -2 14319.2 461.571  29
   1 -28  -1 6141.67 301.650  29
  -1  28   1 7119.09 353.759  28
   1  28  -1 7081.83 317.362  18
   1  28  -1 6497.47 321.768  28
  -1 -28   1 6426.58 323.267  29
   1 -28   0 17888.1 504.492  29
   1  28   0 19900.5 533.726  18
  -1  28   0 21774.4 615.139  28
  -1 -28   0 20676.9 581.608  29
   1  28   0 18453.0 537.404  28
   1  28   1 3895.57 238.759  18
   1  28   1 3020.34 213.165  28
  -1 -28  -1 3333.33 233.999  29
  -1  28  -1 3475.55 246.266  28
  -1 -28  -2 10097.7 401.597  29
   1  28   2 10059.3 373.891  18
  -1  28  -2 9556.02 404.768  28
  -1 -28  -3 861.481 121.309  29
   1  28   3 641.306 93.3342  28
   1  28   3 882.219 110.400  18
  -1  28  -3 872.697 124.651  28
  -1  28  -4 13848.4 414.911  16
   1  28   4 13793.3 409.218  18
  -1  28  -4 13403.0 453.533  28
  -1 -28  -4 14097.1 449.402  29
  -1  28  -5 1274.00 138.011  28
  -1 -28  -5 1425.68 140.809  29
   1  28   5 1064.77 111.162  18
  -1  28  -5 999.971 106.920  16
  -1  28  -6 9518.87 334.762  28
   1  28   6 9601.90 296.355  18
  -1 -28  -6 9298.80 314.969  29
  -1  29   5 930.213 98.6676  18
   1  29  -5 812.386 95.7737  28
   1 -29  -5 817.507 95.1100  29
  -1  29   5 754.032 90.9055  28
   1  29  -4 1879.92 152.010  28
   1 -29  -4 1902.97 150.163  29
  -1  29   4 2205.72 160.352  18
  -1  29   4 1999.24 159.204  28
  -1 -29   3 57.3122 30.3801  29
   1 -29  -3-20.3397 42.9102  29
  -1  29   3 127.875 50.0087  18
   1  29  -3 76.3859 48.2260  28
  -1  29   3-14.5587 50.9630  28
  -1 -29   2 2550.78 180.702  29
  -1  29   2 2766.48 199.779  28
   1  29  -2 2385.56 178.150  28
   1 -29  -2 2295.72 169.483  29
  -1  29   2 2841.80 193.805  18
   1 -29  -1 98.0833 44.2873  29
  -1 -29   1 120.223 62.2015  29
   1  29  -1 157.738 58.2946  28
  -1  29   1 156.442 67.4787  28
  -1 -29   0 444.344 84.7746  29
  -1  29   0 429.366 89.9833  28
   1  29   0 474.777 81.8532  18
   1  29   0 371.498 78.5612  28
  -1  29  -1 1374.41 145.584  28
   1  29   1 1313.97 129.084  28
  -1 -29  -1 1347.99 140.135  29
   1  29   1 1580.85 139.144  18
  -1 -29  -2 1038.57 120.899  29
   1  29   2 1264.62 123.295  18
  -1  29  -2 981.965 122.766  28
   1  29   2 927.530 104.512  28
   1  29   3 36.2863 31.9283  18
  -1 -29  -3-7.61314 41.1559  29
  -1  29  -3 19.4622 42.5167  28
  -1 -29  -4 205.781 60.7329  29
  -1  29  -4 211.901 52.8748  16
  -1  29  -4 156.282 59.7231  28
   1  29   4 206.477 52.2793  18
   1  29   5 347.601 55.1443  18
  -1  29  -5 287.747 62.2149  28
  -1 -29  -5 316.355 60.9853  29
  -1  30   3 3850.53 202.332  28
  -1  30   2 2638.57 173.371  28
  -1 -30   2 2316.35 150.444  29
  -1 -30   1 12006.7 352.594  29
  -1  30   1 13648.6 399.627  28
  -1 -30   0 572.303 86.0895  29
  -1  30   0 680.663 96.6194  28
  -1  30  -1 11015.5 361.086  28
   1  30   1 11007.9 322.919  18
  -1 -30  -1 10975.3 345.359  29
  -1  30  -2 2328.93 161.474  28
  -1 -30  -2 2284.36 155.412  29
   1  30   2 2013.60 136.519  18
  -1 -30  -3 1430.47 119.540  29
  -1  30  -3 1346.47 118.921  28
   1  30   3 1388.21 107.687  18
  -2   0  17-46.3702 81.2185  30
   2   0 -17-51.5358 52.9878  20
   2   0 -16 23762.2 745.302  19
   2   0 -15 6.99020 92.5385  19
   2   0 -15-200.070 159.296  28
   2   0 -14 28714.4 1020.97  28
   2   0 -14 27348.5 918.504  19
   2   0 -13-55.8080 122.809  19
   2   0 -13-54.6700 171.459  28
   2   0 -12 5639.47 405.896  19
   2   0 -12 6463.32 470.342  28
   2   0 -11 90.6161 188.603   1
   2   0 -10 70719.2 2835.69   1
   2   0  -9 26.4904 120.386  13
   2   0  -9-63.8175 204.344   1
   2   0  -8 99216.1 2639.07  13
   2   0  -8 86758.1 2334.38   7
  -2   0   7 525.199 156.945  14
   2   0  -7-0.27518 59.7095   7
  -2   0   6 1932.56 282.450  14
  -2   0   5 14.3386 64.6029  14
  -2   0   4 5637.77 412.350  14
  -2   0   2 77800.1 952.652   2
   2   0  -2 90427.3 1427.10   8
  -2   0   2 79976.4 1051.61   9
  -2   0   2 87086.5 1364.11  14
  -2   0   1 69.0014 45.1964   9
   2   0  -1 105.265 60.0109   8
  -2   0   0 878495. 3847.72   3
   2   0   0 956725. 3842.02   8
  -2   0   0 853408. 3778.81  11
  -2   0   0 982885. 4510.57  10
   2   0   0 893122. 4174.96   7
  -2   0   0 986491. 4401.81   9
  -2   0  -1 26.3974 45.6930  10
   2   0   1 220.416 50.8161   8
   2   0   1 216.499 73.0259   7
  -2   0  -1 140.989 60.5535   3
  -2   0  -1 52.5803 69.1750   4
   2   0   2 45115.5 938.775  12
   2   0   2 48660.0 1089.56   7
  -2   0  -2 50275.4 1180.67   3
  -2   0  -2 48964.9 1211.19   4
   2   0   2 45670.4 619.827   8
  -2   0  -2 47777.5 1085.84  10
  -2   0  -3 349.491 100.931  10
  -2   0  -3 90.2082 70.3741   3
   2   0   3 98.4476 77.4559   7
   2   0   3 156.022 67.2575  12
  -2   0  -3 134.697 84.7673   4
  -2   0  -4 245572. 3626.11   4
   2   0   4 253028. 2577.23  12
  -2   0  -4 254027. 2754.91  10
  -2   0  -5 102.195 87.1854   4
  -2   0  -5 51.5095 94.8066   3
  -2   0  -6 2318.28 409.296   4
  -2   0  -6 2343.91 368.125   3
  -2   0  -6 2803.03 382.425   9
  -2   0  -7-60.2757 104.229   3
  -2   0  -7 81.1129 73.3476   9
  -2   0  -8 259522. 4240.72   9
  -2   0  -8 251006. 4462.82   3
  -2   0  -9-15.9462 133.440   3
   2   0  10 56042.1 1377.93  25
  -2   0 -10 59840.4 1487.01  28
  -2   0 -10 56467.4 1234.31  16
  -2   0 -11-72.8479 136.549  28
   2   0  11 133.030 111.538  25
  -2   0 -12 22107.4 848.227  20
   2   0  12 20172.2 821.010  25
  -2   0 -12 19722.7 877.132  28
  -2   0 -13 38.1159 81.6551  20
   2   0  13-103.169 104.332  25
  -2   0 -13-134.243 117.939  28
  -2   0 -14 5362.60 360.770  20
   2   0  14 4249.90 321.610  25
  -2   0 -15-22.0626 63.1809  20
   2   1 -17 3.65879 49.1907  20
   2  -1 -17 69.1677 38.6531  20
  -2   1  17-19.4855 87.5095  30
   2   1 -16 17812.9 649.262  19
   2  -1 -16 18186.0 651.481  19
   2  -1 -15 3283.51 311.333  19
   2  -1 -15 2001.37 262.051  28
   2   1 -15 3203.83 306.662  19
   2   1 -15 2076.57 267.729  28
   2  -1 -14 17867.5 829.634  28
   2   1 -14 20181.8 791.699  19
   2   1 -14 18196.7 815.482  28
   2  -1 -14 20726.0 801.339  19
   2  -1 -13 726.659 166.795  19
   2   1 -13 714.946 184.628  19
   2  -1 -13 357.643 98.9115  28
   2   1 -13 914.106 197.319  28
   2  -1 -12 8522.52 496.148  19
   2   1 -12 8299.79 494.413  19
   2  -1 -12 7406.70 516.817  28
   2   1 -12 7574.54 511.620  28
   2   1 -11 69.4176 201.002   1
   2  -1 -11 182.420 132.675   1
   2   1 -10 55413.4 2510.10   1
   2  -1 -10 55790.9 2511.62   1
   2   1  -9 115.018 186.802   1
   2  -1  -9 249.072 175.524  13
   2   1  -9 265.176 152.154  13
  -2  -1   9 359.184 158.335  14
  -2  -1   8 103351. 2427.48  14
   2  -1  -8 104849. 2744.37  13
   2  -1  -8 101315. 2489.47   7
   2  -1  -7 3890.33 484.071  13
   2  -1  -7 3541.09 429.593   7
  -2  -1   7 3352.98 413.579  14
  -2  -1   6 9866.22 645.900  14
   2  -1  -6 10009.4 669.324   7
   2  -1  -5 5266.32 458.221   7
  -2  -1   5 5906.66 467.515  14
  -2   1   5 5598.71 458.198  14
  -2   1   4 32424.1 986.953  14
  -2  -1   4 33534.5 1015.08  14
   2  -1  -4 34778.7 1074.11   7
   2   1  -4 34814.3 1055.95   8
   2  -1  -3 1173.88 187.627   7
  -2   1   3 1243.27 115.024   9
  -2   1   2 38859.2 520.453   2
  -2  -1   2 37466.8 778.183   9
  -2  -1   2 40256.4 940.183  14
  -2  -1   2 36734.9 789.514   2
  -2   1   2 35830.5 664.543   9
  -2   1   2 40878.7 950.412   5
   2   1  -1 124856. 1589.57   8
   2   1  -1 124848. 1660.79   7
  -2   1   1 119604. 1526.34   5
  -2  -1   1 115531. 1385.48  14
   2  -1  -1 120618. 1634.55   7
  -2   1   1 112277. 1102.66   3
  -2  -1   1 120538. 1435.42   9
  -2  -1   1 115567. 1355.70   5
  -2   1   1 119703. 1392.67   9
   2  -1  -1 121606. 1484.79   8
  -2  -1   0 8231.20 386.368   3
   2   1   0 7884.69 368.630   8
   2   1   0 8150.55 398.690   7
   2  -1   0 7783.22 401.941   7
  -2   1   0 7265.26 385.889  11
  -2   1   0 7921.54 360.054   3
   2  -1   0 7687.00 327.113   8
  -2  -1   0 8008.11 399.072   9
  -2  -1  -1 3197.52 276.884   3
   2  -1   1 3576.31 283.390   7
   2   1   1 2791.79 230.114   7
  -2   1  -1 3144.98 268.655   3
  -2  -1  -1 2973.64 275.568  10
  -2  -1  -1 3046.43 296.558   4
  -2  -1  -2 26673.2 855.822  10
  -2  -1  -2 27876.3 888.085   3
  -2   1  -2 26772.6 790.637  10
   2  -1   2 24571.3 892.486   7
  -2  -1  -2 26418.2 980.162   4
  -2  -1  -2 27130.2 862.568   9
  -2   1  -2 27910.4 894.881   3
  -2   1  -2 24772.5 771.156   4
   2   1   2 24893.4 689.953   7
   2  -1   2 25013.9 527.898   6
   2   1   2 22523.6 534.178  12
  -2  -1  -3 7791.77 629.314   4
   2   1   3 7268.03 415.074   7
  -2   1  -3 7449.21 493.750   4
   2  -1   3 6885.27 525.235   7
  -2  -1  -3 7734.11 513.360   3
   2   1   3 7221.36 357.106  12
  -2   1  -3 7814.61 522.155   3
   2  -1   3 7850.60 460.151  12
  -2  -1  -3 8233.77 504.510  10
  -2  -1  -3 8268.03 516.639   9
  -2   1  -3 7651.09 440.232  10
   2  -1   4 24574.6 887.885  12
  -2   1  -4 23217.9 791.723  10
  -2  -1  -4 26075.7 990.076   9
  -2   1  -4 21118.5 940.120   4
  -2  -1  -4 22653.7 1234.29   4
   2   1   4 24261.6 742.704  12
  -2   1  -4 23795.9 988.530   3
  -2  -1  -4 24147.7 980.907   3
  -2  -1  -4 22781.5 895.734  10
  -2   1  -5 11211.9 759.292   4
  -2   1  -5 12244.4 769.295   3
   2  -1   5 11295.8 641.703  12
  -2  -1  -5 12111.9 677.060  10
  -2  -1  -5 11313.1 956.688   4
  -2  -1  -5 12333.0 770.383   3
  -2  -1  -5 12538.0 733.975   9
  -2  -1  -6 9495.69 736.122   3
  -2   1  -6 9902.21 756.877   3
  -2  -1  -6 8912.02 904.684   4
  -2  -1  -6 9957.49 713.555   9
  -2  -1  -7 13078.4 876.932   9
  -2  -1  -7 12711.3 925.789   3
  -2   1  -7 12419.5 930.741   3
  -2   1  -7 13496.1 913.784   9
  -2   1  -8 5860.95 664.154   9
  -2  -1  -8 6049.39 736.231   3
  -2   1  -8 6087.13 726.314   3
  -2  -1  -9 1053.46 318.266   3
  -2   1  -9 1214.18 341.768   3
   2   1  10 3378.61 347.368  25
   2  -1  10 3614.12 369.161  25
  -2  -1 -10 2510.78 309.017  28
  -2   1 -10 4371.39 349.652  16
  -2   1 -10 2722.83 335.841  28
   2  -1  11 549.664 190.349  25
  -2   1 -11 388.368 143.740  28
  -2  -1 -11 285.770 122.447  28
   2   1  11 403.877 137.247  25
   2   1  12 12016.7 627.577  25
   2  -1  12 12285.1 649.496  25
  -2  -1 -12 11575.8 610.825  20
  -2   1 -12 12930.3 722.011  28
  -2  -1 -12 12721.9 703.133  28
   2  -1  13 1876.30 233.708  25
  -2   1 -13 2198.79 253.980  20
  -2  -1 -13 2212.32 249.884  20
  -2   1 -13 1794.83 254.723  28
   2   1  13 1812.05 229.962  25
   2  -1  14 5084.02 359.631  25
  -2   1 -14 5407.16 366.363  20
  -2  -1 -14 5755.83 373.100  20
  -2   1 -15 823.975 125.598  20
  -2  -1 -15 761.957 121.675  20
  -2   2  17 127.762 61.8154  30
   2   2 -17 141.450 59.9160  20
   2  -2 -17 234.873 65.8931  20
   2   2 -16 17650.4 638.370  19
   2  -2 -16 18466.8 654.156  19
   2  -2 -16 17475.0 584.298  20
   2  -2 -15 23094.7 801.368  19
   2   2 -15 21614.8 782.034  19
   2   2 -15 22596.5 861.037  28
   2  -2 -14 2462.59 299.185  19
   2   2 -14 3310.58 354.885  28
   2  -2 -14 3731.72 374.087  28
   2   2 -14 2468.54 285.939  19
   2   2 -13 45313.7 1286.81  28
   2   2 -13 43918.8 1174.68  19
   2  -2 -13 44107.8 1168.04  19
   2  -2 -13 43477.0 1268.25  28
   2   2 -12 18716.2 805.339  28
   2   2 -12 17798.9 725.522  19
   2  -2 -12 19083.8 831.316  28
   2  -2 -12 18484.1 728.798  19
   2   2 -11 4014.50 695.084   1
   2  -2 -11 3640.19 666.989   1
  -2   2  11 3055.04 540.122   5
   2  -2 -10 84585.9 3085.89   1
   2   2 -10 84585.2 3106.04   1
   2   2  -9 3972.34 724.806   1
  -2  -2   9 3762.26 515.541  14
   2  -2  -9 4933.95 698.395  13
   2  -2  -9 4214.02 696.531   1
  -2  -2   8 367467. 4620.89  14
   2  -2  -8 384319. 5366.93  13
  -2  -2   7 114068. 2422.63  14
   2  -2  -7 116284. 2438.40   7
   2  -2  -6 137279. 2456.25   7
  -2  -2   6 134754. 2559.44  12
  -2  -2   6 137100. 2466.02  14
   2  -2  -5 286845. 3324.08   7
  -2  -2   5 282923. 3280.14  14
  -2  -2   5 293035. 3471.86  12
   2   2  -5 297284. 3398.90   8
  -2  -2   4 96400.3 1760.14  14
  -2  -2   4 103225. 1881.86  12
   2  -2  -4 98201.7 1797.85   7
   2   2  -4 101591. 1852.25   8
  -2  -2   3 25364.3 837.615  12
   2  -2  -3 25342.8 849.909   7
  -2  -2   2 339713. 2598.41   2
  -2  -2   2 343585. 2764.46  14
  -2  -2   2 344103. 2693.83  10
  -2  -2   2 346206. 2610.58   9
  -2   2   1 1722.42 132.158   3
  -2  -2   1 1970.22 194.211   9
   2   2  -1 1923.34 208.484   8
  -2  -2   1 2032.94 192.400  14
  -2  -2   0 81491.8 999.617  14
   2  -2   0 86172.4 1405.81   7
  -2   2   0 86309.9 1220.79   3
  -2   2   0 84717.6 1449.01  11
  -2  -2  -1 401774. 3074.68   3
  -2  -2  -1 399791. 3563.94   4
   2  -2   1 396442. 3201.59   7
   2   2   1 380021. 2498.31   7
   2   2   1 357758. 1236.60  12
   2  -2   1 366949. 2011.84  13
  -2  -2  -1 405881. 3277.20  10
   2  -2   2 81749.3 1735.51   7
  -2  -2  -2 86592.0 1536.47   9
   2  -2   2 79313.1 1227.91   6
  -2  -2  -2 79883.4 1871.88   4
  -2   2  -2 76695.1 1201.73   4
   2   2   2 79021.0 1074.60   7
  -2  -2  -2 81776.8 1550.02  10
   2   2   2 74351.2 692.494  12
  -2  -2  -2 84466.3 1543.01   3
   2  -2   3 1141.02 133.605   6
  -2  -2  -3 1082.18 204.000  10
   2   2   3 919.107 112.112  12
  -2   2  -3 1028.96 169.192   4
   2  -2   3 1502.99 240.421  12
  -2  -2  -3 1426.87 320.469   4
  -2  -2  -3 1349.87 232.969   3
  -2  -2  -3 1057.16 188.855   9
   2  -2   3 1329.30 271.578   7
  -2   2  -4 57222.9 1378.64   4
  -2  -2  -4 63243.3 1530.22   9
  -2  -2  -4 61538.7 1573.27   3
   2  -2   4 59658.7 1463.52  12
  -2   2  -4 62630.1 1643.53   3
  -2  -2  -4 60322.1 1512.21  10
  -2  -2  -4 59249.7 2192.53   4
   2  -2   5 5161.36 468.384  12
  -2  -2  -5 4836.23 458.614  10
  -2  -2  -5 5175.95 505.576   3
  -2   2  -5 5303.02 515.295   3
  -2  -2  -5 5434.35 483.402   9
  -2  -2  -5 5558.68 725.213   4
  -2  -2  -6 63602.6 1901.88   3
  -2   2  -6 60798.7 1904.86   3
  -2  -2  -6 64832.2 1803.41   9
  -2  -2  -6 63388.0 2564.28   4
  -2  -2  -7 78605.9 2301.13   3
  -2  -2  -7 76879.0 2106.16   9
  -2   2  -7 77926.6 2313.73   3
  -2  -2  -7 80411.3 2996.42   4
  -2   2  -8 194461. 3982.06   3
  -2  -2  -8 198170. 3945.36   3
  -2   2  -8 198289. 3803.21   9
  -2   2  -9 61505.8 2413.66   3
  -2  -2  -9 63706.8 2405.38   3
   2   2  10 40361.9 1137.85  25
  -2  -2 -10 41532.3 1250.22  28
  -2   2 -10 42257.4 1238.59  28
  -2  -2 -10 40585.4 1043.38  17
   2  -2  10 43188.0 1248.29  25
  -2   2 -10 42371.0 1073.50  16
   2  -2  11 24342.3 952.523  25
  -2  -2 -11 22815.8 858.531  20
  -2  -2 -11 24098.7 981.918  28
  -2   2 -11 23009.2 946.792  28
   2   2  11 21612.6 845.410  25
  -2   2 -11 21825.3 778.782  16
  -2  -2 -12 41388.5 1141.28  20
   2   2  12 35862.7 1070.68  25
  -2  -2 -12 35798.9 1177.11  28
  -2   2 -12 36925.0 1193.62  28
   2  -2  12 39938.4 1184.42  25
  -2   2 -13 3243.38 314.009  20
  -2  -2 -13 2994.44 290.698  20
   2   2  13 2516.49 269.310  25
   2  -2  13 2539.13 277.631  25
  -2   2 -13 2297.42 283.312  28
  -2   2 -14 11789.9 534.566  20
  -2  -2 -14 13021.0 548.721  20
   2  -2  14 11223.3 537.838  25
  -2   2 -15 1095.60 141.740  20
  -2  -2 -15 1127.04 143.697  20
  -2   3  17 2620.12 230.885  30
  -2  -3  17 2100.36 202.202  30
   2  -3 -17 2439.08 183.276  20
   2  -3 -16 16799.3 561.408  20
  -2   3  16 17876.6 737.744  30
   2   3 -16 16400.6 673.205  28
   2   3 -16 17976.0 635.906  19
   2   3 -15 16310.4 682.951  19
   2  -3 -15 16819.9 692.695  19
   2   3 -14 7529.75 483.094  19
   2   3 -14 7318.07 516.293  28
   2  -3 -14 7277.68 514.325  28
   2  -3 -14 7366.16 473.470  19
   2   3 -13 15766.9 718.236  19
   2   3 -13 11726.2 672.498  28
   2  -3 -13 11414.9 687.112  28
   2  -3 -13 16089.1 713.957  19
   2  -3 -12 3239.97 313.070  19
   2  -3 -12 3172.38 379.192  28
   2   3 -12 2693.12 308.449  28
   2   3 -12 2876.89 308.545  19
  -2  -3  12 3317.04 452.962  25
   2   3 -11 29911.3 1864.54   1
  -2   3  11 25690.1 1551.15   5
  -2   3  10 1921.68 413.247   5
   2  -3 -10 2368.98 549.331   1
  -2  -3  10 1721.21 406.159  14
   2   3 -10 2257.52 556.267   1
  -2  -3   9 65777.1 2159.20  14
   2  -3  -9 63766.5 2509.45  13
  -2   3   9 68275.0 2162.28   5
   2   3  -9 62851.7 2748.93   1
   2  -3  -9 60885.6 2563.97   1
  -2  -3   8 44706.4 1674.47  14
  -2   3   8 49834.7 1717.06   5
   2  -3  -8 46554.6 1941.50  13
   2  -3  -7 56804.6 1941.14  13
  -2  -3   7 58205.9 1908.56  12
   2  -3  -7 57385.7 1703.47   7
  -2  -3   7 56122.4 1747.89  14
   2  -3  -6 137972. 2732.48  13
  -2   3   6 128817. 2352.82   5
  -2  -3   6 135425. 2657.04  12
   2  -3  -6 136055. 2432.17   7
  -2  -3   6 131799. 2477.59  14
   2   3  -6 137285. 2546.12   8
  -2  -3   5 9783.45 638.685  14
   2  -3  -5 9655.50 661.859  13
  -2  -3   5 9969.88 684.882  12
   2  -3  -5 8048.11 561.604   7
  -2   3   5 8478.31 573.967   5
   2   3  -5 8450.58 605.592   8
   2   3  -4 310742. 3337.40   8
   2  -3  -4 324651. 3456.35  13
  -2   3   4 306173. 3130.90   5
  -2  -3   4 312548. 3393.90  12
   2  -3  -4 318278. 3253.07   7
  -2  -3   4 301632. 3173.97  14
  -2   3   3 7008.35 201.309   9
  -2  -3   3 8389.24 502.402  12
  -2  -3   2 237487. 2312.22  12
  -2  -3   2 234473. 2307.62  10
  -2  -3   1 9408.37 449.949   9
  -2  -3   1 9538.05 470.077   2
  -2  -3   0 41655.1 548.271   5
   2  -3   0 41163.4 855.041  13
  -2   3   0 41291.5 1072.56  11
  -2  -3  -1 120288. 883.938  14
   2  -3   1 113815. 1288.01  13
   2   3   1 126041. 1470.83   7
   2  -3   1 117681. 1899.00   6
  -2  -3  -1 134586. 2015.25  10
  -2  -3  -1 136598. 2268.71   4
   2  -3   1 131750. 2043.03   7
  -2  -3  -2 1415.81 212.442   3
  -2  -3  -2 1353.98 225.495  10
   2  -3   2 1393.00 204.819   6
  -2  -3  -2 1703.83 316.711   4
   2  -3   2 1440.54 271.648   7
   2   3   2 1254.99 128.065   7
  -2  -3  -2 1523.31 209.739   9
   2  -3   3 36308.4 1327.28   7
  -2  -3  -3 35089.5 1163.24  10
  -2   3  -3 34147.4 817.686   4
  -2  -3  -3 35479.8 1593.75   4
   2  -3   3 37323.0 1234.33  12
  -2  -3  -3 38266.4 1111.83   9
  -2  -3  -3 37799.7 1139.56   3
   2  -3   3 33915.0 830.133   6
  -2  -3  -4 33072.9 1191.49  10
  -2   3  -4 31279.5 891.513   4
  -2  -3  -4 35795.2 1146.45   9
  -2  -3  -4 34464.2 1203.62   3
  -2  -3  -4 30765.9 1684.35   4
   2  -3   4 34701.4 1196.08  12
  -2  -3  -5 23392.3 1067.33   3
  -2  -3  -5 21714.3 1567.57   4
   2  -3   5 24193.0 1066.13  12
  -2  -3  -5 23719.0 1005.93   9
  -2  -3  -5 20704.0 1002.68  10
  -2  -3  -6 28833.6 1295.99   3
  -2  -3  -6 27996.4 1847.48   4
   2  -3   6 27680.3 1220.33  12
  -2   3  -6 27054.5 1292.36   3
  -2  -3  -6 28515.4 1195.95   9
  -2  -3  -7 2673.57 583.974   4
  -2   3  -7 2706.21 450.035   3
  -2  -3  -7 2318.80 370.155   9
  -2  -3  -7 2824.18 448.317   3
  -2   3  -8 42141.4 1877.68   3
  -2  -3  -8 40915.7 1791.38   3
  -2   3  -9 2052.67 472.216   3
  -2  -3  -9 1711.72 413.986   3
   2   3  10 318.580 116.918  25
  -2  -3 -10 127.358 78.7519  17
  -2   3 -10 199.321 111.582  16
  -2  -3 -10 221.568 106.913  28
  -2   3 -10 454.876 157.691  28
   2   3  11 1105.39 199.167  25
  -2   3 -11 1335.10 217.700  16
  -2   3 -11 953.146 234.646  28
   2  -3  11 1305.75 264.826  25
  -2  -3 -11 739.935 240.909  28
  -2  -3 -11 1388.48 228.917  20
   2  -3  12 6633.36 496.495  25
  -2  -3 -12 6450.68 459.189  20
  -2   3 -12 6990.90 533.146  28
   2   3  12 5541.60 413.407  25
   2   3  13 141.885 81.7332  25
  -2  -3 -13 367.416 141.255  20
  -2   3 -13 531.778 161.576  20
   2  -3  13 162.318 92.2671  25
  -2   3 -13 229.637 130.562  28
   2  -3  14 2539.30 260.908  25
  -2   3 -14 2627.16 259.138  20
  -2   3 -14 2935.34 296.776  28
  -2  -3 -14 2688.48 259.609  20
  -2   3 -15 843.895 129.414  20
  -2  -3 -15 930.304 133.201  20
   2  -4 -17 904.659 113.416  20
  -2   4  17 1385.31 169.895  30
  -2   4  16 6179.11 423.748  30
   2   4 -16 5335.61 394.620  28
   2   4 -16 3784.17 294.469  19
   2  -4 -16 3685.16 263.187  20
   2  -4 -15 52199.2 1195.43  19
   2   4 -15 53286.7 1326.95  28
   2   4 -15 49834.5 1177.14  19
   2   4 -14 10011.5 554.780  19
   2  -4 -14 10675.0 565.948  19
   2   4 -14 9097.32 572.426  28
   2  -4 -13 98163.4 1739.30  19
   2  -4 -13 94911.2 1887.71  28
   2   4 -13 95299.4 1744.30  19
   2   4 -13 97206.0 1883.97  28
  -2  -4  12 425.754 117.319  25
   2   4 -12 408.261 130.571  19
   2  -4 -12 391.749 118.811  19
   2  -4 -12 660.289 169.402  28
   2   4 -12 601.038 156.355  28
  -2   4  11 59535.2 2341.90   5
   2   4 -11 68774.8 2742.35   1
   2   4 -10 101129. 3257.74   1
   2  -4 -10 102563. 3276.72   1
  -2  -4  10 96576.5 2873.48  14
  -2   4  10 94590.6 2773.82   5
   2  -4  -9 11503.3 1095.68  13
  -2  -4   9 11855.4 942.996  14
  -2   4   9 10940.3 879.674   5
   2   4  -9 8958.27 992.907   1
   2  -4  -9 10196.9 1015.69   1
  -2   4   8 206236. 3513.13   5
   2  -4  -8 206566. 4214.50  13
  -2  -4   8 203827. 3677.35  14
  -2  -4   7 249014. 3783.49  14
   2  -4  -7 246875. 4181.91  13
  -2   4   7 249564. 3573.66   5
  -2  -4   7 253872. 4092.39  12
   2  -4  -7 244725. 3480.26   7
  -2  -4   6 1875.37 324.645  14
   2  -4  -6 2228.02 375.843  13
  -2  -4   6 2385.63 385.764  12
  -2   4   6 2574.99 342.821   5
   2  -4  -6 2588.89 339.485   7
   2   4  -6 2722.93 375.472   8
   2  -4  -5 316952. 3879.68  13
   2   4  -5 312805. 3719.85   8
  -2  -4   5 323019. 3986.04  12
   2  -4  -5 314325. 3493.38   7
  -2   4   4 3455.45 347.919   5
  -2  -4   4 3284.63 392.341  12
   2  -4  -4 3517.77 351.513   7
   2  -4  -4 3800.43 397.220  13
   2   4  -4 3380.15 366.262   8
  -2  -4   3 85258.1 1415.21  10
  -2   4   3 85874.7 1609.23   5
   2  -4  -3 90046.2 1670.87   7
   2   4  -3 86476.6 1721.51   8
   2  -4  -3 91275.3 1761.60  13
  -2  -4   3 86733.3 1707.82  12
   2  -4  -2 17840.4 716.501  13
   2  -4  -2 15222.3 660.534   7
  -2  -4   2 17258.5 661.930  12
  -2  -4   2 17990.3 677.383  10
  -2  -4   2 17668.0 690.628   6
  -2  -4   1 213392. 1908.32  12
   2  -4  -1 217825. 2340.74  13
  -2  -4   1 221986. 2470.27  10
  -2  -4   1 227755. 2269.03   6
  -2   4   1 211778. 2458.21  11
  -2  -4   1 243343. 2554.71   2
  -2  -4   1 231384. 2406.06   9
   2  -4   0 265645. 2820.71   7
  -2  -4   0 260110. 2122.41   6
  -2   4   0 264278. 2829.61  11
   2  -4   1 685158. 4995.34   6
   2  -4   1 741638. 5291.87   7
  -2  -4  -1 789255. 4508.59   9
   2  -4   1 657195. 3539.81  13
  -2  -4  -1 667376. 5395.57   4
  -2  -4  -1 747356. 5107.82  10
   2   4   1 789532. 3820.17   7
   2  -4   2 15086.1 860.240   7
   2  -4   2 15179.0 702.599   6
   2   4   2 15005.7 417.130   7
  -2  -4  -2 14551.2 924.780   4
  -2  -4  -2 15242.1 666.346   9
  -2  -4  -2 15085.5 775.470  10
  -2  -4  -3 286032. 3173.36   3
   2  -4   3 276630. 3760.06   7
  -2  -4  -3 292381. 3089.87   9
  -2  -4  -3 265612. 3434.32  10
   2  -4   3 265615. 2696.57   6
  -2  -4  -4 9285.29 626.485   3
  -2  -4  -4 8559.99 650.403  10
   2  -4   4 8854.81 491.256   6
   2  -4   4 8329.14 637.760  12
  -2  -4  -4 9008.63 578.249   9
  -2  -4  -4 6690.35 847.386   4
  -2  -4  -5 116427. 2229.24   9
   2  -4   5 118256. 2471.77  12
  -2  -4  -5 117359. 2409.64   3
  -2  -4  -6 53737.3 2672.20   4
   2  -4   6 51547.8 1755.28  12
  -2  -4  -6 53013.5 1614.68   9
  -2  -4  -6 54165.1 1775.32   3
  -2  -4  -7 43879.9 1579.83   9
  -2  -4  -7 43043.9 2366.11   4
  -2  -4  -7 45616.2 1755.58   3
  -2   4  -7 44381.1 1818.83   3
  -2  -4  -8 3714.57 696.294   4
  -2   4  -8 3058.32 523.900   3
  -2  -4  -8 3321.56 514.175   3
  -2   4  -9 76234.3 2759.95   3
  -2  -4 -10 9335.35 537.025  20
  -2   4 -10 9876.67 601.919  28
  -2  -4 -10 9553.41 608.623  28
  -2  -4 -10 9283.87 507.107  17
  -2   4 -10 9313.37 506.090  16
   2  -4  11 64187.3 1582.24  25
  -2  -4 -11 59922.3 1293.39  17
   2   4  11 56507.4 1324.66  25
  -2  -4 -11 61180.3 1392.34  20
  -2  -4 -11 62797.3 1586.64  28
  -2   4 -11 57074.5 1267.61  16
  -2   4 -11 60933.8 1537.16  28
   2  -4  12 8979.87 578.443  25
   2   4  12 6738.72 447.925  25
  -2   4 -12 7289.89 534.349  28
  -2  -4 -12 8860.10 519.730  20
  -2   4 -12 8084.96 460.690  16
   2  -4  13 30259.9 978.543  25
  -2   4 -13 28853.6 993.162  28
  -2   4 -13 29647.4 938.927  20
  -2  -4 -13 31011.2 909.291  20
   2  -4  14 13792.0 600.138  25
  -2   4 -14 13963.5 571.967  20
  -2  -4 -14 15111.4 570.777  20
  -2  -4 -15 26433.4 640.414  20
  -2   4 -15 24375.2 612.571  20
  -2   5  17 16113.5 544.132  30
   2  -5 -17 15423.2 419.361  20
   2   5 -16 2096.28 217.016  19
   2   5 -16 1937.32 238.689  28
  -2   5  16 2328.44 256.090  30
   2  -5 -16 1759.57 180.813  20
   2  -5 -15 34287.5 862.874  20
  -2   5  15 33642.2 1058.98  30
   2   5 -15 32092.6 1012.67  28
   2   5 -15 35312.5 977.758  19
   2   5 -14 2604.01 289.524  19
   2  -5 -14 3093.98 315.680  19
   2  -5 -13 10602.5 587.226  19
   2   5 -13 9858.37 577.241  19
   2   5 -13 8708.50 578.207  28
   2   5 -12 706.566 166.301  19
   2   5 -12 801.306 174.143  28
   2  -5 -12 904.826 172.270  19
  -2  -5  12 626.464 191.827  25
   2  -5 -12 942.191 193.362  28
   2   5 -11 29577.0 931.736  19
   2   5 -11 26264.3 925.873  28
   2  -5 -11 29111.5 889.504  19
   2  -5 -11 26092.1 949.352  28
   2  -5 -10 1954.41 488.891   1
   2   5 -10 1900.35 467.736   1
  -2  -5  10 1929.69 418.486  14
  -2   5  10 1914.30 406.661   5
  -2   5   9 37366.5 1624.62   5
   2  -5  -9 34308.2 1917.55  13
  -2  -5   9 39538.0 1950.53  12
  -2  -5   9 36668.4 1706.13  14
   2  -5  -9 37154.9 1947.80   1
   2   5  -9 37143.8 1999.53   1
   2  -5  -8 305.698 243.385  13
  -2   5   8 252.930 140.258   5
   2  -5  -8 528.350 338.877   1
  -2  -5   8 328.542 203.284  12
  -2  -5   8 621.197 200.422  14
  -2  -5   7 141993. 2950.02  14
   2  -5  -7 155139. 2770.94   7
  -2  -5   7 152077. 3323.24  12
   2   5  -7 145363. 2972.03   8
   2  -5  -7 146936. 3364.01  13
  -2   5   7 151692. 2819.31   5
   2   5  -6 41011.5 1482.16   8
  -2   5   6 38834.4 1331.76   5
   2  -5  -6 41943.3 1625.94  13
   2  -5  -6 39589.9 1323.15   7
  -2  -5   6 42873.8 1647.84  12
   2   5  -5 119098. 2389.53   8
   2  -5  -5 121388. 2521.39  13
   2  -5  -5 124115. 2227.07   7
  -2   5   5 120336. 2185.61   5
  -2  -5   5 121952. 2588.04  12
   2  -5  -4 53697.1 1536.57  13
   2  -5  -4 55655.0 1417.97   7
  -2   5   4 54209.5 1381.32   5
  -2  -5   4 55473.9 1598.64  12
   2   5  -4 55318.3 1539.59   8
  -2  -5   3 589.952 159.053   6
   2  -5  -3 349.436 153.404  13
  -2  -5   3 256.651 120.523  12
  -2  -5   3 716.389 140.159  10
   2  -5  -3 226.041 107.452   7
   2  -5  -2 498.299 139.623   7
  -2  -5   2 456.356 137.723   6
  -2  -5   2 388.634 120.017  12
   2  -5  -2 422.094 138.801  13
  -2  -5   2 561.214 128.372  10
  -2  -5   1 33229.0 975.005   6
  -2  -5   1 33350.4 1037.24  10
  -2  -5   1 28424.5 884.741   9
  -2  -5   1 30150.4 781.658  12
   2  -5  -1 31047.1 965.596  13
  -2  -5   0 304858. 3336.04  10
   2  -5   0 274967. 2734.73  13
  -2  -5   0 292126. 2608.17   6
  -2   5   0 293238. 3134.40  11
  -2  -5   0 309441. 3353.23   4
  -2  -5   0 320806. 3062.96   2
   2  -5   0 300570. 3304.14   7
   2  -5   1 48027.3 1419.82   6
  -2  -5  -1 47523.6 902.572   6
   2  -5   1 50061.6 1493.26   7
  -2  -5  -1 49060.3 1434.46  10
   2  -5   1 45447.1 1002.03  13
  -2  -5  -1 55123.3 1240.45   9
  -2  -5  -1 53370.2 1610.83   4
   2  -5   2 35941.3 1372.41   7
   2  -5   2 37966.4 1204.75   6
  -2  -5  -2 37903.6 1583.52   4
  -2  -5  -2 36538.1 1317.54  10
  -2  -5  -2 39624.2 1102.65   9
   2  -5   3 98290.3 1839.16   6
   2  -5   3 100295. 2326.69   7
  -2  -5  -3 99115.1 1832.78   9
   2  -5   4 110723. 1858.65   6
   2  -5   4 121376. 2561.93  12
  -2  -5  -4 112339. 2526.71  10
  -2  -5  -4 118484. 2108.78   9
  -2  -5  -5 2027.39 364.972  10
   2  -5   5 2471.09 399.057  12
  -2  -5  -5 1552.19 481.187   4
  -2  -5  -5 2147.54 310.078   9
  -2  -5  -5 2142.68 342.885   3
   2  -5   6 6378.71 647.802  12
  -2  -5  -6 5173.03 595.259  10
  -2  -5  -6 5666.95 886.818   4
  -2  -5  -6 5893.46 543.556   9
  -2  -5  -6 5906.31 589.469   3
  -2   5  -7 4335.46 592.923   3
   2  -5   7 4172.16 553.898  12
  -2  -5  -7 4345.53 781.527   4
  -2  -5  -8 20639.3 1666.72   4
  -2   5  -8 21131.3 1386.25   3
  -2  -5  -9 7637.12 472.205  20
  -2  -5 -10 2455.40 275.750  20
  -2  -5 -10 2387.39 258.013  17
  -2   5 -10 2579.60 271.056  16
  -2   5 -10 2157.23 287.926  28
  -2  -5 -10 1849.34 268.992  28
  -2  -5 -11 9040.85 505.717  17
  -2  -5 -11 9103.67 549.371  20
  -2   5 -11 8982.59 511.036  16
   2  -5  11 9105.96 611.076  25
   2  -5  12 6589.33 497.669  25
  -2  -5 -12 6475.64 440.813  20
  -2   5 -12 6269.70 495.316  28
  -2   5 -12 5907.47 392.582  16
   2  -5  13 4571.75 391.963  25
  -2   5 -13 3776.39 378.572  28
  -2   5 -14 52.4563 62.1698  20
  -2  -5 -14 61.3276 64.7763  20
   2  -5  14-46.0267 99.1077  25
  -2   5 -14 83.4274 74.7406  28
   2   5  15 330.138 94.0672  30
  -2  -5 -15 573.297 122.360  20
  -2   6  17 8655.33 387.371  30
   2  -6 -16 549.732 99.6688  20
  -2   6  16 721.415 144.494  30
   2   6 -16 637.005 123.420  19
   2   6 -16 661.215 144.875  28
   2  -6 -15 12089.5 505.643  20
  -2   6  15 17420.9 740.358  30
   2   6 -15 12344.4 570.855  19
   2   6 -15 15417.2 714.137  28
   2  -6 -14 13533.4 571.805  20
   2   6 -14 14570.4 665.662  19
   2  -6 -14 15523.6 676.887  19
   2   6 -14 14813.7 729.167  28
   2   6 -13 18023.0 767.234  19
   2  -6 -13 19119.9 766.046  19
   2  -6 -12 7066.98 461.574  19
   2   6 -12 6705.27 490.013  28
   2   6 -12 6533.96 460.303  19
  -2  -6  12 7333.43 708.086  25
   2  -6 -11 15528.1 733.180  28
   2  -6 -11 13143.6 600.707  19
   2   6 -11 13158.9 632.460  19
   2   6 -11 14761.5 703.003  28
  -2  -6  11 15747.5 1021.87  25
   2  -6 -10 15183.8 1249.82   1
  -2   6  10 14740.8 1110.18   5
  -2  -6  10 14066.7 1164.82  14
  -2   6   9 51846.2 1946.35   5
   2  -6  -9 52616.3 2419.25  13
  -2  -6   9 53317.9 2136.83  14
   2   6  -9 50331.9 2205.21   1
  -2  -6   9 59109.9 2467.47  12
   2  -6  -9 51372.1 2215.45   1
   2  -6  -8 4044.62 647.663   1
   2  -6  -8 4228.22 668.643  13
  -2  -6   8 3868.28 594.994  12
   2   6  -8 2862.64 573.934   1
  -2  -6   8 3533.85 515.660  14
  -2   6   8 3610.82 479.173   5
  -2   6   7 79089.5 2074.77   5
  -2  -6   7 85725.1 2632.15  12
  -2  -6   7 82690.4 2329.40  14
   2  -6  -7 81328.8 2590.41  13
   2   6  -7 81904.1 2315.96   8
   2   6  -6 71735.3 2039.93   8
  -2   6   6 70320.8 1819.79   5
  -2  -6   6 72455.7 2279.31  12
   2  -6  -6 70480.8 1803.71   7
   2  -6  -6 71077.0 2213.01  13
  -2   6   5 266270. 3314.96   5
   2  -6  -5 263740. 3919.70  13
   2  -6  -5 268755. 3360.97   7
  -2  -6   5 267737. 4065.65  12
   2   6  -5 264435. 3724.41   8
  -2   6   4 58060.1 1484.32   5
  -2  -6   4 57535.4 1748.65  12
   2  -6  -4 56529.6 1679.04  13
  -2  -6   4 56973.3 1235.00  10
   2   6  -4 56329.9 1624.28   8
   2  -6  -4 59817.5 1532.77   7
  -2  -6   4 59126.3 1656.76   6
  -2  -6   3 125514. 1937.56  10
  -2  -6   3 132058. 2366.98   6
   2  -6  -3 126356. 2145.18   7
  -2  -6   3 125719. 2367.60  12
   2  -6  -3 124414. 2328.99  13
   2  -6  -2 6006.50 492.817  13
  -2  -6   2 5583.91 446.562  12
  -2   6   2 5750.11 446.124  11
  -2  -6   2 6116.48 451.305  10
   2  -6  -2 5879.63 452.589   7
  -2  -6   2 6543.67 504.973   6
  -2  -6   1 95788.4 1559.19  12
  -2  -6   1 101007. 1885.95   6
   2  -6  -1 99049.3 1857.70  13
  -2  -6   1 106278. 1876.78   4
  -2   6   1 102617. 1892.42  11
  -2  -6   1 105438. 2002.19  10
   2  -6  -1 104997. 1972.97   7
  -2  -6   0 13991.8 764.172   4
   2  -6   0 13112.3 642.858  13
  -2   6   0 12590.9 691.808  11
  -2  -6   0 14635.1 702.614   2
   2  -6   0 12902.8 752.389   7
  -2  -6   0 13045.3 756.341  10
  -2  -6   0 12492.3 408.647  12
  -2  -6   0 12344.3 624.014   6
  -2  -6   0 14735.3 662.969   9
   2  -6   1 333632. 4096.10   7
   2  -6   1 318506. 2772.08  13
  -2  -6  -1 302496. 2760.42   6
  -2  -6  -1 364228. 3279.55   9
  -2  -6  -1 338972. 4143.93  10
  -2  -6  -1 357784. 4372.64   4
   2  -6   1 342547. 4014.47   6
  -2  -6  -2 11636.2 914.001   4
   2  -6   2 11513.8 709.315   6
  -2  -6  -2 11201.6 797.372  10
  -2  -6  -2 9516.61 415.668   6
   2  -6   2 10341.0 772.624   7
  -2  -6  -2 12038.9 624.178   9
  -2  -6  -3 307702. 5433.83   4
   2  -6   3 314393. 3553.01   6
   2  -6   3 322430. 4286.27   7
  -2  -6  -3 314160. 3318.77   9
   2  -6   4 8309.10 529.853   6
  -2  -6  -4 9072.89 771.824  10
  -2  -6  -4 10560.7 1129.88   4
  -2  -6  -4 9775.02 619.433   9
   2  -6   4 10731.8 815.648  12
   2  -6   5 228079. 3846.00  12
  -2  -6  -5 234355. 3230.96   9
  -2  -6  -6 273.907 171.271  10
  -2  -6  -6 331.003 189.244   4
  -2  -6  -6 270.973 101.596   9
   2  -6   6 374.250 193.895  12
   2  -6   7 36309.5 1702.62  12
  -2  -6  -7 42423.6 2446.93   4
  -2  -6  -8 20651.5 1694.23   4
  -2   6  -8 18967.5 1337.93   3
  -2  -6  -9 51945.0 1225.05  20
  -2  -6  -9 52312.9 1165.31  17
  -2   6  -9 49085.2 1292.03  28
  -2  -6 -10 1308.19 200.297  20
  -2  -6 -10 1260.01 191.266  17
  -2   6 -10 1002.34 199.495  28
  -2   6 -10 1427.16 202.499  16
  -2  -6 -11 44795.4 1163.39  20
  -2   6 -11 43745.1 1302.61  28
  -2   6 -11 41744.2 1074.45  16
   2  -6  11 44548.3 1333.29  25
   2  -6  12 692.203 199.740  25
  -2   6 -12 798.612 207.558  28
  -2   6 -12 435.083 117.363  16
  -2  -6 -12 567.019 147.752  20
   2  -6  13 44554.3 1178.08  25
  -2  -6 -13 44986.0 1045.60  20
  -2   6 -13 43081.2 1190.14  28
   2  -6  14 66.9636 96.7433  25
  -2   6 -14 236.752 87.3163  20
  -2  -6 -14 199.737 63.4833  20
   2   6  15 16893.0 479.092  30
  -2  -6 -15 22522.1 557.764  20
  -2   7  17 13157.6 453.435  30
   2   7 -16 1518.40 200.020  28
   2  -7 -16 1439.91 146.349  20
  -2   7  16 1682.16 203.709  30
  -2   7  15 14066.5 651.339  30
   2   7 -15 12878.7 631.247  28
   2  -7 -15 13060.6 510.469  20
   2   7 -15 13745.5 594.812  19
   2  -7 -14 11400.2 570.473  19
   2   7 -14 10971.6 575.044  19
   2  -7 -14 9926.07 483.548  20
   2   7 -14 9567.64 577.071  28
  -2   7  14 9986.62 593.282  30
   2   7 -13 27205.0 944.397  19
   2  -7 -13 28790.9 937.152  19
   2   7 -12 3787.87 369.037  28
   2  -7 -12 3148.85 315.036  19
   2   7 -12 3187.30 328.380  19
  -2  -7  12 3498.03 486.721  25
   2  -7 -11 8131.66 484.922  19
   2   7 -11 7157.54 500.376  28
   2   7 -11 8314.97 511.074  19
  -2  -7  11 8177.86 743.246  25
  -2   7  10 4820.72 642.784   5
  -2  -7  10 5676.23 764.186  14
  -2  -7  10 5640.78 848.137  12
   2  -7 -10 5435.44 740.577   1
  -2   7   9 1267.46 307.537   5
  -2  -7   9 837.654 287.766  14
   2  -7  -9 657.659 301.813  13
  -2  -7   9 1532.00 415.327  12
   2  -7  -9 1230.98 376.072   1
  -2   7   8 38032.2 1571.25   5
  -2  -7   8 36784.4 1725.24  14
   2  -7  -8 36163.1 1906.03  13
  -2  -7   8 38728.9 1974.73  12
   2   7  -8 35948.5 1659.16   8
   2   7  -7 4087.27 534.109   8
   2  -7  -7 3078.73 567.736   1
   2  -7  -7 4570.99 649.893  13
  -2  -7   7 4583.24 644.604  12
  -2   7   7 4637.55 514.286   5
  -2   7   6 60115.6 1725.05   5
   2  -7  -6 56160.1 2048.41  13
   2  -7  -6 56731.6 1671.18   7
  -2  -7   6 61111.5 2205.32  12
   2   7  -6 60053.4 1952.66   8
   2  -7  -5 37905.2 1307.26   7
   2  -7  -5 38068.5 1566.98  13
  -2  -7   5 39655.7 1503.72   6
   2   7  -5 38162.1 1484.21   8
  -2  -7   5 39103.8 1666.06  12
  -2   7   5 38334.3 1303.48   5
  -2  -7   4 31594.4 1300.72   6
   2  -7  -4 29465.2 1261.56  13
  -2  -7   4 28792.1 1331.84  12
  -2  -7   4 29266.8 939.371  10
   2  -7  -4 30526.9 1145.17   7
  -2  -7   3 30507.0 1022.20  10
   2  -7  -3 27680.8 1156.39  13
   2  -7  -3 29034.1 1093.32   7
  -2  -7   3 27353.6 1198.03  12
  -2  -7   3 31288.6 1252.89   6
  -2   7   2 27499.6 1014.61  11
   2  -7  -2 28294.6 1084.89   7
   2  -7  -2 27338.8 1089.49  13
  -2  -7   2 26570.4 1068.73  12
  -2  -7   2 29251.9 1179.67   6
  -2  -7   2 29502.2 1069.04  10
  -2  -7   1 1386.23 262.212  10
  -2  -7   1 1705.48 256.350   4
   2  -7  -1 1699.84 296.934   7
   2  -7  -1 1944.72 286.753  13
  -2   7   1 1571.87 252.637  11
  -2  -7   1 1360.54 255.797   6
  -2  -7   1 1591.51 238.321  12
  -2  -7   1 1682.30 250.571   2
  -2  -7   0 88103.2 1786.40   2
  -2  -7   0 75658.0 2018.93  10
   2  -7   0 74843.1 1928.98   7
  -2  -7   0 69871.6 1176.83  12
   2  -7   0 71009.8 1531.16  13
  -2  -7   0 84772.2 1956.86   4
  -2  -7   0 65526.0 1622.37   6
  -2  -7   0 82478.4 1636.63   9
  -2   7   0 77477.4 1749.55  11
   2  -7   1 34431.1 973.804  13
  -2  -7  -1 26823.8 954.516   6
  -2  -7  -1 34427.1 1447.43  10
   2  -7   1 32579.7 1351.93   7
  -2  -7  -1 40372.5 1199.94   2
  -2  -7  -1 39165.6 1146.10   9
   2  -7   1 35718.5 1346.92   6
  -2  -7  -1 39949.4 1514.36   4
  -2  -7  -2 4411.96 573.945   4
  -2  -7  -2 3624.47 495.868  10
   2  -7   2 3978.90 449.823   6
  -2  -7  -2 2921.80 286.877   6
   2  -7   2 3819.53 477.972   7
  -2  -7  -2 4562.78 393.623   9
  -2  -7  -3 1604.94 360.083  10
   2  -7   3 2027.18 371.916   7
  -2  -7  -3 2318.83 468.636   4
   2  -7   3 2147.62 326.202   6
  -2  -7  -3 1696.43 260.838   9
  -2  -7  -4 14874.3 1065.32  10
  -2  -7  -4 18511.4 1456.56   4
  -2  -7  -4 16069.5 817.704   9
   2  -7   4 16220.0 1053.59  12
   2  -7   4 15557.0 820.511   6
  -2  -7  -5 3011.77 684.172   4
  -2  -7  -5 2259.06 338.686   9
  -2  -7  -5 1909.22 413.154  10
   2  -7   5 2084.44 443.469  12
  -2  -7  -6 12830.9 821.219   9
   2  -7   6 14277.7 1070.82  12
  -2  -7  -6 11996.9 1008.96  10
  -2  -7  -7 5396.43 879.848   4
   2  -7   7 4942.96 663.919  12
  -2   7  -8 31608.4 1775.29   3
  -2  -7  -8 35157.4 2240.05   4
  -2  -7  -9 8319.16 470.312  17
  -2   7  -9 9216.52 499.587  16
  -2   7  -9 9609.97 580.266  28
  -2  -7  -9 9053.08 508.660  20
  -2   7 -10 3228.50 358.054  28
  -2  -7 -10 3701.29 322.849  17
  -2  -7 -10 3861.21 343.154  20
  -2   7 -10 3885.06 335.083  16
  -2  -7 -11 2111.57 253.677  17
  -2  -7 -11 2283.00 279.054  20
  -2   7 -11 1594.45 284.286  28
   2  -7  11 2518.78 355.693  25
  -2   7 -11 2431.19 264.889  16
   2  -7  12 10997.1 632.818  25
  -2  -7 -12 11805.8 573.559  20
  -2   7 -12 10080.3 608.045  28
  -2   7 -12 10005.7 502.339  16
   2  -7  13 13430.8 650.651  25
  -2   7 -13 12064.6 626.266  28
  -2   7 -14 3911.47 283.923  20
   2  -7  14 3599.74 303.311  25
  -2  -7 -14 3968.72 270.895  20
  -2   7 -14 2926.15 279.592  28
  -2  -7 -15 197.094 80.3211  20
  -2   8  17 5250.55 272.023  30
   2   8 -16 1280.73 185.136  28
  -2   8  16 1159.98 164.346  30
  -2   8  15 7791.00 469.475  30
   2  -8 -15 5893.52 333.728  20
   2   8 -15 7761.94 484.817  28
   2   8 -15 6259.04 393.582  19
   2   8 -14 13065.2 660.753  28
   2   8 -14 11320.9 579.826  19
   2  -8 -14 10701.8 492.682  20
  -2   8  14 13709.0 672.760  30
   2  -8 -13 28280.1 917.805  19
   2   8 -13 29591.0 1035.51  28
   2   8 -13 25043.4 909.074  19
   2  -8 -13 23842.5 778.915  20
   2  -8 -12 28375.9 922.897  19
   2   8 -12 26194.9 936.667  19
  -2  -8  12 28404.3 1383.86  25
   2   8 -12 25713.8 969.268  28
   2  -8 -11 27948.9 887.933  19
   2   8 -11 28025.4 978.696  28
   2   8 -11 27400.8 938.249  19
  -2  -8  11 29327.5 1401.91  25
  -2  -8  10 10608.3 1082.72  14
  -2  -8  10 10407.1 1184.79  12
   2  -8 -10 10883.4 1020.86   1
  -2   8   9 15330.8 1087.22   5
  -2  -8   9 15685.2 1248.56  14
   2  -8  -9 14324.8 1144.31   1
   2  -8  -9 14637.2 1279.69  13
  -2  -8   9 18408.4 1507.87  12
  -2   8   8 8760.19 773.774   5
   2  -8  -8 10416.3 1048.40  13
  -2  -8   8 10088.2 934.151  14
  -2  -8   8 11024.6 1107.36  12
   2  -8  -8 8610.64 870.516   1
  -2   8   7 7857.61 685.481   5
  -2  -8   7 8211.53 912.673  12
   2  -8  -7 6573.53 793.585   1
   2   8  -7 7291.21 744.422   8
   2  -8  -7 7872.78 855.461  13
   2   8  -6 87846.4 2478.87   8
  -2  -8   6 89095.2 2829.80  12
   2  -8  -6 84533.0 2580.36  13
   2  -8  -6 83515.9 2152.77   7
  -2  -8   5 167456. 3286.40   6
   2  -8  -5 159239. 3299.30  13
  -2  -8   5 161215. 3614.08  12
   2   8  -5 162390. 3216.96   8
   2  -8  -5 157887. 2850.27   7
   2  -8  -4 70063.1 1850.26   7
   2  -8  -4 67193.7 1995.58  13
  -2  -8   4 67582.1 2211.24  12
  -2  -8   4 75025.6 2151.39   6
  -2  -8   4 70931.0 1561.80  10
  -2  -8   3 293138. 4157.44   6
   2  -8  -3 286290. 3692.63   7
   2  -8  -3 279971. 3831.38  13
  -2  -8   3 272153. 4154.57  12
  -2   8   3 283005. 3429.14  11
  -2  -8   3 304146. 3433.23  10
  -2   8   2 39831.7 1269.29  11
   2  -8  -2 39269.6 1364.15  13
  -2  -8   2 43379.7 1404.64  10
   2  -8  -2 40006.6 1412.49   7
  -2  -8   2 41296.7 1518.62   6
   2  -8  -1 9234.03 613.238  13
  -2   8   1 9652.90 627.185  11
  -2  -8   1 10148.2 747.136  10
  -2  -8   1 10483.4 654.182   2
  -2  -8   1 10398.9 646.348   4
  -2  -8   1 7967.98 587.570  12
  -2  -8   1 9155.45 695.083   6
   2  -8  -1 10110.4 730.357   7
   2  -8   0 13754.7 881.158   6
   2  -8   0 13846.8 880.367   7
  -2  -8   0 17752.0 927.067   4
  -2  -8   0 13219.9 622.168  12
   2  -8   0 14113.1 698.206  13
  -2  -8   0 11422.3 742.376   6
  -2  -8   0 17877.9 838.727   2
  -2  -8   0 14864.1 964.702  10
  -2  -8  -1 36715.1 1216.41   2
   2  -8   1 35000.4 1038.89  13
   2  -8   1 30904.9 1368.51   7
  -2  -8  -1 39428.6 1552.67   4
  -2  -8  -1 31024.9 1479.10  10
   2  -8   1 33231.9 1354.24   6
  -2  -8  -1 34014.1 1110.30   9
   2  -8   2 303689. 4297.52   7
  -2  -8  -2 323468. 3649.41   2
  -2  -8  -2 318592. 3456.12   9
   2  -8   2 315526. 4119.05   6
  -2  -8  -2 258827. 4456.49  10
  -2  -8  -2 372111. 5305.57   4
  -2  -8  -3 139782. 2383.12   9
   2  -8   3 146922. 3083.24   7
  -2  -8  -3 173220. 4018.61   4
   2  -8   3 142868. 2736.77   6
  -2  -8  -3 114037. 3046.89  10
  -2  -8  -4 154376. 2588.86   9
   2  -8   4 154445. 3437.44  12
   2  -8   4 150668. 2730.55   6
  -2  -8  -5 109056. 2266.19   9
   2  -8   5 111401. 2980.54  12
  -2  -8  -6 70931.1 2581.22  10
  -2  -8  -6 75470.8 2026.02   9
   2  -8   7 31412.2 1723.41  12
  -2  -8  -7 38249.0 2340.02   4
   2  -8   8 1125.46 341.342  12
  -2  -8  -8 1237.25 437.735   4
  -2   8  -9 544.456 126.059  16
  -2  -8  -9 529.539 137.947  20
  -2   8  -9 794.544 190.242  28
  -2  -8  -9 481.460 121.011  17
  -2  -8 -10 6306.32 417.686  17
  -2  -8 -10 6834.99 454.614  20
  -2   8 -10 7693.40 544.905  28
  -2   8 -10 6384.04 431.703  16
  -2   8 -11 29429.1 900.128  16
  -2  -8 -11 29597.7 920.413  20
   2  -8  11 31234.2 1108.28  25
  -2   8 -11 30034.7 1075.39  28
   2  -8  12 15674.1 751.284  25
  -2  -8 -12 15182.7 631.207  20
  -2   8 -12 16205.9 771.276  28
  -2   8 -12 13892.7 587.178  16
  -2  -8 -13 24921.1 747.953  20
  -2   8 -13 26210.3 906.327  28
   2  -8  13 25960.4 881.314  25
  -2  -8 -14 22591.8 620.934  20
   2  -8  14 21582.4 711.579  25
  -2   8 -14 20657.8 701.165  28
  -2  -8 -15 8702.10 318.758  20
   2   9 -16 5471.56 348.778  28
  -2   9  16 5241.98 323.235  30
   2   9 -15 188.486 83.3504  19
   2   9 -15 177.416 112.649  28
  -2   9  15 97.3692 82.7356  30
  -2   9  14 16061.3 709.369  30
   2   9 -14 16661.6 737.692  28
   2   9 -14 17925.2 715.374  19
   2   9 -13 14207.6 716.527  28
  -2   9  13 14546.8 714.304  30
   2  -9 -12 13728.0 650.655  19
  -2  -9  12 12117.1 898.057  25
   2   9 -12 10692.0 637.837  28
  -2   9  12 10997.8 629.217  30
   2   9 -12 12893.8 668.974  19
   2  -9 -11 29469.4 923.360  19
  -2  -9  11 27184.0 1340.20  25
   2   9 -11 28658.0 975.469  19
   2   9 -11 25717.1 955.371  28
   2  -9 -10 4173.12 714.059  13
   2  -9 -10 4325.07 342.849  19
   2  -9  -9 16323.3 1368.01  13
  -2  -9   9 19164.0 1422.53  14
  -2  -9   9 21360.4 1702.21  12
   2  -9  -9 17383.6 1245.35   1
   2  -9  -8 17661.0 1211.31   1
   2  -9  -8 18057.3 1363.13  13
  -2  -9   8 20704.2 1598.35  12
   2  -9  -7 1974.41 425.701  13
   2   9  -7 2136.75 423.771   8
  -2  -9   7 1884.98 463.576  12
   2  -9  -7 1602.82 374.679   1
  -2  -9   6 6846.29 863.339  12
   2  -9  -6 4410.49 620.558   1
   2  -9  -6 5837.19 741.359  13
   2   9  -6 5926.58 686.580   8
  -2  -9   6 6743.79 757.776   6
   2   9  -5 13877.9 997.060   8
  -2  -9   5 16473.0 1116.94   6
   2  -9  -5 14163.2 932.217   7
   2  -9  -5 14969.1 1055.53  13
  -2  -9   5 15078.1 1201.49  12
  -2   9   4 2636.34 360.099  11
  -2  -9   4 2766.57 329.561  10
   2  -9  -4 2729.13 403.145   7
  -2  -9   4 2325.53 441.671  12
  -2  -9   4 2896.41 465.514   6
   2  -9  -4 2191.08 389.392  13
   2  -9  -3 13489.0 885.643   7
   2  -9  -3 13998.3 901.836  13
  -2  -9   3 12574.5 969.454  12
  -2   9   3 14553.8 808.784  11
  -2  -9   3 15038.6 826.558  10
  -2  -9   3 14867.9 1015.41   6
   2  -9  -2 54824.7 1626.09  13
  -2  -9   2 60744.0 1789.62  10
  -2  -9   2 53836.2 1897.03   6
   2  -9  -2 56517.2 1812.49   7
  -2   9   2 57959.1 1588.77  11
   2  -9  -1 8620.71 714.721   7
   2  -9  -1 8385.47 597.303  13
  -2  -9   1 9911.07 650.586   4
  -2  -9   1 9559.70 779.490  10
  -2  -9   1 6340.39 594.147  12
  -2  -9   1 7374.21 684.802   6
  -2   9   1 8310.44 602.544  11
  -2  -9   0 21792.4 939.573  12
  -2  -9   0 34465.0 1333.57   4
  -2  -9   0 27541.3 1421.49  10
   2  -9   0 26867.4 1000.37  13
  -2  -9   0 18824.4 1049.18   6
  -2  -9   0 32859.0 1191.34   2
   2  -9   0 27078.1 1287.98   6
   2  -9   0 26980.4 1292.67   7
  -2  -9  -1 122925. 2815.95   4
   2  -9   1 96556.1 2388.03   6
   2  -9   1 86264.1 2320.38   7
  -2  -9  -1 52372.4 1751.84   6
  -2  -9  -1 76584.2 2493.69  10
  -2  -9  -1 109466. 2218.16   2
   2  -9   2 4420.14 542.795   7
   2  -9   2 4234.24 514.020   6
  -2  -9  -2 4030.95 406.155   9
  -2  -9  -2 4666.71 466.194   2
  -2  -9  -2 3176.45 526.952  10
  -2  -9  -3 4467.51 638.399  10
   2  -9   3 6007.70 652.436   7
   2  -9   3 5662.74 578.466   6
  -2  -9  -3 5694.02 529.080   2
  -2  -9  -3 4924.92 462.378   9
   2  -9   4 44155.3 1574.31   6
  -2  -9  -4 42331.0 1415.81   9
   2  -9   4 45103.0 1949.18  12
  -2  -9  -5 661.773 367.493   4
   2  -9   5 779.316 246.992   6
   2  -9   5 1028.05 345.723  12
  -2  -9  -5 210.959 169.378  10
  -2  -9  -5 567.479 199.151   9
   2  -9   6 19487.4 1367.38  12
  -2  -9  -6 15127.6 1243.28  10
  -2  -9  -7 126.009 147.563   4
   2  -9   7 505.208 256.248  12
  -2  -9  -8 12228.0 1317.58   4
   2  -9   8 10459.0 1083.67  12
  -2  -9  -9 15532.7 671.319  20
  -2  -9  -9 13460.2 604.271  17
  -2   9  -9 15528.9 663.547  16
  -2   9  -9 15067.3 739.328  28
  -2  -9 -10 1900.76 249.930  20
  -2  -9 -10 1998.18 243.470  17
  -2   9 -10 1965.08 246.183  16
  -2   9 -10 1679.11 265.799  28
   2  -9  11 71.0469 145.603  25
  -2  -9 -11 216.482 117.154  20
  -2   9 -11 381.739 116.795  16
  -2   9 -11 193.197 150.940  28
   2  -9  12 11882.4 645.316  25
  -2  -9 -12 12331.5 561.663  20
  -2   9 -12 11884.7 535.687  16
  -2   9 -12 10516.1 618.101  28
  -2  -9 -13 7576.42 400.029  20
   2  -9  13 6789.52 447.056  25
  -2   9 -13 6153.30 440.925  28
   2   9  14 2347.48 198.321  30
  -2   9 -14 2769.85 268.954  28
   2 -10 -16 7652.84 360.260  24
   2  10 -16 7801.64 400.580  28
  -2  10  16 7571.88 364.213  30
  -2  10  15 4560.31 331.169  30
   2  10 -15 5043.46 326.092  19
   2  10 -15 4808.24 365.114  28
  -2  10  14 21961.2 800.838  30
   2  10 -14 21525.2 820.352  28
   2  10 -13 26898.0 927.746  19
  -2  10  13 29904.8 993.438  30
   2  10 -13 28986.2 1006.67  28
  -2  10  12 46315.6 1266.41  30
   2  10 -12 40682.2 1179.50  19
   2  10 -12 43595.4 1266.56  28
  -2 -10  12 44665.4 1657.25  25
   2  10 -11 8002.71 523.424  19
  -2  10  11 9314.98 567.806  30
   2 -10 -11 7410.87 468.457  19
   2  10 -11 8789.96 572.226  28
  -2 -10  11 7614.90 698.749  25
  -2  10  10 47175.3 1252.62  30
   2  10 -10 48828.3 1287.47  28
   2 -10 -10 44798.6 1115.48  19
   2 -10  -9 1378.53 390.290  13
  -2 -10   9 1556.69 431.603  14
  -2 -10   9 1641.46 497.096  12
   2 -10  -9 1735.34 386.646   1
   2 -10  -8 66104.4 2312.69   1
   2 -10  -8 71840.9 2755.36  13
   2 -10  -7 29316.3 1668.19  13
   2  10  -7 29180.1 1625.35   8
  -2 -10   7 31619.7 1978.32  12
   2 -10  -7 26628.8 1417.44   1
   2  10  -6 147065. 3519.93   8
   2 -10  -6 137750. 3375.11  13
  -2 -10   6 148161. 4112.67  12
   2 -10  -5 49857.4 1843.97   7
  -2 -10   5 51033.0 2328.38  12
   2  10  -5 52722.9 2036.06   8
  -2  10   5 54532.3 1716.39  11
   2 -10  -5 52753.5 1942.74  13
   2 -10  -4 266389. 4181.16   7
   2 -10  -4 260099. 4082.25  13
  -2  10   4 271148. 3705.79  11
  -2 -10   3 28503.5 1529.46   6
  -2  10   3 30404.7 1217.53  11
   2 -10  -3 27650.6 1258.83  13
  -2 -10   3 24213.9 1448.38  12
   2 -10  -3 27727.4 1365.07   7
  -2 -10   3 32607.6 1308.10  10
   2 -10  -2 179139. 3012.62  13
   2 -10  -2 179149. 3385.00   7
  -2  10   2 186781. 2966.66  11
  -2 -10   2 175081. 3683.12   6
   2 -10  -1 42536.1 1653.74   7
  -2 -10   1 34626.2 1607.85   6
  -2 -10   1 49933.8 1511.91   4
  -2 -10   1 28589.9 1376.07  12
  -2  10   1 45432.8 1472.00  11
   2 -10  -1 40120.4 1614.58   6
  -2 -10   1 47967.6 1876.15  10
   2 -10  -1 40938.4 1331.53  13
   2 -10   0 3122.69 467.642   7
  -2 -10   0 3219.17 528.749  10
   2 -10   0 3571.48 390.604  13
  -2 -10   0 4699.89 511.511   4
   2 -10   0 3282.73 482.688   6
  -2 -10   0 5584.36 511.348   2
  -2 -10   0 2179.59 387.896   6
   2 -10   1 56701.3 1895.89   7
  -2 -10  -1 79509.0 2318.18   4
  -2 -10  -1 28888.9 1419.68   6
  -2 -10  -1 44261.8 2009.59  10
  -2 -10  -1 65645.5 1778.42   2
   2 -10   1 59476.9 1950.90   6
  -2 -10  -2 35876.9 1350.55   2
   2 -10   2 35019.9 1557.77   7
   2 -10   2 34908.6 1504.04   6
   2 -10   3 2746.20 455.475   7
  -2 -10  -3 3023.94 407.473   2
  -2 -10  -3 2247.75 483.959  10
  -2 -10  -3 2008.90 304.259   9
   2 -10   3 2584.54 423.252   6
  -2 -10  -3 2977.83 518.358   4
   2 -10   4 216451. 4433.54  12
  -2 -10  -4 216873. 3276.14   9
   2 -10   4 213302. 3615.34   6
  -2 -10  -5 13893.4 942.050   2
   2 -10   5 14406.6 1169.46  12
  -2 -10  -5 12601.9 826.005   9
  -2 -10  -5 11652.3 1130.03  10
   2 -10   5 13417.7 937.907   6
  -2 -10  -6 144378. 4034.89  10
   2 -10   6 171014. 4145.30  12
   2 -10   7 378.001 232.751  12
  -2 -10  -7 194.838 157.881   4
  -2 -10  -7-11.3640 83.4035  10
  -2  10  -8 42300.2 1210.15  28
  -2 -10  -8 41678.0 1043.19  17
  -2 -10  -8 43907.5 1106.26  20
  -2  10  -9 5320.37 456.728  28
  -2 -10  -9 6308.89 428.651  20
  -2  10  -9 5987.35 418.977  16
  -2 -10  -9 6187.33 417.614  17
  -2 -10 -10 51371.1 1213.86  20
  -2  10 -10 51075.5 1400.79  28
  -2  10 -10 48426.8 1181.97  16
  -2  10 -11 725.199 143.009  16
   2 -10  11 756.147 190.323  25
  -2 -10 -11 504.853 122.378  20
  -2  10 -11 822.792 186.804  28
  -2  10 -12 38380.6 1138.99  28
  -2 -10 -12 39270.6 971.599  20
   2 -10  12 38329.8 1129.03  25
   2  10  13 3607.68 271.853  30
   2 -10  13 3925.48 336.886  25
  -2  10 -13 3988.23 347.263  28
  -2 -10 -13 4069.36 285.961  20
  -2 -10 -14 32927.4 696.374  20
   2 -10  14 32112.9 812.823  25
  -2  11  16 381.149 91.6948  30
   2 -11 -16 415.938 93.8592  24
   2  11 -16 291.144 100.483  28
  -2  11  15 907.475 146.167  30
   2  11 -15 832.732 156.431  28
   2  11 -14 16283.4 654.806  19
   2  11 -14 14281.2 664.463  28
  -2  11  14 15038.3 643.162  30
   2  11 -13 162.452 129.611  28
  -2  11  13 304.176 143.984  30
   2  11 -13 29.8296 74.8526  19
  -2  11  12 34311.2 1079.99  30
   2  11 -12 35851.3 1141.44  28
   2  11 -11 2423.91 310.949  28
  -2  11  11 2323.27 288.967  30
  -2  11  10 37382.4 1124.58  30
   2  11 -10 37814.5 1150.98  28
  -2 -11   9 87.7598 94.4911  14
   2 -11  -9 19.5161 225.268  13
  -2 -11   9 25.2946 163.235  12
   2 -11  -9 130.492 145.507   1
   2 -11  -8 119.995 102.778   1
   2 -11  -8-18.9604 153.648  13
  -2  11   7 2761.16 445.691  11
   2 -11  -7 2317.00 414.440   1
   2 -11  -7 2669.58 504.280  13
  -2 -11   7 2668.70 616.909  12
   2  11  -7 2142.08 460.698   8
  -2  11   6 31162.1 1411.54  11
  -2 -11   6 31273.6 2013.18  12
   2  11  -6 30044.3 1670.78   8
  -2 -11   6 34815.4 1841.49   6
   2 -11  -6 25503.2 1257.60   1
   2 -11  -6 29155.7 1555.06  13
   2 -11  -5 25727.2 1389.66   7
   2 -11  -5 29535.0 1500.48  13
  -2 -11   5 32744.5 1771.26   6
  -2 -11   5 27147.7 1794.07  12
   2 -11  -5 23527.6 1165.21   1
  -2  11   5 29596.0 1314.64  11
  -2 -11   4 44184.5 2024.77   6
   2 -11  -4 37298.1 1570.65  13
  -2  11   4 39700.3 1469.80  11
  -2 -11   4 31786.6 1879.74  12
   2 -11  -4 36689.8 1642.23   7
   2 -11  -3 5529.17 638.602   7
   2 -11  -3 5068.41 553.622  13
  -2 -11   3 6827.75 635.057  10
  -2  11   3 5653.57 540.517  11
  -2 -11   3 5369.77 701.124   6
  -2  11   2 162412. 2846.62  11
  -2 -11   2 146014. 3581.59   6
   2 -11  -2 160891. 3372.98   7
   2 -11  -2 151138. 2820.74  13
   2 -11  -1 70282.0 2230.69   6
   2 -11  -1 70992.8 2215.56   7
   2 -11  -1 72322.6 1817.85  13
  -2 -11   1 90064.9 2087.84   4
  -2 -11   1 53244.5 2128.42   6
  -2 -11   1 81298.4 2583.56  10
  -2 -11   1 39178.1 1734.08  12
   2 -11   0 9165.11 803.838   7
  -2 -11   0 11425.5 802.498   4
   2 -11   0 9482.51 819.066   6
   2 -11   0 9399.08 642.985  13
  -2 -11   0 7919.31 877.708  10
   2 -11   1 67933.5 2128.07   7
  -2 -11  -1 48532.8 2202.46  10
  -2 -11  -1 29688.7 1540.61   6
  -2 -11  -1 77733.4 1999.79   2
   2 -11   1 66809.0 2120.76   6
  -2 -11  -1 92225.3 2517.58   4
   2 -11   2 774.244 248.198   6
  -2 -11  -2 1173.74 318.000   4
  -2 -11  -2 893.639 225.953   2
  -2 -11  -2 878.033 312.254  10
   2 -11   2 767.391 245.937   7
  -2 -11  -3 1697.13 318.703   2
  -2 -11  -3 1346.74 398.929  10
  -2 -11  -3 2249.80 472.169   4
   2 -11   3 1702.45 367.020   6
   2 -11   4 4940.14 593.779   6
  -2 -11  -4 5700.88 617.514   2
   2 -11   4 5785.91 786.226  12
  -2 -11  -4 6542.00 839.685   4
  -2 -11  -4 4418.51 717.538  10
   2 -11   5 27642.8 1675.69  12
  -2 -11  -5 30172.4 1442.29   2
   2 -11   5 28163.9 1398.32   6
  -2 -11  -6 11187.1 1186.92   4
   2 -11   6 8144.96 959.615  12
  -2 -11  -6 6962.38 923.622  10
  -2 -11  -6 9630.96 864.576   2
  -2 -11  -7 180.594 138.685   2
  -2 -11  -7 254.325 179.657   4
   2 -11   7 13.3299 98.1285  12
  -2 -11  -7 92.1989 85.1622  10
  -2 -11  -8 4030.05 373.829  24
  -2 -11  -8 3484.44 307.737  17
  -2  11  -8 4810.64 424.179  28
  -2 -11  -8 3921.07 335.309  20
  -2  11  -8 3480.90 317.594  16
  -2 -11  -9 19575.7 749.458  20
  -2  11  -9 18401.0 839.230  28
  -2  11  -9 19041.6 744.021  16
  -2 -11 -10 1401.95 218.565  20
  -2  11 -10 2027.94 308.662  28
  -2  11 -10 1435.58 224.881  16
  -2  11 -11 382.881 106.574  16
  -2 -11 -11 132.381 79.8525  20
  -2  11 -11 202.284 102.873  28
   2 -11  11 228.379 122.610  25
   2 -11  12 525.042 175.919  25
  -2 -11 -12 594.065 147.352  20
  -2  11 -12 597.915 190.919  28
   2 -11  13 307.344 100.114  25
  -2  11 -13 520.289 136.520  28
  -2 -11 -13 514.463 109.914  20
  -2  11 -14 1161.13 160.583  28
   2 -11  14 1485.56 172.647  25
   2 -12 -16 10962.7 384.259  24
   2  12 -16 9922.29 406.729  28
  -2  12  16 9645.11 368.637  30
   2 -12 -15 585.372 122.309  24
   2  12 -15 487.041 115.850  28
  -2  12  15 512.731 107.758  30
  -2  12  14 24995.0 796.269  30
   2  12 -14 26189.5 865.017  28
   2  12 -13 3907.74 365.857  28
  -2  12  13 4137.82 356.095  30
   2  12 -13 4311.62 363.738  19
  -2  12  12 59259.5 1395.28  30
   2  12 -12 55549.8 1367.33  19
   2  12 -12 59640.6 1461.31  28
   2  12 -11 5953.95 473.187  28
  -2  12  11 5544.08 432.451  30
   2  12 -10 37865.8 1163.96  28
  -2  12  10 40439.9 1167.35  30
   2 -12  -9 42939.9 2189.41  13
  -2  12   9 44627.0 1193.62  30
   2  12  -9 46401.2 1251.52  28
  -2 -12   8 4149.71 830.819  12
   2 -12  -8 3729.07 605.698  13
  -2  12   7 5368.05 633.728  11
   2 -12  -7 5313.59 711.065  13
  -2 -12   7 5997.02 957.736  12
  -2  12   6 55617.8 1947.84  11
   2 -12  -6 55154.9 2174.29  13
  -2 -12   6 55128.9 2798.49  12
  -2 -12   6 63487.1 2620.09   6
   2  12  -6 54435.2 2353.05   8
  -2 -12   5 7072.10 891.142   6
   2 -12  -5 4709.83 633.911   7
   2 -12  -5 4905.36 622.629  13
  -2 -12   5 4581.67 807.625  12
  -2  12   5 5397.78 584.231  11
   2 -12  -4 192301. 3609.03  13
  -2 -12   4 215606. 4720.26   6
  -2  12   4 208601. 3473.04  11
   2 -12  -4 185622. 3780.96   7
   2 -12  -3 4910.19 551.060  13
  -2 -12   3 904.759 328.476  12
  -2 -12   3 2551.26 514.326   6
  -2 -12   3 4520.47 547.694  10
  -2  12   3 1827.15 329.860  11
   2 -12  -3 1703.25 386.390   7
   2 -12  -2 313728. 4964.71   6
   2 -12  -2 305102. 4794.04   7
   2 -12  -2 316615. 4173.59  13
   2 -12  -1 42387.3 1744.61   7
   2 -12  -1 44449.6 1496.56  13
   2 -12  -1 43769.8 1839.83   6
   2 -12   0 70838.9 2235.36   7
   2 -12   0 72698.5 2338.32   6
  -2 -12   0 73136.2 2729.18  10
   2 -12   1 67087.6 2172.40   7
  -2 -12  -1 71427.3 2011.86   2
   2 -12   1 66359.8 2203.23   6
   2 -12   2 43423.4 1791.31   7
   2 -12   2 44330.1 1839.36   6
  -2 -12  -2 44728.3 1625.09   2
   2 -12   3 1059.02 290.774   6
  -2 -12  -3 1336.56 288.533   2
  -2 -12  -3 1958.34 442.501   4
  -2 -12  -3 1430.68 425.131  10
   2 -12   4 176259. 4313.45  12
   2 -12   4 173895. 3566.83   6
  -2 -12  -5 3131.44 484.461   2
  -2 -12  -5 2439.65 559.216  10
   2 -12   5 2677.96 550.513  12
   2 -12   5 3112.20 488.598   6
  -2 -12  -5 3649.21 646.513   4
   2 -12   6 129339. 3877.27  12
  -2 -12  -6 141577. 3449.95   2
  -2 -12  -7 2079.47 243.477  20
  -2 -12  -7 1931.77 436.297   2
  -2 -12  -7 1648.52 213.488  17
  -2 -12  -7 1298.37 408.308  10
  -2  12  -7 1967.35 231.435  16
  -2 -12  -8 85061.0 1726.74  24
  -2 -12  -8 84779.7 1544.59  20
  -2  12  -8 87948.1 1802.46  28
  -2  12  -8 85607.0 1575.39  16
  -2 -12  -9 5763.00 452.841  24
  -2  12  -9 5831.88 476.358  28
  -2  12  -9 5609.23 405.324  16
  -2 -12  -9 5794.42 409.054  20
  -2 -12 -10 34512.6 973.018  20
  -2  12 -10 35975.8 1169.44  28
   2 -12  10 34328.9 1145.20  25
  -2  12 -10 35804.8 998.518  16
   2 -12  11 2674.56 309.244  25
  -2  12 -11 2275.32 289.558  28
  -2  12 -11 2413.70 249.691  16
  -2 -12 -11 2536.29 257.170  20
   2 -12  12 28785.7 918.918  25
  -2 -12 -12 30589.3 807.792  20
  -2  12 -12 29813.0 963.173  28
  -2  12 -13 2549.42 253.729  28
   2 -12  13 2960.57 265.950  25
  -2 -12 -14 11091.3 364.052  20
   2 -12  14 9897.40 398.310  25
  -2  13  16 1155.65 120.618  30
  -2  13  15 135.058 72.5971  30
   2 -13 -15 166.476 78.2630  24
   2  13 -15 30.4629 53.7160  28
   2  13 -14 6002.84 370.110  19
   2  13 -14 5263.50 390.282  28
  -2  13  14 4777.06 342.389  30
   2 -13 -14 6345.81 382.590  24
  -2  13  13 5168.67 378.183  30
   2  13 -13 4913.85 376.687  19
   2  13 -13 5334.39 409.810  28
   2  13 -12 30632.8 1032.20  28
  -2  13  12 29353.1 966.005  30
  -2  13  11 19429.0 803.515  30
   2  13 -11 19750.5 847.921  28
  -2  13  10 38540.4 1131.99  30
   2  13 -10 38928.9 1183.89  28
  -2 -13   9 1273.26 208.384  29
  -2  13   9 1177.80 205.699  30
   2  13  -9 1343.72 229.774  28
  -2 -13   8 3729.97 806.897  12
   2 -13  -8 2871.56 550.587  13
  -2  13   7 867.032 270.525  11
   2 -13  -7 837.016 299.753  13
  -2 -13   7 775.168 381.996  12
  -2  13   6 8061.16 765.572  11
   2 -13  -6 6494.68 752.884  13
  -2 -13   6 6663.84 1026.23  12
   2  13  -6 6776.34 865.282   8
  -2 -13   6 8599.28 1019.20   6
   2 -13  -5 70870.9 2341.26  13
  -2  13   5 73991.1 2218.43  11
   2 -13  -4 17463.2 1184.27   7
   2 -13  -4 18010.5 1117.27  13
  -2 -13   4 20807.7 1554.14   6
  -2  13   4 19214.8 1081.16  11
   2 -13  -3 23614.5 1370.36   7
   2 -13  -3 22749.0 1199.24  13
  -2  13   3 23701.2 1172.89  11
  -2 -13   3 23700.5 1638.39   6
   2 -13  -3 23229.2 1454.45   6
   2 -13  -2 4196.39 582.792   7
   2 -13  -2 3887.58 478.649  13
   2 -13  -2 3924.93 583.942   6
  -2 -13   2 4935.24 651.313  10
  -2 -13   2 3798.28 669.236   6
  -2 -13   2 2543.61 553.365  12
   2 -13  -1 2398.37 447.760   7
  -2 -13   1 3188.42 567.995  10
   2 -13  -1 2446.28 476.728   6
  -2 -13   1 1961.25 458.691   6
  -2 -13   0 36152.6 1506.48   4
   2 -13   0 30497.2 1502.43   7
  -2 -13   0 34839.2 1957.43  10
   2 -13   0 28967.9 1508.18   6
  -2 -13  -1 3242.13 485.642   4
   2 -13   1 2095.18 418.071   7
  -2 -13  -1 2139.17 507.563  10
  -2 -13  -1 1746.83 409.752   6
   2 -13   1 2011.28 418.715   6
   2 -13   2 121.126 106.333   6
  -2 -13  -2 438.740 218.484   4
  -2 -13  -2 260.457 145.769   2
  -2 -13  -2 580.377 275.777  10
  -2 -13  -3 51458.0 1854.15   2
   2 -13   3 48998.6 1974.85   6
  -2 -13  -3 49515.0 2456.72  10
  -2 -13  -4 774.413 234.062   2
   2 -13   4 841.031 276.008   6
  -2 -13  -4 879.292 361.127  10
  -2 -13  -4 876.479 356.800   4
   2 -13   4 558.252 289.145  12
   2 -13   5 9442.66 1063.52  12
  -2 -13  -5 8290.16 1041.85  10
  -2 -13  -5 9487.04 868.798   2
   2 -13   5 9155.18 868.121   6
  -2 -13  -5 12334.1 1182.12   4
   2 -13   6 2307.96 552.891  12
  -2 -13  -6 2226.25 455.064   2
  -2 -13  -6 1983.74 532.622  10
  -2 -13  -6 2695.55 585.053   4
  -2  13  -7 26136.9 973.659  28
  -2  13  -7 28059.8 885.146  16
  -2 -13  -7 26073.6 843.215  20
  -2 -13  -8 395.390 146.455  24
  -2  13  -8 241.000 130.786  28
  -2  13  -8 425.324 128.301  16
  -2 -13  -8 329.322 116.384  20
  -2 -13  -9 2735.18 311.607  24
  -2 -13  -9 2823.56 280.644  20
  -2  13  -9 2916.85 344.307  28
  -2  13  -9 2761.95 286.163  16
  -2 -13 -10 2257.70 248.167  20
   2 -13  10 2313.26 301.964  25
  -2  13 -10 2438.97 311.709  28
  -2  13 -10 2102.30 243.952  16
  -2 -13 -11 1379.18 197.016  20
   2 -13  11 1498.17 238.663  25
  -2  13 -11 1283.11 180.129  16
  -2  13 -11 1770.72 251.189  28
  -2  13 -12 148.831 125.317  28
  -2 -13 -12 125.846 81.3125  20
   2 -13  12 166.532 99.4825  25
   2 -13  13 2955.16 249.504  25
  -2 -13 -13 3406.50 230.879  20
  -2  13 -13 3417.14 281.392  28
  -2 -13 -14 589.628 80.9182  20
   2 -14 -15 9827.16 397.862  24
  -2  14  15 9099.38 381.571  30
   2  14 -15 9170.13 421.636  28
   2  14 -14 8084.78 450.494  28
  -2  14  14 8463.81 424.819  30
   2 -14 -14 8867.04 434.316  24
   2  14 -13 308.993 108.539  19
  -2  14  13 241.815 93.9691  30
   2  14 -13 134.634 100.190  28
   2  14 -12 19667.8 812.037  28
   2  14 -12 18342.0 765.407  19
  -2  14  12 20562.3 777.865  30
   2  14 -11 38125.5 1163.72  28
  -2  14  11 38650.4 1111.62  30
   2  14 -10 16541.3 780.745  28
  -2  14  10 16992.9 749.820  30
  -2  14   9 48314.9 1242.83  30
   2  14  -9 47977.7 1300.48  28
   2 -14  -9 52168.9 1406.43  27
  -2 -14   9 49255.6 1229.35  29
  -2  14   8 9466.32 541.800  30
   2 -14  -8 9497.27 591.090  27
   2  14  -8 9286.82 560.519  28
  -2 -14   7 33185.0 2112.77   6
  -2 -14   7 29201.0 2246.69  12
   2 -14  -7 27056.5 1639.95  13
   2  14  -6 13421.6 1263.29   8
   2 -14  -6 12624.1 1066.59  13
  -2 -14   6 16362.0 1467.56   6
  -2 -14   6 12195.8 1423.28  12
  -2  14   6 13981.5 1023.34  11
  -2 -14   5 7409.21 977.067   6
  -2  14   5 5366.38 614.775  11
   2 -14  -5 6622.32 735.044  13
  -2 -14   5 5279.10 920.244  12
  -2 -14   4 90344.5 3370.31   6
   2 -14  -4 75306.8 2484.11   7
  -2  14   4 82067.8 2295.68  11
   2 -14  -4 79688.7 2894.62   6
  -2 -14   4 68238.3 3131.33  12
   2 -14  -4 82074.1 2456.66  13
   2 -14  -3 167948. 4056.24   6
   2 -14  -3 161406. 3626.68   7
   2 -14  -3 167824. 3361.75  13
  -2  14   3 171981. 3288.01  11
   2 -14  -2 81858.0 2550.49   7
   2 -14  -2 83024.9 2283.94  13
   2 -14  -2 83041.4 2766.72   6
  -2 -14   2 83843.2 3173.98   6
   2 -14  -1 189991. 4073.64   6
  -2 -14   1 178599. 4496.05   6
   2 -14   0 46717.8 1911.89   7
  -2 -14   0 55069.1 1897.13   4
   2 -14   0 43971.5 1906.96   6
  -2 -14   0 56197.2 2537.91  10
  -2 -14   0 36185.1 1962.87   6
   2 -14   1 23436.6 1363.83   7
   2 -14   1 21919.8 1361.91   6
  -2 -14  -1 26825.7 1413.57   4
  -2 -14  -1 27267.0 1811.86  10
   2 -14   2 36102.9 1754.44   6
  -2 -14  -2 39752.2 2215.78  10
   2 -14   3 6043.79 722.474   6
  -2 -14  -3 7272.59 968.880  10
  -2 -14  -3 6629.83 687.242   2
   2 -14   3 6616.70 857.700  12
  -2 -14  -3 7860.81 863.874   4
   2 -14   4 23519.2 1674.61  12
  -2 -14  -4 25231.3 1823.11  10
   2 -14   4 21459.7 1336.51   6
  -2 -14  -4 25041.3 1383.27   2
   2 -14   5 23742.7 1473.57   6
   2 -14   5 22248.7 1659.65  12
  -2 -14  -5 27491.9 1764.50   4
  -2 -14  -5 22661.4 1375.05   2
  -2 -14  -5 22570.9 1758.59  10
  -2 -14  -6 40982.6 1026.93  20
  -2  14  -6 42720.0 1209.04  28
  -2  14  -6 42838.0 1087.92  16
  -2 -14  -7 92864.9 1783.24  24
  -2 -14  -7 88633.3 1551.70  20
  -2  14  -7 92053.3 1839.12  28
  -2  14  -7 90586.4 1617.25  16
  -2 -14  -8 31088.4 1043.67  24
  -2  14  -8 31763.2 1112.16  28
  -2  14  -8 30908.9 954.041  16
  -2 -14  -8 30419.0 919.203  20
  -2  14  -9 45713.3 1325.01  28
  -2 -14  -9 43575.9 1088.03  20
  -2 -14  -9 41976.6 1189.22  24
  -2  14  -9 45132.3 1139.14  16
  -2  14 -10 6900.01 507.913  28
  -2 -14 -10 6350.83 399.223  20
   2 -14  10 5922.42 451.112  25
  -2 -14 -10 6017.62 428.397  24
  -2  14 -10 6074.10 402.940  16
   2 -14  11 21885.2 805.363  25
  -2  14 -11 21881.3 849.768  28
  -2  14 -11 23114.3 720.693  16
  -2 -14 -11 24038.9 725.208  20
  -2  14 -12 7175.64 441.722  28
  -2 -14 -12 7571.33 370.682  20
   2 -14  12 6379.32 393.722  25
  -2  14 -13 5107.60 322.255  28
   2 -14  13 4946.71 295.101  25
   2  15 -15 1155.51 151.088  28
  -2  15  15 960.346 123.123  30
   2 -15 -14 276.900 93.7876  24
  -2  15  14 195.391 75.9046  30
   2  15 -14 127.153 73.4363  28
   2  15 -13 10300.4 502.188  19
  -2  15  13 9928.24 486.007  30
   2 -15 -13 11438.4 517.346  24
   2  15 -13 9709.88 520.003  28
   2 -15 -12 225.740 106.291  24
  -2  15  12 276.055 107.761  30
   2  15 -12 152.378 85.8322  19
   2  15 -12 234.142 113.266  28
  -2  15  11 27882.8 920.004  30
   2  15 -11 27654.2 977.996  28
   2 -15 -10 203.770 109.987  27
  -2  15  10 97.7839 96.8061  30
   2  15 -10 45.6351 94.5768  28
  -2  15   9 9622.41 567.271  30
   2  15  -9 10152.7 608.939  28
   2 -15  -9 11483.1 664.072  27
  -2 -15   9 10656.6 578.930  29
  -2 -15   8 766.515 160.289  29
   2  15  -8 943.227 193.793  28
   2 -15  -8 817.805 184.246  27
  -2  15   8 656.286 150.510  30
   2 -15  -7 198.693 181.431   6
   2 -15  -7-33.6598 144.170  13
  -2 -15   7 341.828 317.720  12
  -2 -15   7 57.7020 146.172   6
  -2 -15   6 1703.29 479.846   6
   2  15  -6 1506.60 429.188   8
   2 -15  -6 1414.51 436.180   6
   2 -15  -6 1591.08 396.291  13
  -2 -15   6 1651.27 553.817  12
   2 -15  -5 14216.7 1317.67   6
   2 -15  -5 14075.6 1089.95  13
  -2  15   5 14428.7 1027.30  11
  -2 -15   5 13406.1 1486.75  12
  -2 -15   5 18188.8 1590.70   6
  -2 -15   4 1805.22 516.489   6
   2 -15  -4 1561.92 406.166   6
  -2  15   4 1441.60 317.653  11
   2 -15  -4 1419.11 327.366  13
  -2 -15   4 1923.35 575.458  12
   2 -15  -4 1609.63 374.210   7
   2 -15  -3 18655.4 1171.38  13
  -2 -15   3 22981.1 1756.86   6
   2 -15  -3 18827.4 1253.35   7
   2 -15  -3 19846.4 1444.82   6
   2 -15  -2 9634.47 898.924   7
   2 -15  -2 10045.3 990.344   6
  -2 -15   2 11786.9 1070.28  10
  -2 -15   2 10103.3 1144.62   6
  -2 -15   1 228.179 221.230   6
   2 -15  -1 119.235 151.525   7
   2 -15  -1 510.624 266.525   6
  -2 -15   1 437.737 250.597  10
  -2 -15   0 178.397 148.294   6
   2 -15   0-41.4130 178.589   6
  -2 -15   0-46.7123 160.782  10
  -2 -15   0 94.6301 74.5719   4
   2 -15   0 10.0283 118.239   7
  -2 -15  -1 11693.8 1213.38  10
  -2 -15  -1 11068.8 918.635   4
   2 -15   1 9373.68 926.151   6
  -2 -15  -2 7738.24 817.434   4
   2 -15   2 6198.87 748.229   6
  -2 -15  -2 7110.09 968.026  10
   2 -15   3 16132.4 1390.54  12
  -2 -15  -3 19501.2 1600.78  10
   2 -15   3 15837.0 1196.51   6
  -2 -15  -3 21370.0 1440.62   4
   2 -15   4 201.217 137.039   6
  -2 -15  -4 226.248 201.342  10
  -2 -15  -4 451.977 193.281   2
  -2 -15  -4 146.898 169.567   4
   2 -15   4 585.358 290.400  12
   2 -15   5 625.062 320.949  12
   2 -15   5 175.677 172.815   6
  -2 -15  -5 148.831 132.786   2
  -2 -15  -5 68.0748 137.567  10
  -2 -15  -5 239.386 180.148   4
  -2 -15  -6 272.030 107.388  24
  -2  15  -6 251.352 91.5737  16
  -2  15  -6 86.5065 86.1266  28
  -2 -15  -6 171.811 73.3673  20
  -2 -15  -7 27875.3 986.858  24
  -2 -15  -7 28672.8 881.721  20
  -2  15  -7 28383.4 1039.21  28
  -2 -15  -8 4579.72 406.677  24
  -2 -15  -8 4330.82 347.216  20
  -2  15  -8 4810.71 440.059  28
  -2  15  -8 4470.06 364.234  16
  -2  15  -9 296.054 119.143  16
  -2 -15  -9 701.431 160.719  24
  -2  15  -9 372.831 167.390  28
  -2 -15  -9 287.686 118.875  20
  -2 -15 -10 2607.76 274.607  24
   2 -15  10 2781.66 304.761  25
  -2 -15 -10 3250.37 277.003  20
  -2  15 -10 3435.85 298.815  16
  -2  15 -10 2759.72 317.396  28
  -2  15 -11 4495.02 308.934  16
  -2 -15 -11 5438.93 334.061  20
  -2  15 -11 5932.73 440.558  28
   2 -15  11 4661.91 354.967  25
   2 -15  12 9.04289 58.7248  25
  -2 -15 -12 75.4101 43.5947  20
  -2  15 -12 22.8796 68.0572  28
  -2 -15 -13 5165.97 247.504  20
  -2 -15 -13 5314.25 258.043  27
  -2  15 -13 5658.06 316.170  28
   2  16 -15 7081.08 313.275  28
  -2  16  15 6826.08 276.889  30
   2 -16 -15 7006.50 288.379  24
   2 -16 -14 33.4763 53.8999  24
  -2  16  14-8.16664 42.4858  30
   2  16 -14 66.2428 50.1937  28
   2 -16 -13 835.585 142.151  24
   2  16 -13 856.363 141.912  19
  -2  16  13 1012.70 149.403  30
   2  16 -13 1000.28 164.503  28
   2 -16 -12 2140.05 244.507  24
  -2  16  12 1695.63 210.998  30
   2  16 -12 1837.72 222.052  19
   2  16 -12 1939.90 242.756  28
   2 -16 -11 38426.2 1038.61  24
  -2  16  11 38188.0 1047.65  30
   2  16 -11 37805.3 1114.68  28
   2 -16 -11 37533.0 1104.09  27
   2  16 -10 1335.74 223.780  28
  -2  16  10 1630.57 232.371  30
   2 -16 -10 1541.47 237.249  27
   2 -16 -10 1284.97 210.830  24
   2 -16  -9 93940.9 1673.85  24
   2  16  -9 92890.9 1821.80  28
  -2 -16   9 96857.6 1736.03  29
   2 -16  -9 94543.7 1869.28  27
  -2  16   9 91598.8 1700.15  30
   2 -16  -8 8190.91 488.373  24
  -2  16   8 8261.60 510.118  30
   2  16  -8 8142.94 533.476  28
   2 -16  -8 8454.19 554.733  27
  -2 -16   8 8386.85 511.953  29
  -2  16   7 18312.3 750.927  30
   2 -16  -7 15913.7 661.999  24
  -2 -16   7 17833.3 739.036  29
   2  16  -7 17758.1 773.815  28
   2 -16  -7 17807.5 791.838  27
   2 -16  -6 13901.3 963.514   4
   2 -16  -6 16695.7 1284.14  13
  -2 -16   6 16905.9 1745.76  12
   2 -16  -6 15554.1 1448.35   6
  -2 -16   5 1855.69 525.333   6
   2 -16  -5 1441.52 420.640   6
  -2 -16   5 1697.28 579.580  12
  -2 -16   4 5833.81 924.285   6
  -2 -16   4 4803.05 901.441  12
   2 -16  -4 5405.65 813.871   6
   2 -16  -3 42458.4 1918.82   7
   2 -16  -3 43860.3 2204.35   6
   2 -16  -2 18256.7 1263.14   7
  -2 -16   2 20299.7 1674.50   6
   2 -16  -2 19699.8 1423.93   6
  -2 -16   1 202688. 5173.18   6
   2 -16  -1 204432. 4243.10   7
   2 -16  -1 195353. 4335.14   6
  -2 -16   0 1454.81 430.891   6
   2 -16   0 1518.74 388.982   6
  -2 -16   0 1991.21 503.542  10
  -2 -16  -1 105191. 2866.37   4
  -2 -16  -1 114170. 3840.35  10
   2 -16   2 25.3262 119.373   6
  -2 -16  -2 297.324 216.060  10
  -2 -16  -2 7.16997 81.1403   4
   2 -16   3 5721.02 852.659  12
  -2 -16  -3 7869.38 884.102   4
  -2 -16  -3 7534.73 1006.16  10
   2 -16   3 5505.86 721.154   6
   2 -16   4 257.604 174.265   6
  -2 -16  -4 278.456 235.199  10
   2 -16   4 40.6995 117.929  12
  -2 -16  -4 55.9784 86.6731   4
  -2 -16  -5 39814.7 1004.06  20
  -2 -16  -5 41826.7 1166.49  24
  -2  16  -5 39831.6 1168.37  28
  -2 -16  -6 668.189 136.273  20
  -2 -16  -6 757.433 159.647  24
  -2  16  -6 445.741 146.846  28
  -2 -16  -7 70671.0 1372.14  20
  -2 -16  -7 73252.7 1589.12  24
  -2  16  -7 74110.3 1474.89  16
  -2 -16  -8 714.661 163.464  24
  -2  16  -8 296.997 103.691  16
  -2 -16  -8 378.857 111.113  20
  -2  16  -8 360.785 112.481  28
  -2  16  -9 50084.7 1162.52  16
  -2 -16  -9 48811.3 1089.51  20
  -2 -16  -9 46724.3 1198.54  24
  -2  16  -9 50170.5 1352.27  28
  -2 -16 -10 540.017 129.863  24
  -2  16 -10 345.527 108.547  16
   2 -16  10 475.212 125.176  25
  -2  16 -10 745.541 163.802  28
  -2 -16 -10 560.257 122.703  20
  -2 -16 -11 24839.4 676.020  20
  -2  16 -11 25073.2 846.622  28
  -2  16 -11 23243.0 662.939  16
   2 -16  12 786.635 110.891  25
  -2  16 -12 974.952 156.130  28
  -2 -16 -13 10517.0 318.144  20
   2 -17 -14 2465.90 193.433  24
   2  17 -14 1945.32 185.106  28
  -2  17  14 1891.34 165.388  30
   2 -17 -13 2719.72 231.683  24
  -2  17  13 2327.44 213.944  30
   2  17 -13 2338.82 235.388  28
  -2  17  12 1719.43 208.241  30
   2  17 -12 1944.66 225.495  19
   2  17 -12 1634.72 214.855  28
   2 -17 -12 2183.91 230.459  24
  -2  17  11 6057.10 403.340  30
   2 -17 -11 6771.94 450.262  27
   2 -17 -11 7323.23 445.562  24
   2  17 -11 6551.50 452.644  28
  -2  17  10 6353.00 431.397  30
   2 -17 -10 6989.43 448.474  24
   2  17 -10 6477.16 467.367  28
   2 -17 -10 6792.85 477.728  27
   2 -17  -9 10679.9 568.759  24
  -2  17   9 8526.73 525.446  30
  -2 -17   9 10013.4 557.836  29
   2  17  -9 9322.70 582.342  28
   2 -17  -9 10891.2 628.349  27
  -2 -17   8 26.2610 66.8180  29
   2 -17  -8 157.518 96.3991  24
   2 -17  -8 228.543 109.703  27
   2  17  -8 48.0646 75.3305  28
  -2  17   8 133.130 84.3206  30
   2  17  -7 27303.0 966.364  28
   2 -17  -7 28022.4 885.074  24
  -2 -17   7 28396.1 938.939  29
   2 -17  -7 28413.1 1007.47  27
  -2  17   7 25890.3 892.632  30
  -2 -17   6 294.397 100.253  29
   2  17  -6 359.109 115.472  28
   2 -17  -6 404.697 112.935  24
   2 -17  -6 386.776 112.503  27
  -2  17   6 328.074 108.041  30
   2 -17  -5 18557.0 1565.02   6
  -2 -17   5 23221.7 1907.01   6
   2 -17  -4 11246.4 1174.23   6
  -2 -17   4 13544.6 1446.33   6
  -2 -17   3 586.679 374.946   6
   2 -17  -3 270.794 201.507   6
   2 -17  -2 1209.30 370.561   6
  -2 -17   2 1072.28 396.405   6
  -2 -17   1 3991.54 684.152  10
  -2 -17   1 3235.04 671.769   6
   2 -17  -1 3534.21 605.678   6
   2 -17   0 2693.09 532.000   6
  -2 -17   0 3369.43 650.500  10
  -2 -17  -1 2644.29 606.566  10
   2 -17   1 2340.47 504.222   6
  -2 -17  -2 22652.8 1760.65  10
  -2 -17  -2 20269.6 1339.16   4
   2 -17   2 17439.0 1326.19   6
  -2 -17  -3 36430.0 2264.13  10
  -2 -17  -3 34268.5 1830.81   4
   2 -17   3 29149.4 1969.11  12
   2 -17   3 30371.6 1746.15   6
  -2 -17  -4 21.0797 84.6276  24
  -2  17  -4-101.556 118.267  28
  -2 -17  -4 96.1888 96.4354  29
  -2 -17  -4-13.9485 70.5963  20
  -2 -17  -5 8245.72 460.847  20
  -2  17  -5 8044.34 532.729  28
  -2 -17  -5 8137.78 521.198  24
  -2  17  -6 9119.95 520.229  16
  -2 -17  -6 8447.14 466.752  20
  -2 -17  -6 8282.70 531.264  24
  -2  17  -6 8635.69 570.199  28
  -2  17  -7 832.299 183.957  16
  -2 -17  -7 816.557 204.296  24
  -2 -17  -7 818.390 165.210  20
  -2  17  -7 1181.02 252.593  28
  -2 -17  -8 877.324 148.805  20
  -2  17  -8 1061.44 177.402  16
  -2  17  -8 800.836 184.646  28
  -2 -17  -8 693.490 154.602  24
  -2 -17  -9 8284.03 493.256  24
  -2  17  -9 8159.32 546.971  28
  -2 -17  -9 9490.63 466.304  20
  -2  17  -9 9890.78 502.186  16
  -2 -17 -10 3226.64 281.385  24
  -2 -17 -10 3465.76 266.354  20
  -2  17 -10 3624.12 340.611  28
  -2  17 -10 3598.68 281.986  16
  -2  17 -11 451.076 99.0186  16
  -2 -17 -11 605.607 118.110  20
  -2  17 -12 721.951 121.415  28
  -2 -17 -12 741.717 100.927  20
  -2 -17 -12 813.257 117.444  27
   2 -18 -14 1052.79 118.396  24
  -2  18  14 989.842 109.639  30
   2  18 -14 956.463 121.994  28
   2 -18 -13 1058.78 135.767  24
  -2  18  13 1045.08 136.528  30
   2  18 -13 967.218 141.362  28
  -2  18  12 2919.94 249.770  30
   2  18 -12 2538.64 239.628  19
   2  18 -12 2723.40 261.939  28
   2 -18 -12 3162.10 262.786  24
   2 -18 -11 15308.0 616.543  24
   2 -18 -11 14636.5 630.036  27
   2  18 -11 14407.2 638.617  28
  -2  18  11 14130.3 587.195  30
   2 -18 -10 6098.27 407.895  24
  -2  18  10 5391.07 383.787  30
   2 -18 -10 5688.15 418.502  27
   2  18 -10 5476.13 419.097  28
   2 -18  -9 60109.1 1303.45  24
   2 -18  -9 59296.9 1412.16  27
  -2  18   9 59435.3 1328.20  30
   2  18  -9 58188.4 1400.19  28
   2 -18  -8 1840.89 234.182  24
  -2 -18   8 1766.20 232.020  29
  -2  18   8 1640.23 228.388  30
   2  18  -8 1711.17 241.542  28
   2 -18  -8 1886.01 261.043  27
   2 -18  -7 76552.7 1470.70  24
  -2  18   7 76709.9 1531.65  30
  -2 -18   7 79436.2 1565.13  29
   2 -18  -7 81058.8 1685.11  27
   2  18  -7 78163.1 1634.84  28
   2 -18  -6 2718.35 270.342  24
   2  18  -6 2804.80 301.279  28
  -2  18   6 2813.46 292.125  30
   2 -18  -6 3058.57 329.959  27
  -2 -18   6 2952.36 305.095  29
  -2 -18   5 1210.60 201.225  29
  -2  18   5 1408.05 217.983  30
   2  18  -5 1610.82 230.781  28
   2 -18  -5 1245.66 217.632  27
   2 -18  -5 1049.75 176.604  24
   2 -18  -4 31127.5 1027.43  27
  -2 -18   4 33822.1 1005.80  29
   2 -18  -3 11525.4 1165.31   6
  -2 -18   3 14416.2 1501.31   6
  -2 -18   2 23684.2 1883.18   6
   2 -18  -2 20668.8 1535.62   6
   2 -18  -1 55456.6 2472.25   6
  -2 -18   1 62215.3 3003.85   6
  -2 -18   0 18661.5 1540.54  10
   2 -18   0 15735.7 1302.82   6
  -2 -18  -1 182733. 4968.40  10
   2 -18   1 140493. 3881.46   6
  -2  18  -2 333.367 121.974  28
  -2 -18  -2 258.817 124.923  29
  -2  18  -2 331.300 101.850  18
  -2 -18  -3 42805.1 1015.35  20
  -2  18  -3 43061.3 1180.91  28
  -2 -18  -3 44163.0 1217.37  29
  -2 -18  -4 20673.3 716.435  20
  -2 -18  -4 20035.4 830.181  29
  -2  18  -4 20708.4 838.571  28
  -2 -18  -5 22712.1 864.836  24
  -2 -18  -5 21707.9 869.013  29
  -2 -18  -5 20729.4 727.016  20
  -2  18  -5 22776.4 906.847  28
  -2  18  -6 1850.50 229.011  16
  -2 -18  -6 1874.71 249.076  24
  -2 -18  -6 1693.05 215.210  20
  -2 -18  -6 1801.05 253.426  29
  -2  18  -6 1830.44 261.903  28
  -2 -18  -7 35468.3 1065.46  29
  -2 -18  -7 37556.9 969.479  20
  -2 -18  -7 38630.1 1117.78  24
  -2  18  -7 38686.3 1197.03  28
  -2  18  -7 39054.1 1053.17  16
  -2 -18  -8 12575.3 617.108  24
  -2  18  -8 12697.4 584.095  16
  -2  18  -8 12280.3 662.073  28
  -2 -18  -8 11766.9 528.272  20
  -2 -18  -9 11485.6 492.412  20
  -2  18  -9 11556.7 521.213  16
  -2 -18 -10 5414.20 314.280  20
  -2  18 -10 5090.32 398.429  28
  -2  18 -10 5145.78 320.446  16
  -2  18 -11 17607.1 638.970  28
  -2 -18 -11 17075.4 494.856  20
  -2 -18 -12 8143.41 285.151  20
  -2 -18 -12 7814.73 315.446  27
  -2  18 -12 7796.11 352.858  28
   2 -19 -14 2991.42 177.691  24
   2 -19 -13 648.306 101.105  24
  -2  19  13 503.425 92.2869  30
   2  19 -13 549.659 102.040  28
  -2  19  12 1357.95 163.023  30
   2  19 -12 1348.62 180.907  28
   2 -19 -12 1761.72 190.092  24
  -2  19  11 910.527 146.307  30
   2 -19 -11 1046.59 157.457  24
   2  19 -11 776.712 144.574  19
   2  19 -11 981.553 172.223  28
   2 -19 -11 945.639 155.518  27
   2 -19 -10 1516.37 205.962  24
   2  19 -10 1055.54 178.937  28
   2 -19 -10 1334.28 202.295  27
  -2  19  10 1108.98 174.552  30
  -2  19   9 1604.24 223.982  30
   2 -19  -9 2206.47 262.805  24
   2 -19  -9 1747.23 254.547  27
   2  19  -9 1938.57 274.161  28
   2 -19  -8 8039.81 475.210  24
  -2 -19   8 7238.95 461.732  29
   2 -19  -8 7534.98 507.027  27
  -2  19   8 6837.49 450.309  30
   2  19  -8 6911.33 482.450  28
   2 -19  -7 11055.8 567.184  24
  -2  19   7 10674.3 577.116  30
  -2 -19   7 10779.9 578.447  29
   2  19  -7 11052.0 619.193  28
   2 -19  -7 11414.5 633.337  27
   2 -19  -6 10028.1 591.712  27
  -2  19   6 8756.32 513.622  30
   2 -19  -6 9805.66 516.781  24
  -2 -19   6 9812.66 547.816  29
   2  19  -6 9194.70 553.432  28
   2 -19  -5 14609.2 623.948  24
   2 -19  -5 14735.3 716.565  27
  -2  19   5 14967.6 668.030  30
  -2 -19   5 15485.3 685.030  29
   2  19  -5 15363.5 701.040  28
   2  19  -4 13352.0 639.013  28
   2 -19  -4 13963.5 597.388  24
  -2 -19   4 13908.1 651.507  29
   2 -19  -4 14236.8 699.321  27
  -2  19   4 13815.9 634.218  30
   2 -19  -3 4648.98 398.037  27
  -2 -19   3 4451.20 326.085  20
  -2  19   3 4123.45 349.402  30
  -2 -19   3 4471.20 376.184  29
   2  19  -3 4235.05 355.020  28
   2 -19  -2 5677.07 446.262  27
  -2 -19   2 5752.86 367.469  20
  -2 -19   2 5979.12 425.361  29
  -2  19   2 6019.35 401.033  18
  -2 -19   1 1329.26 204.246  29
  -2 -19   1 1069.15 159.439  20
   2 -19  -1 1078.98 201.055  27
  -2  19   1 1300.18 183.909  18
  -2 -19   0 1163.12 202.487  29
  -2 -19   0 1084.01 162.453  20
  -2  19   0 1251.74 187.216  18
  -2 -19  -1 3887.75 367.507  29
  -2 -19  -1 3156.42 282.206  20
  -2  19  -1 3329.86 310.340  18
  -2  19  -2 4583.42 375.768  30
  -2  19  -2 5094.51 373.748  18
  -2 -19  -2 5444.63 364.705  20
  -2  19  -2 5458.54 419.952  28
  -2 -19  -2 5112.98 412.475  29
  -2 -19  -3 5864.82 457.944  29
  -2 -19  -3 4729.08 343.427  20
  -2  19  -3 5582.67 443.049  28
  -2 -19  -4 211.629 114.241  29
  -2 -19  -4 124.414 62.8389  20
  -2  19  -4 106.567 81.5452  28
  -2  19  -5 15931.9 756.647  28
  -2 -19  -5 14385.0 601.954  20
  -2 -19  -5 15418.0 723.621  29
  -2  19  -6-32.4123 90.0920  16
  -2 -19  -6 10.1869 57.4972  20
  -2 -19  -6-20.0375 117.866  29
  -2  19  -6 45.5243 94.8087  28
  -2 -19  -7 2073.73 260.578  29
  -2 -19  -7 2046.90 223.472  20
  -2  19  -7 2311.46 296.495  28
  -2  19  -7 1766.97 225.823  16
  -2 -19  -8 165.247 61.3393  20
  -2  19  -8 298.841 95.4854  16
  -2  19  -8 111.842 87.8016  28
  -2  19  -9 12285.4 512.291  16
  -2 -19  -9 11441.5 468.938  20
  -2  19  -9 11352.8 586.736  28
  -2  19 -10 274.906 83.5219  16
  -2  19 -10 191.797 94.9358  28
  -2 -19 -10 226.855 78.8857  20
  -2 -19 -11-14.8461 38.9895  20
  -2 -19 -11 199.391 77.7823  27
  -2  19 -11 167.211 90.3249  28
   2 -20 -13 37.6363 40.0075  24
  -2  20  13 14.2774 32.1279  30
   2  20 -13 59.1360 46.9731  28
   2  20 -12 10429.5 446.558  28
  -2  20  12 9758.87 392.646  30
   2 -20 -11 613.957 120.861  24
   2  20 -11 358.552 96.5396  19
  -2  20  11 453.916 98.4007  30
   2  20 -11 481.768 118.086  28
   2 -20 -11 523.663 111.935  27
   2 -20 -10 13140.8 547.304  24
  -2  20  10 12040.5 524.897  30
   2 -20 -10 12368.0 559.564  27
   2  20 -10 11969.3 565.354  28
   2 -20  -9 24027.9 777.901  24
   2 -20  -9 24047.2 830.699  27
   2  20  -9 23116.3 824.051  28
  -2  20   9 22974.6 768.156  30
   2 -20  -8 33561.8 938.202  24
   2 -20  -8 32710.9 1016.75  27
  -2 -20   8 32978.5 959.430  29
  -2  20   8 30607.3 926.017  30
   2  20  -8 32232.4 1007.56  28
   2 -20  -7 43188.3 1081.45  24
  -2  20   7 41675.2 1100.26  30
  -2 -20   7 43688.3 1139.32  29
   2  20  -7 43112.5 1188.38  28
   2 -20  -7 42891.6 1201.05  27
   2 -20  -6 59927.3 1428.50  27
   2  20  -6 57597.5 1363.39  28
  -2  20   6 56444.2 1286.57  30
  -2 -20   6 60800.6 1347.87  29
   2 -20  -6 55940.2 1235.94  24
   2 -20  -5 10767.1 539.745  24
   2  20  -5 11811.0 614.489  28
   2 -20  -5 12151.4 649.020  27
  -2 -20   5 12781.4 621.574  29
  -2  20   5 12067.5 602.150  30
  -2 -20   4 28703.3 930.135  29
   2 -20  -4 27285.5 844.253  24
   2  20  -4 26973.4 905.949  28
   2 -20  -4 28329.8 987.484  27
  -2  20   4 28183.2 906.080  30
  -2 -20   3 1471.39 219.527  29
  -2  20   3 993.305 157.360  30
  -2  20   3 1093.25 183.027  18
   2  20  -3 987.600 148.690  18
   2  20  -3 1234.61 191.158  28
   2 -20  -3 1555.72 228.197  27
   2 -20  -2 15031.0 734.756  27
  -2 -20   2 15347.9 686.250  29
  -2  20   2 13517.0 615.056  30
  -2 -20   2 15436.9 596.935  20
   2  20  -2 13585.3 616.942  28
  -2  20   2 15149.2 643.183  18
  -2 -20   1 26685.3 789.786  20
  -2 -20   1 30226.0 961.480  29
  -2  20   1 27493.9 862.887  18
   2 -20  -1 27973.5 1016.45  27
  -2  20   0 18670.8 714.584  18
  -2 -20   0 17771.8 644.156  20
  -2 -20   0 19367.1 771.787  29
  -2 -20  -1 47124.6 1222.05  29
  -2 -20  -1 43742.8 1015.61  20
  -2  20  -1 44958.2 1112.44  18
  -2 -20  -2 82571.9 1640.54  27
  -2 -20  -2 82477.5 1409.40  20
  -2  20  -2 85407.8 1646.31  28
  -2  20  -2 85424.3 1543.21  18
  -2 -20  -2 87079.9 1676.49  29
  -2  20  -3 17805.9 765.314  28
  -2 -20  -3 16629.8 738.598  29
  -2 -20  -4 87044.7 1699.34  29
  -2  20  -4 90095.4 1756.53  28
  -2 -20  -5 2464.28 288.881  29
  -2 -20  -5 1798.17 207.720  20
  -2  20  -5 2178.49 283.474  28
  -2  20  -6 14422.8 628.254  16
  -2 -20  -6 12162.3 611.574  29
  -2 -20  -6 12619.5 542.937  20
  -2  20  -6 13432.9 684.649  28
  -2 -20  -7 4480.37 313.316  20
  -2  20  -7 4721.86 345.420  16
  -2  20  -7 4370.31 386.229  28
  -2 -20  -7 4068.84 339.586  29
  -2 -20  -8 3523.74 263.607  20
  -2  20  -8 3619.95 336.020  28
  -2  20  -8 3722.32 290.251  16
  -2  20  -9 9170.72 420.024  16
  -2 -20  -9 8775.66 388.529  20
  -2 -20 -10 10566.6 379.908  20
  -2 -20 -10 12000.2 466.073  27
  -2  20 -10 12341.7 526.424  28
  -2  20 -10 10942.6 401.115  16
  -2 -20 -11 3424.72 179.957  20
  -2  20 -11 4045.88 260.657  28
  -2 -20 -11 3859.73 233.514  27
   2 -21 -12 1094.36 128.767  24
   2  21 -12 991.012 132.591  28
  -2  21  12 989.598 117.385  30
   2 -21 -11 706.282 112.204  24
   2 -21 -11 591.166 103.727  27
   2  21 -11 698.461 125.406  28
  -2  21  11 760.702 121.229  30
   2 -21 -10 2356.66 227.386  24
  -2  21  10 1915.57 201.689  30
   2  21 -10 2106.67 230.489  28
   2 -21 -10 2157.48 226.073  27
   2 -21  -9 849.057 148.932  24
   2  21  -9 663.335 139.587  28
  -2  21   9 663.532 131.223  30
   2 -21  -9 775.140 153.716  27
  -2 -21   8 16599.4 654.773  29
   2 -21  -8 16670.1 698.971  27
   2  21  -8 16462.5 693.284  28
   2 -21  -8 16982.9 646.154  24
  -2  21   8 15091.1 626.776  30
   2 -21  -7 114.301 95.3421  27
   2 -21  -7 18.0895 69.1930  24
  -2  21   7 178.116 104.394  30
  -2 -21   7 96.1453 67.1511  29
   2  21  -7 58.1903 81.2240  28
   2 -21  -6 25432.7 823.085  24
  -2 -21   6 25440.2 855.922  29
   2 -21  -6 25523.7 917.727  27
   2  21  -6 25106.0 887.724  28
  -2  21   6 23172.9 809.186  30
  -2  21   5 10.0038 76.8762  30
   2  21  -5 136.875 101.842  28
  -2 -21   5 23.3169 67.2354  29
   2 -21  -5 228.035 93.5338  27
  -2 -21   4 9379.94 529.584  29
  -2  21   4 9804.39 520.605  18
  -2  21   4 9685.22 526.692  30
   2  21  -4 8991.30 521.043  28
   2 -21  -4 9236.79 562.248  27
  -2 -21   3 3670.93 331.238  29
   2  21  -3 3769.58 332.514  28
   2  21  -3 3712.14 291.273  18
  -2  21   3 4294.59 347.392  18
   2 -21  -3 3851.47 372.172  27
  -2  21   2 1113.55 180.555  18
  -2 -21   2 1228.02 195.125  29
  -2 -21   2 1051.65 158.190  20
   2 -21  -2 1000.29 190.721  27
   2 -21  -2 995.312 159.840  29
   2  21  -2 846.315 140.245  18
   2  21  -2 1260.99 193.109  28
  -2 -21   1 51.5888 47.9899  20
  -2  21   1 53.1613 68.8178  18
  -2 -21   1 96.9309 73.0367  29
  -2 -21   0 323.517 86.7653  20
  -2 -21   0 395.080 110.152  29
  -2  21   0 367.975 115.234  18
  -2  21  -1 216.839 99.1991  18
  -2 -21  -1 160.415 71.9676  20
  -2 -21  -1 353.046 124.427  29
  -2  21  -1 95.8582 88.5569  28
  -2 -21  -2 431.160 116.379  20
  -2 -21  -2 780.316 188.900  29
  -2 -21  -2 465.974 148.386  27
  -2  21  -2 371.783 144.559  18
  -2  21  -2 623.153 188.146  28
  -2 -21  -3 15664.3 711.732  29
  -2 -21  -3 14309.9 582.834  20
  -2  21  -3 16650.9 743.297  28
  -2 -21  -3 14647.0 700.803  27
  -2 -21  -4 3503.98 290.290  20
  -2 -21  -4 4332.46 375.437  29
  -2  21  -4 4288.92 390.427  28
  -2 -21  -4 4127.32 375.745  27
  -2 -21  -5 33.3907 72.5459  27
  -2  21  -5 120.016 98.3437  28
  -2 -21  -5 179.653 101.358  29
  -2 -21  -5 72.6533 61.2716  20
  -2  21  -6 7657.73 443.516  16
  -2 -21  -6 6917.09 386.084  20
  -2 -21  -6 7365.81 457.093  29
  -2  21  -6 8058.90 515.541  28
  -2 -21  -7 159.170 59.6539  20
  -2  21  -7 182.315 73.4461  16
  -2 -21  -7 89.5520 83.5346  27
  -2  21  -7 137.822 81.9518  28
  -2 -21  -7 179.783 77.1573  29
  -2 -21  -8 2636.55 218.050  20
  -2  21  -8 3095.91 293.834  28
  -2 -21  -8 2742.15 256.650  27
  -2  21  -8 2588.08 229.011  16
  -2 -21  -9 2787.66 201.667  20
  -2 -21  -9 3037.50 256.976  27
  -2  21  -9 2966.51 271.440  28
  -2  21  -9 3130.31 229.558  16
  -2 -21 -10 1298.56 121.670  20
  -2  21 -10 1208.17 167.429  28
  -2 -21 -10 1422.02 160.899  27
  -2  21 -10 1533.56 136.730  16
  -2 -21 -11 960.556 107.739  27
   2 -22 -12 6830.34 284.698  29
   2  22 -12 6586.29 286.948  28
  -2  22  11-20.1113 39.8838  30
   2  22 -11-36.8135 54.6201  28
   2 -22 -11-24.5250 52.3710  27
   2 -22 -10 6349.68 342.774  24
   2 -22 -10 5955.88 347.443  27
   2  22 -10 5750.39 345.027  28
  -2  22  10 5326.09 307.320  30
   2 -22  -9 208.731 76.9345  24
  -2  22   9 114.367 76.1011  30
   2  22  -9-1.32917 93.3470  28
   2 -22  -9 52.6331 60.4396  27
   2 -22  -8 19780.0 667.876  24
  -2  22   8 18791.7 657.934  30
  -2 -22   8 18445.5 652.312  29
   2  22  -8 19388.2 713.846  28
   2 -22  -8 19375.5 720.734  27
   2 -22  -7 975.649 160.713  24
  -2  22   7 1102.23 172.187  18
  -2 -22   7 796.715 150.681  29
   2  22  -7 823.228 161.423  28
   2 -22  -7 902.526 175.601  27
  -2  22   7 723.412 142.044  30
  -2 -22   6 53038.6 1194.35  29
   2  22  -6 51770.9 1224.20  28
  -2  22   6 49438.3 1142.48  30
  -2  22   6 50479.3 1127.08  18
   2 -22  -6 52077.9 1279.38  27
   2  22  -5 2318.49 270.000  28
  -2 -22   5 2200.23 256.629  29
  -2  22   5 2747.11 280.891  18
   2 -22  -5 2294.15 274.198  27
  -2 -22   4 24219.4 835.507  29
   2  22  -4 22526.8 809.766  28
  -2  22   4 24316.9 809.656  18
   2 -22  -4 24400.6 907.461  27
  -2 -22   3 987.163 166.641  29
   2 -22  -3 833.303 146.088  29
   2  22  -3 973.602 149.912  18
  -2  22   3 1332.55 199.995  18
   2  22  -3 851.438 158.504  28
   2 -22  -3 1229.19 206.027  27
   2  22  -2 3512.28 311.295  28
   2  22  -2 3129.67 266.157  18
   2 -22  -2 3568.03 296.923  29
  -2  22   2 3813.91 327.789  18
   2 -22  -2 3772.70 369.628  27
  -2 -22   2 4536.14 366.156  29
  -2 -22   1 6299.57 434.812  29
  -2  22   1 6645.24 428.992  18
   2  22  -1 6050.68 405.343  28
  -2 -22   0 23448.0 834.769  29
  -2  22   0 23660.6 803.277  18
  -2 -22  -1 332.200 85.3343  20
  -2 -22  -1 619.675 141.248  29
  -2  22  -1 478.057 126.197  18
  -2  22  -1 449.968 122.584  28
  -2  22  -2 85424.5 1632.75  28
  -2 -22  -2 84974.2 1609.02  29
  -2 -22  -2 76472.7 1311.75  20
  -2 -22  -2 78362.6 1592.72  27
  -2 -22  -3-3.53577 113.175  29
  -2  22  -3 234.623 121.565  28
  -2 -22  -3 158.400 89.7716  20
  -2 -22  -3 283.323 132.365  27
  -2 -22  -4 41939.6 1116.60  29
  -2  22  -4 44112.5 1181.02  28
  -2 -22  -4 40243.2 1129.16  27
  -2 -22  -5 8689.08 428.085  20
  -2 -22  -5 8538.94 492.929  29
  -2  22  -5 9092.54 534.725  28
  -2 -22  -5 9346.53 534.196  27
  -2 -22  -6 13253.0 606.968  27
  -2 -22  -6 11653.5 475.930  20
  -2 -22  -6 12249.2 563.376  29
  -2  22  -6 13568.7 637.597  28
  -2  22  -6 13226.1 555.839  16
  -2  22  -7 352.393 96.7470  16
  -2 -22  -7 190.753 69.1745  20
  -2  22  -7 210.573 107.613  28
  -2 -22  -7 131.115 76.3987  29
  -2 -22  -7 203.343 102.063  27
  -2 -22  -8 11072.8 489.652  27
  -2  22  -8 11303.3 526.752  28
  -2  22  -8 11848.4 460.304  16
  -2 -22  -9 1392.86 165.050  27
  -2 -22  -9 1036.22 112.676  20
  -2  22  -9 1409.34 182.517  28
  -2  22  -9 958.728 120.011  16
  -2 -22 -10 20310.2 521.432  27
  -2  22 -10 18760.3 535.452  28
   2  23 -11 351.541 76.0042  28
   2 -23 -11 417.815 75.6598  29
   2  23 -10 897.477 129.221  28
   2 -23 -10 1009.78 135.219  27
   2  23  -9 439.422 105.878  28
   2 -23  -9 503.860 122.341  27
  -2 -23   8 12099.8 496.287  29
   2  23  -8 12439.3 540.927  28
   2 -23  -8 13525.7 573.795  27
   2 -23  -7 2294.75 260.418  27
  -2 -23   7 2183.55 227.720  29
   2  23  -7 1995.35 229.217  28
  -2  23   7 2460.81 232.045  18
  -2 -23   6 4246.13 327.433  29
   2  23  -6 4144.06 334.370  28
  -2  23   6 4437.01 327.730  18
   2 -23  -6 4261.70 357.313  27
  -2 -23   5 2282.39 246.985  29
   2 -23  -5 2146.89 269.180  27
  -2  23   5 2681.60 264.223  18
   2  23  -5 2274.26 250.614  28
  -2 -23   4 325.009 101.552  29
   2 -23  -4 305.183 94.3527  27
   2 -23  -4 414.976 111.259  29
  -2  23   4 494.730 128.344  18
   2  23  -4 376.073 120.282  28
   2  23  -3 3120.62 291.326  28
  -2 -23   3 3323.74 301.818  29
   2 -23  -3 3467.29 342.982  27
   2 -23  -3 3500.16 291.738  29
   2  23  -3 3354.35 267.400  18
  -2  23   3 3770.87 316.475  18
   2  23  -2 1772.18 196.719  18
  -2 -23   2 1889.10 227.658  29
   2 -23  -2 1487.12 188.877  29
  -2  23   2 1763.76 221.049  18
   2  23  -2 1558.91 202.101  28
  -2  23   1 2757.71 274.196  18
  -2 -23   1 2822.59 289.288  29
   2  23  -1 2844.74 250.936  18
   2  23  -1 2496.62 254.922  28
  -2 -23   0 11846.7 579.569  29
  -2  23   0 12081.8 564.136  18
  -2  23  -1 503.758 120.583  18
  -2 -23  -1 469.416 117.715  29
  -2  23  -1 447.865 114.296  28
  -2 -23  -2 951.184 178.522  29
  -2  23  -2 877.922 183.735  28
  -2 -23  -2 854.049 173.533  27
  -2 -23  -3 258.496 113.732  29
  -2  23  -3 255.948 103.217  28
  -2 -23  -3 223.873 95.4329  27
  -2  23  -4 1051.91 183.491  28
  -2 -23  -4 1131.87 180.719  29
  -2 -23  -4 1274.42 204.927  27
  -2  23  -5 1070.20 173.905  16
  -2  23  -5 1259.43 207.132  28
  -2 -23  -5 928.619 163.041  29
  -2 -23  -5 1218.27 197.593  27
  -2  23  -6 455.928 111.901  16
  -2 -23  -6 239.237 100.043  29
  -2  23  -6 364.624 140.840  28
  -2 -23  -6 263.552 110.427  27
  -2  23  -7 11233.4 521.345  28
  -2  23  -7 11234.4 454.513  16
  -2 -23  -7 11385.9 505.863  27
  -2  23  -8 712.214 107.901  16
  -2  23  -8 962.027 152.770  28
  -2 -23  -8 988.732 150.957  27
  -2  23  -9 768.535 126.262  28
  -2 -23  -9 721.989 109.667  27
  -2  23  -9 612.260 83.7746  16
   2 -24 -11 854.491 95.3563  29
   2  24 -10 795.008 110.634  28
   2 -24 -10 801.721 105.569  29
   2 -24 -10 780.104 108.684  27
   2  24  -9 1177.94 146.671  28
   2 -24  -9 1358.53 152.388  29
   2 -24  -9 1293.42 155.652  27
   2  24  -8 737.222 131.794  28
   2 -24  -8 992.554 145.655  29
   2 -24  -8 802.600 137.429  27
  -2 -24   7 6647.07 366.735  29
   2 -24  -7 7337.95 384.926  29
   2  24  -7 6413.50 377.870  28
  -2  24   7 6677.79 357.566  18
   2 -24  -7 6817.63 410.858  27
   2 -24  -6 25096.4 818.477  27
   2  24  -6 23514.5 746.854  28
   2 -24  -6 24370.0 718.516  29
  -2 -24   6 23512.9 718.795  29
  -2  24   6 23952.9 713.336  18
  -2 -24   5 14424.3 581.525  29
   2 -24  -5 14032.9 554.677  29
   2  24  -5 13628.3 583.931  28
  -2  24   5 15211.8 591.482  18
   2 -24  -5 14985.5 658.469  27
  -2 -24   4 26202.8 805.286  29
   2 -24  -4 24822.5 740.429  29
  -2  24   4 27206.2 809.025  18
   2  24  -4 25180.1 795.767  28
   2 -24  -4 28447.3 931.734  27
  -2 -24   3 5693.28 382.220  29
   2 -24  -3 5146.11 340.644  29
   2  24  -3 4980.41 312.780  18
  -2  24   3 5687.59 376.176  18
   2  24  -3 4966.71 354.519  28
  -2 -24   2 12582.1 575.195  29
   2 -24  -2 11047.6 494.715  29
   2  24  -2 10631.6 461.962  18
  -2  24   2 11896.1 545.350  18
   2  24  -2 11327.1 526.456  28
   2  24  -1 3855.93 307.384  28
  -2  24   1 4797.25 346.491  18
   2  24  -1 3980.05 285.668  18
  -2 -24   1 4213.94 341.324  29
  -2  24   0 6154.38 392.446  18
  -2 -24   0 6743.05 427.174  29
  -2  24   0 6686.74 432.860  28
  -2  24  -1 15707.9 618.082  18
  -2 -24  -1 14490.2 626.012  29
  -2  24  -1 14796.3 637.054  28
  -2 -24  -2 21337.7 755.507  29
  -2  24  -2 21787.2 778.442  28
  -2 -24  -3 8907.78 502.749  27
  -2 -24  -3 9636.21 499.454  29
  -2  24  -3 9521.90 509.743  28
  -2 -24  -4 6747.34 410.045  29
  -2 -24  -4 6793.95 432.615  27
  -2  24  -4 7013.22 433.771  28
  -2  24  -5 18625.2 621.580  16
  -2  24  -5 17447.5 670.174  28
  -2 -24  -5 17096.8 657.760  27
  -2 -24  -5 16693.7 614.905  29
  -2 -24  -6 12366.8 532.426  27
  -2 -24  -6 11566.1 483.838  29
  -2  24  -6 12654.0 547.693  28
  -2  24  -6 11887.8 467.510  16
  -2  24  -7 5099.47 329.139  28
  -2 -24  -7 5335.44 325.655  27
  -2  24  -7 5677.77 299.866  16
  -2  24  -8 10700.3 362.462  16
  -2 -24  -8 11295.9 428.200  27
  -2  24  -8 11546.8 448.027  28
  -2  24  -9 2002.77 165.620  28
  -2 -24  -9 2130.02 162.443  27
   2 -25 -10 1456.89 129.071  29
   2  25  -9 3880.61 233.856  28
   2 -25  -9 4346.82 246.906  29
   2 -25  -8 4498.04 269.983  29
   2  25  -8 3672.70 251.146  28
   2 -25  -8 4360.14 287.923  27
   2 -25  -7 2076.40 196.574  29
   2  25  -7 1771.14 190.202  28
  -2  25   7 1989.55 184.026  18
   2 -25  -7 1849.64 203.076  27
  -2 -25   7 1912.36 182.326  29
  -2 -25   6 272.109 81.3680  29
   2 -25  -6 316.475 107.088  29
  -2  25   6 226.556 76.9218  18
   2  25  -6 216.709 82.9267  28
   2 -25  -6 121.547 76.1214  27
   2 -25  -5 160.027 76.3840  29
  -2 -25   5 124.676 75.9766  29
  -2  25   5 45.9049 55.7970  18
   2  25  -5 68.6289 61.2449  28
   2 -25  -5-43.8278 78.7613  27
  -2 -25   4 1539.30 190.045  29
  -2  25   4 1509.45 192.519  18
   2  25  -4 1351.20 180.288  28
   2 -25  -4 1420.82 175.448  29
   2 -25  -3 3997.70 287.279  29
   2  25  -3 3913.72 299.282  28
  -2 -25   3 4265.21 318.243  29
   2  25  -3 4001.03 267.686  18
  -2  25   3 4822.78 330.957  18
   2 -25  -2 95.7974 52.6245  29
   2  25  -2 152.325 70.1866  28
  -2 -25   2 151.928 68.4623  29
  -2  25   2 294.726 96.1344  18
   2  25  -2 267.686 82.6414  18
  -2  25   1 9465.98 486.635  28
  -2  25   1 10115.6 483.273  18
  -2 -25   1 9148.52 473.394  29
   2  25  -1 8454.00 399.809  18
   2  25  -1 7849.18 417.059  28
  -2  25   0 18371.1 648.331  18
  -2 -25   0 18162.6 666.561  29
  -2  25   0 18318.5 683.808  28
  -2 -25  -1 3322.34 287.505  29
  -2  25  -1 3543.03 302.430  28
  -2 -25  -2 3039.51 283.581  27
  -2 -25  -2 3314.84 284.638  29
  -2  25  -2 3274.36 288.052  28
  -2 -25  -3 779.768 149.716  27
  -2 -25  -3 861.144 144.451  29
  -2  25  -3 734.419 131.505  28
  -2 -25  -4 2774.14 246.645  29
  -2  25  -4 2926.59 275.146  28
  -2 -25  -4 2743.05 261.092  27
  -2 -25  -5 60.8693 70.6054  27
  -2  25  -5 55.0562 66.0227  28
  -2 -25  -5 3.63368 65.9738  29
  -2  25  -5 111.643 69.6010  16
  -2 -25  -6 2380.88 204.781  29
  -2  25  -6 3047.35 253.246  28
  -2 -25  -6 3008.26 249.210  27
  -2  25  -6 3231.80 227.669  16
  -2  25  -7 2063.66 166.171  16
  -2  25  -7 2459.46 213.114  28
  -2 -25  -7 2214.82 176.032  29
  -2 -25  -7 2449.06 204.612  27
  -2  25  -8 790.405 115.151  28
  -2 -25  -8 622.877 93.6259  27
   2 -26  -9 2439.45 166.450  29
   2 -26  -8 76.1869 51.8492  29
   2  26  -8 42.2534 35.1166  28
  -2 -26   7 4669.34 252.734  29
   2 -26  -7 5036.43 276.760  29
   2  26  -7 4471.92 263.650  28
  -2  26   7 4830.28 254.626  18
   2 -26  -6 1947.30 182.521  29
  -2 -26   6 1936.60 180.934  29
   2  26  -6 1776.52 179.340  28
  -2  26   6 1541.46 159.677  18
   2 -26  -5 24212.1 644.946  29
  -2  26   5 25865.5 681.654  18
  -2 -26   5 24259.5 663.970  29
  -2 -26   4 8477.04 405.692  29
   2 -26  -4 7645.20 369.913  29
  -2  26   4 7858.14 391.507  18
   2  26  -4 7455.22 387.118  28
   2  26  -3 28478.1 751.149  28
   2 -26  -3 29691.9 731.285  29
   2  26  -3 27859.3 662.163  18
  -2 -26   2 5119.40 331.083  29
   2 -26  -2 4481.46 284.260  29
  -2  26   2 4744.94 314.747  18
   2  26  -2 3899.31 254.116  18
   2  26  -2 4257.75 290.818  28
  -2 -26   1 24899.5 737.053  29
  -2  26   1 26432.6 735.145  18
  -2  26   1 26158.0 758.127  28
  -2 -26   0 3285.81 274.599  29
   2  26   0 2904.56 225.612  18
  -2  26   0 3522.01 290.866  28
  -2 -26  -1 10857.6 486.239  29
  -2  26  -1 10914.8 504.606  28
   2  26   1 10659.4 423.351  18
  -2 -26  -2 821.831 139.273  29
   2  26   2 741.446 114.195  18
  -2  26  -2 632.799 111.083  28
  -2 -26  -3 8353.59 427.620  27
  -2 -26  -3 9619.40 442.307  29
  -2  26  -3 9455.22 459.525  28
  -2  26  -4 2538.18 210.638  16
  -2 -26  -4 2092.36 208.740  27
  -2 -26  -4 2252.83 209.927  29
  -2  26  -4 2555.60 233.394  28
  -2 -26  -5 11048.8 455.739  27
  -2 -26  -5 11427.3 440.645  29
  -2  26  -5 12232.3 482.453  28
  -2  26  -5 11626.1 420.935  16
  -2  26  -6 94.0920 46.7637  16
  -2 -26  -6 255.273 72.8109  29
  -2  26  -6 182.333 70.5101  28
  -2 -26  -6 136.982 59.2924  27
  -2  26  -7 19033.5 433.801  16
  -2  26  -7 18036.1 497.799  28
  -2 -26  -7 18052.9 487.209  27
   2 -27  -8 37.3209 31.8898  29
   2 -27  -7 436.768 80.7653  29
   2  27  -7 348.358 68.2295  28
   2  27  -6 476.272 84.7701  28
  -2 -27   6 419.060 78.1803  29
   2 -27  -6 485.011 90.1732  29
  -2  27   6 475.274 81.5386  18
   2  27  -5 341.339 86.1631  28
  -2  27   5 345.646 84.2578  18
  -2 -27   5 355.870 87.7214  29
   2 -27  -5 384.725 87.4179  29
  -2 -27   4 859.906 120.632  29
   2 -27  -4 728.112 109.436  29
  -2  27   4 937.690 127.951  18
   2  27  -4 807.733 119.908  28
   2 -27  -3 1734.52 166.953  29
  -2 -27   3 1950.07 190.423  29
  -2  27   3 2232.47 204.914  18
   2  27  -3 1596.68 166.583  28
  -2  27   2 844.848 148.885  28
  -2  27   2 685.256 120.270  18
   2 -27  -2 497.471 90.0613  29
   2  27  -2 590.881 94.9444  18
  -2 -27   2 600.124 113.315  29
   2  27  -1 13920.4 453.277  18
  -2 -27   1 14778.9 535.484  29
  -2 -27   0 571.278 121.510  29
   2  27   0 543.933 95.9430  18
  -2  27   0 845.178 147.620  28
  -2 -27  -1 6805.02 359.415  29
   2  27   1 6619.52 312.514  18
  -2  27  -1 7353.61 385.617  28
  -2 -27  -2 1953.32 190.555  29
   2  27   2 2078.42 173.442  18
  -2  27  -2 2044.77 197.972  28
   2  27   3 1166.30 128.287  18
  -2 -27  -3 1286.95 156.584  29
  -2  27  -3 1285.19 157.820  28
  -2  27  -4 59.3270 42.8295  16
  -2  27  -4 36.1087 51.4237  28
  -2 -27  -4 52.3688 58.3386  29
  -2 -27  -4 31.9717 39.6879  27
   2  27   4-10.3498 45.7156  18
  -2  27  -5 521.338 100.476  28
   2  27   5 589.171 87.8545  18
  -2 -27  -5 526.289 92.7751  27
  -2 -27  -5 533.183 93.0262  29
  -2  27  -5 663.530 93.5925  16
  -2  27  -6-10.5551 35.4162  16
  -2  27  -6-34.8970 50.5732  28
   2  27   6 16.2175 28.2213  18
  -2 -27  -6 32.2751 34.2609  29
  -2 -27  -6-69.0667 51.9319  27
   2 -28  -7 2639.09 160.135  29
   2 -28  -6 49.9528 35.4893  29
  -2 -28   5 15372.4 432.890  29
   2 -28  -5 15543.3 432.413  29
  -2  28   5 16138.4 439.627  18
  -2 -28   4 45.2791 41.8174  29
   2 -28  -4 48.2540 39.3197  29
  -2  28   4 63.5649 41.0653  18
  -2  28   4 53.8117 56.9858  28
  -2 -28   3 14822.8 470.124  29
  -2  28   3 15768.8 500.499  28
  -2  28   3 15152.0 471.934  18
  -2 -28   2 1500.65 158.234  29
   2  28  -2 1549.98 137.836  18
  -2  28   2 1717.65 180.389  28
  -2 -28   1 15233.7 495.170  29
  -2  28   1 15963.3 518.093  28
  -2 -28   0 4456.59 270.185  29
   2  28   0 4530.21 238.484  18
  -2  28   0 4541.08 280.271  28
  -2 -28  -1 3478.03 236.294  29
   2  28   1 3180.82 199.619  18
  -2  28  -1 3278.14 234.781  28
  -2 -28  -2 9.34099 52.3486  29
  -2  28  -2-74.9019 84.4888  28
   2  28   2-1.95789 42.6839  18
  -2  28  -3 8089.99 324.988  16
  -2 -28  -3 7954.08 338.264  29
  -2  28  -3 7698.73 346.102  28
   2  28   3 7075.28 286.773  18
  -2  28  -4 474.369 77.6156  16
  -2 -28  -4 511.501 87.2505  29
   2  28   4 380.199 67.5284  18
  -2  28  -4 585.876 100.259  28
  -2  28  -5 9397.30 335.989  28
   2  28   5 9106.01 286.390  18
  -2 -28  -5 8925.01 305.051  29
  -2  28  -5 9601.56 302.218  16
  -2  29   5 784.917 96.9947  28
  -2 -29   4 129.556 53.2639  29
   2 -29  -4 24.9048 30.8325  29
  -2  29   4 11.5008 40.1592  28
  -2 -29   3 5126.40 249.321  29
  -2  29   3 5573.28 268.586  28
  -2 -29   2 627.865 97.7984  29
  -2  29   2 620.966 97.9171  28
   2  29  -1 692.528 85.5588  18
  -2  29   1 891.287 117.589  28
  -2 -29   1 825.054 110.482  29
  -2 -29   0 1458.69 142.004  29
   2  29   0 1365.24 121.269  18
  -2  29   0 1645.16 157.871  28
   2  29   1 8.73870 27.9927  18
  -2 -29  -1 75.1396 44.5839  29
  -2  29  -1-15.3269 54.5404  28
  -2  29  -2 1504.81 132.056  16
  -2  29  -2 1488.81 145.167  28
  -2 -29  -2 1483.05 139.549  29
   2  29   2 1299.58 114.396  18
  -2 -29  -3 411.456 75.2683  29
   2  29   3 444.888 68.9107  18
  -2  29  -3 397.827 76.0884  28
  -2  29  -3 533.145 77.8937  16
  -2  30   3 4522.55 213.338  28
  -2 -30   2 7329.09 268.007  29
  -2  30   2 7483.62 283.259  28
  -2 -30   1 1402.61 123.934  29
  -2  30   1 1581.14 134.824  28
  -2 -30   0 9268.39 309.194  29
  -2  30   0 9693.51 327.611  28
  -2  30  -1 2306.48 147.184  16
  -2 -30  -1 2313.99 153.102  29
  -2  30  -1 2267.88 158.638  28
   3   0 -17 13762.9 497.118  19
  -3   0  17 13488.6 554.728  30
  -3   0  16-47.7753 95.6782  30
   3   0 -16 53.3277 66.8213  19
   3   0 -15 19383.1 736.921  19
   3   0 -15 22917.1 886.221  28
   3   0 -14 35.0615 117.990  19
   3   0 -14-167.417 150.816  28
   3   0 -13 8309.87 561.758  28
   3   0 -13 6247.81 453.675  19
   3   0 -12 89.6532 113.283  28
   3   0 -12 98.0562 90.5182  19
  -3   0  11 17799.0 1357.34   5
   3   0 -11 19116.8 1735.99   1
   3   0 -10 126.147 182.109  13
   3   0 -10 158.765 342.487   1
   3   0  -9 25603.6 1542.81  13
   3   0  -9 23631.2 1408.59   7
   3   0  -8 409.862 195.578   7
   3   0  -7 293059. 4328.69   7
  -3   0   6 293.158 132.466  14
   3   0  -6 175.330 120.525   7
  -3   0   5 100806. 2068.39  14
   3   0  -5 104724. 2255.25   7
  -3   0   4 375.806 121.823  14
   3   0  -4 267.087 110.556   7
  -3   0   3 303037. 2621.78   9
  -3   0   3 329418. 3379.50   5
   3   0  -3 309692. 3422.12   7
   3   0  -3 320804. 3304.28   8
   3   0  -2 775.448 164.704   8
  -3   0   2 883.261 137.434   2
  -3   0   2 667.418 155.009   5
   3   0  -2 622.419 152.918   7
  -3   0   2 963.382 160.545   9
  -3   0   1 657721. 4226.24   9
   3   0  -1 647048. 4145.81   8
  -3   0   0 460.801 116.533   3
   3   0   0 369.855 98.0252   8
  -3   0   0 469.923 124.335  11
  -3   0   0 613.821 140.264   9
   3   0   0 811.466 157.604   7
  -3   0  -1 230997. 2782.79   3
   3   0   1 231632. 2621.08   7
  -3   0  -1 235165. 2864.42  10
  -3   0  -1 238486. 2883.39   9
  -3   0  -2 127.007 81.3698   3
   3   0   2 72.9699 54.8049   7
  -3   0  -2 169.521 101.567  10
  -3   0  -2 262.226 104.559   9
  -3   0  -3 30707.5 1202.43   3
  -3   0  -3 28623.4 1164.68   4
  -3   0  -3 30329.7 1111.71  10
  -3   0  -3 30954.8 1180.68   9
  -3   0  -4 310.172 140.031   3
  -3   0  -4 258.386 130.070   4
  -3   0  -4 325.986 132.222   9
  -3   0  -5 101298. 2525.04   3
  -3   0  -5 102308. 2433.43   9
  -3   0  -6-37.2663 75.0169   3
  -3   0  -6 251.252 125.055   9
  -3   0  -7 166956. 3743.12   3
  -3   0  -7 157878. 3452.21   9
  -3   0  -8-16.8659 96.0112   9
  -3   0  -8-96.7484 188.832   3
  -3   0  -9 101755. 1686.56  16
   3   0  10 149.794 130.014  25
  -3   0 -10 107.009 90.1592  20
  -3   0 -10 7.44262 69.3100  16
  -3   0 -10 24.6780 65.3719  17
   3   0  11 60098.8 1381.75  25
  -3   0 -11 64833.4 1502.57  20
  -3   0 -11 61759.5 1282.09  17
   3   0  12 0.72484 62.7914  25
  -3   0 -12 171.057 85.2667  20
   3   0  13 16795.0 639.748  25
  -3   0 -13 19325.4 701.449  20
  -3   0 -14-19.8906 61.4350  20
   3  -1 -17 11594.0 407.567  20
   3   1 -17 14118.0 506.935  19
  -3   1  17 11068.5 510.269  30
   3  -1 -17 14256.3 509.042  19
  -3   1  16 140.926 121.984  30
  -3  -1  16 116.071 98.3456  30
   3  -1 -16 114.755 81.9216  19
   3   1 -16 234.506 97.0231  19
   3  -1 -15 49106.1 1155.36  19
   3   1 -15 49757.9 1166.81  19
   3   1 -14 2031.91 254.160  19
   3   1 -14 1808.34 255.893  28
   3  -1 -14 1289.56 222.295  28
   3  -1 -14 1847.79 243.076  19
   3  -1 -13 45548.9 1156.82  19
   3   1 -13 46430.9 1172.83  19
   3   1 -13 41372.1 1239.51  28
   3  -1 -13 41887.1 1247.43  28
   3   1 -12 210.200 104.984  19
   3  -1 -12 85.7670 67.3757  19
   3  -1 -12 152.299 95.8797  28
   3   1 -12 258.406 115.532  28
  -3   1  11 15846.4 1276.80   5
   3   1 -11 16171.0 1609.81   1
   3  -1 -11 15130.4 1469.72   1
   3   1 -10 3666.19 631.362  13
   3  -1 -10 3866.09 666.120  13
  -3   1  10 3677.05 564.922   5
   3   1 -10 2339.59 686.473   1
   3  -1 -10 3128.02 733.364   1
   3  -1  -9 12531.2 1015.00   7
   3   1  -9 11783.2 1008.57   7
   3  -1  -9 12387.5 1077.87  13
  -3  -1   8 6440.99 645.461  14
   3  -1  -8 7299.57 759.087  13
   3  -1  -8 7106.33 710.039   7
   3   1  -8 6700.84 714.297   7
  -3  -1   7 40646.0 1534.89  14
   3   1  -7 41620.1 1668.08   7
   3  -1  -7 42489.1 1632.63   7
   3  -1  -6 917.369 234.428   7
   3   1  -6 1080.72 259.709   7
  -3  -1   6 966.564 218.985  14
  -3  -1   5 87454.4 1941.49  14
   3   1  -5 91090.5 2155.11   7
   3  -1  -5 91046.7 2091.76   7
  -3   1   5 93936.3 2033.29   5
   3   1  -5 92694.8 2040.01   8
  -3   1   4 23806.3 963.926   5
   3   1  -4 23213.8 1005.38   7
   3  -1  -4 23801.2 1008.50   7
  -3  -1   4 23725.7 952.137  14
   3   1  -4 23421.6 955.898   8
   3   1  -3 61704.8 1473.31   8
  -3  -1   3 60205.1 1428.44  14
  -3   1   3 63551.6 1494.78   5
  -3  -1   3 63067.9 1458.42   5
   3  -1  -3 60918.9 1518.27   7
   3   1  -3 62238.3 1570.61   7
  -3  -1   3 60444.6 1231.90   9
  -3  -1   2 46901.5 1176.57  14
  -3   1   2 53302.9 1318.76   5
  -3  -1   2 51306.0 1229.15   5
   3  -1  -2 49957.6 1329.90   7
   3   1  -2 50237.9 1333.74   7
   3   1  -2 51366.2 1266.90   8
  -3  -1   2 50923.4 1140.14   9
  -3   1   2 49201.0 1079.65   9
   3   1  -1 81286.4 1514.26   8
   3  -1  -1 84427.9 1669.72   7
   3   1  -1 86195.8 1677.30   7
  -3   1   1 80098.1 1310.87   3
  -3  -1   1 85133.2 1535.90   9
  -3   1   1 85149.1 1542.72   9
  -3  -1   0 32316.3 877.172  11
  -3   1   0 36715.0 1014.21   3
   3  -1   0 36707.2 1071.51   7
   3   1   0 35987.9 1038.07   7
  -3  -1   0 36367.7 1114.42  10
  -3   1   0 37366.0 1096.85   9
   3   1   0 34748.7 943.359   8
  -3  -1   0 38191.8 1085.80   9
  -3   1   0 32704.8 1022.94  11
  -3  -1  -1 132402. 2129.57   3
  -3  -1  -1 132745. 2201.37  10
  -3   1  -1 133475. 2134.93   3
   3  -1   1 127891. 2026.75   7
   3   1   1 129887. 1915.80   7
   3   1   1 124837. 1673.86   8
  -3  -1  -1 135097. 2152.56   9
  -3  -1  -2 15203.4 784.923   3
  -3  -1  -2 14813.7 770.049  10
   3  -1   2 14149.1 746.143   7
  -3   1  -2 15372.7 791.526   3
   3   1   2 14197.6 652.571   7
  -3  -1  -2 13885.1 797.369   4
  -3  -1  -2 14411.1 748.859   9
  -3  -1  -3 49937.2 1533.09   3
  -3   1  -3 51064.9 1566.18   3
  -3  -1  -3 51586.4 1494.50  10
  -3  -1  -3 53221.5 1529.56   9
  -3  -1  -4 12936.8 839.235   3
  -3   1  -4 12530.3 838.464   3
  -3  -1  -4 11814.4 756.609  10
  -3   1  -4 11674.3 745.345   4
  -3  -1  -4 10991.6 853.967   4
  -3  -1  -4 12401.6 795.072   9
  -3  -1  -5 39154.1 1500.48   9
  -3  -1  -5 38096.8 1544.49   3
  -3   1  -5 36667.0 1530.17   3
  -3   1  -5 39227.9 1530.63   9
  -3  -1  -6 9226.96 814.798   3
  -3   1  -6 9323.66 823.273   3
  -3  -1  -6 8697.04 747.950   9
  -3   1  -6 8662.83 767.034   9
  -3  -1  -7 17630.7 1214.60   3
  -3   1  -7 15865.9 1156.76   3
  -3   1  -7 16734.4 1138.82   9
  -3  -1  -7 16361.6 1105.44   9
  -3   1  -8 2135.61 472.740   3
  -3  -1  -8 1979.10 438.836   3
  -3  -1  -8 2235.32 431.836   9
  -3   1  -8 2369.18 450.874   9
  -3  -1  -9 4830.48 438.332  20
  -3  -1  -9 4483.70 363.284  17
  -3  -1  -9 4541.60 366.950  16
  -3   1  -9 4786.03 384.321  16
   3   1  10 2932.83 322.594  25
   3  -1  10 3496.55 361.174  25
  -3  -1 -10 3524.58 360.150  20
  -3  -1 -10 3107.51 293.454  17
  -3   1 -10 3282.45 309.104  16
  -3   1 -10 3257.29 353.344  20
  -3   1 -10 3376.37 311.319  17
   3   1  11 3462.87 357.983  25
  -3  -1 -11 3298.26 357.462  20
   3  -1  11 3904.69 376.678  25
  -3  -1 -11 2783.55 305.761  17
  -3   1 -11 3180.79 372.355  20
  -3   1 -12 233.996 104.464  20
   3   1  12 42.4741 71.0096  25
  -3  -1 -12 67.8518 66.6051  20
   3  -1  12 84.5856 69.6992  25
  -3   1 -13 17595.5 669.203  20
  -3  -1 -13 18019.0 672.236  20
   3   1  13 16548.6 627.729  25
   3  -1  13 17496.7 658.706  25
  -3  -1 -14 487.518 96.3963  20
  -3   1 -14 417.201 95.5448  20
   3  -2 -17 10361.9 376.463  20
   3   2 -17 11535.9 453.205  19
   3  -2 -16 5341.63 354.725  19
  -3   2  16 5914.35 456.568  30
  -3  -2  16 5636.36 448.381  30
   3   2 -16 4969.50 345.274  19
   3  -2 -15 9723.76 521.558  19
   3   2 -15 11299.6 632.545  28
   3   2 -15 9933.22 530.383  19
   3   2 -14 22673.8 827.270  19
   3  -2 -14 24360.8 931.580  28
   3   2 -14 23213.3 922.250  28
   3  -2 -14 23730.7 830.941  19
   3   2 -13 5154.91 412.851  19
   3  -2 -13 4655.84 385.389  19
   3  -2 -13 5927.24 476.385  28
   3   2 -13 6271.10 498.552  28
   3   2 -12 31932.9 960.080  19
   3  -2 -12 30593.4 1040.74  28
   3  -2 -12 32394.2 941.329  19
   3   2 -12 30977.4 1040.29  28
  -3   2  11 42584.2 2069.59   5
   3   2 -11 44919.2 2658.68   1
   3  -2 -11 43233.4 2458.89   1
   3  -2 -10 731.894 314.606  13
  -3   2  10 175.686 114.429   5
   3   2 -10 354.228 434.275   1
   3  -2 -10 372.031 330.843   1
  -3   2   9 125982. 3100.11   5
  -3  -2   9 121874. 3026.90  14
   3  -2  -9 129497. 3549.99  13
  -3  -2   8 1899.27 357.280  14
  -3   2   8 2184.00 381.143   5
   3  -2  -8 2112.71 404.773  13
   3  -2  -8 2370.54 404.405   7
  -3  -2   7 84643.2 2238.43  14
  -3   2   7 87299.3 2239.38   5
   3  -2  -7 90692.6 2370.43   7
  -3  -2   6 54989.1 1655.44  14
  -3   2   6 56735.3 1690.67   5
   3  -2  -6 57762.9 1776.82   7
   3   2  -6 56247.4 1720.54   8
  -3   2   5 89181.7 1991.81   5
  -3  -2   5 89020.2 2009.80  14
   3  -2  -5 93335.4 2119.08   7
   3   2  -5 92816.8 2073.15   8
   3   2  -4 159964. 2542.30   8
  -3  -2   4 166194. 2580.35  14
  -3   2   4 167017. 2584.46   5
   3  -2  -4 163869. 2646.36   7
   3   2  -3 66676.4 1567.21   8
  -3  -2   3 66763.5 1536.87  14
  -3   2   3 68157.5 1580.66   5
   3  -2  -3 66231.5 1615.11   7
  -3  -2   3 67744.1 1392.66   9
   3   2  -2 29693.4 999.641   8
  -3  -2   2 28759.2 937.650  14
   3   2  -2 30045.6 1050.02   7
  -3  -2   2 30525.4 938.359   5
   3  -2  -2 30042.8 1031.93   7
  -3   2   2 29377.9 839.010   9
  -3  -2   2 30696.4 920.249   9
  -3  -2   2 32785.5 960.571   2
   3   2  -1 385828. 3422.54   8
  -3   2   1 381753. 2818.00   3
  -3  -2   1 392861. 3106.84  14
  -3  -2   1 395826. 3611.41  10
   3  -2  -1 402082. 3677.43   7
  -3  -2   1 407379. 3406.91   9
  -3  -2   1 365065. 2953.56   5
  -3   2   1 398037. 3730.37  11
   3   2  -1 413665. 3701.42   7
   3   2   0 74340.1 1440.28   8
  -3   2   0 76513.1 1465.07   3
   3  -2   0 76088.2 1584.31   7
   3   2   0 74251.7 1497.28   7
  -3  -2   0 77294.6 1546.29   9
  -3  -2   0 76028.3 1653.70  10
  -3   2   0 70076.2 1573.90  11
   3   2   1 234018. 2492.21   8
  -3  -2  -1 250043. 3120.16  10
   3  -2   1 245804. 2927.87   7
  -3   2  -1 254829. 2972.62   3
  -3  -2  -1 245168. 3245.67   4
   3   2   1 242874. 2621.00   7
  -3  -2  -1 256509. 2975.39   9
  -3  -2  -1 250195. 2932.29   3
  -3  -2  -2 129320. 2279.04   3
  -3   2  -2 130940. 2343.89   3
  -3  -2  -2 123421. 2545.40   4
   3   2   2 128544. 1870.54   7
  -3  -2  -2 125327. 2332.12  10
   3  -2   2 126383. 2365.70   7
  -3  -2  -2 129384. 2229.91   9
  -3   2  -3 79959.3 1976.83   3
  -3  -2  -3 71623.8 2154.43   4
   3  -2   3 75212.0 1732.79  12
  -3  -2  -3 78998.7 1919.73   3
  -3  -2  -3 77190.5 1912.61  10
  -3  -2  -3 77592.7 1843.42   9
  -3  -2  -4 62392.6 1843.40   3
  -3   2  -4 63125.2 1892.76   3
  -3  -2  -4 62462.3 1806.95  10
  -3  -2  -4 63114.9 1774.01   9
  -3  -2  -5 143350. 2989.78   3
  -3   2  -5 138919. 3012.14   3
  -3  -2  -5 141908. 2821.81   9
  -3  -2  -6 5909.58 653.182   3
  -3   2  -6 5448.40 637.914   3
  -3  -2  -6 5258.55 584.057   9
  -3  -2  -6 4723.92 689.200   4
  -3   2  -6 5620.09 627.104   9
  -3  -2  -7 34889.2 1713.02   3
  -3   2  -7 32940.6 1679.37   3
  -3  -2  -7 32220.8 1538.70   9
  -3   2  -7 33481.1 1627.18   9
  -3  -2  -8 76635.3 2693.12   3
  -3   2  -8 78457.5 2772.63   3
  -3   2  -8 75260.0 2597.03   9
   3   2   9 56064.3 1302.41  25
  -3  -2  -9 58903.2 1420.36  20
  -3  -2  -9 57674.7 1247.04  17
  -3   2  -9 60191.4 1287.71  16
   3   2  10 10392.7 568.990  25
   3  -2  10 11892.1 648.797  25
  -3  -2 -10 11777.3 571.448  17
  -3  -2 -10 12000.3 653.926  20
  -3   2 -10 11731.7 572.026  17
  -3   2 -10 11530.1 576.128  16
   3  -2  11 35775.5 1093.97  25
  -3  -2 -11 34841.8 966.108  17
  -3   2 -11 33600.6 1094.26  20
   3   2  11 32050.3 986.867  25
   3  -2  12 1056.08 193.623  25
  -3   2 -12 1468.22 221.336  20
   3   2  12 957.822 166.117  25
  -3  -2 -12 1219.20 206.891  20
  -3  -2 -12 1118.86 172.509  17
  -3   2 -13 39259.8 999.197  20
  -3  -2 -13 41473.9 1008.81  20
   3  -2  14 146.324 53.4954  25
  -3   2 -14 185.606 58.0781  20
  -3  -2 -14 286.789 73.4560  20
  -3   3  17 13587.3 556.670  30
   3  -3 -17 14504.3 431.736  20
   3  -3 -16 8537.82 445.161  19
  -3   3  16 8117.90 525.579  30
   3   3 -16 8396.16 447.021  19
   3   3 -16 6545.82 435.189  28
   3  -3 -16 6937.83 355.594  20
   3  -3 -15 4935.09 377.116  19
  -3   3  15 5315.99 490.922  30
   3   3 -15 4638.32 362.040  19
   3   3 -15 4155.26 375.436  28
   3  -3 -14 36812.8 1044.95  19
   3   3 -14 36963.5 1056.08  19
   3   3 -13 13868.7 654.516  19
   3  -3 -13 12606.7 680.051  28
   3   3 -13 12372.8 673.936  28
   3  -3 -13 13815.8 633.162  19
   3  -3 -12 9477.26 518.773  19
   3   3 -12 9410.83 544.645  19
   3  -3 -12 7338.37 523.849  28
   3   3 -12 7556.72 529.159  28
  -3   3  11 25004.0 1570.79   5
   3   3 -11 25553.7 1895.84   1
  -3  -3  10 37998.9 1840.68  14
   3  -3 -10 33544.9 2279.02   1
  -3   3  10 38868.9 1841.24   5
   3  -3 -10 41291.9 2246.41  13
   3   3 -10 30531.1 2248.60   1
  -3  -3   9 3384.24 539.776  14
  -3   3   9 3579.85 541.720   5
   3  -3  -9 3345.24 609.287  13
  -3  -3   8 39197.2 1640.39  14
  -3   3   8 40252.2 1632.22   5
   3  -3  -8 42765.7 1894.87  13
   3  -3  -8 40104.2 1677.75   7
  -3  -3   7 115263. 2664.64  14
  -3   3   7 119247. 2632.25   5
   3  -3  -7 118822. 2699.42   7
  -3  -3   6 33487.6 1352.21  14
  -3   3   6 36794.8 1367.88   5
   3  -3  -6 36293.9 1464.67  13
   3  -3  -6 36302.2 1412.59   7
   3   3  -6 36479.6 1426.73   8
   3   3  -5 102447. 2233.38   8
  -3  -3   5 101936. 2212.44  14
  -3   3   5 105406. 2183.98   5
   3  -3  -5 107799. 2284.16   7
   3   3  -4 30389.3 1144.34   8
  -3  -3   4 31140.9 1155.69  14
  -3   3   4 30576.4 1124.64   5
   3  -3  -4 30522.9 1154.33   7
  -3  -3   3 61591.9 1527.31  14
   3   3  -3 60249.9 1540.70   8
   3  -3  -3 63056.1 1569.70   7
  -3  -3   3 61654.6 1398.88   9
  -3   3   3 64442.6 1569.69   5
   3   3  -2 147309. 2317.24   8
  -3  -3   2 147413. 2197.22  14
   3  -3  -2 150143. 2348.52   7
  -3  -3   2 145826. 2227.06  10
  -3  -3   2 149618. 2085.26   9
  -3   3   2 148356. 1935.98   9
   3   3  -1 100572. 1848.61   8
  -3  -3   1 93137.0 1432.36   5
  -3   3   1 94870.1 1429.31   3
   3  -3  -1 102219. 1898.36   7
   3   3  -1 103485. 1888.80   7
  -3   3   1 104691. 1991.60  11
  -3  -3   1 106374. 1951.70  10
  -3  -3   1 102455. 1756.55   9
  -3  -3   1 97281.1 1609.57  14
   3   3   0 169390. 2302.52   8
  -3   3   0 163260. 2513.40  11
   3  -3   0 172624. 2030.09  13
  -3  -3   0 174636. 2355.70   9
   3   3   0 179212. 2366.58   7
  -3  -3   0 174701. 2608.50  10
  -3   3   0 172779. 2266.69   3
   3  -3   0 169880. 2448.80   7
   3  -3   1 4226.24 406.598   6
   3  -3   1 4415.44 419.377   7
   3  -3   1 3865.89 277.599  13
  -3  -3  -1 5245.49 512.410   4
   3   3   1 4377.28 348.857   7
  -3   3  -1 4629.27 413.241   3
  -3  -3  -1 4316.73 438.785  10
  -3  -3  -1 4523.07 401.800   9
   3  -3   2 13918.5 831.034   7
  -3   3  -2 15944.5 836.892   3
  -3  -3  -2 14594.0 941.243   4
  -3  -3  -2 15517.1 860.912  10
  -3  -3  -2 15628.8 786.853   9
  -3  -3  -2 15221.5 788.975   3
  -3  -3  -3 122100. 2392.24   3
  -3   3  -3 125787. 2532.59   3
   3  -3   3 119663. 2393.99  12
  -3  -3  -3 121311. 2532.20  10
  -3  -3  -3 125060. 2348.40   9
  -3  -3  -4 55876.6 1745.94   3
  -3   3  -4 55384.0 1821.02   3
   3  -3   4 49866.3 1542.48  12
  -3  -3  -4 54533.7 1655.42   9
  -3  -3  -4 52733.8 1748.10  10
  -3  -3  -5 42141.1 1613.05   3
  -3   3  -5 41352.4 1682.95   3
  -3  -3  -5 40615.5 1604.57  10
  -3  -3  -5 42929.2 1558.30   9
  -3  -3  -6 730.080 246.516   3
  -3   3  -6 843.390 267.768   3
  -3  -3  -6 505.908 249.227   4
  -3  -3  -6 723.339 237.185   9
  -3  -3  -7 236.985 169.858   9
  -3   3  -7 325.361 194.138   3
  -3  -3  -7 118.551 115.854   3
  -3   3  -7 259.558 149.577   9
  -3   3  -8 13192.7 1153.25   3
  -3  -3  -8 13859.3 1153.14   3
  -3   3  -8 13963.5 1132.26   9
  -3   3  -9 16358.9 680.040  16
  -3  -3  -9 15440.7 650.619  17
  -3  -3  -9 14839.1 713.011  20
  -3  -3 -10 4650.97 367.262  17
  -3   3 -10 4664.97 368.711  16
  -3  -3 -10 5039.55 431.883  20
  -3   3 -11 290.682 156.528  20
  -3  -3 -11 236.803 146.703  20
  -3   3 -11 392.460 163.074  16
   3  -3  11 508.470 192.896  25
  -3  -3 -11 210.186 127.027  17
   3  -3  12 146.652 123.810  25
  -3   3 -12 288.383 132.972  20
  -3  -3 -12 147.743 97.3102  17
  -3  -3 -12 223.154 108.700  20
  -3   3 -13 7091.98 424.305  20
   3  -3  13 8457.14 469.783  25
  -3  -3 -13 8255.66 453.665  20
   3  -3  14 223.977 77.7951  25
  -3  -3 -14 359.392 91.4741  20
   3   4 -17 19144.5 559.884  19
  -3   4  17 21250.3 679.548  30
   3   4 -16 1757.33 214.737  19
  -3   4  16 2892.98 320.867  30
   3  -4 -16 1228.44 150.566  20
   3   4 -16 2541.40 271.247  28
   3  -4 -16 1587.78 213.896  19
   3   4 -15 1801.59 228.334  19
   3  -4 -15 1611.88 212.337  19
  -3   4  15 1820.26 286.134  30
   3   4 -15 1481.15 226.229  28
   3  -4 -14 47248.5 1163.22  19
   3   4 -14 46449.2 1187.49  19
   3   4 -13 8033.96 501.229  19
   3  -4 -13 7719.84 477.100  19
   3  -4 -12 53225.8 1216.26  19
   3   4 -12 54449.4 1278.71  19
   3  -4 -12 53406.4 1379.30  28
   3   4 -12 54570.7 1391.88  28
  -3   4  11 11963.0 1093.02   5
   3  -4 -11 11699.4 552.011  19
   3   4 -11 11909.5 575.929  19
   3   4 -11 11656.5 1273.60   1
  -3  -4  10 6653.52 790.318  14
  -3   4  10 5931.31 721.118   5
   3  -4 -10 7077.58 958.264  13
   3  -4 -10 5285.75 897.917   1
   3   4 -10 5532.95 798.514   7
   3   4 -10 4958.07 902.962   1
  -3  -4   9 188120. 3938.24  14
  -3   4   9 189781. 3807.77   5
   3  -4  -9 195112. 4592.54  13
  -3  -4   8 47608.1 1884.11  14
  -3   4   8 45505.1 1743.01   5
   3  -4  -8 49401.7 2104.52  13
   3  -4  -8 45908.2 1805.53   7
  -3  -4   7 19863.4 1140.29  14
  -3   4   7 18768.9 1060.49   5
   3  -4  -7 20148.2 1214.29  13
   3  -4  -7 19937.5 1114.59   7
   3   4  -7 19947.8 1148.80   8
  -3   4   6 178494. 3036.75   5
   3  -4  -6 189100. 3441.94  13
   3  -4  -6 188270. 3240.00   7
  -3  -4   6 180499. 3225.68  14
   3   4  -6 179889. 3252.65   8
   3   4  -5 9827.69 720.243   8
  -3   4   5 10278.9 697.681   5
   3  -4  -5 9707.35 720.338  13
   3  -4  -5 9700.76 694.274   7
  -3  -4   5 8846.09 681.873  14
   3   4  -4 511652. 4906.79   8
  -3   4   4 529557. 4747.68   5
  -3  -4   4 520777. 4894.22  14
   3  -4  -4 539209. 4930.98   7
   3   4  -3 5916.33 509.875   8
  -3  -4   3 6146.52 502.361  14
   3  -4  -3 5948.23 487.082  13
   3  -4  -3 6585.72 517.491   7
  -3  -4   3 5729.98 448.343  10
  -3   4   3 5866.14 342.488   9
  -3   4   2 23079.9 522.663   3
  -3  -4   2 26311.1 961.834   2
   3   4  -2 24011.3 982.908   8
  -3  -4   2 25372.9 966.713  10
  -3  -4   2 27037.1 985.125  14
   3  -4  -2 27117.7 974.478  13
   3  -4  -2 24756.9 973.269   7
  -3  -4   2 26083.1 932.395   9
  -3  -4   1 94946.3 1659.17  14
  -3  -4   1 104003. 1889.28   2
  -3  -4   1 95689.6 1950.71  10
   3  -4  -1 95817.9 1897.39   7
   3  -4  -1 99370.4 1744.39  13
  -3   4   1 93391.5 1457.41   3
  -3   4   1 99584.9 2016.56  11
  -3  -4   1 91821.5 1377.67   5
  -3  -4   1 98822.3 1793.67   9
  -3  -4   0 22526.1 709.931  14
   3  -4   0 23529.9 956.103   7
   3  -4   0 23258.6 783.351  13
  -3   4   0 24862.3 887.342   3
   3   4   0 25704.0 914.109   7
  -3   4   0 23265.2 990.125  11
  -3  -4   0 24589.0 1033.78  10
  -3  -4   0 24351.5 901.044   9
   3  -4   1 184694. 2867.22   7
  -3  -4  -1 182665. 3173.65   4
   3   4   1 194614. 2342.06   7
  -3  -4  -1 190181. 2596.44   9
  -3  -4  -1 195544. 3075.50  10
  -3   4  -1 200370. 2806.64   3
   3  -4   2 124505. 2603.74   7
  -3  -4  -2 124235. 2930.71   4
  -3  -4  -2 136930. 2685.54  10
  -3  -4  -2 136755. 2338.78   9
   3  -4   2 128427. 2175.79   6
  -3   4  -2 138776. 2550.01   3
   3  -4   3 19565.1 1068.34   7
  -3  -4  -3 22049.5 1136.32  10
  -3  -4  -3 19080.0 1291.15   4
  -3   4  -3 22414.0 1106.36   3
  -3  -4  -3 23052.2 1013.47   9
  -3  -4  -4 81600.9 2023.00   9
   3  -4   4 78061.0 2077.72  12
  -3   4  -4 79989.6 2222.55   3
  -3  -4  -4 85946.2 2360.16  10
  -3  -4  -4 79757.9 2082.83   3
  -3  -4  -5 20631.1 1207.41  10
  -3   4  -5 19995.6 1190.38   3
  -3  -4  -5 21316.9 1096.16   9
  -3  -4  -5 21158.2 1153.47   3
  -3   4  -6 53497.0 2083.18   3
  -3  -4  -6 53332.5 1862.80   9
  -3  -4  -6 55257.9 2003.82   3
  -3  -4  -7 2208.93 406.953   9
  -3  -4  -7 1945.12 503.797   4
  -3   4  -7 1611.87 385.470   3
  -3   4  -8 106618. 3190.27   9
  -3  -4  -9 8172.62 480.493  17
  -3  -4  -9 9378.06 566.488  20
  -3   4  -9 9340.09 516.895  16
  -3  -4 -10 50277.0 1315.61  20
  -3  -4 -10 47851.6 1148.90  17
  -3   4 -10 49314.6 1183.27  16
  -3  -4 -11 13719.1 599.563  17
   3  -4  11 13912.4 697.338  25
  -3   4 -11 12931.9 677.736  20
  -3   4 -11 13356.2 608.723  16
  -3  -4 -11 14292.7 681.529  20
   3  -4  12 34933.8 1035.21  25
  -3   4 -12 32778.5 1008.79  20
  -3  -4 -12 32866.1 873.652  17
   3  -4  13 23788.9 781.749  25
  -3   4 -13 23811.0 755.154  20
  -3  -4 -13 25545.9 768.638  20
  -3  -4 -14 11794.8 445.852  20
   3  -4  14 11013.9 467.069  25
   3   5 -17 3777.43 248.648  19
  -3   5  17 2418.94 235.295  30
  -3   5  16 24224.2 856.573  30
   3   5 -16 23986.0 734.709  19
   3   5 -16 21797.0 762.436  28
   3  -5 -15 1701.85 223.547  19
   3  -5 -15 1317.07 169.419  20
   3   5 -15 983.547 194.311  28
  -3   5  15 1285.09 250.972  30
   3   5 -15 1577.59 213.887  19
  -3   5  14 31808.5 1176.63  30
   3  -5 -14 32380.2 969.914  19
   3   5 -14 32326.3 990.667  19
   3  -5 -13 255.227 124.490  19
   3   5 -13 372.486 134.371  19
   3   5 -13 146.066 108.368  28
   3  -5 -12 4949.68 381.802  19
   3   5 -12 4718.27 393.170  19
   3  -5 -11 2993.96 286.209  19
   3  -5 -11 2784.89 310.155  28
   3   5 -11 3518.11 316.281  19
   3   5 -11 2890.02 310.517  28
  -3  -5  10 35194.2 1852.97  14
  -3   5  10 37188.8 1809.68   5
   3  -5 -10 35800.0 2170.77  13
   3   5 -10 34319.2 2304.27   1
   3  -5 -10 34032.4 2093.64   1
  -3  -5   9 47236.9 2048.81  14
  -3   5   9 44951.4 1864.11   5
   3  -5  -9 46846.7 2309.51  13
  -3  -5   8 170516. 3686.64  14
  -3   5   8 176847. 3463.34   5
   3  -5  -8 182527. 4158.64  13
   3  -5  -8 181589. 3585.99   7
  -3  -5   7 11683.8 911.352  14
  -3   5   7 11827.1 845.447   5
   3  -5  -7 11359.8 951.920  13
   3   5  -7 11629.4 911.567   8
   3   5  -6 56217.1 1884.04   8
  -3   5   6 54912.9 1718.32   5
   3  -5  -6 55017.1 1911.39  13
  -3  -5   6 56059.1 2007.36  12
   3  -5  -6 56378.3 1796.94   7
  -3  -5   6 53474.5 1842.41  14
   3   5  -5 51579.4 1699.18   8
  -3   5   5 46552.4 1502.04   5
  -3  -5   5 48621.4 1642.62  14
   3  -5  -5 47848.2 1637.95  13
  -3  -5   5 47134.1 1700.16  12
   3  -5  -5 47916.8 1564.33   7
   3   5  -4 16654.5 926.853   8
  -3   5   4 17625.8 888.692   5
  -3  -5   4 16273.6 909.065  14
   3  -5  -4 18811.8 968.927  13
  -3  -5   4 16020.4 910.253  12
   3  -5  -4 17425.9 898.090   7
   3   5  -3 55201.7 1623.27   8
   3  -5  -3 58748.1 1593.77  13
   3  -5  -3 59554.1 1601.35   7
  -3  -5   3 58105.7 1483.65  10
   3  -5  -2 40460.4 1282.75   7
  -3   5   2 35335.6 691.477   3
   3  -5  -2 36641.2 1178.23  13
  -3   5   2 38876.9 1286.43  11
  -3  -5   2 38279.7 1248.52  10
  -3  -5   2 42032.1 1287.00   2
  -3  -5   2 39516.0 1186.76   9
  -3  -5   1 196092. 2971.30  10
  -3  -5   1 182608. 1934.49   5
  -3  -5   1 179342. 2438.87  14
   3  -5  -1 189363. 2760.79   7
   3  -5  -1 186973. 2521.66  13
  -3   5   1 183453. 2184.03   3
  -3   5   1 191756. 2912.56  11
  -3  -5   1 189750. 2567.14   9
  -3  -5   0 42181.8 1426.07  10
  -3  -5   0 38870.5 1014.50  14
   3  -5   0 42172.2 1345.84   7
   3   5   0 44572.9 1249.53   7
   3  -5   0 39975.8 1110.00  13
  -3   5   0 40266.3 1349.69  11
  -3  -5   0 45575.3 1270.07   9
   3  -5   1 10658.6 722.936   6
   3  -5   1 10848.7 756.409   7
  -3  -5  -1 11127.6 829.880   4
   3   5   1 11502.7 588.349   7
  -3  -5  -1 11243.9 779.155  10
  -3  -5  -1 10990.5 639.476   9
   3  -5   2 13748.7 775.994   6
   3  -5   2 12362.2 851.986   7
  -3  -5  -2 13924.2 911.757  10
  -3  -5  -2 13341.9 1022.10   4
  -3  -5  -2 15142.3 792.350   9
   3  -5   3 22176.6 1178.44   7
  -3  -5  -3 20548.5 1411.65   4
  -3  -5  -3 23646.6 1236.20  10
   3  -5   4 4373.19 521.276   7
   3  -5   4 4259.33 534.013  12
  -3  -5  -4 4107.80 541.778  10
  -3  -5  -4 4450.17 484.203   9
  -3   5  -4 5302.09 603.369   3
  -3  -5  -4 3043.85 594.549   4
  -3  -5  -5 37575.0 1729.10  10
   3  -5   5 39700.2 1637.72  12
  -3   5  -5 42152.6 1776.21   3
  -3  -5  -5 41516.3 1552.04   9
  -3   5  -6 16049.0 1171.71   3
  -3  -5  -6 16022.6 1020.60   9
  -3  -5  -6 12618.8 1300.52   4
  -3   5  -7 24837.2 1537.15   3
  -3  -5  -7 24309.9 1342.72   9
  -3  -5  -7 22305.5 1763.08   4
  -3  -5  -8 1167.92 209.115  20
  -3  -5  -8 1093.60 188.126  17
  -3   5  -8 1034.49 184.700  16
  -3  -5  -9 31671.6 1036.34  20
  -3  -5  -9 31469.8 925.660  17
  -3   5  -9 32813.0 963.366  16
  -3  -5 -10 3013.44 337.913  20
  -3  -5 -10 2697.80 287.509  17
  -3   5 -10 2865.28 304.928  16
   3  -5  11 8129.31 546.725  25
  -3  -5 -11 7613.10 449.055  17
  -3   5 -11 8486.14 481.659  16
  -3  -5 -11 8776.73 527.194  20
   3  -5  12 6812.88 469.531  25
  -3  -5 -12 7726.62 469.836  20
  -3  -5 -12 7342.32 416.331  17
   3  -5  13 4493.87 341.005  25
  -3  -5 -13 4550.78 322.561  20
   3  -5  14 210.081 82.5137  25
  -3  -5 -14 435.076 100.582  20
  -3   6  17 10612.6 452.273  30
   3   6 -17 10741.7 392.822  19
  -3   6  16 3084.95 308.417  30
   3   6 -16 2888.21 302.388  28
  -3   6  15 10293.7 609.168  30
   3  -6 -15 9151.64 476.001  19
   3   6 -15 8766.89 524.008  28
   3   6 -15 9243.13 496.010  19
   3  -6 -14 28244.9 882.653  19
   3   6 -14 28711.1 1012.77  28
   3   6 -14 27852.2 922.699  19
   3   6 -13 20364.5 806.730  19
   3   6 -13 18972.5 837.683  28
   3  -6 -13 20803.0 776.112  19
   3  -6 -12 50004.3 1189.86  19
   3   6 -12 50389.3 1259.13  19
   3   6 -12 48396.0 1330.67  28
   3  -6 -11 5190.54 371.593  19
   3   6 -11 5064.49 385.789  19
   3   6 -11 5122.36 416.696  28
  -3  -6  10 40230.7 2038.78  14
  -3   6  10 39400.5 1879.08   5
   3  -6 -10 42986.7 2413.54  13
   3  -6 -10 37949.6 2230.45   1
  -3  -6   9 51578.0 2222.00  14
   3  -6  -9 52430.4 2500.68  13
  -3   6   9 49934.8 1980.96   5
  -3  -6   8 68772.0 2428.33  14
  -3   6   8 66451.6 2155.87   5
   3  -6  -8 71228.0 2693.46  13
   3   6  -8 63220.5 2299.56   8
  -3   6   7 2073.69 364.622   5
  -3  -6   7 1575.11 356.743  14
   3  -6  -7 2094.84 373.415   7
   3  -6  -7 2174.52 456.755  13
  -3  -6   7 2628.99 490.077  12
   3   6  -7 2108.15 405.224   8
   3   6  -6 55217.3 1936.74   8
  -3   6   6 53502.1 1736.86   5
  -3  -6   6 56578.0 1972.55  14
   3  -6  -6 54862.1 1996.05  13
   3  -6  -6 56254.9 1824.20   7
  -3  -6   6 56734.2 2130.73  12
   3   6  -5 17100.1 1027.45   8
  -3   6   5 17221.7 938.866   5
  -3  -6   5 17673.4 1038.41  14
   3  -6  -5 18126.6 1063.44  13
   3  -6  -5 18236.6 989.329   7
  -3  -6   5 18302.5 1116.64  12
   3   6  -4 69660.9 1973.18   8
  -3  -6   4 69346.8 1654.27  10
   3  -6  -4 67787.8 1906.09  13
   3  -6  -4 72122.5 1880.21   7
  -3  -6   4 69893.8 1990.05  12
   3   6  -3 15245.8 888.555   8
  -3  -6   3 16166.9 817.481  10
   3  -6  -3 15992.2 882.482  13
   3  -6  -3 15363.7 837.488   7
  -3  -6   3 15597.4 838.433  12
  -3  -6   2 125390. 2387.06  10
   3  -6  -2 122490. 2310.15   7
   3  -6  -2 118907. 2260.67  13
  -3   6   2 124715. 2399.20  11
  -3  -6   2 128287. 2353.03   2
  -3  -6   2 122480. 2174.48   9
   3  -6  -1 15455.7 778.622  13
   3  -6  -1 16339.2 849.340   7
  -3  -6   1 18051.6 880.645   2
  -3  -6   1 16791.3 914.316  10
  -3  -6   1 16445.0 791.362   9
  -3   6   1 16341.4 874.712  11
  -3   6   0 204679. 3137.23  11
  -3  -6   0 215058. 2961.47   2
   3  -6   0 193285. 3077.44   7
   3  -6   0 184262. 2526.15  13
  -3  -6   0 202291. 3324.61   4
  -3  -6   0 193776. 3239.53  10
  -3  -6   0 208756. 2766.06   9
   3  -6   1 458.874 198.419   7
   3  -6   1 567.911 183.426   6
   3   6   1 395.185 117.020   7
  -3  -6  -1 746.544 226.608  10
  -3  -6  -1 658.412 229.078   4
  -3  -6  -1 540.401 168.972   9
   3  -6   2 405151. 4985.78   7
  -3  -6  -2 437437. 6125.21   4
  -3  -6  -2 455202. 5477.25  10
  -3  -6  -2 506953. 4662.69   9
   3  -6   2 478830. 4817.66   6
   3  -6   3 19489.5 1130.54   7
  -3  -6  -3 20319.2 1218.06  10
  -3  -6  -3 22568.8 1037.41   9
  -3  -6  -3 18031.2 1379.92   4
   3  -6   4 222134. 3796.61   7
   3  -6   4 221494. 3968.88  12
  -3  -6  -4 221464. 3432.62   9
   3  -6   5 2039.39 395.021  12
  -3  -6  -5 2121.13 427.187  10
  -3  -6  -5 1947.67 337.103   9
  -3  -6  -5 1290.94 428.358   4
  -3   6  -5 2030.52 413.024   3
  -3   6  -6 78402.0 2648.08   3
  -3  -6  -6 76193.6 2252.29   9
  -3   6  -7 1886.84 437.419   3
  -3  -6  -7 1989.22 554.275   4
  -3  -6  -8 14487.0 680.531  20
  -3   6  -8 14844.2 633.152  16
  -3  -6  -8 14316.3 610.458  17
  -3  -6  -9 1053.72 194.809  20
  -3   6  -9 1069.48 183.868  16
  -3  -6  -9 1049.84 182.543  17
  -3  -6 -10 37861.7 1112.25  20
  -3  -6 -10 36320.2 997.043  17
  -3   6 -10 37549.3 1033.88  16
   3  -6  11 627.536 201.506  25
  -3  -6 -11 270.803 125.656  20
  -3  -6 -11 259.888 109.428  17
  -3   6 -11 255.507 106.019  16
   3  -6  12 38655.2 1084.41  25
  -3   6 -12 37393.2 930.756  16
   3  -6  13 355.942 108.217  25
  -3  -6 -13 513.014 116.532  20
   3  -6  14 20934.2 626.287  25
  -3  -6 -14 21186.7 564.077  20
  -3   7  17 8048.44 376.776  30
  -3   7  16 18636.1 697.255  30
   3   7 -16 16725.9 645.981  28
   3   7 -16 18310.9 618.445  19
   3   7 -15 4569.63 349.082  19
   3   7 -15 3644.33 340.231  28
  -3   7  15 4215.76 385.888  30
  -3   7  14 4468.17 443.733  30
   3  -7 -14 5066.83 381.042  19
   3   7 -14 4322.99 400.070  28
   3   7 -14 5378.17 416.430  19
   3  -7 -13 4237.03 350.287  19
  -3   7  13 3737.49 404.307  30
   3   7 -13 4383.44 381.017  19
   3   7 -13 3551.56 367.648  28
  -3   7  12 9329.14 627.405  30
   3   7 -12 10093.4 571.862  19
   3   7 -12 7953.87 543.104  28
   3  -7 -12 10001.3 542.963  19
   3  -7 -11 80.2809 80.5088  19
   3   7 -11 47.2798 57.9314  19
   3   7 -11 65.2914 65.9627  28
  -3   7  10 58736.3 2340.10   5
  -3  -7  10 54899.2 2493.93  14
   3  -7 -10 57608.0 2820.77  13
   3  -7 -10 52540.5 2513.61   1
  -3   7   9 15155.3 1106.22   5
  -3  -7   9 17502.4 1341.98  14
   3  -7  -9 16123.1 1411.95  13
   3  -7  -9 12656.6 1258.08   1
  -3   7   8 75910.8 2352.06   5
  -3  -7   8 75164.5 2637.93  14
   3  -7  -8 74138.4 2813.71  13
  -3  -7   8 79922.6 3042.50  12
   3   7  -8 68937.5 2484.00   8
   3   7  -7 46090.2 1948.51   8
  -3   7   7 47163.9 1749.84   5
  -3  -7   7 47720.5 1996.81  14
   3  -7  -7 46773.8 2067.92  13
   3  -7  -7 45935.1 1775.27   7
  -3  -7   7 48430.0 2220.98  12
  -3  -7   6 34419.5 1608.70  14
   3  -7  -6 34780.4 1659.52  13
   3  -7  -6 36728.2 1512.77   7
   3   7  -6 35056.4 1602.60   8
  -3  -7   6 34097.5 1749.76  12
   3  -7  -5 2333.73 428.990  13
   3  -7  -5 2396.15 387.663   7
   3   7  -5 2019.18 379.085   8
  -3  -7   5 1917.78 385.028  12
   3   7  -4 35048.7 1482.06   8
   3  -7  -4 34372.1 1432.05  13
   3  -7  -4 35261.9 1368.69   7
  -3  -7   4 31836.1 1430.08  12
  -3  -7   4 34826.6 1224.32  10
   3  -7  -3 275.757 167.881  13
  -3  -7   3 126.295 114.282  12
   3  -7  -3 38.2312 113.147   7
  -3   7   3 205.023 82.0082  11
  -3  -7   3 194.003 109.843  10
   3  -7  -2 4527.13 467.507   7
   3  -7  -2 4910.81 494.342  13
  -3  -7   2 4572.95 426.062  12
  -3   7   2 4853.26 498.374  11
   3  -7  -1 108917. 2330.26   7
   3  -7  -1 105604. 2129.57  13
  -3   7   1 110837. 2329.24  11
  -3  -7   1 122291. 2342.84   2
  -3  -7   1 112274. 2526.94  10
  -3  -7   1 116808. 2164.24   9
  -3  -7   0 10281.7 686.609   2
   3  -7   0 8864.54 706.381   7
   3  -7   0 7893.22 553.270  13
  -3  -7   0 10063.4 777.431   4
  -3  -7   0 8898.50 754.455  10
  -3  -7   0 10184.3 647.615   9
  -3   7   0 9137.30 688.117  11
   3  -7   1 73003.7 2108.76   7
  -3  -7  -1 87395.1 1988.05   2
  -3  -7  -1 78041.3 2395.11   4
  -3  -7  -1 77657.4 2299.70  10
  -3  -7  -1 83063.8 1859.48   9
   3  -7   1 82250.6 2178.08   6
  -3  -7  -2 30199.5 1513.50  10
   3  -7   2 27370.7 1347.71   7
  -3  -7  -2 30921.2 1697.74   4
  -3  -7  -2 34246.2 1242.00   9
   3  -7   2 32842.2 1341.03   6
   3  -7   3 7561.46 710.107   7
  -3  -7  -3 7390.80 777.420  10
  -3  -7  -3 6350.47 837.231   4
  -3  -7  -3 8383.22 646.433   9
   3  -7   4 36108.7 1563.91   7
   3  -7   4 34963.4 1661.09  12
  -3  -7  -4 31569.9 1663.58  10
  -3  -7  -4 35113.7 1389.61   9
  -3  -7  -5 10511.0 809.279   9
   3  -7   5 10901.5 942.975  12
  -3  -7  -5 9547.71 946.429  10
  -3  -7  -6 41842.9 1697.72   9
  -3   7  -6 40152.8 1954.55   3
  -3   7  -7 20474.6 1466.99   3
  -3  -7  -7 19254.3 1721.31   4
  -3  -7  -8 14218.2 670.298  20
  -3  -7  -8 13270.8 593.811  17
  -3   7  -8 13738.7 616.775  16
  -3  -7  -9 6908.90 476.066  20
  -3  -7  -9 6302.36 419.219  17
  -3   7  -9 6608.42 439.900  16
  -3  -7 -10 1430.45 224.827  20
  -3  -7 -10 1083.44 182.835  17
  -3   7 -10 1218.59 202.951  16
  -3  -7 -11 9103.64 519.846  20
   3  -7  11 9361.52 579.753  25
  -3  -7 -11 9001.78 479.251  17
  -3   7 -11 9028.63 492.140  16
   3  -7  12 3364.39 348.271  25
  -3  -7 -12 3882.51 323.055  20
  -3   7 -12 4072.91 318.581  16
   3  -7  13 2326.39 248.949  25
  -3  -7 -13 2875.12 245.737  20
   3  -7  14 466.943 112.399  25
  -3  -7 -14 560.589 112.458  20
  -3   8  17 105.127 61.9672  30
   3   8 -16 4582.44 306.837  19
   3   8 -16 5359.15 363.574  28
   3   8 -15 1949.29 228.881  19
  -3   8  15 2233.78 271.895  30
   3   8 -15 2056.71 258.637  28
   3   8 -14 16588.7 751.385  28
  -3   8  14 18747.3 828.509  30
   3   8 -14 16666.8 700.889  19
   3  -8 -14 17363.0 671.612  19
   3  -8 -13 14012.0 624.421  19
   3   8 -13 13967.2 671.163  19
   3   8 -13 14672.9 740.075  28
   3  -8 -12 9809.20 537.032  19
   3   8 -12 9684.42 566.153  19
   3   8 -11 12584.0 631.637  19
   3  -8 -11 12966.8 601.604  19
   3   8 -11 14531.0 722.258  28
  -3   8  11 15141.8 761.676  30
  -3  -8  11 13882.1 641.139  29
  -3  -8  10 39659.6 2193.57  14
   3  -8 -10 38664.3 2320.26  13
   3  -8 -10 34001.7 1965.36   1
  -3  -8   9 4209.04 692.039  14
   3  -8  -9 3510.57 698.426  13
   3  -8  -9 3438.91 637.818   1
  -3  -8   9 4472.69 801.457  12
  -3  -8   8 32036.9 1804.73  14
   3  -8  -8 30445.8 1842.75  13
  -3  -8   8 30535.7 1969.83  12
   3   8  -8 28258.7 1646.78   8
   3   8  -7 52674.6 2155.16   8
  -3  -8   7 53662.7 2217.71  14
   3  -8  -7 55231.3 2302.60  13
   3  -8  -7 53623.2 1970.71   7
  -3  -8   7 54854.1 2498.88  12
   3  -8  -6 76388.0 2511.50  13
   3  -8  -6 75806.3 2244.04   7
  -3  -8   6 74133.0 2743.41  12
   3   8  -6 73378.3 2453.58   8
   3   8  -5 136453. 3193.69   8
   3  -8  -5 139136. 3169.25  13
   3  -8  -5 142728. 2966.81   7
  -3  -8   5 130419. 3361.77  12
   3   8  -4 84953.2 2441.98   8
   3  -8  -4 87776.0 2383.13  13
   3  -8  -4 91549.5 2300.29   7
  -3  -8   4 80732.1 2424.88  12
  -3  -8   4 92214.1 2096.66  10
  -3  -8   3 86678.2 2133.03  10
   3  -8  -3 82493.6 2136.28   7
   3  -8  -3 79005.9 2139.99  13
  -3   8   3 83970.4 2084.68  11
  -3  -8   3 83256.0 2329.66   6
   3  -8  -2 170371. 3066.50   7
   3  -8  -2 162606. 2885.05  13
  -3  -8   2 157456. 2640.25  12
  -3  -8   2 171728. 3191.68   6
  -3   8   2 176436. 3034.89  11
  -3  -8   2 179211. 3248.99  10
  -3   8   1 12209.7 795.495  11
   3  -8  -1 11870.7 825.438   7
   3  -8  -1 11703.0 738.861  13
  -3  -8   1 12030.1 799.709   6
  -3  -8   1 12612.5 907.245  10
  -3  -8   1 13980.5 825.407   2
  -3  -8   0 67547.4 1823.72   2
  -3  -8   0 53005.2 1533.12   6
   3  -8   0 56545.1 1878.52   7
   3  -8   0 51733.1 1422.16  13
  -3  -8   0 61952.3 2009.91   4
  -3  -8   0 57805.2 2044.46  10
  -3  -8   0 61640.8 1646.13   9
   3  -8   0 52490.4 1801.00   6
  -3  -8  -1 67687.3 2309.64  10
  -3  -8  -1 83952.3 2036.69   2
   3  -8   1 63250.8 2045.99   7
  -3  -8  -1 75433.3 2446.02   4
  -3  -8  -1 77822.5 1876.17   9
   3  -8   1 73423.1 2127.84   6
   3  -8   2 53734.1 1900.40   7
   3  -8   2 64003.5 1956.43   6
  -3  -8  -2 63745.3 2483.49   4
  -3  -8  -2 66124.1 1776.66   9
  -3  -8  -2 56791.7 2198.61  10
   3  -8   3 64475.2 2097.87   7
  -3  -8  -3 69302.2 1877.46   9
   3  -8   3 68015.5 1985.05   6
  -3  -8  -3 64868.3 2741.05   4
   3  -8   4 192782. 3710.59   7
  -3  -8  -4 163353. 4666.12   4
   3  -8   4 189377. 4055.08  12
  -3  -8  -4 159797. 3970.54  10
  -3  -8  -4 182080. 3188.58   9
   3  -8   5 89488.6 2804.32  12
  -3  -8  -5 77812.9 3358.62   4
  -3  -8  -5 77188.1 2821.85  10
  -3  -8  -5 87758.4 2331.54   9
  -3  -8  -6 29566.3 1424.45   9
   3  -8   6 30716.1 1714.99  12
  -3   8  -6 28968.8 1715.72   3
  -3  -8  -6 27244.4 2049.25   4
  -3  -8  -6 27383.1 1732.81  10
  -3   8  -7 9129.57 1010.16   3
  -3  -8  -7 8922.89 1191.98   4
  -3  -8  -8 21050.3 810.721  20
  -3  -8  -8 20989.9 751.450  17
  -3   8  -8 21426.9 778.444  16
  -3  -8  -9 23215.7 856.750  20
  -3  -8  -9 22313.0 786.529  17
  -3   8  -9 23788.1 832.991  16
  -3  -8 -10 18743.5 764.593  20
  -3  -8 -10 18316.6 705.242  17
  -3   8 -10 19540.6 746.239  16
   3  -8  11 15674.1 734.470  25
  -3  -8 -11 16216.6 673.845  20
  -3   8 -11 15265.0 629.829  16
  -3  -8 -11 14532.0 601.559  17
   3  -8  12 17445.0 710.380  25
  -3   8 -12 17064.4 614.393  16
  -3  -8 -12 18189.7 654.132  20
   3  -8  13 13307.8 555.165  25
  -3  -8 -13 14441.0 519.783  20
  -3  -8 -14 13173.9 413.739  20
   3  -8  14 12230.9 451.154  25
   3  -9 -17 12265.9 386.269  24
  -3   9  17 11734.8 406.496  30
   3   9 -16 2890.86 229.578  19
  -3   9  16 2601.89 244.451  30
   3   9 -16 2172.88 225.395  28
  -3   9  15 7241.29 458.407  30
   3   9 -15 6554.05 435.474  28
   3   9 -15 7568.08 430.259  19
  -3   9  14 1511.54 260.975  30
   3   9 -14 1744.79 235.705  19
   3   9 -14 1367.08 234.053  28
  -3   9  13 18976.4 845.479  30
   3  -9 -13 19541.9 738.487  19
   3   9 -13 19600.4 798.496  19
   3   9 -13 17048.0 790.682  28
   3  -9 -12 22984.5 811.487  19
   3   9 -12 23376.3 886.031  19
   3   9 -12 20989.8 886.724  28
  -3   9  12 21757.8 919.334  30
  -3   9  11 18179.6 833.305  30
  -3  -9  11 18509.4 745.143  29
   3   9 -11 18256.6 815.933  28
   3  -9 -10 16957.9 671.474  19
  -3  -9  10 16364.1 694.817  29
   3  -9 -10 16577.2 1491.04  13
  -3   9  10 16794.8 774.962  30
  -3  -9   9 23157.0 1677.34  14
   3  -9  -9 21980.4 1679.80  13
  -3  -9   9 23111.5 1892.13  12
   3  -9  -9 19542.3 1452.72   1
  -3  -9   8 13854.1 1229.62  14
   3  -9  -8 9992.46 1115.88   1
   3  -9  -8 13076.6 1230.74  13
  -3  -9   8 13530.8 1390.97  12
   3   9  -8 12051.9 1111.37   8
   3   9  -7 36485.6 1875.67   8
  -3  -9   7 41162.8 2031.55  14
   3  -9  -7 37369.2 1932.76  13
  -3  -9   7 40366.8 2281.15  12
   3   9  -6 151.664 147.225   8
  -3  -9   6 78.8983 136.772  12
   3  -9  -6 448.339 206.292   7
   3   9  -5 60020.4 2248.86   8
   3  -9  -5 62408.1 2068.69   7
   3  -9  -5 56765.5 2100.11  13
   3   9  -4 29685.7 1533.23   8
   3  -9  -4 31257.0 1424.18   7
   3  -9  -4 30756.1 1468.32  13
  -3  -9   4 32635.7 1321.22  10
  -3   9   4 30917.0 1330.48  11
  -3  -9   3 7976.53 789.975   6
   3  -9  -3 8122.05 731.460   7
   3  -9  -3 6520.16 639.747  13
  -3  -9   3 6200.16 645.512  12
  -3  -9   3 8082.90 699.846  10
  -3   9   3 7430.57 644.788  11
  -3   9   2 49441.6 1639.83  11
  -3  -9   2 46045.7 1795.11   6
   3  -9  -2 46798.3 1717.49   7
   3  -9  -2 42785.9 1534.85  13
  -3  -9   2 50441.7 1831.85  10
  -3  -9   1 76968.5 2215.01   6
   3  -9  -1 85082.9 2331.00   7
   3  -9  -1 78964.7 1916.33  13
  -3   9   1 87922.5 2199.04  11
  -3  -9   1 87841.5 2552.33  10
   3  -9   0 52155.9 1875.87   6
  -3  -9   0 51372.6 1675.74   6
   3  -9   0 50880.4 1843.91   7
   3  -9   0 50039.0 1405.82  13
  -3  -9   0 62898.9 2090.71   4
  -3  -9   0 52458.0 2077.63  10
  -3  -9   0 58559.6 1661.96   9
  -3  -9   0 63907.8 1826.00   2
  -3  -9  -1 2788.92 397.485   2
   3  -9   1 2625.76 457.529   7
  -3  -9  -1 2453.08 480.788  10
  -3  -9  -1 3072.51 399.587   9
   3  -9   1 2820.17 456.322   6
   3  -9   2 3551.90 517.776   7
  -3  -9  -2 4024.89 480.175   2
  -3  -9  -2 2565.94 511.935  10
   3  -9   2 3708.96 500.301   6
  -3  -9  -2 3893.06 638.083   4
  -3  -9  -2 4032.91 461.279   9
   3  -9   3 7692.24 746.930   7
  -3  -9  -3 8190.50 703.370   2
   3  -9   3 8085.76 723.282   6
  -3  -9  -3 8556.12 690.425   9
  -3  -9  -3 9121.14 1055.72   4
  -3  -9  -3 5655.37 762.968  10
  -3  -9  -4 833.179 307.313  10
  -3  -9  -4 1092.79 388.647   4
   3  -9   4 936.578 315.086  12
  -3  -9  -4 1147.49 278.336   9
  -3  -9  -5 3916.84 771.434   4
   3  -9   5 3179.09 559.753  12
  -3  -9  -5 2646.52 558.604  10
  -3  -9  -5 2593.35 425.384   9
  -3  -9  -6 1593.65 445.492  10
   3  -9   6 1969.95 462.947  12
  -3  -9  -6 2202.24 415.505   9
  -3  -9  -6 2258.02 609.613   4
  -3   9  -7 27959.2 870.035  16
  -3  -9  -7 27051.5 889.702  20
  -3  -9  -7 25842.4 818.396  17
  -3  -9  -8 17876.2 743.544  20
  -3   9  -8 17106.3 704.367  16
  -3  -9  -8 16348.0 672.880  17
  -3  -9  -9 1696.52 237.655  20
  -3   9  -9 1879.77 272.745  28
  -3  -9  -9 1413.17 213.418  17
  -3   9  -9 1494.41 218.813  16
  -3  -9 -10 7553.12 473.157  20
  -3   9 -10 6602.02 495.093  28
  -3  -9 -10 6964.15 434.296  17
  -3   9 -10 7156.06 454.407  16
   3  -9  11 880.864 220.430  25
  -3  -9 -11 890.671 188.045  20
  -3   9 -11 1020.76 181.751  16
  -3   9 -12 134.882 79.9153  16
  -3  -9 -12 209.539 111.558  20
   3  -9  12 145.060 115.724  25
   3  -9  13 1159.02 182.080  25
  -3  -9 -13 1458.63 173.975  20
  -3  -9 -14 252.616 63.8028  20
   3  -9  14 227.712 72.9176  25
   3  10 -16 5911.72 350.720  28
  -3  10  16 6640.60 362.473  30
   3  10 -16 6455.12 324.498  19
  -3  10  15 12254.4 568.305  30
   3  10 -15 10973.3 502.982  19
   3  10 -15 10803.5 545.914  28
  -3  10  14 11930.5 613.772  30
   3  10 -14 10657.8 550.323  19
   3  10 -14 10361.3 576.363  28
   3  10 -13 20820.3 818.022  19
   3  10 -13 22673.3 903.887  28
   3 -10 -12 7370.40 463.790  19
   3  10 -12 7159.46 494.644  19
   3  10 -12 8203.12 562.062  28
  -3  10  12 9046.67 586.731  30
   3 -10 -11 43016.3 1114.42  19
   3  10 -11 45620.9 1302.71  28
  -3 -10  11 46082.3 1188.48  29
  -3  10  10 1454.69 250.116  30
   3 -10 -10 1866.68 231.419  19
  -3 -10  10 1479.37 226.588  29
   3  10 -10 2244.68 291.829  28
  -3 -10   9 30652.2 2011.83  14
   3 -10  -9 28077.0 1869.31  13
  -3 -10   9 29896.4 2248.12  12
   3 -10  -9 23081.0 1536.45   1
   3  10  -8 1687.17 433.115   8
   3 -10  -8 1626.20 467.304  13
  -3 -10   8 1237.66 372.804  14
  -3 -10   8 1499.72 503.505  12
   3 -10  -8 1330.67 407.758   1
  -3 -10   7 44176.7 2520.44  12
   3 -10  -7 49883.6 2268.14  13
   3  10  -7 47285.1 2211.08   8
   3  10  -6 8296.22 908.831   8
   3 -10  -6 7991.92 808.664   7
   3 -10  -6 7321.24 825.942  13
  -3 -10   6 7229.30 961.992  12
   3  10  -5 51776.6 2194.37   8
   3 -10  -5 50505.5 1976.07   7
   3 -10  -5 51624.0 2056.27  13
  -3  10   5 52366.5 1840.88  11
  -3 -10   4 47766.7 1695.24  10
   3 -10  -4 46156.0 1852.04   7
   3 -10  -4 43303.0 1792.71  13
  -3  10   4 45281.5 1664.88  11
  -3 -10   4 46771.8 2101.40   6
  -3 -10   3 65727.5 2127.40  10
   3 -10  -3 60174.3 2085.02   7
   3 -10  -3 55460.6 1890.25  13
  -3  10   3 61761.6 1916.65  11
  -3 -10   3 53848.6 2187.71   6
   3 -10  -2 19098.3 1169.41   7
   3 -10  -2 16496.7 959.209  13
  -3 -10   2 16652.5 1173.93   6
  -3  10   2 18975.4 1035.17  11
   3 -10  -1 50982.9 1907.46   7
   3 -10  -1 48995.5 1541.51  13
  -3 -10   1 44338.0 1842.92   6
  -3 -10   1 61218.4 1846.09   2
  -3 -10   1 52725.6 2119.36  10
  -3  10   1 55166.3 1781.66  11
   3 -10   0 8117.91 769.021   7
  -3 -10   0 7782.98 858.495  10
   3 -10   0 8080.58 581.856  13
  -3 -10   0 11582.5 931.004   4
  -3 -10   0 11586.2 816.189   2
   3 -10   0 8716.06 793.573   6
   3 -10   1 81220.6 2425.08   7
  -3 -10  -1 114261. 3152.65   4
  -3 -10  -1 73134.3 2709.62  10
  -3 -10  -1 99076.3 2264.40   9
   3 -10   1 92406.4 2562.07   6
  -3 -10  -1 107580. 2518.71   2
   3 -10   2 192.192 100.912   6
  -3 -10  -2 335.975 156.537   2
   3 -10   2 243.543 183.476   7
  -3 -10  -2 351.863 152.312   9
  -3 -10  -2 81.7638 121.848  10
  -3 -10  -2 200.381 178.529   4
   3 -10   3 39768.0 1708.77   7
  -3 -10  -3 47207.2 1759.00   2
   3 -10   3 43489.5 1743.10   6
  -3 -10  -3 50208.2 2443.32   4
  -3 -10  -3 43663.2 1597.42   9
  -3 -10  -4 2509.77 432.127   2
   3 -10   4 2791.28 536.556  12
  -3 -10  -4 2745.79 628.744   4
  -3 -10  -4 1720.13 458.418  10
  -3 -10  -4 2914.22 431.871   9
   3 -10   5 110375. 3400.13  12
  -3 -10  -5 110818. 2767.59   9
   3 -10   6 27757.0 1759.91  12
  -3 -10  -6 30402.6 2170.65   4
  -3  10  -7 36672.1 1014.93  16
  -3 -10  -7 34497.8 950.701  17
  -3 -10  -7 35238.0 1014.13  20
  -3 -10  -8 17723.0 731.097  20
  -3  10  -8 15369.8 752.576  28
  -3 -10  -8 17203.7 691.125  17
  -3  10  -8 17991.0 726.916  16
  -3  10  -9 26886.8 1009.27  28
  -3 -10  -9 26607.3 860.331  17
  -3  10  -9 27954.2 908.254  16
  -3 -10  -9 28050.6 918.767  20
  -3  10 -10 1811.14 269.990  28
  -3 -10 -10 1953.98 233.868  20
  -3  10 -10 2073.07 244.454  16
  -3 -10 -11 28930.0 848.774  20
   3 -10  11 27915.4 948.475  25
  -3  10 -11 28156.9 829.088  16
   3 -10  12 1073.36 180.755  25
  -3 -10 -12 1454.53 178.158  20
  -3  10 -12 1114.91 153.017  16
   3 -10  13 21544.0 665.275  25
  -3 -10 -13 23308.2 606.119  20
   3 -11 -16 2570.38 204.656  24
  -3  11  16 2330.12 204.024  30
   3  11 -16 2190.49 177.722  19
   3  11 -16 2181.95 204.704  28
  -3  11  15 2995.32 276.937  30
   3  11 -15 3373.34 275.237  19
   3  11 -15 2811.69 277.424  28
  -3  11  14 624.204 157.184  30
   3  11 -14 464.528 133.242  19
   3  11 -14 646.740 170.541  28
  -3  11  13 42121.5 1188.98  30
   3  11 -13 44888.6 1187.36  19
  -3  11  12 580.705 163.521  30
   3  11 -12 531.805 142.145  19
   3  11 -12 377.058 110.140  28
  -3  11  11 58489.0 1452.97  30
   3  11 -11 56180.8 1458.27  28
  -3 -11  11 55630.6 1313.22  29
  -3  11  10 3885.91 377.065  30
  -3 -11  10 3567.72 340.757  29
   3 -11 -10 3068.09 297.398  19
   3  11 -10 3840.69 382.472  28
   3 -11  -9 24709.8 1540.43   1
  -3 -11   9 31408.9 2115.60  14
   3 -11  -9 29254.5 1926.81  13
  -3 -11   9 33121.4 2450.55  12
   3  11  -8 611.189 268.059   8
  -3 -11   8 587.720 273.026  14
   3 -11  -8 769.952 315.274  13
  -3 -11   8 599.685 344.020  12
   3 -11  -8 1068.70 342.345   1
   3  11  -7 14375.0 1270.73   8
   3 -11  -7 15609.5 1293.75  13
  -3 -11   7 13886.4 1482.34  12
  -3  11   7 14919.2 1094.07  11
   3 -11  -7 14457.6 1223.99   1
   3  11  -6 14092.3 1236.40   8
   3 -11  -6 13808.7 1136.01   7
   3 -11  -6 13333.5 1113.52  13
  -3 -11   6 11082.1 1262.90  12
  -3  11   6 13759.2 1005.20  11
   3  11  -5 41801.3 2072.48   8
   3 -11  -5 40614.9 1886.92   7
   3 -11  -5 39957.3 1817.98  13
  -3  11   5 42953.6 1718.72  11
  -3  11   4 5862.92 624.691  11
   3 -11  -4 6189.84 748.632   7
   3 -11  -4 5902.15 680.962  13
  -3 -11   4 3766.92 646.488  12
  -3 -11   4 5848.73 809.613   6
  -3 -11   4 6190.39 645.123  10
   3 -11  -3 57645.8 2166.55   7
   3 -11  -3 54122.6 1886.43  13
  -3  11   3 56644.7 1880.44  11
  -3 -11   2 6110.31 720.529  10
   3 -11  -2 5709.75 683.088   7
   3 -11  -2 5556.24 567.499  13
  -3  11   2 5967.46 602.797  11
  -3 -11   2 4817.60 696.962   6
   3 -11  -1 12354.7 979.967   7
   3 -11  -1 12149.3 773.426  13
   3 -11  -1 12721.8 1004.34   6
  -3 -11   1 9619.27 930.276   6
  -3 -11   1 13956.1 1163.63  10
   3 -11   0 41554.4 1793.45   7
   3 -11   0 42732.2 1386.03  13
  -3 -11   0 59179.7 2139.47   4
   3 -11   0 45608.7 1889.61   6
  -3 -11   0 55463.3 1831.88   2
  -3 -11   0 40095.4 2052.83  10
   3 -11   1 6510.15 700.427   7
  -3 -11  -1 8027.67 712.659   2
   3 -11   1 7016.37 733.052   6
   3 -11   2 13946.3 1006.47   7
  -3 -11  -2 20253.4 1468.85   4
  -3 -11  -2 10245.9 1102.21  10
   3 -11   2 15633.6 1093.81   6
  -3 -11  -2 17853.4 1089.98   2
   3 -11   3 3316.07 517.166   7
  -3 -11  -3 2654.87 408.223   9
  -3 -11  -3 4662.40 751.523   4
  -3 -11  -3 1778.92 475.478  10
   3 -11   3 2531.47 446.094   6
  -3 -11  -3 3669.51 514.244   2
  -3 -11  -4 31583.4 1580.20   2
  -3 -11  -4 35608.2 2195.35   4
   3 -11   4 28210.5 1746.66  12
  -3 -11  -4 26757.4 1332.65   9
  -3 -11  -4 21043.4 1636.45  10
  -3 -11  -5 1580.28 374.288   2
   3 -11   5 1468.28 416.082  12
  -3 -11  -5 1159.87 401.885  10
  -3 -11  -5 1902.47 545.250   4
  -3 -11  -5 1589.07 347.715   9
  -3 -11  -6 536.996 228.749   2
   3 -11   6 568.009 274.235  12
  -3 -11  -6 398.402 238.278  10
  -3 -11  -6 702.638 309.239   4
  -3  11  -7 512.833 160.020  16
  -3 -11  -7 414.094 153.231  20
  -3  11  -7 567.411 175.180  28
  -3 -11  -7 535.559 168.603  17
  -3 -11  -8 14079.4 631.675  17
  -3  11  -8 14154.1 731.561  28
  -3  11  -8 15367.1 675.993  16
  -3 -11  -8 15130.7 667.318  20
  -3 -11  -9 1655.03 226.255  20
  -3 -11  -9 1473.70 217.310  17
  -3  11  -9 1860.06 247.674  16
  -3 -11 -10 2978.16 283.094  20
  -3  11 -10 2521.20 304.949  28
  -3  11 -10 3150.74 296.060  16
  -3  11 -11 227.483 109.809  16
   3 -11  11 187.711 125.896  25
  -3  11 -11 335.463 139.370  28
  -3 -11 -11 204.441 111.812  20
   3 -11  12 2437.37 254.186  25
  -3 -11 -12 2790.98 234.708  20
  -3  11 -12 2449.25 221.711  16
   3 -11  13 642.338 123.959  25
  -3 -11 -13 757.424 118.204  20
   3 -12 -16 973.430 124.470  24
  -3  12  16 1047.92 131.819  30
   3  12 -16 890.075 126.125  28
   3  12 -15 25356.0 702.119  19
   3  12 -15 26144.8 780.516  28
   3  12 -14 5703.88 386.568  19
  -3  12  14 5250.01 376.933  30
   3  12 -14 5049.24 386.251  28
  -3  12  13 17464.0 739.144  30
   3  12 -13 16675.2 753.120  28
  -3  12  12 4434.58 387.746  30
   3  12 -12 4699.67 392.451  19
   3  12 -12 4499.61 408.924  28
  -3  12  11 19554.2 838.227  30
  -3 -12  11 18069.0 757.281  29
   3  12 -11 17895.4 832.437  28
  -3  12  10 26105.5 952.801  30
   3  12 -10 26242.9 985.266  28
  -3 -12  10 26033.0 909.086  29
  -3  12   9 9075.55 551.445  30
  -3 -12   9 9318.87 541.716  29
   3  12  -8 27415.2 1862.74   8
  -3 -12   8 32277.0 2143.35  14
   3 -12  -8 27984.3 1779.09  13
  -3 -12   8 30231.4 2367.35  12
  -3  12   8 28767.5 1637.58  11
   3  12  -7 33808.7 2023.73   8
   3 -12  -7 35179.5 1924.08  13
  -3 -12   7 29489.5 2260.01  12
  -3  12   7 33851.0 1695.35  11
   3  12  -6-26.5314 109.097   8
  -3  12   6 195.452 126.403  11
   3 -12  -6 82.1330 174.123  13
  -3 -12   6-10.3958 195.427  12
  -3  12   5 83819.8 2462.05  11
   3  12  -5 77711.9 2965.64   8
   3 -12  -5 81462.9 2612.56  13
  -3 -12   5 84108.4 3278.45   6
   3 -12  -5 75964.2 2686.07   7
   3 -12  -4 6340.09 772.607   7
   3 -12  -4 6992.18 733.113  13
  -3  12   4 6505.35 672.456  11
  -3 -12   4 5605.04 831.870   6
   3 -12  -3 151608. 3645.87   7
   3 -12  -3 155165. 3207.25  13
  -3  12   3 167228. 3311.43  11
  -3 -12   3 132404. 3984.73   6
  -3 -12   3 184267. 3980.46  10
   3 -12  -2 58432.7 2211.72   7
   3 -12  -2 59924.4 1865.36  13
   3 -12  -2 59501.3 2265.23   6
   3 -12  -1 61596.7 2244.66   7
   3 -12  -1 61338.1 1782.65  13
  -3 -12   1 68165.0 2704.76  10
   3 -12  -1 64090.7 2319.55   6
   3 -12   0 1568.01 365.482   6
   3 -12   0 1161.71 312.002   7
  -3 -12   0 1688.59 338.310   2
  -3 -12   0 876.757 310.514  10
  -3 -12   0 1683.16 368.928   4
   3 -12   1 16143.6 1113.27   7
  -3 -12  -1 23412.2 1470.49   4
  -3 -12  -1 21230.7 1183.32   2
   3 -12   1 17715.6 1183.79   6
  -3 -12  -1 11923.7 1206.41  10
   3 -12   2 5550.21 660.030   7
  -3 -12  -2 8139.88 935.777   4
  -3 -12  -2 3728.91 677.065  10
   3 -12   2 5853.01 691.408   6
  -3 -12  -2 6303.03 663.627   2
   3 -12   3 18900.8 1230.83   7
  -3 -12  -3 24775.9 1747.51   4
  -3 -12  -3 13394.4 1326.36  10
   3 -12   3 18059.0 1208.10   6
  -3 -12  -3 21188.5 1276.72   2
  -3 -12  -4 7916.86 810.176   2
   3 -12   4 6967.04 904.668  12
  -3 -12  -4 7913.40 1031.52   4
  -3 -12  -5 64719.9 2422.63   2
   3 -12   5 57440.3 2613.12  12
  -3 -12  -6 1600.04 209.432  23
  -3 -12  -6 2000.51 238.106  20
  -3 -12  -6 1692.88 214.155  17
  -3  12  -6 1832.07 232.426  16
  -3 -12  -7 95715.8 1594.73  23
  -3 -12  -7 103109. 1729.67  20
  -3  12  -7 100348. 1922.41  28
  -3 -12  -7 99975.4 1657.75  17
  -3  12  -7 105370. 1756.24  16
  -3 -12  -8 4052.06 344.009  20
  -3  12  -8 4281.50 359.884  16
  -3  12  -8 4554.66 422.191  28
  -3 -12  -8 3870.47 339.472  17
  -3 -12  -9 35154.8 995.542  20
  -3  12  -9 37340.9 1041.12  16
  -3  12 -10 4466.56 343.055  16
  -3 -12 -10 4200.51 329.155  20
   3 -12  11 14901.9 657.231  25
  -3  12 -11 13470.8 641.319  28
  -3  12 -11 15029.7 582.628  16
  -3 -12 -11 14741.6 571.455  20
  -3 -12 -12 6510.41 343.059  20
  -3  12 -12 5853.36 322.017  16
   3 -12  12 5362.32 357.812  25
  -3 -12 -13 8911.15 340.069  20
   3 -12  13 7924.87 365.426  25
   3 -13 -16 956.635 115.475  24
  -3  13  16 1092.09 144.974  21
  -3  13  16 647.103 94.8549  30
   3 -13 -15 3879.79 264.629  24
   3  13 -15 2814.95 251.096  28
  -3  13  15 2858.81 248.899  30
   3  13 -15 3738.62 261.307  19
   3  13 -14 11825.1 534.122  19
  -3  13  14 11565.9 534.107  30
   3  13 -14 11186.2 550.027  28
  -3  13  13 22504.8 813.988  30
   3  13 -13 24432.3 844.966  19
   3  13 -13 21980.9 846.001  28
   3  13 -12 10198.8 609.098  28
  -3  13  12 10015.8 568.707  30
   3  13 -12 10050.6 575.472  19
  -3  13  11 59464.0 1426.90  30
  -3 -13  11 58394.9 1339.00  29
   3  13 -11 57952.1 1483.64  28
  -3  13  10 15262.6 726.346  30
  -3 -13  10 15743.6 714.197  29
   3  13 -10 15714.8 775.378  28
  -3  13   9 906.253 181.168  30
   3  13  -9 819.111 184.281  28
  -3 -13   9 1108.64 193.923  29
   3 -13  -8 241.882 145.893  13
  -3 -13   8 154.036 269.063  12
  -3  13   8 283.009 166.010  11
   3  13  -7 6718.44 935.580   8
   3 -13  -7 7059.34 852.619  13
  -3 -13   7 5815.82 1031.93  12
  -3  13   7 7294.29 802.517  11
  -3  13   6 14604.7 1098.73  11
   3 -13  -6 14345.1 1158.37  13
   3  13  -6 14512.3 1361.18   8
  -3  13   5 5401.28 646.742  11
   3  13  -5 5272.68 819.945   8
   3 -13  -5 4703.92 691.331   7
   3 -13  -5 5068.85 663.846  13
  -3 -13   5 2717.11 652.224  12
  -3 -13   5 5592.83 896.419   6
   3 -13  -4 83664.7 2835.11   7
   3 -13  -4 86437.4 2557.31  13
  -3 -13   4 86053.2 3440.20   6
  -3 -13   3 66932.9 3007.29   6
   3 -13  -3 84365.6 2813.20   7
  -3  13   3 87996.0 2455.55  11
   3 -13  -3 76634.0 2246.65  13
  -3 -13   3 101076. 3088.41  10
   3 -13  -2 8736.87 903.143   6
   3 -13  -2 9334.84 928.988   7
   3 -13  -2 8674.18 727.776  13
  -3 -13   2 10857.6 1070.17  10
   3 -13  -1 89809.1 2236.15  13
  -3 -13   1 96535.0 3349.10  10
   3 -13  -1 93923.7 2895.17   6
   3 -13   0 1792.39 407.324   6
  -3 -13   0 1754.65 485.895  10
   3 -13   0 2035.16 406.806   7
   3 -13   1 3088.75 498.412   7
  -3 -13  -1 3874.57 524.812   2
  -3 -13  -1 4642.05 660.233   4
  -3 -13  -1 2394.30 552.400  10
   3 -13   1 3297.40 535.546   6
   3 -13   2 21532.5 1314.87   7
   3 -13   2 22755.5 1401.08   6
  -3 -13  -2 24874.7 1366.95   2
  -3 -13  -3 2799.90 593.904   4
   3 -13   3 1833.51 407.463   6
  -3 -13  -3 1640.09 489.667  10
  -3 -13  -3 2351.38 440.888   2
  -3 -13  -4 46028.1 2015.05   2
   3 -13   4 41566.3 2247.99  12
   3 -13   5 2609.08 593.761  12
  -3 -13  -5 2806.02 647.054   4
  -3 -13  -5 1929.81 546.202  10
  -3 -13  -5 2578.04 505.455   2
  -3  13  -6 832.694 169.443  16
  -3 -13  -6 702.882 144.671  17
  -3 -13  -6 778.387 160.897  23
  -3 -13  -6 820.888 163.219  20
  -3  13  -6 486.611 154.203  28
  -3 -13  -7 1035.65 201.619  23
  -3 -13  -7 1014.90 205.694  20
  -3  13  -7 1667.04 280.768  28
  -3  13  -7 972.572 204.646  16
  -3  13  -8 13247.8 632.401  16
  -3 -13  -8 12188.1 589.981  20
  -3  13  -9 5701.68 464.726  28
  -3 -13  -9 5544.65 390.038  20
  -3  13  -9 5099.28 388.341  16
  -3  13 -10 405.648 101.673  16
   3 -13  10 514.418 152.917  25
  -3  13 -10 466.097 135.400  28
  -3 -13 -10 447.078 106.958  20
   3 -13  11 259.957 111.290  25
  -3  13 -11 176.246 79.7532  16
  -3  13 -11 217.715 104.586  28
  -3 -13 -11 136.036 71.5927  20
   3 -13  12 6601.81 375.961  25
  -3 -13 -12 6837.23 332.307  20
  -3  13 -12 5747.76 302.236  16
  -3 -13 -13 338.988 69.9695  20
   3 -13  13 299.964 77.0389  25
   3 -14 -15 7337.74 341.876  24
  -3  14  15 7189.35 350.886  30
   3  14 -15 6385.75 309.141  19
   3  14 -15 6583.85 353.362  28
   3 -14 -14 1823.62 203.034  24
   3  14 -14 1446.35 185.055  19
   3  14 -14 1803.07 220.964  28
  -3  14  14 1944.42 213.544  30
  -3  14  13 5357.43 386.989  30
   3  14 -13 4094.77 344.057  19
   3  14 -13 5108.69 398.884  28
  -3  14  12 789.894 170.720  30
   3  14 -12 575.877 135.545  19
   3  14 -12 979.230 197.132  28
  -3 -14  11 9732.51 544.600  29
   3  14 -11 9793.13 608.097  28
  -3  14  11 10647.4 596.269  30
  -3 -14  10 41766.2 1157.82  29
  -3  14  10 43248.7 1205.06  30
   3  14 -10 42382.8 1266.07  28
  -3  14   9 1477.24 230.107  30
  -3 -14   9 1640.06 241.669  29
   3  14  -9 1467.42 240.776  28
  -3  14   8 27126.0 944.424  30
  -3 -14   8 28405.0 954.722  29
   3  14  -7 17636.5 1568.19   8
   3 -14  -7 17165.5 1341.46  13
  -3  14   7 18863.2 1320.13  11
  -3 -14   7 14312.0 1672.27  12
   3  14  -6 1495.06 452.584   8
  -3 -14   6 691.929 371.424  12
  -3  14   6 1580.12 368.706  11
   3  14  -5 60937.4 2862.06   8
   3 -14  -5 60853.9 2291.74  13
  -3  14   5 64842.7 2265.16  11
  -3 -14   5 66231.0 3202.19   6
   3 -14  -5 57571.9 2404.60   7
   3 -14  -4 16193.5 1264.43   7
   3 -14  -4 17479.2 1169.62  13
  -3 -14   4 16905.5 1613.01   6
  -3  14   4 19859.1 1223.53  11
   3 -14  -3 63395.1 2557.09   6
   3 -14  -3 62382.9 2081.86  13
   3 -14  -3 60810.6 2414.79   7
  -3  14   3 67162.9 2213.89  11
  -3 -14   3 46724.5 2627.30   6
  -3 -14   3 80673.6 2868.40  10
   3 -14  -2 117085. 3282.66   7
   3 -14  -2 116887. 2724.45  13
   3 -14  -2 124938. 3480.96   6
   3 -14  -1 58729.3 2227.75   7
   3 -14  -1 64125.3 2445.45   6
   3 -14   0 72268.7 2447.04   7
  -3 -14   0 76879.6 3211.99  10
   3 -14   0 75584.7 2622.17   6
   3 -14   1 1807.48 397.594   6
  -3 -14  -1 2770.33 518.360   4
  -3 -14  -1 1523.97 443.257  10
   3 -14   1 2055.08 415.044   7
   3 -14   2 10740.6 955.815   7
  -3 -14  -2 9446.00 1163.12  10
  -3 -14  -2 13235.9 1018.48   2
   3 -14   2 12643.9 1076.29   6
  -3 -14  -3 21637.4 1620.19   4
   3 -14   3 18305.3 1509.44  12
  -3 -14  -3 19522.3 1287.12   2
   3 -14   3 18256.0 1295.64   6
  -3 -14  -4 29523.2 2126.22  10
   3 -14   4 37218.4 2185.48  12
  -3 -14  -4 50032.9 2583.77   4
  -3 -14  -4 42412.3 1960.51   2
  -3  14  -5 22488.2 801.524  16
  -3 -14  -5 20998.7 900.393  24
  -3 -14  -5 21751.9 765.288  23
  -3 -14  -5 21081.4 758.489  20
  -3  14  -5 20792.4 853.531  28
  -3 -14  -6 62101.7 1297.17  23
  -3 -14  -6 65487.6 1353.59  20
  -3 -14  -6 63456.1 1568.52  24
  -3  14  -6 62977.9 1526.08  28
  -3 -14  -7 35523.1 975.271  23
  -3  14  -7 37477.4 1199.71  28
  -3 -14  -7 37131.8 1031.65  20
  -3  14  -7 38029.2 1077.32  16
  -3  14  -8 35336.8 1163.11  28
  -3 -14  -8 35763.4 1003.61  20
  -3  14  -8 38791.1 1075.01  16
  -3 -14  -9 12742.8 574.662  20
  -3  14  -9 11409.8 641.887  28
  -3  14  -9 13148.2 601.626  16
   3 -14  10 6536.05 441.714  25
  -3 -14 -10 6997.95 401.196  20
  -3  14 -10 5868.45 433.249  28
  -3  14 -10 6731.48 401.726  16
   3 -14  11 1990.32 223.505  25
  -3 -14 -11 2145.38 204.706  20
  -3  14 -11 1899.62 225.862  28
  -3  14 -11 1956.47 196.286  16
  -3 -14 -12 12655.1 429.944  20
  -3  14 -12 11955.8 406.059  16
   3 -15 -15 475.137 89.1898  24
   3  15 -15 490.664 97.6948  28
  -3  15  15 485.299 91.9490  30
   3 -15 -14 17453.4 568.742  24
   3  15 -14 16413.7 567.556  19
  -3  15  14 15753.3 565.505  30
   3  15 -14 15317.1 586.665  28
  -3  15  13 990.181 165.364  30
   3 -15 -13 1180.89 175.652  24
   3  15 -13 1129.20 174.001  19
   3  15 -13 1068.52 192.018  28
  -3  15  12 27708.8 887.600  30
   3  15 -12 26231.9 918.933  28
  -3  15  11 686.478 168.975  30
  -3 -15  11 804.404 167.223  29
   3  15 -11 820.327 194.510  28
  -3  15  10 51095.0 1292.95  30
  -3 -15  10 51224.2 1277.85  29
   3  15 -10 49514.2 1362.63  28
  -3  15   9 5664.41 441.980  30
  -3 -15   9 5895.85 440.351  29
   3  15  -9 5836.15 472.240  28
   3 -15  -9 6250.52 509.322  27
  -3  15   8 646.380 163.397  30
  -3 -15   8 764.855 163.961  29
   3 -15  -8 949.207 212.321  27
   3  15  -7 18.9519 152.556   8
  -3  15   7 20.8240 120.249  11
  -3  15   7 118.229 63.2988  30
   3 -15  -7 155.389 105.797  27
  -3 -15   7 85.2586 67.5465  29
   3  15  -6 14944.3 1484.79   8
  -3  15   6 15556.7 1172.91  11
   3 -15  -6 13393.3 1148.79  13
  -3 -15   5 508.602 265.562   6
   3 -15  -5 769.190 326.496   6
  -3  15   5 631.260 249.596  11
   3 -15  -5 637.444 251.897  13
   3  15  -5 395.107 271.605   8
   3 -15  -4 43612.6 2281.60   6
   3 -15  -4 40337.5 1998.62   7
   3 -15  -4 39989.5 1800.69  13
  -3 -15   4 39805.8 2558.97   6
  -3  15   4 43498.0 1858.51  11
   3 -15  -3 691.824 268.595   6
   3 -15  -3 1138.79 354.915   7
  -3 -15   3 590.928 301.121   6
   3 -15  -2 27770.3 1602.89   7
   3 -15  -2 29899.3 1436.45  13
  -3 -15   2 21239.3 1793.70   6
   3 -15  -2 29954.4 1755.08   6
  -3 -15   2 36802.8 2113.57  10
   3 -15  -1 68.4428 120.785   6
   3 -15  -1 211.930 110.999   7
  -3 -15   1 189.880 162.970  10
   3 -15   0 87.5146 126.700   6
   3 -15   0 102.587 147.177   7
  -3 -15   0-176.147 293.045  10
  -3 -15  -1 3253.85 688.556  10
   3 -15   1 2737.51 486.155   7
  -3 -15  -1 3671.62 594.655   4
   3 -15   1 2850.01 523.294   6
  -3 -15  -2 5291.31 896.380  10
  -3 -15  -2 6250.92 826.222   4
   3 -15   2 5136.07 700.901   6
   3 -15   3 76.5083 130.256   6
  -3 -15  -3 49.5412 118.214   2
  -3 -15  -3 107.977 175.453  10
  -3 -15  -3 303.479 180.904   4
   3 -15   3-32.0314 221.410  12
  -3 -15  -4 35715.1 979.737  23
  -3 -15  -4 35652.5 963.336  20
  -3  15  -5 9762.21 542.887  16
  -3 -15  -5 9470.34 598.735  24
  -3 -15  -5 8795.53 491.778  23
  -3 -15  -5 9235.94 499.755  20
  -3  15  -5 8820.29 568.864  28
  -3 -15  -6 1772.17 229.937  23
  -3 -15  -6 2063.92 248.955  20
  -3 -15  -6 2253.10 311.073  24
  -3  15  -6 2482.57 323.947  28
  -3  15  -6 1959.83 254.514  16
  -3 -15  -7 4358.66 343.409  23
  -3 -15  -7 4578.45 361.273  20
  -3  15  -7 4524.65 425.094  28
  -3  15  -7 4642.64 379.986  16
  -3 -15  -8 725.602 164.747  20
  -3  15  -8 904.980 187.079  16
  -3  15  -8 650.789 196.384  28
  -3  15  -9 383.432 106.576  16
  -3  15  -9 415.273 131.636  28
  -3 -15  -9 533.844 123.980  20
   3 -15  10 3154.49 297.488  25
  -3 -15 -10 3197.52 261.111  20
  -3  15 -10 3296.30 318.274  28
  -3  15 -10 2970.35 262.390  16
  -3  15 -11 52.0801 50.0039  16
   3 -15  11 87.6622 72.4685  25
  -3 -15 -11-42.4180 53.6164  20
  -3  15 -11-1.57647 58.2305  28
   3 -15  12 7739.39 345.831  25
  -3 -15 -12 9257.30 345.909  20
   3 -16 -15 912.323 107.588  24
  -3  16  15 729.072 101.723  30
   3 -16 -14 1033.30 144.486  24
   3  16 -14 936.305 142.885  28
   3  16 -14 579.517 111.982  19
  -3  16  14 1167.90 153.606  30
   3 -16 -13 4247.85 299.019  24
  -3  16  13 4176.96 309.901  30
   3  16 -13 4449.85 324.411  19
   3  16 -13 3884.34 321.212  28
   3 -16 -12 5355.89 365.624  24
   3  16 -12 5175.53 384.588  19
   3  16 -12 5222.39 397.585  28
  -3  16  12 5385.87 382.758  30
   3 -16 -11 2541.05 262.926  24
  -3  16  11 2490.90 278.667  30
  -3 -16  11 2485.32 265.345  29
   3  16 -11 2431.90 295.251  28
   3 -16 -10 45024.1 1122.25  24
  -3 -16  10 45750.0 1189.51  29
   3  16 -10 43670.6 1264.31  28
  -3  16  10 47603.8 1222.63  30
   3 -16  -9 2612.84 274.368  24
  -3  16   9 3311.78 336.043  30
  -3 -16   9 2898.64 308.960  29
   3  16  -9 3036.04 340.115  28
   3 -16  -9 2659.53 334.103  27
  -3  16   8 61243.0 1415.00  30
  -3 -16   8 59805.5 1396.23  29
   3 -16  -8 60127.7 1549.40  27
   3 -16  -7 165.451 87.2489  24
   3 -16  -7 217.592 96.8347  27
  -3  16   7 257.019 112.579  30
  -3 -16   7 135.564 67.3376  29
  -3 -16   6 12949.4 650.689  29
   3 -16  -6 13426.7 709.110  27
  -3  16   6 13402.0 646.181  30
   3  16  -5 2386.95 613.498   8
   3 -16  -5 2454.03 589.730   6
   3 -16  -5 2073.31 441.259  13
  -3 -16   5 2782.48 719.353   6
  -3  16   5 2373.88 460.181  11
   3 -16  -4 12156.6 1092.11   7
   3 -16  -4 12506.0 1029.21  13
  -3 -16   4 13002.4 1507.68   6
   3 -16  -4 13489.7 1296.67   6
  -3 -16   3 2359.54 636.351   6
   3 -16  -3 1883.14 461.500   6
   3 -16  -3 1871.24 447.540   7
   3 -16  -3 1791.14 373.728  13
   3 -16  -2 104523. 3157.94   7
  -3 -16   2 98685.6 3975.50   6
   3 -16  -1 255.670 194.368   6
   3 -16  -1 251.618 178.671   7
  -3 -16   1 572.392 273.825  10
   3 -16   0 51628.6 2166.18   7
   3 -16   0 49378.4 2248.40   6
  -3 -16  -1 7249.01 1055.23  10
   3 -16   1 6645.58 829.715   6
   3 -16   2 22789.7 1528.07   6
  -3 -16  -2 21749.9 1856.54  10
   3 -16   3 656.204 282.016   6
  -3 -16  -3 1054.46 175.837  23
  -3  16  -3 1102.07 196.450  30
  -3 -16  -3 913.836 154.105  20
  -3 -16  -4 23465.3 796.235  23
  -3 -16  -4 23168.7 784.605  20
  -3  16  -4 23035.0 910.286  28
  -3  16  -5 2726.53 278.906  16
  -3 -16  -5 2184.42 244.424  23
  -3 -16  -5 2509.81 260.790  20
  -3  16  -5 1991.97 273.787  28
  -3 -16  -6 63032.7 1315.09  20
  -3  16  -6 66789.0 1426.18  16
  -3  16  -7 345.802 127.355  16
  -3 -16  -7 365.892 110.164  20
  -3  16  -7 568.647 172.040  28
  -3 -16  -8 47222.1 1090.72  20
  -3  16  -8 45212.5 1275.95  28
  -3 -16  -9 1467.56 188.714  20
  -3  16  -9 1009.96 191.922  28
  -3  16  -9 1463.59 194.004  16
   3 -16  10 14096.1 577.223  25
  -3 -16 -10 17309.5 577.932  20
  -3  16 -10 15156.3 647.714  28
  -3  16 -10 16870.9 592.852  16
  -3  16 -11 169.391 53.4732  16
   3 -16  11 192.615 70.6810  25
  -3 -16 -11 263.649 66.9759  20
  -3  16 -11 239.112 76.4223  28
  -3 -16 -12 19033.7 454.155  20
   3 -17 -14 7732.96 336.098  24
   3  17 -14 7244.86 317.770  19
   3  17 -14 6941.28 339.445  28
  -3  17  14 7283.70 335.143  30
   3 -17 -13 2129.40 202.386  24
  -3  17  13 2070.89 207.981  30
   3  17 -13 2180.77 212.750  19
   3  17 -13 2137.30 225.614  28
  -3  17  12 6239.48 387.723  30
   3 -17 -12 6491.35 380.299  24
   3  17 -12 6858.48 422.786  19
   3  17 -12 5957.19 406.937  28
   3 -17 -11 5506.93 374.650  24
  -3  17  11 4964.39 369.814  30
  -3 -17  11 5330.00 368.250  29
   3  17 -11 5267.30 415.430  28
   3 -17 -10 10017.2 522.077  24
  -3  17  10 9409.65 537.137  30
  -3 -17  10 9939.65 544.225  29
   3  17 -10 9262.21 575.297  28
   3 -17 -10 10100.3 607.418  27
   3 -17  -9 529.553 109.398  24
   3  17  -9 364.330 120.821  28
  -3  17   9 577.539 140.341  30
  -3 -17   9 487.851 122.452  29
   3 -17  -9 641.712 165.668  27
   3 -17  -8 13635.3 619.602  24
  -3 -17   8 14184.7 682.336  29
  -3  17   8 12830.9 646.358  30
   3 -17  -8 13681.0 734.051  27
   3 -17  -7 3467.36 307.183  24
  -3  17   7 3625.84 343.887  30
  -3 -17   7 3650.62 346.621  29
   3 -17  -7 3431.37 365.403  27
   3 -17  -6 28928.2 1045.58  27
  -3  17   6 30068.8 975.100  30
  -3 -17   6 30411.9 1009.28  29
  -3 -17   5 865.682 178.339  29
  -3  17   5 947.366 181.309  30
   3 -17  -5 789.181 172.729  27
   3 -17  -4 34042.1 1841.50   7
  -3 -17   4 41294.9 2727.20   6
   3 -17  -4 37238.6 2191.42   6
  -3 -17   3 1052.50 456.080   6
   3 -17  -3 1508.18 424.503   6
   3 -17  -3 1165.65 362.989   7
   3 -17  -2 7476.26 859.694   7
  -3 -17   2 9850.26 1142.50  10
   3 -17  -2 7339.02 911.954   6
   3 -17  -1 1512.32 416.587   6
  -3 -17   1 1873.22 526.042  10
   3 -17  -1 1222.76 346.477   7
   3 -17   0 282.495 236.574   6
  -3 -17   0 241.530 233.988  10
   3 -17   1 1997.80 457.602   6
  -3 -17  -1 2729.44 662.628  10
  -3 -17  -2 7610.65 438.270  20
  -3 -17  -2 8241.86 567.642  29
  -3  17  -2 8407.65 525.686  28
  -3  17  -2 8348.46 522.396  30
  -3 -17  -3 1066.21 166.960  20
  -3 -17  -3 1288.40 230.831  29
  -3  17  -3 1063.85 195.866  28
  -3 -17  -4 16921.6 671.129  20
  -3 -17  -4 16808.5 808.578  29
  -3  17  -4 18197.0 809.526  28
  -3  17  -5 196.720 80.1004  16
  -3 -17  -5 135.622 61.6284  20
  -3  17  -5 35.4937 133.132  28
  -3 -17  -6 3994.01 332.699  20
  -3  17  -6 4652.94 431.190  28
  -3  17  -6 4477.47 370.977  16
  -3  17  -7 777.628 154.046  16
  -3 -17  -7 783.322 146.579  20
  -3  17  -7 768.070 177.833  28
  -3 -17  -8 5133.67 356.690  20
  -3  17  -8 4245.95 389.760  28
   3 -17   9 3297.07 292.275  25
  -3 -17  -9 3757.16 282.162  20
  -3  17  -9 3584.00 334.711  28
  -3  17  -9 4082.17 307.589  16
  -3  17 -10 324.155 101.225  16
   3 -17  10 254.844 107.933  25
  -3  17 -10 190.027 107.161  28
  -3 -17 -10 285.879 88.0193  20
  -3  17 -11 429.607 79.9704  16
  -3 -17 -11 408.915 79.6196  20
  -3  17 -11 247.083 72.7601  28
   3 -18 -14 358.472 74.5879  24
  -3  18  14 497.094 87.7814  30
   3 -18 -13 328.676 82.2346  24
  -3  18  13 395.605 94.8558  30
   3  18 -13 257.605 77.0623  19
   3  18 -13 272.565 83.0970  28
   3 -18 -12 3302.66 259.542  24
  -3  18  12 3389.13 272.553  30
   3  18 -12 3168.54 276.601  19
   3  18 -12 3041.74 278.447  28
   3 -18 -11 1653.98 199.672  24
  -3  18  11 1491.91 193.945  30
   3  18 -11 1393.27 206.930  28
  -3 -18  11 1338.81 177.713  29
   3 -18 -10 44691.0 1060.29  24
  -3  18  10 45070.1 1121.56  30
  -3 -18  10 45557.8 1114.96  29
   3 -18 -10 46931.7 1249.17  27
   3  18 -10 43678.5 1193.97  28
   3 -18  -9 1083.70 173.457  24
  -3  18   9 911.141 174.465  30
  -3 -18   9 1216.60 193.277  29
   3  18  -9 975.007 178.006  28
   3 -18  -9 1334.54 216.893  27
  -3 -18   8 53330.2 1307.98  29
  -3  18   8 54444.1 1298.86  30
   3 -18  -8 51827.1 1398.33  27
   3 -18  -7 12173.4 573.079  24
  -3 -18   7 13217.1 659.080  29
  -3  18   7 12969.7 639.519  30
   3 -18  -7 12802.7 699.173  27
  -3  18   6 8205.42 509.016  30
  -3 -18   6 7901.27 516.787  29
   3 -18  -6 7142.33 519.523  27
   3 -18  -5 3045.41 337.681  27
  -3 -18   5 3300.91 338.708  29
  -3  18   5 3079.97 316.933  30
  -3  18   4 2838.39 302.459  30
  -3 -18   4 2892.31 316.609  29
  -3  18   4 2289.96 264.674  18
   3 -18  -4 2513.77 304.822  27
  -3 -18   3 6083.47 383.859  20
  -3  18   3 5911.17 431.083  30
  -3 -18   3 6372.99 466.093  29
  -3  18   3 5936.93 415.810  18
   3 -18  -3 5884.19 464.395  27
  -3  18   2 10536.5 572.976  30
  -3 -18   2 10145.9 496.044  20
  -3  18   2 9236.47 518.792  18
   3 -18  -2 9245.90 581.515  27
  -3 -18   2 10266.9 598.062  29
  -3  18   1 8194.57 500.663  30
  -3 -18   1 8838.64 562.171  29
  -3 -18   1 8997.75 467.566  20
  -3  18   1 8498.66 491.781  18
  -3 -18   0 60412.5 1223.23  20
  -3 -18   0 68000.4 1583.65  29
  -3  18   0 60754.6 1317.35  18
  -3  18   0 65293.3 1421.33  30
  -3  18  -1 16279.5 722.112  30
  -3 -18  -1 18258.2 833.625  29
  -3 -18  -1 17501.0 661.141  20
  -3  18  -1 16530.8 694.134  18
  -3  18  -1 17445.3 752.749  28
  -3 -18  -2 49966.5 1125.35  20
  -3 -18  -2 56421.0 1476.26  29
  -3  18  -2 54827.7 1353.84  28
  -3  18  -2 51996.9 1316.86  30
  -3 -18  -3 13039.3 579.414  20
  -3 -18  -3 13410.2 719.678  29
  -3  18  -3 12496.8 659.767  28
  -3 -18  -4 24040.5 795.102  20
  -3 -18  -4 24245.5 959.218  29
  -3  18  -4 23391.5 932.601  28
  -3  18  -5 10187.6 556.485  16
  -3 -18  -5 9062.62 485.295  20
  -3  18  -5 8435.09 564.297  28
  -3 -18  -6 12278.5 557.938  20
  -3  18  -6 13441.8 702.994  28
  -3  18  -6 12976.3 619.696  16
  -3 -18  -7 2104.58 224.696  20
  -3  18  -7 2005.83 266.364  28
  -3  18  -7 1930.10 232.198  16
  -3 -18  -8 9410.10 452.870  20
  -3  18  -8 8960.08 471.205  16
  -3  18  -8 9307.69 549.393  28
  -3 -18  -9 2945.18 237.483  20
  -3  18  -9 2467.30 266.792  28
  -3  18  -9 3250.69 264.996  16
  -3 -18 -10 19507.2 544.455  20
  -3  18 -10 18764.0 555.258  16
  -3 -18 -11 3630.37 203.699  20
  -3 -18 -11 3619.42 229.805  27
  -3  18 -11 3336.77 193.266  16
   3 -19 -14 1874.33 138.646  24
   3 -19 -13 1871.61 166.687  24
  -3  19  13 1647.37 161.649  30
   3  19 -13 1996.12 171.672  19
   3  19 -13 1559.48 162.494  28
  -3  19  12 426.423 94.9826  30
   3  19 -12 433.246 95.3144  19
   3  19 -12 562.558 114.278  28
   3 -19 -12 690.802 118.024  24
   3 -19 -11 3877.27 286.561  24
  -3  19  11 3600.54 286.812  30
  -3 -19  11 3912.52 304.686  29
   3  19 -11 3689.57 312.164  28
   3 -19 -10 877.950 145.761  24
   3  19 -10 614.046 163.600  28
  -3 -19  10 750.391 147.563  29
  -3  19  10 669.537 148.622  30
   3 -19 -10 589.803 145.191  27
   3 -19  -9 8632.78 464.330  24
  -3  19   9 8594.56 493.118  30
   3 -19  -9 8728.57 542.314  27
  -3 -19   9 8597.51 494.214  29
   3  19  -9 7963.50 507.569  28
   3 -19  -8 23618.7 787.888  24
   3 -19  -8 23954.9 922.951  27
  -3  19   8 23147.0 833.710  30
  -3 -19   8 24735.1 868.049  29
   3 -19  -7 11362.4 644.408  27
  -3 -19   7 11686.1 615.409  29
  -3  19   7 10523.2 573.153  30
   3 -19  -7 10695.5 530.767  24
  -3 -19   6 44198.6 1209.79  29
   3 -19  -6 42347.8 1257.37  27
  -3  19   6 41888.6 1136.95  30
  -3 -19   5 13610.9 678.365  29
  -3  19   5 13030.5 630.837  18
   3 -19  -5 13285.3 702.904  27
  -3  19   5 12298.0 617.224  30
  -3  19   4 4868.42 390.753  30
  -3 -19   4 5179.59 425.813  29
  -3  19   4 4041.94 352.739  18
   3 -19  -4 4684.78 420.369  27
  -3 -19   3 3335.98 286.553  20
  -3  19   3 3805.70 341.260  30
  -3  19   3 3583.54 330.577  18
   3 -19  -3 3645.42 364.504  27
  -3 -19   2 181.074 80.3641  20
  -3  19   2 18.0896 80.3337  30
  -3 -19   2 113.213 93.3317  29
  -3  19   2 157.766 93.9912  18
  -3 -19   1 1009.78 156.331  20
  -3 -19   1 1351.47 218.228  29
  -3  19   1 1149.78 182.522  18
  -3  19   1 1044.09 184.507  30
  -3 -19   0 2779.94 265.097  20
  -3 -19   0 2826.97 329.329  29
  -3  19   0 2719.97 290.556  18
  -3  19   0 3034.62 314.543  30
  -3  19  -1 1264.71 213.314  30
  -3 -19  -1 1059.71 167.436  20
  -3 -19  -1 1225.59 227.429  29
  -3  19  -1 1117.81 201.538  28
  -3 -19  -2 11972.5 549.485  20
  -3 -19  -2 12823.3 703.324  29
  -3  19  -2 13096.9 676.516  28
  -3  19  -2 12596.1 638.385  30
  -3 -19  -3 7648.32 442.791  20
  -3 -19  -3 7568.97 538.909  29
  -3  19  -3 6924.98 499.096  28
  -3 -19  -4 21974.0 751.251  20
  -3 -19  -4 21994.5 898.106  29
  -3  19  -4 23792.1 932.361  28
  -3  19  -5 9520.77 530.216  16
  -3 -19  -5 8508.08 458.819  20
  -3 -19  -5 8902.54 554.514  29
  -3  19  -5 9699.18 599.707  28
  -3  19  -6 8382.09 486.450  16
  -3 -19  -6 7945.95 433.053  20
  -3  19  -6 8211.37 541.266  28
  -3  19  -7-11.2251 65.2451  16
  -3 -19  -7-6.90730 74.8064  20
  -3  19  -7 92.9675 77.7785  28
  -3  19  -8 865.081 146.868  16
  -3 -19  -8 616.884 112.443  20
  -3  19  -8 888.307 173.134  28
  -3  19  -9 357.593 96.9712  16
  -3 -19  -9 399.401 86.5619  20
  -3  19  -9 489.162 118.476  28
  -3 -19 -10 4738.83 249.692  20
  -3  19 -10 4822.48 262.585  16
  -3 -19 -11 746.491 101.063  27
   3 -20 -13 5507.09 257.774  24
  -3  20  13 5502.63 259.322  30
   3 -20 -12 1275.01 142.427  24
  -3  20  12 1210.13 143.906  30
   3  20 -12 1272.88 152.754  19
   3  20 -12 1192.32 150.421  28
   3 -20 -11 4025.47 273.481  24
  -3  20  11 4071.69 285.794  30
   3  20 -11 3390.08 277.183  28
   3 -20 -11 3944.86 295.877  27
  -3  20  10 10976.6 506.528  30
  -3 -20  10 10669.4 492.099  29
   3 -20 -10 10363.4 471.406  24
   3  20 -10 10486.0 529.844  28
   3 -20 -10 11462.8 558.855  27
   3 -20  -9 17711.5 639.587  24
  -3 -20   9 18727.5 699.576  29
  -3  20   9 18291.7 689.824  30
   3  20  -9 17679.9 724.835  28
   3 -20  -9 18645.9 751.000  27
   3 -20  -8 16478.7 640.597  24
  -3  20   8 18213.5 713.522  30
  -3 -20   8 18553.3 727.836  29
   3 -20  -8 17017.9 750.412  27
  -3 -20   7 32845.5 998.426  29
  -3  20   7 32689.1 976.111  30
   3 -20  -7 30773.6 1033.87  27
  -3 -20   6 6301.46 457.463  29
  -3  20   6 6038.76 429.209  30
   3 -20  -6 5556.05 448.115  27
  -3  20   5 25505.7 877.849  18
   3 -20  -5 25325.3 959.792  27
  -3  20   5 25224.2 875.442  30
  -3 -20   5 26102.3 927.618  29
  -3  20   4 229.321 98.5255  30
  -3 -20   4 367.207 124.699  29
  -3  20   4 464.189 136.396  18
   3 -20  -4 75.0346 101.956  27
   3 -20  -3 2431.68 291.750  27
  -3 -20   3 2245.12 230.375  20
  -3  20   3 2302.38 265.702  30
  -3 -20   3 2704.62 305.962  29
  -3  20   3 2919.99 297.450  18
  -3 -20   2 7431.51 421.213  20
  -3 -20   2 8697.60 559.531  29
  -3  20   2 7889.60 484.208  18
  -3  20   2 7512.54 474.564  30
  -3  20   1 13268.7 635.318  30
  -3 -20   1 13937.5 581.536  20
  -3  20   1 14539.6 659.521  18
  -3  20   0 30357.3 969.925  30
  -3 -20   0 29854.0 850.143  20
  -3  20   0 30262.2 952.552  18
  -3 -20  -1 64382.8 1255.54  20
  -3  20  -1 61572.5 1381.64  30
  -3 -20  -1 70032.8 1603.36  29
  -3  20  -1 67292.1 1491.04  28
  -3 -20  -2 56110.1 1440.72  29
  -3  20  -2 54070.6 1359.69  28
  -3  20  -2 53023.4 1292.29  30
  -3 -20  -3 48907.9 1099.68  20
  -3 -20  -3 51506.6 1368.66  29
  -3  20  -3 53043.1 1359.05  28
  -3 -20  -4 2544.70 310.778  29
  -3 -20  -4 2766.00 258.753  20
  -3  20  -4 2763.24 318.387  28
  -3  20  -5 14676.9 643.442  16
  -3 -20  -5 13323.2 556.324  20
  -3  20  -5 14106.1 703.336  28
  -3  20  -6 1070.52 173.746  16
  -3 -20  -6 975.455 140.664  20
  -3  20  -6 1239.91 215.547  28
  -3 -20  -7 3335.22 255.810  20
  -3  20  -7 3563.37 332.129  28
  -3  20  -7 3894.21 304.711  16
  -3  20  -8 95.6768 55.6285  16
  -3 -20  -8 118.972 50.3800  20
  -3  20  -8 132.063 74.4485  28
  -3 -20  -9 12151.6 417.748  20
  -3  20  -9 13003.8 462.061  16
  -3 -20 -10 6602.89 308.004  27
  -3 -20 -10 5855.85 251.842  20
  -3  20 -10 6052.21 265.534  16
   3 -21 -12 284.063 66.7158  24
   3  21 -12 372.347 79.6056  19
  -3  21  12 320.895 74.0214  30
   3 -21 -11 636.401 107.768  24
  -3  21  11 572.913 108.861  30
   3  21 -11 675.231 119.422  28
   3 -21 -10 2166.90 204.270  24
   3  21 -10 1984.85 215.680  28
   3 -21 -10 2244.41 231.602  27
  -3  21  10 2217.18 220.280  30
  -3 -21  10 1883.74 193.999  29
   3 -21  -9 14241.5 550.831  24
  -3  21   9 13392.2 561.996  30
   3 -21  -9 14613.7 638.521  27
  -3 -21   9 14917.7 593.943  29
   3 -21  -8 82.5948 78.6615  24
  -3  21   8 28.6687 77.0858  30
   3 -21  -8 86.5958 95.1918  27
  -3 -21   8 61.5342 77.5669  29
  -3  21   7 40309.9 1050.11  30
  -3 -21   7 43069.7 1104.62  29
   3 -21  -7 41484.0 1166.19  27
  -3  21   6 513.176 140.198  30
  -3 -21   6 518.609 153.620  29
   3 -21  -6 304.349 126.856  27
  -3  21   5 13262.3 630.670  30
  -3 -21   5 14709.0 683.605  29
  -3  21   5 14539.9 652.463  18
   3 -21  -5 13638.2 694.440  27
  -3  21   4 70.0394 60.7978  30
  -3 -21   4 234.799 99.5866  29
  -3  21   4 181.472 92.7772  18
   3 -21  -4-56.8442 117.814  27
  -3 -21   3 4161.01 373.179  29
  -3  21   3 3683.86 329.840  30
  -3  21   3 4108.90 353.447  18
  -3 -21   2 10256.9 585.591  29
  -3 -21   2 9251.81 464.788  20
  -3  21   2 9744.48 539.316  18
  -3  21   2 8391.92 500.035  30
  -3  21   1 3759.42 334.597  30
  -3 -21   1 4123.37 313.296  20
  -3 -21   1 4554.80 402.804  29
  -3  21   1 4297.60 360.309  18
  -3  21   0 233.325 126.839  30
  -3 -21   0-5.64335 86.0755  20
  -3 -21   0-114.459 110.721  29
  -3  21   0 246.112 109.436  18
  -3 -21  -1 7101.35 415.459  20
  -3  21  -1 7170.18 490.476  28
  -3 -21  -1 7303.75 512.856  29
  -3  21  -1 7022.52 471.887  30
  -3  21  -2 1007.47 204.633  28
  -3 -21  -2 851.051 182.323  29
  -3 -21  -2 1076.89 202.525  27
  -3 -21  -2 869.143 153.274  20
  -3 -21  -3 6518.14 395.780  20
  -3 -21  -3 7048.72 492.214  29
  -3  21  -3 7257.11 502.455  28
  -3 -21  -3 6346.32 461.618  27
  -3 -21  -4 7430.18 486.756  29
  -3 -21  -4 7186.73 406.919  20
  -3  21  -4 7233.79 490.734  28
  -3 -21  -5 1477.19 180.407  20
  -3 -21  -5 1685.77 229.114  29
  -3  21  -5 1801.69 256.529  28
  -3  21  -5 1565.01 209.270  16
  -3  21  -6 232.438 75.8564  16
  -3 -21  -6 129.433 56.7532  20
  -3  21  -6 95.2834 82.1918  28
  -3 -21  -7 2137.54 198.791  20
  -3  21  -7 2373.01 254.217  28
  -3  21  -7 2300.12 223.191  16
  -3  21  -8 619.200 107.828  16
  -3 -21  -8 620.880 98.3084  20
  -3  21  -8 555.783 119.237  28
  -3 -21  -8 823.680 140.475  27
  -3  21  -9 106.420 61.5542  16
  -3 -21  -9 71.2249 48.4786  20
  -3  21  -9 293.852 89.5087  28
  -3 -21  -9 281.454 89.0787  27
  -3 -21 -10 416.292 81.3787  27
  -3  22  12 692.857 90.6444  30
  -3  22  11 5313.12 281.474  30
   3  22 -11 5094.48 287.032  19
   3 -22 -10 316.437 79.3285  24
  -3 -22  10 364.653 82.7324  29
  -3  22  10 407.328 96.0302  30
   3 -22 -10 371.781 92.5770  27
   3 -22  -9 8939.12 414.278  24
  -3  22   9 9864.36 458.254  30
  -3 -22   9 9592.65 446.857  29
   3 -22  -9 9990.22 493.127  27
  -3  22   8 2.21648 62.4098  30
   3 -22  -8 10.3110 68.4635  27
  -3 -22   8 33.1267 64.5454  29
  -3  22   7 35043.8 938.476  30
  -3 -22   7 37124.9 982.713  29
   3 -22  -7 35585.3 1033.08  27
  -3  22   6 2587.20 272.533  30
   3 -22  -6 2047.25 259.656  27
  -3 -22   6 2543.42 276.146  29
  -3  22   5 32195.2 937.012  30
  -3 -22   5 35184.7 1024.23  29
  -3  22   5 31897.4 932.687  18
   3 -22  -5 32849.6 1048.10  27
  -3 -22   4 631.112 158.915  29
  -3  22   4 383.374 115.328  30
  -3  22   4 481.441 125.994  18
  -3  22   3 6166.28 417.909  30
  -3 -22   3 6897.86 468.498  29
  -3  22   3 6630.97 438.306  18
  -3  22   2-32.2661 82.8837  30
  -3 -22   2-31.3765 72.5369  20
  -3 -22   2-7.69569 80.7771  29
  -3  22   2-13.7664 70.1216  18
   3  22  -2-43.6519 57.9285  18
  -3 -22   1 15369.2 712.563  29
  -3  22   1 13147.6 620.266  30
  -3 -22   1 12628.5 530.526  20
  -3  22   1 14439.6 645.026  18
  -3 -22   0 734.509 129.193  20
  -3 -22   0 933.903 211.154  29
  -3  22   0 548.775 130.408  28
  -3  22   0 648.415 161.187  30
  -3 -22  -1 51126.4 1069.77  20
  -3 -22  -1 58220.3 1390.12  29
  -3  22  -1 56040.3 1329.70  28
  -3  22  -1 48927.8 1186.98  30
  -3 -22  -2 680.663 134.113  20
  -3 -22  -2 334.022 129.949  29
  -3  22  -2 278.380 130.014  28
  -3 -22  -3 44538.1 985.265  20
  -3 -22  -3 45568.4 1194.10  29
  -3 -22  -3 42422.5 1134.13  27
  -3  22  -4 1881.31 229.047  16
  -3 -22  -4 1769.05 195.571  20
  -3 -22  -4 1541.98 218.898  27
  -3 -22  -4 1524.88 218.412  29
  -3  22  -4 1492.80 223.568  28
  -3 -22  -5 9554.53 431.045  20
  -3 -22  -5 9374.07 492.701  29
  -3  22  -5 11004.3 573.202  28
  -3 -22  -5 10091.4 525.611  27
  -3  22  -5 10586.5 506.141  16
  -3  22  -6 299.789 88.6549  16
  -3 -22  -6 335.298 87.5669  20
  -3  22  -6 173.698 81.9007  28
  -3 -22  -6 201.237 97.2819  27
  -3  22  -7 10300.6 438.694  23
  -3 -22  -7 9782.99 390.177  20
  -3  22  -7 10067.4 491.138  28
  -3 -22  -7 10895.3 489.192  27
  -3  22  -7 11425.3 463.671  16
  -3  22  -8-9.78981 39.9580  16
  -3 -22  -8 12.6565 32.6749  20
  -3 -22  -8 39.2939 59.8857  27
  -3  22  -8 9.40509 53.1294  28
  -3 -22  -9 18867.1 416.130  20
  -3 -22  -9 19811.5 521.924  27
  -3  22  -9 20684.2 476.865  16
  -3  23  11 1362.33 128.479  30
   3 -23 -11 1651.14 147.120  29
   3  23 -11 1678.06 144.951  19
  -3  23  10 237.110 64.8646  30
  -3  23   9 9475.63 413.538  30
  -3 -23   9 9872.69 416.566  29
   3 -23  -8 8024.52 443.587  27
  -3 -23   8 7371.67 395.545  29
  -3  23   8 6703.17 372.532  30
  -3 -23   7 13104.9 551.727  29
   3 -23  -7 12537.6 591.017  27
  -3  23   7 11790.7 512.517  30
  -3  23   6 355.895 104.389  30
  -3 -23   6 251.883 103.796  29
  -3  23   6 439.161 117.538  18
  -3  23   5 3704.05 317.770  30
  -3 -23   5 4114.26 341.013  29
  -3  23   5 4578.54 342.421  18
   3 -23  -5 3820.33 296.773  29
  -3 -23   4 271.093 111.133  29
   3 -23  -4 332.609 97.0197  29
  -3  23   4 407.536 114.458  18
  -3  23   4 291.996 96.9291  30
  -3  23   3 74.3748 71.6392  30
  -3 -23   3 5.58944 85.4784  29
  -3  23   3 84.3145 66.8066  18
  -3  23   2 100.205 68.5279  30
  -3 -23   2 57.5862 88.1589  29
  -3  23   2 37.6645 61.4785  18
   3  23  -2 132.880 51.7284  18
  -3 -23   1 11220.5 484.186  20
  -3 -23   1 11834.4 608.345  29
  -3  23   1 11808.9 569.934  18
  -3  23   1 10385.6 533.255  30
  -3 -23   0 1294.15 166.639  20
  -3 -23   0 1609.28 247.195  29
  -3  23   0 1267.86 198.137  28
  -3  23   0 1176.16 191.900  30
  -3 -23  -1 10606.7 471.665  20
  -3 -23  -1 11633.8 610.035  29
  -3  23  -1 12321.2 607.383  28
  -3 -23  -2 1314.98 204.251  29
  -3  23  -2 953.200 174.108  28
  -3 -23  -2 1192.29 166.570  20
  -3 -23  -3 403.945 107.327  20
  -3 -23  -3 258.567 99.3585  29
  -3  23  -3 556.820 146.444  28
  -3 -23  -3 378.922 123.002  27
  -3  23  -4 382.007 128.276  16
  -3 -23  -4 286.285 81.1775  20
  -3 -23  -4 180.326 76.7190  29
  -3  23  -4 308.986 124.469  28
  -3 -23  -4 267.504 106.537  27
  -3 -23  -5 886.623 131.427  20
  -3 -23  -5 683.482 132.981  29
  -3  23  -5 987.711 172.810  28
  -3 -23  -5 836.628 155.022  27
  -3  23  -5 1116.39 159.872  16
  -3 -23  -6 8134.03 354.315  20
  -3  23  -6 8646.43 455.801  28
  -3 -23  -6 8840.42 445.451  27
  -3  23  -6 9533.25 426.217  16
  -3 -23  -7 3476.18 212.941  20
  -3  23  -7 4059.21 291.985  28
  -3 -23  -7 4314.60 289.552  27
  -3  23  -7 4021.20 258.511  16
  -3  23  -8 275.946 66.1820  16
  -3 -23  -8 210.825 50.7791  20
  -3  23  -8 287.218 78.8460  28
  -3 -23  -8 268.176 73.1622  27
   3 -24 -11 1872.14 137.187  29
  -3  24  10 706.849 91.7902  30
   3 -24 -10 906.775 110.388  29
  -3  24   9 105.446 51.8751  30
  -3 -24   9 80.2273 41.1218  29
   3 -24  -9 147.520 63.9585  29
   3 -24  -8 2498.00 209.957  29
  -3  24   8 2308.42 201.960  30
  -3 -24   8 2542.02 216.474  29
  -3  24   7 4296.03 291.263  30
  -3 -24   7 4502.53 305.258  29
   3 -24  -7 4368.24 286.869  29
  -3 -24   6 4791.35 330.690  29
   3 -24  -6 4510.78 296.973  29
  -3  24   6 5072.10 326.311  18
  -3  24   6 4106.50 297.361  30
   3 -24  -5 33518.5 815.946  29
  -3  24   5 34835.3 888.963  18
  -3  24   5 34834.9 880.258  30
  -3  24   4 17564.0 640.040  30
  -3 -24   4 20830.4 732.786  29
   3 -24  -4 17945.0 605.479  29
  -3  24   4 21244.2 714.141  18
  -3 -24   3 15678.9 647.190  29
  -3  24   3 15024.0 611.501  18
  -3  24   3 13924.1 578.146  30
  -3  24   2 8940.20 467.740  30
  -3 -24   2 10234.1 527.616  29
  -3  24   2 10987.4 527.902  18
   3  24  -2 8794.76 397.675  18
  -3 -24   1 6056.58 423.274  29
  -3  24   1 5451.54 365.634  30
  -3  24   1 6079.73 412.558  28
  -3 -24   0 13250.9 609.094  29
  -3 -24   0 11808.3 471.839  20
  -3  24   0 13028.2 598.417  28
  -3 -24  -1 7155.65 449.358  29
  -3 -24  -1 6131.80 340.818  20
  -3  24  -1 7020.13 439.896  28
  -3 -24  -2 8598.16 397.920  20
  -3 -24  -2 9263.84 503.848  29
  -3  24  -2 9338.86 503.827  28
  -3 -24  -3 18170.4 668.664  27
  -3 -24  -3 18669.9 570.837  20
  -3 -24  -3 19755.1 705.561  29
  -3  24  -4 7666.37 403.698  16
  -3 -24  -4 6592.91 328.716  20
  -3 -24  -4 6856.60 396.505  29
  -3  24  -4 7309.09 432.354  28
  -3 -24  -4 6315.23 389.198  27
  -3 -24  -5 7814.82 340.462  20
  -3 -24  -5 7946.95 395.258  29
  -3  24  -5 9287.27 466.361  28
  -3 -24  -5 8615.48 432.704  27
  -3  24  -5 9620.00 427.086  16
  -3 -24  -6 7035.36 296.886  20
  -3  24  -6 7256.90 387.327  28
  -3 -24  -6 7508.00 379.885  27
  -3 -24  -7 8924.48 297.633  20
  -3  24  -7 9157.05 386.765  28
  -3 -24  -7 9941.01 396.716  27
  -3 -24  -8 4257.95 224.245  27
   3 -25 -10 3336.65 185.280  29
   3 -25  -9 2662.71 185.222  29
  -3 -25   9 2195.51 155.302  29
  -3 -25   8 2460.76 190.810  29
   3 -25  -8 2548.30 193.273  29
  -3  25   8 2291.92 178.700  30
  -3 -25   7 1477.48 162.667  29
   3 -25  -7 1385.98 150.588  29
  -3  25   7 1393.94 152.741  30
  -3  25   6 149.756 67.0967  30
   3 -25  -6 190.435 70.4981  29
  -3 -25   6 265.685 87.3028  29
  -3  25   5 295.590 95.2467  30
  -3 -25   5 403.469 121.174  29
   3 -25  -5 281.913 84.4393  29
  -3  25   5 149.386 72.0593  18
  -3  25   4 541.943 119.106  30
  -3 -25   4 671.954 135.601  29
   3 -25  -4 491.516 101.478  29
  -3  25   4 662.607 131.809  18
  -3  25   3 1099.11 156.858  30
  -3 -25   3 1213.98 177.815  29
  -3  25   3 1129.87 167.518  18
  -3 -25   2 14914.0 601.909  29
  -3  25   2 15789.9 619.157  28
  -3  25   1 23614.9 763.491  28
  -3 -25   1 23736.5 765.203  29
   3  25   0 20119.1 577.392  18
  -3 -25   0 22612.8 754.187  29
  -3  25   0 22100.4 740.190  28
  -3 -25  -1 12265.4 447.525  20
  -3 -25  -1 13756.3 586.366  29
  -3  25  -1 13978.3 589.022  28
  -3 -25  -2 133.711 58.9210  20
  -3 -25  -2 60.9667 69.3757  29
  -3  25  -2 21.8524 111.094  28
  -3  25  -3 745.556 144.731  16
  -3 -25  -3 582.929 122.970  29
  -3 -25  -3 400.125 83.5907  20
  -3  25  -3 496.456 121.516  28
  -3 -25  -4 1697.93 154.026  20
  -3 -25  -4 1655.04 184.501  29
  -3  25  -4 1604.28 195.297  28
  -3 -25  -4 1617.70 185.103  27
  -3 -25  -5 2506.94 172.347  20
  -3 -25  -5 2051.67 185.395  29
  -3  25  -5 2533.41 229.654  28
  -3 -25  -5 2425.56 211.091  27
  -3  25  -6 1511.21 165.691  28
  -3 -25  -6 1433.45 153.086  27
  -3  25  -6 1335.08 140.906  16
  -3 -25  -7 1181.18 125.851  27
  -3  25  -7 1111.00 110.145  16
   3 -26  -9 67.4014 33.6514  29
  -3 -26   8 44.2703 29.3087  29
   3 -26  -8 57.3370 38.0274  29
  -3 -26   7 716.927 105.160  29
   3 -26  -7 673.268 99.1873  29
  -3 -26   6 14843.1 493.463  29
   3 -26  -6 13392.3 437.140  29
   3 -26  -5 6513.20 322.626  29
  -3  26   5 6416.74 331.030  18
  -3 -26   4 36719.3 847.601  29
  -3  26   4 34496.4 797.632  18
  -3 -26   3 10807.8 473.806  29
  -3 -26   2 23103.2 704.016  29
  -3  26   2 24229.4 722.012  28
  -3 -26   1 786.993 146.073  29
   3  26  -1 469.571 86.0223  18
  -3  26   1 790.574 150.930  28
  -3 -26   0 3966.60 298.714  29
   3  26   0 3508.44 228.389  18
  -3  26   0 4052.85 307.396  28
  -3 -26  -1 188.599 82.4294  29
   3  26   1 132.765 55.1149  18
  -3  26  -1 174.478 84.4567  28
  -3 -26  -2 1907.44 158.457  20
  -3  26  -2 2255.54 218.725  28
  -3 -26  -2 2308.57 220.305  29
  -3  26  -3 874.496 125.169  16
  -3 -26  -3 745.003 126.109  29
  -3  26  -3 895.998 142.892  28
  -3  26  -4 14527.2 517.045  28
  -3  26  -4 15957.1 488.676  16
  -3  26  -5 559.965 90.0504  16
  -3 -26  -5 634.358 92.0462  29
  -3  26  -5 761.474 119.911  28
  -3 -26  -5 658.668 99.1714  27
  -3  26  -6 19084.8 449.204  16
  -3 -27   7 2.20314 34.1939  29
   3 -27  -7-9.83713 35.4819  29
  -3 -27   6 203.113 62.1814  29
   3 -27  -6 116.337 48.0755  29
   3 -27  -5 1487.57 139.199  29
  -3 -27   5 1739.71 168.899  29
  -3 -27   4 2660.01 216.191  29
  -3  27   4 2773.87 227.194  28
  -3 -27   3 862.147 131.045  29
  -3  27   3 1041.65 153.390  28
  -3 -27   2 11202.5 457.060  29
  -3  27   2 11604.1 465.031  28
  -3 -27   1 94.9444 75.8207  29
   3  27  -1 32.9587 35.5170  18
  -3  27   1 6.45968 59.7867  28
  -3 -27   0 13642.3 503.153  29
  -3  27   0 14017.8 511.680  28
  -3 -27  -1 1255.56 154.906  29
   3  27   1 1010.99 114.154  18
  -3  27  -1 1091.10 134.995  28
  -3  27  -2 37.8745 44.3356  16
  -3 -27  -2 32.4175 46.8145  29
   3  27   2 8.95397 32.8468  18
  -3  27  -2-5.59716 73.3454  28
  -3  27  -3 238.206 61.2668  16
  -3 -27  -3 257.505 77.2927  29
   3  27   3 196.202 49.9114  18
  -3  27  -3 163.519 60.9049  28
  -3 -27  -4 850.849 107.605  29
  -3  27  -4 802.734 114.880  28
   3  27   4 960.523 102.180  18
  -3  27  -4 1157.31 120.428  16
  -3  27  -5 29.9988 30.9037  16
   3  27   5 23.2732 27.3740  18
  -3 -28   6 4680.36 220.555  29
  -3  28   6 5169.47 244.648  28
  -3  28   5 433.087 79.5742  28
  -3 -28   5 385.626 79.4043  29
  -3 -28   4 15783.6 461.187  29
  -3  28   4 16240.9 475.324  28
  -3 -28   3 678.202 104.249  29
  -3  28   3 679.723 110.177  28
  -3 -28   2 13359.8 447.485  29
  -3  28   2 13294.7 454.955  28
  -3 -28   1 299.721 79.1137  29
   3  28  -1 321.349 60.6756  18
  -3  28   1 335.404 86.2869  28
  -3 -28   0 3443.28 230.122  29
   3  28   0 2770.48 168.026  18
  -3  28   0 3237.17 228.684  28
  -3  28  -1 45.6832 38.5930  16
   3  28   1-10.7072 29.2365  18
  -3 -28  -1-45.8349 56.8738  29
  -3  28  -1 4.47412 65.6289  28
  -3 -28  -2 3110.76 204.721  29
  -3  28  -2 2956.72 208.637  28
   3  28   2 2742.80 162.397  18
  -3  28  -2 3242.81 201.124  16
  -3  28  -3 93.2153 41.0535  16
  -3 -28  -3 154.323 51.7037  29
   3  28   3 114.923 37.2384  18
  -3  28  -3 115.314 51.5406  28
  -3  28  -4 8579.58 280.619  16
  -3 -29   4 3249.78 187.270  29
  -3  29   4 3595.72 199.231  28
  -3 -29   3 1443.61 132.629  29
  -3  29   3 1474.87 136.030  28
  -3 -29   2 1736.56 149.171  29
  -3  29   2 1929.85 157.986  28
  -3 -29   1 1369.36 133.290  29
  -3  29   1 1485.89 140.060  28
  -3 -29   0 508.263 83.6658  29
  -3  29   0 426.946 78.3872  28
  -3  29   0 477.956 78.3525  16
  -3 -29  -1 1011.56 106.530  29
  -3  29  -1 1173.04 121.256  28
  -3  29  -1 1207.13 115.006  16
  -3  29  -2 44.3369 26.3345  16
   4   0 -17-16.0589 44.7552  20
   4   0 -17-10.4891 55.5058  19
   4   0 -16 13516.4 560.364  19
   4   0 -15 211.414 128.295  19
   4   0 -14 5002.42 436.766  19
   4   0 -14 8045.03 567.843  28
   4   0 -13 106.698 74.2771  19
   4   0 -13-61.1659 136.260  28
   4   0 -12 25899.6 856.967  19
   4   0 -12 28958.6 1046.20  28
   4   0 -11 66.6140 215.312  13
   4   0 -11-0.39636 52.9831  19
  -4   0  10 36342.5 1928.92   5
   4   0 -10 34801.9 2031.78  13
   4   0 -10 33819.2 1885.09   7
   4   0  -9 118.472 148.677   7
  -4   0   9 12.0132 91.7871   5
  -4   0   8 11251.8 954.681   5
   4   0  -8 10156.1 935.978   7
  -4   0   7 35.4601 85.3797   5
   4   0  -7 107.960 114.167   7
  -4   0   6 89312.0 2389.40   5
   4   0  -6 82823.9 2357.40   7
   4   0  -5 120.171 107.100   7
  -4   0   5 31.7851 79.8273   5
  -4   0   4 156627. 2825.70   5
   4   0  -4 153077. 2877.10   7
  -4   0   4 152509. 2270.96   9
   4   0  -3 24.9549 53.9013   8
  -4   0   3 136.697 103.103   5
  -4   0   3 177.948 83.1986   9
  -4   0   2 110369. 1864.53   2
   4   0  -2 114961. 2319.42   7
  -4   0   2 113933. 2065.01   9
   4   0  -2 115023. 2086.11   8
   4   0  -1 83.3146 68.4906   8
  -4   0   1 165.585 89.2050  11
   4   0  -1 149.689 57.8183   7
  -4   0   1 9.69216 57.9584   9
  -4   0   0 187426. 2682.99  11
   4   0   0 212257. 3016.15   7
  -4   0   0 212085. 3083.14   9
   4   0   0 192874. 2471.83   8
   4   0   1-19.8759 63.3376   7
  -4   0  -1 120.891 114.684   3
  -4   0  -1 57.7965 87.2213   9
  -4   0  -2 198869. 3374.26   3
  -4   0  -2 192805. 3243.74   9
  -4   0  -3 159.795 132.249   3
  -4   0  -3 124.597 115.748   9
  -4   0  -4 163670. 3482.18   3
  -4   0  -4 160479. 3290.10   9
  -4   0  -5 708.153 241.686   3
  -4   0  -5 58.3958 133.432   9
  -4   0  -6 66601.8 2361.97   9
  -4   0  -6 66798.5 2504.86   3
  -4   0  -7-43.8890 63.3409  16
  -4   0  -7-13.3615 136.405   9
  -4   0  -8 62030.6 1318.74  16
  -4   0  -9 5.55722 70.4336  16
  -4   0  -9 68.6950 88.8772  20
  -4   0  -9-76.4952 91.4715  17
   4   0  10 9767.92 551.055  25
  -4   0 -10 10340.6 627.784  20
  -4   0 -10 10703.7 535.611  17
   4   0  11-2.47627 59.2464  25
  -4   0 -11-15.5870 66.3198  20
  -4   0 -11-13.5899 65.7954  17
   4   0  12 31309.1 842.742  25
  -4   0 -12 33837.4 918.167  20
  -4   0 -12 33629.7 808.699  17
   4   0  13-79.2992 62.3473  25
   4  -1 -17 259.589 77.9592  19
   4   1 -17 305.953 85.3798  19
   4  -1 -16 24905.4 744.062  19
   4   1 -16 24500.0 741.208  19
  -4   1  15 12293.5 798.143  30
   4  -1 -15 13129.2 578.158  19
   4   1 -15 12724.6 574.467  19
   4  -1 -14 87296.7 1540.16  19
   4   1 -14 89764.7 1571.20  19
   4   1 -14 84812.7 1774.14  28
   4  -1 -13 9202.98 510.153  19
   4   1 -13 9665.17 528.554  19
   4  -1 -13 7966.85 554.628  28
   4   1 -13 8495.94 571.435  28
   4  -1 -12 47103.2 1132.95  19
   4   1 -12 49320.9 1170.14  19
   4  -1 -12 43183.3 1263.93  28
   4   1 -12 43755.0 1275.01  28
   4  -1 -11 2220.94 566.349  13
   4   1 -11 1839.18 223.681  19
   4  -1 -11 2141.03 237.322  19
  -4   1  10 14520.5 1209.28   5
   4  -1 -10 13533.9 1279.15  13
   4   1 -10 13449.8 1266.48  13
  -4  -1  10 15731.2 1301.25   5
   4   1 -10 12980.3 1198.16   7
   4  -1  -9 1301.87 362.454   7
   4  -1  -9 1115.61 329.931  13
  -4   1   9 1444.12 358.634   5
   4   1  -9 1763.74 420.704   7
  -4   1   8 10417.5 906.381   5
   4  -1  -8 10293.6 932.171   7
   4   1  -8 9150.79 904.806   7
  -4   1   7 3060.40 470.142   5
   4  -1  -7 2815.33 460.204   7
   4   1  -7 2598.52 457.963   7
  -4  -1   6 224343. 3810.58   5
   4  -1  -6 220184. 3820.00   7
   4   1  -6 217368. 3876.42   7
  -4   1   5 3348.44 446.883   5
  -4  -1   5 3376.24 445.633   5
   4  -1  -5 3482.72 458.856   7
   4   1  -5 2876.22 425.701   7
  -4   1   4 76613.8 1994.76   5
  -4  -1   4 78872.1 2007.23   5
   4   1  -4 75566.2 1900.82   8
   4  -1  -4 74144.2 1984.98   7
   4   1  -4 72565.1 2002.12   7
  -4  -1   4 72809.4 1637.38   9
  -4   1   4 74527.3 1519.18   9
  -4   1   3 40369.5 1403.12   5
  -4  -1   3 38988.9 1193.78   9
  -4  -1   3 40361.2 1369.79   5
   4  -1  -3 39021.7 1397.61   7
   4   1  -3 39613.8 1423.03   7
  -4  -1   3 40144.9 1140.49   2
  -4   1   3 36877.1 1111.30   9
   4   1  -3 38852.2 1307.52   8
  -4  -1   2 60317.3 1471.75   2
   4  -1  -2 60596.1 1689.19   7
   4   1  -2 60280.2 1682.24   7
  -4  -1   2 59898.8 1506.64   9
  -4   1   2 60704.8 1498.12   9
   4   1  -2 58527.5 1529.99   8
   4  -1  -1 82816.3 1926.01   7
   4   1  -1 85724.7 1946.37   7
  -4   1   1 80841.3 1949.60  11
  -4  -1   1 77639.4 1758.57  11
  -4  -1   1 86052.7 1866.16   9
  -4   1   1 87283.6 1908.62   9
   4   1  -1 82589.8 1751.51   8
  -4   1   0 7425.23 562.517   3
   4  -1   0 7705.59 590.283   7
   4   1   0 8385.35 604.248   7
  -4   1   0 6152.03 519.928  11
  -4   1   0 7830.24 611.927   9
  -4  -1   0 7334.45 572.071   9
   4   1   0 7503.22 507.241   8
  -4   1  -1 13143.2 810.842   3
   4  -1   1 13409.8 794.273   7
   4   1   1 13752.6 771.694   7
  -4  -1  -1 13807.9 822.444   9
  -4   1  -1 13277.0 827.311   9
  -4  -1  -1 13523.3 817.608   3
  -4  -1  -2 83284.8 2171.26   3
  -4   1  -2 84124.3 2210.29   3
   4  -1   2 80183.2 2127.73   7
  -4  -1  -2 83028.4 2114.02   9
  -4   1  -2 83056.3 2162.69   9
  -4  -1  -3 1994.43 359.323   3
  -4   1  -3 2393.10 403.557   3
  -4  -1  -3 1683.76 317.146   9
  -4   1  -3 1855.32 342.645   9
  -4  -1  -4 54610.3 1984.76   3
  -4   1  -4 55813.3 2051.80   3
  -4  -1  -4 55119.2 1918.13   9
  -4   1  -4 55060.8 1949.17   9
  -4  -1  -5 6537.80 733.719   3
  -4   1  -5 6497.51 746.126   3
  -4  -1  -5 6853.23 712.273   9
  -4   1  -5 5718.93 667.291   9
  -4   1  -6 12356.5 1086.56   3
  -4  -1  -6 12403.8 1072.45   3
  -4  -1  -6 12070.8 1003.87   9
  -4   1  -6 12673.8 1042.70   9
  -4   1  -7 1818.78 224.282  16
  -4  -1  -7 1770.27 220.176  16
  -4  -1  -7 1513.35 374.530   9
  -4  -1  -8 680.818 166.714  16
  -4  -1  -8 602.165 184.717  20
  -4   1  -8 705.938 191.570  16
  -4  -1  -9 14545.1 772.469  20
  -4  -1  -9 14445.3 638.186  17
  -4   1  -9 14260.6 646.367  16
   4  -1  10 4699.20 395.487  25
  -4   1 -10 4376.86 345.545  17
  -4  -1 -10 4551.25 419.786  20
   4   1  10 4618.69 375.183  25
  -4  -1 -10 4399.99 348.287  17
   4   1  11 169.582 89.3248  25
  -4  -1 -11 82.2274 71.9331  20
  -4  -1 -11 56.2149 74.3647  17
  -4   1 -11 47.9807 61.1275  17
   4  -1  11 81.9070 81.9257  25
   4  -1  12 4413.77 330.929  25
  -4  -1 -12 3489.25 311.981  20
  -4  -1 -12 3276.38 269.866  17
  -4   1 -12 3705.76 279.101  17
   4   1  12 3619.20 287.420  25
   4  -1  13 58.6189 44.5068  25
  -4  -1 -13 161.603 51.5211  20
   4  -2 -17 177.368 71.1724  19
   4   2 -17 169.869 71.4282  19
   4   2 -16 3170.17 293.099  19
   4  -2 -16 3419.24 292.642  19
   4   2 -15 10139.2 597.548  28
   4  -2 -15 8672.72 479.559  19
   4   2 -15 8722.14 484.099  19
   4  -2 -14 1514.30 279.510  19
   4   2 -14 1207.52 266.395  19
   4   2 -13 9678.66 535.893  19
   4  -2 -13 9715.35 523.261  19
   4  -2 -13 10587.5 644.706  28
   4   2 -13 11528.8 671.095  28
   4   2 -12 5429.04 409.456  19
   4  -2 -12 5942.28 405.137  19
   4  -2 -12 6880.66 511.986  28
   4   2 -12 6876.21 516.626  28
   4  -2 -11 626.741 360.631  13
   4  -2 -11 628.955 136.169  19
   4   2 -11 694.828 148.040  19
  -4   2  10 30193.8 1728.28   5
   4  -2 -10 29697.1 1920.60  13
   4   2 -10 26575.4 1744.64   7
  -4   2   9 7565.23 811.760   5
   4  -2  -9 7421.62 896.729  13
   4  -2  -9 6700.56 788.878   7
   4   2  -9 6974.07 852.670   7
  -4   2   8 55056.1 2049.31   5
   4  -2  -8 57304.9 2264.06  13
   4  -2  -8 51134.6 2057.02   7
   4   2  -8 47902.7 2117.04   7
  -4  -2   8 51275.5 1982.84  14
  -4  -2   7 43442.7 1737.89  14
  -4   2   7 46332.0 1788.75   5
   4  -2  -7 44636.4 1828.84   7
   4   2  -7 41706.7 1844.65   7
  -4  -2   6 32612.2 1441.24  14
  -4   2   6 32555.8 1427.67   5
   4  -2  -6 31683.8 1461.22   7
   4   2  -6 30811.0 1484.18   7
  -4  -2   5 81855.0 2142.01  14
  -4   2   5 82339.2 2176.04   5
   4  -2  -5 81792.4 2209.50   7
   4   2  -5 77468.7 2212.08   7
   4   2  -5 81205.0 2112.85   8
  -4  -2   4 122777. 2484.79  14
  -4   2   4 128587. 2627.23   5
  -4  -2   4 124988. 2536.69   5
   4  -2  -4 122953. 2567.06   7
   4   2  -4 119590. 2606.91   7
  -4  -2   4 118321. 2172.89   9
   4   2  -4 120143. 2455.25   8
   4   2  -3 118794. 2341.03   8
  -4  -2   3 121656. 2348.18   5
   4  -2  -3 124629. 2507.57   7
   4   2  -3 121686. 2505.67   7
  -4  -2   3 119467. 2099.49   2
  -4  -2   3 123613. 2185.03   9
  -4   2   3 116985. 1962.23   9
   4   2  -2 61859.2 1618.78   8
  -4  -2   2 68244.8 1655.80   2
  -4  -2   2 61796.7 1577.36   5
   4  -2  -2 65018.3 1758.08   7
   4   2  -2 64420.3 1765.51   7
  -4   2   2 65939.8 1582.47   9
  -4  -2   2 65554.9 1610.14   9
   4   2  -1 17197.2 828.367   8
  -4   2   1 17816.5 946.711  11
  -4  -2   1 17833.9 854.898   9
   4  -2  -1 18494.9 922.849   7
   4   2  -1 18005.2 900.399   7
  -4  -2   1 16652.7 778.993  11
  -4   2   1 18557.1 899.140   9
  -4   2   1 17312.6 775.763   3
   4   2   0 79177.2 1718.79   8
  -4   2   0 82914.5 1899.53   3
   4  -2   0 81625.9 1925.96   7
   4   2   0 83151.2 1899.67   7
  -4  -2   0 79054.1 1996.87  10
  -4  -2   0 81447.8 1909.11   9
  -4   2   0 85972.1 2038.64   9
  -4   2  -1 2447.63 354.574   3
   4  -2   1 2434.58 352.754   7
   4   2   1 2432.39 323.163   7
  -4  -2  -1 2510.93 379.617  10
  -4  -2  -1 2073.93 322.884   9
  -4   2  -1 2564.10 380.743   9
  -4   2  -2 62095.2 1919.37   3
   4  -2   2 58167.7 1895.71   7
  -4  -2  -2 61562.4 1911.20  10
  -4  -2  -2 59947.2 1794.37   9
  -4   2  -2 62487.4 1925.55   9
  -4   2  -3 42172.9 1699.76   3
  -4  -2  -3 41649.3 1635.12  10
  -4  -2  -3 42681.6 1590.84   9
  -4   2  -3 44488.5 1693.86   9
  -4  -2  -3 43269.5 1664.55   3
  -4  -2  -4 34045.0 1573.41   3
  -4   2  -4 33603.4 1609.79   3
  -4  -2  -4 33285.3 1480.83   9
  -4  -2  -4 31074.6 1464.70  10
  -4   2  -4 32588.2 1523.88   9
  -4  -2  -5 54061.5 2102.91   3
  -4   2  -5 53639.8 2156.60   3
  -4  -2  -5 54066.7 1998.54   9
  -4   2  -5 53055.0 2048.16   9
  -4   2  -6 35490.6 1856.75   3
  -4  -2  -6 34391.1 1672.55   9
  -4   2  -6 36359.6 1785.83   9
  -4  -2  -6 37410.3 1848.62   3
  -4  -2  -7 20026.6 1347.08   9
  -4  -2  -7 21572.3 757.779  16
  -4   2  -7 21649.1 758.482  16
  -4  -2  -8 19552.1 888.454  20
  -4   2  -8 20237.6 756.162  16
  -4  -2  -9 25228.0 1003.12  20
  -4  -2  -9 27212.4 873.826  17
  -4   2  -9 28252.2 908.887  16
   4  -2  10 27681.1 946.102  25
  -4  -2 -10 29259.8 884.084  17
  -4   2 -10 29078.2 883.325  17
  -4   2 -10 29222.6 907.599  16
  -4  -2 -10 28480.7 1016.39  20
  -4  -2 -11 3683.40 340.915  20
   4  -2  11 3251.75 312.482  25
  -4  -2 -11 3546.38 292.822  17
  -4   2 -11 3417.85 282.485  17
   4  -2  12 43597.9 1017.39  25
  -4  -2 -12 44638.7 1046.27  20
  -4  -2 -12 45599.2 942.206  17
   4  -2  13 304.688 73.7253  25
  -4  -2 -13 464.457 92.5179  20
  -4   3  17 2615.95 256.851  30
   4   3 -17 3082.69 233.865  19
  -4   3  16 16322.9 767.711  30
   4  -3 -16 16024.2 583.200  19
   4   3 -16 16810.8 614.584  19
  -4   3  15 25576.1 1109.38  30
   4  -3 -15 23210.3 768.126  19
   4   3 -15 23677.8 787.426  19
   4  -3 -14 14772.8 630.499  19
   4   3 -14 14574.8 639.565  19
   4   3 -14 13683.8 717.130  28
  -4   3  13 46603.2 1653.73  30
   4   3 -13 42657.6 1112.25  19
   4  -3 -13 44493.3 1122.43  19
   4  -3 -12 12145.1 573.735  19
   4   3 -12 11902.6 588.248  19
   4  -3 -12 11650.9 652.218  28
   4  -3 -11 17298.6 663.713  19
   4   3 -11 17040.4 684.188  19
  -4   3  10 5105.96 724.055   5
   4  -3 -10 4697.25 795.282  13
   4   3 -10 4616.69 756.014   7
  -4  -3   9 22998.3 1443.87  14
  -4   3   9 25570.4 1480.23   5
   4  -3  -9 25342.1 1649.61  13
   4  -3  -9 24924.5 1509.37   7
   4   3  -9 22969.2 1583.81   7
  -4  -3   8 8980.36 850.205  14
   4   3  -8 9702.40 981.966   7
  -4   3   8 9265.50 846.644   5
   4  -3  -8 9381.21 933.229  13
   4  -3  -8 9706.01 899.307   7
  -4  -3   7 51799.1 1936.00  14
  -4   3   7 55851.3 1968.59   5
   4  -3  -7 57715.5 2128.74  13
   4  -3  -7 54890.9 2027.85   7
   4   3  -7 51449.6 2096.28   7
  -4  -3   6 33232.3 1481.20  14
  -4   3   6 34617.6 1480.75   5
   4  -3  -6 34875.2 1524.15   7
   4   3  -6 31109.1 1535.32   7
   4   3  -6 33961.6 1480.56   8
  -4  -3   5 38556.7 1518.97  14
  -4   3   5 42505.3 1575.00   5
   4  -3  -5 41778.2 1588.52   7
   4   3  -5 37133.3 1574.05   7
   4   3  -5 37272.9 1484.80   8
   4   3  -4 130352. 2633.03   8
  -4  -3   4 128683. 2617.12  14
  -4  -3   4 133419. 2654.11   5
   4  -3  -4 135839. 2726.52   7
   4   3  -4 129113. 2769.09   7
   4   3  -3 68901.1 1837.89   8
  -4  -3   3 70743.7 1828.99  14
  -4  -3   3 71382.5 1793.49   5
   4  -3  -3 72503.0 1919.23   7
   4   3  -3 69967.8 1947.36   7
  -4  -3   3 74027.8 1759.83   9
  -4   3   3 65305.5 1495.10   9
  -4  -3   2 52665.4 1518.34   2
   4   3  -2 50530.6 1520.82   8
  -4  -3   2 50197.1 1395.62   5
   4  -3  -2 51865.9 1583.25   7
   4   3  -2 51898.3 1615.67   7
  -4   3   2 53409.2 1684.25  11
  -4  -3   2 51896.0 1463.68   9
  -4   3   2 51972.9 1443.11   9
  -4   3   1 45666.2 1267.80   3
   4   3  -1 47943.1 1447.93   8
   4  -3  -1 48854.6 1524.46   7
  -4  -3   1 48323.5 1540.54  10
   4   3  -1 49912.5 1521.66   7
  -4   3   1 50119.7 1649.73  11
  -4  -3   1 49572.8 1446.52   9
  -4   3   1 50070.2 1513.33   9
   4   3   0 24381.8 1013.53   8
  -4   3   0 25045.8 1055.25   3
  -4   3   0 23248.7 1109.88  11
   4  -3   0 26162.5 1125.76   7
   4   3   0 26984.8 1100.58   7
  -4  -3   0 24889.0 1164.72  10
  -4  -3   0 25751.3 1077.71   9
  -4   3   0 26708.8 1176.68   9
   4   3   1 43413.5 1305.15   8
  -4  -3  -1 44821.2 1628.37  10
  -4   3  -1 45651.1 1558.25   3
   4  -3   1 45782.1 1576.14   7
  -4  -3  -1 44777.4 1480.45   9
  -4  -3  -2 30477.7 1405.41  10
   4  -3   2 27545.1 1349.42   7
  -4   3  -2 30679.0 1377.02   3
  -4  -3  -2 30049.0 1267.25   9
  -4   3  -3 12389.6 939.641   3
  -4  -3  -3 11332.2 888.152  10
  -4  -3  -3 12558.9 861.173   9
  -4   3  -4 63274.0 2255.49   3
  -4  -3  -4 56641.1 2066.05  10
  -4   3  -4 61144.8 2130.11   9
  -4  -3  -4 64966.3 2059.55   9
  -4   3  -5 872.586 296.428   3
  -4  -3  -5 745.455 241.781   9
  -4  -3  -5 346.331 219.058   4
  -4   3  -5 993.330 312.005   9
  -4   3  -6 546.969 251.151   3
  -4  -3  -6 433.158 194.133   9
  -4   3  -6 852.164 289.760   9
  -4   3  -7 21902.2 765.882  16
  -4  -3  -8 39812.8 1246.29  20
  -4  -3  -8 40438.3 1052.75  17
  -4   3  -8 41642.2 1090.85  16
  -4  -3  -9 33192.3 1140.36  20
  -4  -3  -9 32489.6 951.453  17
  -4   3  -9 33045.6 982.618  16
  -4   3 -10 591.193 171.972  16
  -4  -3 -10 570.718 168.699  20
  -4  -3 -10 472.472 147.672  17
  -4   3 -10 401.319 143.871  17
   4  -3  11 329.118 147.027  25
  -4  -3 -11 191.941 121.341  20
  -4   3 -11 133.176 73.5681  17
  -4  -3 -11 60.8032 80.1439  17
   4  -3  12 3077.73 285.573  25
  -4  -3 -12 3087.82 286.635  20
  -4  -3 -12 2496.57 239.318  17
   4  -3  13 33.0806 50.9712  25
  -4  -3 -13 120.664 62.5788  20
  -4   4  17 425.189 105.146  30
   4   4 -17 223.701 96.0398  19
   4  -4 -16 450.045 120.225  19
   4   4 -16 567.967 134.951  19
   4  -4 -15 9494.44 483.646  19
   4   4 -15 9361.72 505.958  19
   4   4 -14 1052.82 214.658  19
  -4   4  14 1043.41 276.800  30
   4  -4 -14 872.438 168.671  19
   4   4 -14 695.767 158.904  28
   4  -4 -13 27430.3 883.631  19
   4   4 -13 28654.6 1070.79  28
   4   4 -13 26891.3 889.673  19
  -4   4  12 2136.84 346.750  30
   4  -4 -12 2338.08 254.387  19
   4   4 -12 2723.59 284.998  19
   4  -4 -11 32457.4 915.408  19
   4   4 -11 33710.9 973.229  19
  -4  -4  10 68305.1 2690.17  14
  -4   4  10 67558.4 2569.45   5
   4  -4 -10 69647.5 3070.29  13
   4   4 -10 60640.5 2805.62   7
  -4  -4   9 3419.76 581.894  14
  -4   4   9 3603.53 564.402   5
   4   4  -9 2781.28 580.841   7
   4  -4  -9 3466.47 655.765  13
   4  -4  -9 2762.01 505.334   7
  -4  -4   8 52103.4 2084.65  14
  -4   4   8 53827.9 2038.96   5
   4  -4  -8 56292.3 2308.24  13
   4  -4  -8 53261.6 2123.57   7
   4   4  -8 50671.4 2303.10   7
  -4  -4   7 70608.4 2315.19  14
  -4   4   7 71555.5 2242.88   5
   4  -4  -7 76734.0 2507.21  13
   4  -4  -7 71792.3 2338.78   7
   4   4  -7 70883.1 2329.52   8
  -4  -4   6 33797.4 1533.09  14
  -4   4   6 36892.8 1543.91   5
   4  -4  -6 36683.2 1600.01  13
   4  -4  -6 36529.0 1578.68   7
   4   4  -6 33274.5 1519.62   8
   4   4  -5 120503. 2717.64   8
  -4   4   5 125425. 2749.23   5
  -4  -4   5 123909. 2811.31  14
   4  -4  -5 129864. 2855.48  13
   4  -4  -5 126324. 2808.73   7
   4   4  -4 22017.2 1126.55   8
  -4  -4   4 22852.2 1154.45  14
   4  -4  -4 23998.8 1142.10  13
   4  -4  -4 24552.3 1185.56   7
   4   4  -4 22493.4 1205.80   7
   4   4  -3 23078.0 1110.49   8
  -4  -4   3 23169.7 1075.25  14
  -4  -4   3 20870.6 973.547   5
   4  -4  -3 24765.7 1088.15  13
   4  -4  -3 22500.3 1084.06   7
   4   4  -3 21986.9 1124.73   7
  -4  -4   3 23595.4 1026.84   9
  -4   4   3 21540.1 867.681   9
   4   4  -2 15727.0 898.315   8
  -4  -4   2 15421.7 824.929  14
  -4  -4   2 15996.0 778.656   5
   4  -4  -2 17205.2 873.343  13
   4  -4  -2 16467.7 922.581   7
   4   4  -2 16418.9 930.351   7
  -4   4   2 16574.3 962.977  11
  -4  -4   2 15763.9 896.036  10
  -4  -4   2 15875.4 821.007   9
  -4   4   2 15988.8 823.407   9
  -4  -4   2 17211.6 896.956   2
   4   4  -1 1142.32 241.102   8
  -4   4   1 820.980 236.389  11
   4  -4  -1 1195.82 260.115   7
   4  -4  -1 846.084 185.221  13
  -4  -4   1 1097.44 230.616   9
  -4  -4   1 930.618 216.053   2
  -4   4   1 868.698 188.181   3
   4   4  -1 1051.00 235.132   7
  -4  -4   1 891.011 233.965  10
   4   4   0 205165. 3104.55   8
  -4   4   0 202745. 3079.74   3
   4  -4   0 204640. 3257.06   7
   4   4   0 213871. 3098.71   7
  -4  -4   0 202294. 3437.13  10
  -4  -4   0 204462. 3075.94   9
  -4   4   0 196629. 3326.81  11
   4   4   1 49869.9 1503.96   8
  -4  -4  -1 50748.7 1797.96  10
   4  -4   1 51108.0 1748.05   7
  -4   4  -1 51012.6 1687.30   3
  -4  -4  -1 51644.5 1595.09   9
   4  -4   2 18631.7 1140.97   7
  -4   4  -2 20675.0 1155.92   3
  -4  -4  -2 21502.3 1222.74  10
  -4  -4  -2 20350.3 1044.38   9
  -4  -4  -3 122308. 3064.12  10
  -4   4  -3 131452. 3115.92   3
  -4  -4  -3 112843. 3383.81   4
  -4  -4  -3 138975. 2871.79   9
  -4  -4  -4 17500.9 1199.99  10
  -4   4  -4 19754.1 1291.27   3
  -4  -4  -4 20012.6 1152.89   9
  -4   4  -5 78177.2 2701.05   3
  -4  -4  -5 81467.4 2447.70   9
  -4   4  -6 569.908 236.666   3
  -4  -4  -6 303.495 159.353   9
  -4   4  -6 291.002 145.168   9
  -4  -4  -7 14040.3 729.007  20
  -4  -4  -7 14521.6 614.452  17
  -4   4  -7 14262.7 626.104  16
  -4   4  -8 644.688 171.426  16
  -4  -4  -8 698.518 178.585  17
  -4  -4  -8 713.438 191.400  20
  -4  -4  -9 55233.5 1449.08  20
  -4  -4  -9 54848.4 1241.87  17
  -4   4  -9 56689.5 1286.21  16
  -4  -4 -10 18083.5 693.271  17
  -4   4 -10 18496.7 720.720  16
  -4  -4 -10 19311.9 818.952  20
   4  -4  11 18885.1 740.847  25
  -4  -4 -11 18774.6 743.420  20
  -4  -4 -11 18022.1 646.239  17
  -4   4 -11 17333.7 625.727  17
   4  -4  12 15416.7 614.299  25
  -4  -4 -12 16897.0 630.265  20
  -4  -4 -12 16078.4 555.639  17
  -4  -4 -13 12223.9 447.447  20
   4  -4  13 11511.5 459.720  25
   4   5 -17 21495.8 590.595  19
  -4   5  17 18958.2 621.246  30
   4  -5 -16 2005.27 203.849  19
  -4   5  16 1975.14 267.190  30
   4   5 -16 1909.56 207.858  19
   4   5 -16 1603.29 219.825  28
  -4   5  15 11151.5 695.366  30
   4   5 -15 9739.37 500.997  19
   4  -5 -15 10116.1 492.025  19
   4   5 -14 7593.14 470.247  19
  -4   5  14 7862.67 623.535  30
   4  -5 -14 7420.56 443.967  19
   4   5 -14 6010.92 478.020  28
  -4   5  13 28678.2 1236.27  30
   4  -5 -13 26679.4 864.762  19
   4   5 -13 27329.2 913.264  19
   4  -5 -12 4379.28 347.898  19
   4   5 -12 4663.39 380.134  19
  -4   5  11 11905.1 767.737  30
   4  -5 -11 11831.7 557.132  19
   4   5 -11 13066.6 613.933  19
  -4  -5  10 335.005 232.280  14
   4  -5 -10 194.701 274.129  13
  -4   5  10 155.825 158.794   5
   4   5 -10 102.358 96.9398   7
  -4  -5   9 62203.6 2508.88  14
  -4   5   9 62718.1 2350.99   5
   4  -5  -9 63348.2 2756.46  13
   4   5  -9 57636.7 2702.88   7
  -4  -5   8 9131.46 905.061  14
  -4   5   8 8863.85 836.590   5
   4  -5  -8 9278.14 977.226  13
   4  -5  -8 9052.43 879.731   7
  -4   5   7 183565. 3638.98   5
  -4  -5   7 185731. 3951.09  14
   4  -5  -7 191686. 4028.25  13
   4  -5  -7 189365. 3831.72   7
   4   5  -7 182165. 3848.78   8
   4   5  -6 10567.8 887.794   8
  -4   5   6 11386.3 871.714   5
  -4  -5   6 10760.4 908.843  14
   4  -5  -6 11589.5 921.793  13
   4  -5  -6 11534.4 900.795   7
   4   5  -5 42042.2 1678.40   8
  -4  -5   5 43054.3 1743.41  14
   4  -5  -5 44959.0 1709.02  13
   4  -5  -5 43974.5 1672.45   7
   4   5  -4 41809.0 1611.02   8
  -4  -5   4 44051.1 1667.73  14
   4  -5  -4 44062.2 1601.38  13
   4  -5  -4 42823.2 1583.69   7
   4   5  -3 25034.7 1224.04   8
  -4  -5   3 25537.9 1184.15  14
   4  -5  -3 26918.1 1175.78  13
   4  -5  -3 25128.6 1171.33   7
  -4  -5   3 23855.4 1058.76   5
  -4  -5   3 24857.7 1144.50  10
  -4  -5   3 26281.5 1115.39   9
  -4   5   3 25449.8 976.639   9
   4   5  -2 72437.5 2037.62   8
  -4  -5   2 67706.6 1785.83  14
   4  -5  -2 71953.2 1958.30   7
   4  -5  -2 74125.2 1857.19  13
  -4   5   2 74863.5 2098.14  11
  -4  -5   2 73794.3 2028.32  10
  -4  -5   2 72792.3 1836.00   9
  -4  -5   2 74311.7 1921.28   2
   4   5  -2 72767.5 2009.79   7
   4   5  -1 30188.7 1281.00   8
  -4   5   1 30080.3 1345.54  11
  -4  -5   1 32788.0 1295.92   2
  -4  -5   1 28087.5 1040.31  14
  -4  -5   1 29171.0 1314.69  10
   4  -5  -1 29138.1 1244.10   7
   4  -5  -1 29075.6 1120.21  13
   4   5  -1 31470.1 1268.55   7
  -4  -5   1 30504.4 1180.77   9
   4   5   0 108437. 2409.72   8
   4  -5   0 109114. 2492.13   7
  -4   5   0 108904. 2317.44   3
   4   5   0 118509. 2359.67   7
  -4  -5   0 113269. 2715.76  10
  -4  -5   0 110818. 2311.81   9
   4   5   1 33538.0 1322.07   8
   4  -5   1 33049.6 1460.31   7
  -4   5  -1 34129.2 1423.09   3
  -4  -5  -1 33986.5 1550.35  10
  -4  -5  -1 34427.4 1320.06   9
   4  -5   2 22013.8 1269.50   7
  -4   5  -2 25095.3 1309.69   3
  -4  -5  -2 23074.7 1499.07   4
  -4  -5  -2 23814.4 1353.01  10
  -4  -5  -2 24724.6 1176.50   9
   4  -5   3 5854.55 672.200   7
  -4   5  -3 7784.13 780.225   3
[truncated: 354,666 more chars]
